# Supplementary material for: Potassium availability triggers Mycobacterium tuberculosis transition to, and resuscitation from, non-culturable (dormant) states
Source: Open Biol. 2014 Oct 15;4(10):140106. doi: 10.1098/rsob.140106 (PMC4221891; doi:10.1098/rsob.140106)
Supplement: Table S1 [file rsob140106supp2.xls]

## Sheet: Induced NC_1 vs Log phase
	Supplementary Table 1
	830 genes significantly induced (ANOVA p<0.05, >1.5 fold) in NC state (high MPN/low CFU) compared to +K log phase growth
	Table ordered by Rv number, expression ratios relative to aerobic log phase growth
	Rv Number	Gene Tuberculist R27	Protein Function Tuberculist R27	Functional Cat Tuberculist R27	Common	Product	Function	Systematic ID	NC	Res 10h	Res 24h	Res 48h	Res 96h	Res 192	Log phase	Log phase -K	Stationary phase	Stationary phase -K
	Rv0020c	fhaA	Conserved protein with FHA domain, FhaA	Regulatory proteins	fhaA	CONSERVED HYPOTHETICAL PROTEIN WITH FHA DOMAIN, TB39.8	SIGNAL TRANSDUCTION	MtH37Rv-0020c (1D3)	1.5861	1.19016	1.35629	0.854576	0.793307	1.32905	0.990709	1.00308	0.50919	1.46173
	Rv0032	bioF2	Possible 8-amino-7-oxononanoate synthase BioF2 (AONS) (8-amino-7-ketopelargonate synthase) (7-keto-8-amino-pelargonic acid synthetase) (7-KAP synthetase) (L-alanine--pimelyl CoA ligase)	Intermediate metabolism and respiration	bioF2	POSSIBLE 8-AMINO-7-OXONONANOATE SYNTHASE BIOF2 (AONS) (8-AMINO-7-KETOPELARGONATE SYNTHASE) (7-KETO-8-AMINO-PELARGONIC ACID SYNTHETASE) (7-KAP SYNTHETASE) (L-ALANINE--PIMELYL CoA LIGASE)	COULD BE INVOLVED IN BIOTIN BIOSYNTHESIS (AT THE FIRST STEP) [CATALYTIC ACTIVITY: 6-CARBOXYHEXANOYL-COA + L-ALANINE = 8-AMINO-7-OXONONANOATE + CoA + CO2].	MtH37Rv-0032 (1H4)	2.034	1.92413	1.73241	1.40791	1.30064	1.18063	0.993116	0.623182	1.22644	0.619004
	Rv0041	leuS	Probable leucyl-tRNA synthetase LeuS (leucine--tRNA ligase) (LEURS)	Information pathways	leuS	PROBABLE LEUCYL-tRNA SYNTHETASE LEUS (LEUCINE--tRNA LIGASE) (LEURS)	INVOLVED IN TRANSLATION MECHANISM [CATALYTIC ACTIVITY: ATP + L-leucine + tRNA(Leu) = AMP + diphosphate + L-leucyl-tRNA(Leu)].	MtH37Rv-0041 (1A6)	12.1248	10.8885	8.02343	6.9652	4.62668	1.84957	0.997678	1.50584	1.03028	1.38449
	Rv0046c	ino1	myo-inositol-1-phosphate synthase Ino1 (inositol 1-phosphate synthetase) (D-glucose 6-phosphate cycloaldolase) (glucose 6-phosphate cyclase) (glucocycloaldolase)	Intermediate metabolism and respiration	ino1	MYO-INOSITOL-1-PHOSPHATE SYNTHASE INO1 (Inositol 1-phosphate synthetase) (D-glucose 6-phosphate cycloaldolase) (Glucose 6-phosphate cyclase) (Glucocycloaldolase)	INVOLVED IN PHOSPHATIDYLINOSITOL (PI) BIOSYNTHETIC PATHWAY [CATALYTIC ACTIVITY: D-GLUCOSE 6-PHOSPHATE = 1L-MYO-INOSITOL 1-PHOSPHATE].	MtH37Rv-0046c (1F6)	2.34331	2.20503	1.89037	1.29537	1.15656	1.21073	0.998385	0.991001	1.08196	2.23224
	Rv0047c	Rv0047c	Conserved protein	Conserved hypotheticals	Rv0047c	CONSERVED HYPOTHETICAL PROTEIN	FUNCTION UNKNOWN	MtH37Rv-0047c (1G6)	2.98759	2.63498	2.73082	2.12459	1.92327	2.12566	0.998287	2.1452	2.7276	3.94987
	Rv0094c	Rv0094c	Conserved hypothetical protein	Insertion sequences and phages	Rv0094c	CONSERVED HYPOTHETICAL PROTEIN	FUNCTION UNKNOWN	MtH37Rv-0094c (1F12)	2.12809	1.59121	1.5696	1.68429	1.55647	0.686048	0.978234	0.69581	0.76316	0.483108
	Rv0096	PPE1	PPE family protein PPE1	PE/PPE families	PPE1	PPE FAMILY PROTEIN	FUNCTION UNKNOWN	MtH37Rv-0096 (1H12)	3.17342	2.45702	2.46166	2.65008	2.16391	1.20306	0.98977	0.600582	1.01892	0.856745
	Rv0115	hddA	Possible D-alpha-D-heptose-7-phosphate kinase HddA	Cell wall and cell processes	hddA	POSSIBLE D-ALPHA-D-HEPTOSE-7-PHOSPHATE KINASE HDDA	INVOLVED IN BIOSYNTHESIS OF NUCLEOTIDE-ACTIVATED GLYCERO-MANNO-HEPTOSE (D-ALPHA-D PATHWAY) [CATALYTIC ACTIVITY: D-GLYCERO-ALPHA,BETA-D-MANNO-HEPTOSE 7-PHOSPHATE + ATP = D-GLYCERO-ALPHA-D-MANNO-HEPTOSE 1,7-BIPHOSPHATE].	MtH37Rv-0115 (1M2)	1.95539	1.93511	1.94408	1.65868	1.44702	1.49588	0.996462	1.79221	1.29487	1.67695
	Rv0116c	ldtA	Probable L,D-transpeptidase LdtA	Cell wall and cell processes	ldt	PROBABLE L,D-TRANSPEPTIDASE	INVOLVED IN PEPTIDOGLYCAN SYNTHESIS. CATALYZES THE FORMATION OF 3->3 CROSSLINKS BETWEEN PEPTIDOGLYCAN SUBUNITS.	MtH37Rv-0116c (8N1)	3.30722	2.61583	2.46878	1.88273	1.59818	0.78839	0.991848	2.56427	2.68912	4.72283
	Rv0121c	Rv0121c	Conserved protein	Conserved hypotheticals	Rv0121c	CONSERVED HYPOTHETICAL PROTEIN	FUNCTION UNKNOWN	MtH37Rv-0121c (1J3)	2.07805	1.48513	2.06602	1.43608	1.14552	1.08969	0.975388	1.14626	1.35269	1.73919
	Rv0122	Rv0122	Hypothetical protein	Conserved hypotheticals	Rv0122	HYPOTHETICAL PROTEIN	UNKNOWN	MtH37Rv-0122 (8O1)	2.79796	2.41155	2.19992	2.22087	1.69992	1.0048	0.985668	1.11772	1.15888	2.10477
	Rv0123	Rv0123	Unknown protein	Conserved hypotheticals	Rv0123	HYPOTHETICAL PROTEIN	UNKNOWN	MtH37Rv-0123 (8P1)	2.78456	2.38053	1.81449	1.20354	1.21173	0.949018	0.98657	2.09351	1.54005	3.58531
	Rv0124	PE_PGRS2	PE-PGRS family protein PE_PGRS2	PE/PPE families	PE_PGRS2	PE-PGRS FAMILY PROTEIN	FUNCTION UNKNOWN	MtH37Rv-0124 (8I2)	3.56559	2.82201	2.72362	2.16028	1.76775	1.31747	0.999885	1.14366	1.43462	1.83942
	Rv0132c	fgd2	Putative F420-dependent glucose-6-phosphate dehydrogenase Fgd2	Intermediate metabolism and respiration	fgd2	PUTATIVE F420-DEPENDENT GLUCOSE-6-PHOSPHATE DEHYDROGENASE FGD2	CATALYZES OXIDATION OF GLUCOSE-6-PHOSPHATE TO 6-PHOSPHOGLUCONOLACTONE USING COENZYME F420 (AN *-HYDROXY-5-DEAZAFLAVIN DERIVATIVE) AS THE ELECTRON ACCEPTOR.	MtH37Rv-0132c (8M2)	3.00785	2.90251	3.0245	2.16359	2.02555	1.6155	0.997425	0.981932	1.89592	1.35838
	Rv0138	Rv0138	Conserved hypothetical protein	Conserved hypotheticals	Rv0138	CONSERVED HYPOTHETICAL PROTEIN	FUNCTION UNKNOWN	MtH37Rv-0138 (8J3)	1.87107	2.05109	1.94616	1.72902	1.67097	1.94547	0.993168	1.20225	1.46648	1.14623
	Rv0139	Rv0139	Possible oxidoreductase	Intermediate metabolism and respiration	Rv0139	POSSIBLE OXIDOREDUCTASE	FUNCTION UNKNOWN; PROBABLY INVOLVED IN CELLULAR METABOLISM.	MtH37Rv-0139 (8K3)	1.51837	1.5102	1.68304	1.0529	0.983403	1.24357	0.999945	1.11135	1.33908	0.512339
	Rv0140	Rv0140	Conserved protein	Conserved hypotheticals	Rv0140	CONSERVED HYPOTHETICAL PROTEIN	FUNCTION UNKNOWN	MtH37Rv-0140 (8L3)	3.83676	3.14035	2.78676	1.85178	1.52152	0.949451	0.998416	1.0096	0.806891	2.42093
	Rv0141c	Rv0141c	Unknown protein	Conserved hypotheticals	Rv0141c	HYPOTHETICAL PROTEIN	UNKNOWN	MtH37Rv-0141c (8M3)	3.77981	3.74315	3.41455	2.42485	1.84694	0.946277	0.989266	0.938656	0.664895	2.32553
	Rv0142	Rv0142	Conserved hypothetical protein	Conserved hypotheticals	Rv0142	CONSERVED HYPOTHETICAL PROTEIN	FUNCTION UNKNOWN	MtH37Rv-0142 (8N3)	3.71537	3.13079	3.27033	2.61001	2.14668	1.06948	0.996735	0.769207	0.862183	1.07041
	Rv0151c	PE1	PE family protein PE1	PE/PPE families	PE1	PE FAMILY PROTEIN	FUNCTION UNKNOWN	MtH37Rv-0151c (8O4)	6.7591	6.35458	7.49298	5.61007	4.86025	2.16677	0.995324	1.03187	2.25282	1.26041
	Rv0152c	PE2	PE family protein PE2	PE/PPE families	PE2	PE FAMILY PROTEIN	FUNCTION UNKNOWN	MtH37Rv-0152c (8P4)	4.04835	3.42699	3.31404	3.08781	2.6742	1.6315	0.984444	0.942578	1.50355	1.14621
	Rv0154c	fadE2	Probable acyl-CoA dehydrogenase FadE2	Lipid metabolism	fadE2	PROBABLE ACYL-CoA DEHYDROGENASE FADE2	FUNCTION UNKNOWN, BUT INVOLVED IN LIPID DEGRADATION.	MtH37Rv-0154c (8J5)	2.00856	2.19788	2.33544	2.19138	2.06831	1.66748	0.994702	1.22911	1.48629	1.42281
	Rv0182c	sigG	Probable alternative RNA polymerase sigma factor SigG (RNA polymerase ECF type sigma factor)	Information pathways	sigG	PROBABLE ALTERNATIVE RNA POLYMERASE SIGMA FACTOR SIGG (RNA POLYMERASE ECF TYPE SIGMA FACTOR)	THE SIGMA FACTOR IS AN INITIATION FACTOR THAT PROMOTES ATTACHMENT OF THE RNA POLYMERASE TO SPECIFIC INITIATION SITES AND THEN IS RELEASED.	MtH37Rv-0182c (1M5)	3.04181	2.50294	2.38473	2.34633	1.60576	0.878495	0.982221	0.898993	0.841397	0.763055
	Rv0184	Rv0184	Conserved hypothetical protein	Conserved hypotheticals	Rv0184	CONSERVED HYPOTHETICAL PROTEIN	FUNCTION UNKNOWN	MtH37Rv-0184 (1N5)	8.98846	6.33041	7.22975	6.57343	6.18907	1.92799	0.884739	1.28333	1.52632	1.23758
	Rv0185	Rv0185	Conserved hypothetical protein	Conserved hypotheticals	Rv0185	CONSERVED HYPOTHETICAL PROTEIN	FUNCTION UNKNOWN; PROBABLY INVOLVED IN A CELLULAR METABOLISM.	MtH37Rv-0185 (1O5)	1.5728	1.1824	1.07466	1.10322	1.02644	1.06368	0.995425	1.0655	0.73637	0.754282
	Rv0186	bglS	Probable beta-glucosidase BglS (gentiobiase) (cellobiase) (beta-D-glucoside glucohydrolase)	Intermediate metabolism and respiration	bglS	PROBABLE BETA-GLUCOSIDASE BGLS (GENTIOBIASE) (CELLOBIASE) (BETA-D-GLUCOSIDE GLUCOHYDROLASE)	POSSIBLY INVOLVED IN DEGRADATION [CATALYTIC ACTIVITY: Hydrolysis of terminal, non-reducing beta-D-glucose residues with release of beta-D-glucose].	MtH37Rv-0186 (1P5)	17.1352	13.2861	13.1611	8.39698	7.0574	2.08643	0.977241	0.678675	0.560563	0.641488
	Rv0190	Rv0190	Conserved protein	Conserved hypotheticals	Rv0190	CONSERVED HYPOTHETICAL PROTEIN	FUNCTION UNKNOWN	MtH37Rv-0190 (8J7)	16.4393	16.0111	12.6063	10.4094	9.1727	2.84124	0.999458	1.66366	0.837004	3.16265
	Rv0191	Rv0191	Probable conserved integral membrane protein	Cell wall and cell processes	Rv0191	PROBABLE CONSERVED INTEGRAL MEMBRANE PROTEIN	UNKNOWN; POSSIBLY INVOLVED IN TRANSPORT OF DRUG ACROSS THE MEMBRANE.	MtH37Rv-0191 (1L6)	8.62036	7.60566	7.7295	6.91899	5.7732	1.68561	0.968433	0.964003	0.791415	1.36038
	Rv0193c	Rv0193c	Hypothetical protein	Conserved hypotheticals	Rv0193c	HYPOTHETICAL PROTEIN	UNKNOWN	MtH37Rv-0193c (1N6)	2.04244	2.37144	2.31902	2.8793	2.49382	1.0459	0.980595	0.622617	1.15985	0.83841
	Rv0196	Rv0196	Possible transcriptional regulatory protein	Regulatory proteins	Rv0196	POSSIBLE TRANSCRIPTIONAL REGULATORY PROTEIN	POSSIBLY INVOLVED IN TRANSCRIPTIONAL MECHANISM.	MtH37Rv-0196 (1I7)	5.84919	5.80656	5.61281	5.65086	6.6461	14.4533	0.982061	3.95632	1.27014	4.69472
	Rv0197	Rv0197	Possible oxidoreductase	Intermediate metabolism and respiration	Rv0197	POSSIBLE OXIDOREDUCTASE	FUNCTION UNKNOWN; PROBABLY INVOLVED IN CELLULAR METABOLISM.	MtH37Rv-0197 (1J7)	6.89281	7.49372	7.15445	8.05227	7.08505	14.7154	0.897334	4.40921	1.99581	3.6873
	Rv0213c	Rv0213c	Possible methyltransferase (methylase)	Intermediate metabolism and respiration	Rv0213c	POSSIBLE METHYLTRANSFERASE (METHYLASE)	CAUSES METHYLATION.	MtH37Rv-0213c (1J9)	3.04129	3.04645	2.7882	2.15582	1.8139	2.48068	0.988089	1.64436	1.54877	5.17992
	Rv0232	Rv0232	Probable transcriptional regulatory protein (probably TetR/AcrR-family)	Regulatory proteins	Rv0232	PROBABLE TRANSCRIPTIONAL REGULATORY PROTEIN (PROBABLY TETR/ACRR-FAMILY)	INVOLVED IN TRANSCRIPTIONAL MECHANISM.	MtH37Rv-0232 (1M11)	3.82511	4.64699	3.95198	3.301	3.31842	1.82023	0.998108	0.838338	1.23117	0.698157
	Rv0233	nrdB	Ribonucleoside-diphosphate reductase (beta chain) NrdB (ribonucleotide reductase small chain)	Information pathways	nrdB	PROBABLE RIBONUCLEOSIDE-DIPHOSPHATE REDUCTASE (BETA CHAIN) NRDB (RIBONUCLEOTIDE REDUCTASE SMALL CHAIN)	INVOLVED IN THE DNA REPLICATION PATHWAY (FIRST REACTION). PROVIDES THE PRECURSORS NECESSARY FOR DNA SYNTHESIS [CATALYTIC ACTIVITY: 2'-deoxyribonucleoside diphosphate + oxidized thioredoxin + H2O = ribonucleoside diphosphate + reduced thioredoxin].	MtH37Rv-0233 (1N11)	2.58517	3.39927	3.32936	3.04993	2.59435	1.82161	0.98102	0.825507	0.930888	0.710055
	Rv0241c	htdX	Probable 3-hydroxyacyl-thioester dehydratase HtdX	Intermediate metabolism and respiration	htdX	PROBABLE 3-HYDROXYACYL-THIOESTER DEHYDRATASE HTDX	INVOLVED IN FATTY ACID SYNTHESIS TYPE II (FAS-II)	MtH37Rv-0241c (1M12)	1.59277	1.39379	1.39628	1.40193	1.257	1.13451	0.994848	0.707069	0.728353	0.857531
	Rv0244c	fadE5	Probable acyl-CoA dehydrogenase FadE5	Lipid metabolism	fadE5	PROBABLE ACYL-CoA DEHYDROGENASE FADE5	FUNCTION UNKNOWN, BUT INVOLVED IN LIPID DEGRADATION.	MtH37Rv-0244c (8L7)	6.79842	6.45783	5.76267	5.2899	5.1252	1.32315	0.950955	1.65709	1.48234	1.8143
	Rv0245	Rv0245	Possible oxidoreductase	Intermediate metabolism and respiration	Rv0245	POSSIBLE OXIDOREDUCTASE	FUNCTION UNKNOWN; PROBABLY INVOLVED IN CELLULAR METABOLISM.	MtH37Rv-0245 (8M7)	1.87043	1.94845	2.027	2.01508	1.51764	0.778567	0.999699	0.826499	1.08129	2.01847
	Rv0251c	hsp	Heat shock protein Hsp (heat-stress-induced ribosome-binding protein A)	Virulence, detox and adaptation	hsp	HEAT SHOCK PROTEIN HSP (HEAT-STRESS-INDUCED RIBOSOME-BINDING PROTEIN A)	THOUGHT TO BE INVOLVED IN THE INITIATION STEP OF TRANSLATION AT HIGH TEMPERATURE. BOUNDED TO 30S RIBOSOMAL SUBUNIT. POSSIBLY A MOLECULAR CHAPERONE. SEEMS TO BE REGULATED POSITIVELY BY SIGE|Rv1221 AND NEGATIVELY BY HSPR|Rv0353.	MtH37Rv-0251c (2L13)	9.40007	13.2448	12.096	11.1765	7.36079	2.07122	0.998542	0.462771	0.864899	0.796402
	Rv0261c	narK3	Probable integral membrane nitrite extrusion protein NarK3 (nitrite facilitator)	Cell wall and cell processes	narK3	PROBABLE INTEGRAL MEMBRANE NITRITE EXTRUSION PROTEIN NARK3 (NITRITE FACILITATOR)	INVOLVED IN EXCRETION OF NITRITE PRODUCED BY THE DISSIMILATORY REDUCTION OF NITRATE. RESPONSIBLE FOR THE TRANSLOCATION OF THE SUBSTRATE ACROSS THE MEMBRANE.	MtH37Rv-0261c (8J8)	2.41861	1.78076	2.88118	3.52294	3.22574	1.03228	0.995279	1.46618	4.05811	1.88731
	Rv0266c	oplA	Probable 5-oxoprolinase OplA (5-oxo-L-prolinase) (pyroglutamase) (5-OPASE)	Intermediate metabolism and respiration	oplA	PROBABLE 5-OXOPROLINASE OPLA (5-OXO-L-PROLINASE) (PYROGLUTAMASE) (5-OPASE)	CATALYZES THE CLEAVAGE OF 5-OXO-L-PROLINE TO FORM L-GLUTAMATE COUPLED TO THE HYDROLYSIS OF ATP TO ADP AND INORGANIC PHOSPHATE [CATALYTIC ACTIVITY: ATP + 5-oxo-L-proline + 2 H2O = ADP + phosphate + L-glutamate].	MtH37Rv-0266c (2O14)	3.28161	3.35328	3.84131	3.04129	2.94084	1.47647	0.981015	1.16532	2.09691	1.44078
	Rv0272c	Rv0272c	Unknown protein	Conserved hypotheticals	Rv0272c	HYPOTHETICAL PROTEIN	UNKNOWN	MtH37Rv-0272c (2J15)	1.97445	1.91921	2.1269	2.25398	1.84212	1.15039	0.996214	0.978961	1.206	1.38992
	Rv0273c	Rv0273c	Possible transcriptional regulatory protein	Regulatory proteins	Rv0273c	POSSIBLE TRANSCRIPTIONAL REGULATORY PROTEIN	COULD BE INVOLVED IN TRANSCRIPTIONAL MECHANISM.	MtH37Rv-0273c (2K15)	5.24485	5.18108	4.07335	5.15624	4.737	2.28705	0.921269	2.01972	2.27223	2.29394
	Rv0275c	Rv0275c	Possible transcriptional regulatory protein (possibly TetR-family)	Regulatory proteins	Rv0275c	POSSIBLE TRANSCRIPTIONAL REGULATORY PROTEIN (POSSIBLY TETR-FAMILY)	COULD BE INVOLVED IN TRANSCRIPTIONAL MECHANISM.	MtH37Rv-0275c (2M15)	14.633	14.6584	10.5817	8.98396	7.19145	2.15696	0.976453	1.10804	1.42651	3.76036
	Rv0301	vapC2	Possible toxin VapC2	Virulence, detox and adaptation	vapC2	POSSIBLE TOXIN VAPC2	UNKNOWN	MtH37Rv-0301 (8J10)	2.24598	2.25758	2.54939	1.65701	1.97211	1.49636	0.981971	1.18528	1.28488	1.57743
	Rv0303	Rv0303	Probable dehydrogenase/reductase	Intermediate metabolism and respiration	Rv0303	PROBABLE DEHYDROGENASE/REDUCTASE	FUNCTION UNKNOWN; PROBABLY INVOLVED IN CELLULAR METABOLISM.	MtH37Rv-0303 (2L17)	4.6358	4.50892	5.22985	3.25762	3.39221	1.21507	0.991068	0.878019	1.8071	1.21778
	Rv0313	Rv0313	Conserved protein	Conserved hypotheticals	Rv0313	CONSERVED HYPOTHETICAL PROTEIN	FUNCTION UNKNOWN	MtH37Rv-0313 (2L18)	7.26802	3.8215	3.25423	2.22493	2.12859	1.15188	0.99934	1.12718	0.947791	3.0308
	Rv0314c	Rv0314c	Possible conserved membrane protein	Cell wall and cell processes	Rv0314c	POSSIBLE CONSERVED MEMBRANE PROTEIN	UNKNOWN	MtH37Rv-0314c (2M18)	1.90731	1.26171	0.993176	0.7785	0.662494	0.78174	0.987357	0.724388	0.680919	0.499389
	Rv0316	Rv0316	Possible muconolactone isomerase	Intermediate metabolism and respiration	Rv0316	POSSIBLE MUCONOLACTONE ISOMERASE	COULD BE INVOLVED IN THE CATABOLISM OF CATECHOL TO SUCCINATE- AND ACETYL-CoA IN THE BETA-KETOADIPATE PATHWAY (AT THE THIRD STEP) [CATALYTIC ACTIVITY: 2,5-dihydro-5-oxofuran-2-acetate = 3,4-dihydro-5-oxofuran-2-acetate].	MtH37Rv-0316 (2O18)	2.16705	1.65019	1.84186	1.7233	1.48499	1.08698	0.994516	1.15	1.13271	0.620581
	Rv0323c	Rv0323c	Conserved hypothetical protein	Conserved hypotheticals	Rv0323c	CONSERVED HYPOTHETICAL PROTEIN	FUNCTION UNKNOWN	MtH37Rv-0323c (2N19)	2.55252	2.3223	2.73442	2.39464	2.30755	1.20555	0.99781	0.430291	1.81989	0.816444
	Rv0324	Rv0324	Possible transcriptional regulatory protein (possibly ArsR-family)	Regulatory proteins	Rv0324	POSSIBLE TRANSCRIPTIONAL REGULATORY PROTEIN (POSSIBLY ARSR-FAMILY)	POSSIBLY INVOLVED IN TRANSCRIPTIONAL MECHANISM.	MtH37Rv-0324 (2O19)	3.398	4.18386	3.34466	3.18998	3.10335	2.13768	0.946542	1.30287	1.39684	1.63417
	Rv0325	Rv0325	Hypothetical protein	Unknown	Rv0325	HYPOTHETICAL PROTEIN	UNKNOWN	MtH37Rv-0325 (8M10)	2.13349	1.64449	2.25884	1.74985	1.70129	1.17704	0.999187	0.903986	0.857246	1.01902
	Rv0326	Rv0326	Hypothetical protein	Unknown	Rv0326	HYPOTHETICAL PROTEIN	UNKNOWN	MtH37Rv-0326 (8N10)	5.1027	4.27315	4.06859	4.5148	3.81139	2.1237	0.9321	1.03014	2.15026	1.22857
	Rv0327c	cyp135A1	Possible cytochrome P450 135A1 Cyp135A1	Intermediate metabolism and respiration	cyp135A1	POSSIBLE CYTOCHROME P450 135A1 CYP135A1	CYTOCHROMES P450 ARE A GROUP OF HEME-THIOLATE MONOOXYGENASES. THEY OXIDIZE A VARIETY OF STRUCTURALLY UNRELATED COMPOUNDS, INCLUDING STEROIDS, FATTY ACIDS, AND XENOBIOTICS.	MtH37Rv-0327c (2P19)	1.5926	1.59444	1.84753	1.55179	1.51797	1.64585	0.997212	4.60855	1.20553	1.8193
	Rv0331	Rv0331	Possible dehydrogenase/reductase	Intermediate metabolism and respiration	Rv0331	POSSIBLE DEHYDROGENASE/REDUCTASE	FUNCTION UNKNOWN; PROBABLY INVOLVED IN CELLULAR METABOLISM.	MtH37Rv-0331 (2L20)	1.90831	2.45858	2.20825	2.16553	1.96719	0.940816	0.998129	0.705854	1.03476	1.0663
	Rv0336	Rv0336	Conserved 13E12 repeat family protein	Insertion sequences and phages	Rv0336	CONSERVED 13E12 REPEAT FAMILY PROTEIN	FUNCTION UNKNOWN. THOUGHT TO BE REGULATED BY Rv2720|LEXA.	MtH37Rv-0336 (8I11)	5.58165	3.66879	3.11981	2.49263	2.01915	1.23443	0.990505	2.14571	0.941877	3.4965
	Rv0350	dnaK	Probable chaperone protein DnaK (heat shock protein 70) (heat shock 70 kDa protein) (HSP70)	Virulence, detox and adaptation	dnaK	PROBABLE CHAPERONE PROTEIN DNAK (HEAT SHOCK PROTEIN 70) (HEAT SHOCK 70 KDA PROTEIN) (HSP70)	ACTS AS A CHAPERONE. INVOLVED IN INDUCTION BY STRESS CONDITIONS e.g. HEAT SHOCK. POSSIBLY HAS AN ATPASE ACTIVITY. SEEMS TO BE REGULATED POSITIVELY BY SIGH (Rv3223c PRODUCT) AND NEGATIVELY BY HSPR (Rv0353 PRODUCT).	MtH37Rv-0350 (2K22)	2.07356	2.4265	2.66166	2.09241	2.27703	0.557109	0.999639	0.427819	1.81014	0.324576
	Rv0352	dnaJ1	Probable chaperone protein DnaJ1	Virulence, detox and adaptation	dnaJ1	PROBABLE CHAPERONE PROTEIN DNAJ1	ACTS AS A CO-CHAPERONE. STIMULATES, JOINTLY WITH GRPE|Rv0351, THE ATPASE ACTIVITY OF DNAK|Rv0350. SEEMS TO BE REGULATED NEGATIVELY BY HSPR (Rv0353 PRODUCT).	MtH37Rv-0352 (2M22)	2.13173	2.64254	2.76254	3.33863	3.07362	0.947508	0.989228	0.455015	1.42051	0.64906
	Rv0354c	PPE7	PPE family protein PPE7	PE/PPE families	PPE7	PPE FAMILY PROTEIN	FUNCTION UNKNOWN	MtH37Rv-0354c (8K11)	2.05107	1.95502	2.30262	2.06744	1.92223	1.00972	0.995657	0.753478	1.44464	0.745332
	Rv0355c	PPE8	PPE family protein PPE8	PE/PPE families	PPE8	PPE FAMILY PROTEIN	FUNCTION UNKNOWN	MtH37Rv-0355c (8L11)	2.03723	2.50274	2.54698	2.31089	2.19348	1.03835	0.979467	0.872203	0.781969	0.983563
	Rv0362	mgtE	Possible Mg2+ transport transmembrane protein MgtE	Cell wall and cell processes	mgtE	POSSIBLE Mg2+ TRANSPORT TRANSMEMBRANE PROTEIN MGTE	THOUGHT TO BE INVOLVED IN Mg2+ TRANSPORT. RESPONSIBLE FOR THE TRANSLOCATION OF THE SUBSTRATE ACROSS THE MEMBRANE.	MtH37Rv-0362 (2M23)	4.72519	5.34739	5.06185	5.86439	7.43838	2.85147	0.953603	2.06266	5.81003	2.26462
	Rv0367c	Rv0367c	Hypothetical protein	Conserved hypotheticals	Rv0367c	HYPOTHETICAL PROTEIN	UNKNOWN	MtH37Rv-0367c (8M11)	2.90327	3.07808	3.24522	2.1382	1.87767	1.6508	0.970158	1.20842	1.5165	2.10924
	Rv0370c	Rv0370c	Possible oxidoreductase	Intermediate metabolism and respiration	Rv0370c	POSSIBLE OXIDOREDUCTASE	FUNCTION UNKNOWN; PROBABLY INVOLVED IN CELLULAR METABOLISM.	MtH37Rv-0370c (2L24)	2.42607	2.03546	2.50019	3.15612	4.02532	1.32819	0.989637	1.37038	0.926649	1.05339
	Rv0373c	Rv0373c	Probable carbon monoxyde dehydrogenase (large chain)	Intermediate metabolism and respiration	Rv0373c	PROBABLE CARBON MONOXYDE DEHYDROGENASE (LARGE CHAIN)	FUNCTION UNKNOWN; PROBABLY INVOLVED IN CELLULAR METABOLISM [CATALYTIC ACTIVITY: CO + H(2)O + acceptor = CO(2) + reduced acceptor].	MtH37Rv-0373c (2N24)	3.65595	3.41374	4.44879	6.31651	6.22145	1.86018	0.965094	1.32698	1.63801	1.48154
	Rv0382c	pyrE	Probable orotate phosphoribosyltransferase PyrE (OPRT) (oprtase)	Intermediate metabolism and respiration	pyrE	PROBABLE OROTATE PHOSPHORIBOSYLTRANSFERASE PYRE (OPRT) (OPRTASE)	INVOLVED IN PYRIMIDINE BIOSYNTHESIS (AT THE FIFTH STEP) [CATALYTIC ACTIVITY: Orotidine 5'-phosphate + diphosphate = orotate + 5-phospho-alpha-D-ribose 1-diphosphate].	MtH37Rv-0382c (1E13)	3.36427	3.64929	4.59001	3.86111	3.86644	1.33154	0.993258	0.64918	0.72027	1.01273
	Rv0383c	Rv0383c	Possible conserved secreted protein	Cell wall and cell processes	Rv0383c	POSSIBLE CONSERVED SECRETED PROTEIN	UNKNOWN	MtH37Rv-0383c (1F13)	2.57588	3.19145	4.19229	2.56064	2.6334	1.07489	0.989077	0.886554	0.56519	1.25474
	Rv0384c	clpB	Probable endopeptidase ATP binding protein (chain B) ClpB (ClpB protein) (heat shock protein F84.1)	Virulence, detox and adaptation	clpB	PROBABLE ENDOPEPTIDASE ATP BINDING PROTEIN (CHAIN B) CLPB (CLPB PROTEIN) (HEAT SHOCK PROTEIN F84.1)	THOUGHT TO BE AN ATPASE SUBUNIT OF AN INTRACELLULAR ATP-DEPENDENT PROTEASE. SEEMS TO BE REGULATED POSITIVELY BY SIGH (Rv3223c PRODUCT) AND NEGATIVELY BY HSPR (Rv0353 PRODUCT).	MtH37Rv-0384c (8I12)	15.4975	15.8231	16.6448	11.4039	9.71491	2.7456	0.967944	0.99045	1.36149	2.05267
	Rv0388c	PPE9	PPE family protein PPE9	PE/PPE families	PPE9	PPE FAMILY PROTEIN	FUNCTION UNKNOWN	MtH37Rv-0388c (8K12)	2.26473	2.16006	2.49029	1.92688	1.82552	1.35828	0.99503	1.30456	1.71458	1.58682
	Rv0417	thiG	Probable thiamin biosynthesis protein ThiG (thiazole biosynthesis protein)	Intermediate metabolism and respiration	thiG	PROBABLE THIAMIN BIOSYNTHESIS PROTEIN THIG (THIAZOLE BIOSYNTHESIS PROTEIN)	INVOLVED IN THIAMINE BIOSYNTHESIS. Required for the synthesis of the thiazole moiety of thiamine.	MtH37Rv-0417 (9K13)	2.69199	2.42835	2.5244	1.89928	1.67763	1.48066	0.976656	1.12969	1.40587	2.03881
	Rv0440	groEL2	60 kDa chaperonin 2 GroEL2 (protein CPN60-2) (GroEL protein 2) (65 kDa antigen) (heat shock protein 65) (cell wall protein A) (antigen A)	Virulence, detox and adaptation	groEL2	60 KDA CHAPERONIN 2 GROEL2 (PROTEIN CPN60-2) (GROEL PROTEIN 2) (65 KDA ANTIGEN) (HEAT SHOCK PROTEIN 65) (CELL WALL PROTEIN A) (ANTIGEN A)	PREVENTS MISFOLDING AND PROMOTES THE REFOLDING AND PROPER ASSEMBLY OF UNFOLDED POLYPEPTIDES GENERATED UNDER STRESS CONDITIONS.	MtH37Rv-0440 (1A19)	2.41397	2.0578	1.88226	1.46766	1.0152	0.249466	0.994055	0.29396	0.409793	0.106726
	Rv0441c	Rv0441c	Hypothetical protein	Conserved hypotheticals	Rv0441c	HYPOTHETICAL PROTEIN	UNKNOWN	MtH37Rv-0441c (1B19)	3.33125	3.27958	3.14293	2.48706	2.05169	1.3356	0.997481	0.88984	0.987771	1.78637
	Rv0447c	ufaA1	Probable cyclopropane-fatty-acyl-phospholipid synthase UfaA1 (cyclopropane fatty acid synthase) (CFA synthase)	Lipid metabolism	ufaA1	PROBABLE CYCLOPROPANE-FATTY-ACYL-PHOSPHOLIPID SYNTHASE UFAA1 (CYCLOPROPANE FATTY ACID SYNTHASE) (CFA SYNTHASE)	TRANSFERS A METHYLENE GROUP FROM S-ADENOSYL-L-METHIONINE TO THE CIS DOUBLE BOND OF AN UNSATURATED FATTY ACID CHAIN RESULTING IN THE REPLACEMENT OF THE DOUBLE BOND WITH A METHYLENE BRIDGE [CATALYTIC ACTIVITY: S-adenosyl-L-methionine + phospholipid olefinic fatty acid = S-adenosyl-L-homocysteine + phospholipid cyclopropane fatty acid].	MtH37Rv-0447c (1G19)	2.21033	2.7863	2.8564	2.56584	2.63577	1.64199	0.98317	0.951777	1.42131	1.24032
	Rv0452	Rv0452	Possible transcriptional regulatory protein	Regulatory proteins	Rv0452	POSSIBLE TRANSCRIPTIONAL REGULATORY PROTEIN	POSSIBLY INVOLVED IN TRANSCRIPTIONAL MECHANISM.	MtH37Rv-0452 (10A2)	1.54601	1.61071	1.61863	1.39491	1.35458	2.27249	0.99865	1.04649	1.08691	1.00275
	Rv0467	icl1	Isocitrate lyase Icl (isocitrase) (isocitratase)	Intermediate metabolism and respiration	icl1	ISOCITRATE LYASE ICL (ISOCITRASE) (ISOCITRATASE)	INVOLVED IN GLYOXYLATE BYPASS (AT THE FIRST STEP), AN ALTERNATIVE TO THE TRICARBOXYLIC ACID CYCLE (IN BACTERIA, PLANTS, AND FUNGI) [CATALYTIC ACTIVITY: ISOCITRATE = SUCCINATE + GLYOXYLATE]. INVOLVED IN THE PERSISTENCE IN THE HOST.	MtH37Rv-0467 (9O14)	5.84748	6.3922	5.66968	4.40832	4.77038	1.90014	0.993665	1.08488	1.82149	4.37475
	Rv0474	Rv0474	Probable transcriptional regulatory protein	Regulatory proteins	Rv0474	PROBABLE TRANSCRIPTIONAL REGULATORY PROTEIN	POSSIBLY INVOLVED IN TRANSCRIPTIONAL MECHANISM.	MtH37Rv-0474 (1G21)	2.27751	2.95034	2.41742	1.87331	1.56902	1.54927	0.996874	0.782326	1.03346	1.66849
	Rv0477	Rv0477	Possible conserved secreted protein	Cell wall and cell processes	Rv0477	POSSIBLE CONSERVED SECRETED PROTEIN	UNKNOWN	MtH37Rv-0477 (1A22)	2.99994	3.12127	2.5012	2.49871	2.18658	1.1731	0.99166	1.02457	1.4182	2.40209
	Rv0485	Rv0485	Possible transcriptional regulatory protein	Regulatory proteins	Rv0485	POSSIBLE TRANSCRIPTIONAL REGULATORY PROTEIN	POSSIBLY INVOLVED IN TRANSCRIPTIONAL MECHANISM.	MtH37Rv-0485 (1A23)	4.02487	5.00613	3.20487	4.05732	3.8716	1.99742	0.999005	2.32965	2.60459	3.97176
	Rv0488	Rv0488	Probable conserved integral membrane protein	Cell wall and cell processes	Rv0488	PROBABLE CONSERVED INTEGRAL MEMBRANE PROTEIN	UNKNOWN; POSSIBLY INVOLVED IN TRANSPORT OF LYSINE ACROSS THE MEMBRANE.	MtH37Rv-0488 (1D23)	5.83123	6.48933	6.72781	7.56996	5.72189	3.10515	0.998289	1.77782	1.97674	2.21147
	Rv0492c	Rv0492c	Probable oxidoreductase GMC-type	Intermediate metabolism and respiration	Rv0492c	PROBABLE OXIDOREDUCTASE GMC-TYPE	FUNCTION UNKNOWN; PROBABLY INVOLVED IN CELLULAR METABOLISM.	MtH37Rv-0492c (1H23)	2.37578	2.42153	2.6128	2.75141	2.50652	1.10079	0.997203	1.12113	1.82542	1.25848
	Rv0515	Rv0515	Conserved 13E12 repeat family protein	Insertion sequences and phages	Rv0515	CONSERVED 13E12 REPEAT FAMILY PROTEIN	FUNCTION UNKNOWN. THOUGHT TO BE REGULATED BY Rv2720|LEXA.	MtH37Rv-0515 (4J14)	2.49118	1.43146	1.21068	1.53896	1.40992	0.594601	0.979976	1.03199	0.819271	1.71252
	Rv0528	Rv0528	Probable conserved transmembrane protein	Cell wall and cell processes	Rv0528	PROBABLE CONSERVED TRANSMEMBRANE PROTEIN	UNKNOWN	MtH37Rv-0528 (4J15)	3.13057	2.43169	2.47498	2.52039	2.41775	1.25733	0.99698	0.719835	0.702335	0.395213
	Rv0530	Rv0530	Conserved protein	Conserved hypotheticals	Rv0530	CONSERVED HYPOTHETICAL PROTEIN	FUNCTION UNKNOWN	MtH37Rv-0530 (9N16)	11.5286	9.29603	9.26579	10.359	10.4656	2.26119	0.977016	1.35987	1.74711	2.9474
	Rv0549c	vapC3	Possible toxin VapC3	Virulence, detox and adaptation	vapC3	POSSIBLE TOXIN VAPC3	UNKNOWN	MtH37Rv-0549c (4J17)	6.85531	4.75696	4.23019	2.46423	2.42639	1.06991	0.958922	0.99387	0.694369	1.97406
	Rv0557	mgtA	Mannosyltransferase MgtA	Lipid metabolism	mgtA	MANNOSYLTRANSFERASE MGTA	INVOLVED IN LIPOMANNAN (LM) BIOSYNTHESIS	MtH37Rv-0557 (4I18)	5.38373	4.74301	4.23832	3.08221	2.779	1.45208	0.997705	0.902773	4.20277	3.16823
	Rv0564c	gpdA1	Probable glycerol-3-phosphate dehydrogenase [NAD(P)+] GpdA1 (NAD(P)H-dependent glycerol-3-phosphate dehydrogenase) (NAD(P)H-dependent dihydroxyacetone-phosphate reductase)	Lipid metabolism	gpdA1	PROBABLE GLYCEROL-3-PHOSPHATE DEHYDROGENASE [NAD(P)+] GPDA1 (NAD(P)H-DEPENDENT GLYCEROL-3-PHOSPHATE DEHYDROGENASE) (NAD(P)H-DEPENDENT DIHYDROXYACETONE-PHOSPHATE REDUCTASE)	Involved in de novo phospholipid biosynthesis; glycerol-3 phosphate formation [CATALYTIC ACTIVITY: Sn-glycerol 3-phosphate + NAD(P)+ = glycerone phosphate + NAD(P)H].	MtH37Rv-0564c (4O18)	24.4913	21.0263	21.7455	20.8468	16.163	4.56692	0.9981	1.16569	1.33617	1.8313
	Rv0565c	Rv0565c	Probable monooxygenase	Intermediate metabolism and respiration	Rv0565c	PROBABLE MONOOXYGENASE	FUNCTION UNKNOWN; PROBABLY INVOLVED IN CELLULAR METABOLISM.	MtH37Rv-0565c (9M17)	2.85958	2.34431	2.48239	2.20761	2.35689	1.31337	0.998681	0.745325	0.816688	0.855837
	Rv0566c	Rv0566c	Conserved protein	Conserved hypotheticals	Rv0566c	CONSERVED HYPOTHETICAL PROTEIN	FUNCTION UNKNOWN	MtH37Rv-0566c (4P18)	1.79825	2.05175	2.26225	2.04769	2.19119	1.4678	0.996852	0.678163	0.413959	0.383636
	Rv0569	Rv0569	Conserved protein	Conserved hypotheticals	Rv0569	CONSERVED HYPOTHETICAL PROTEIN	FUNCTION UNKNOWN	MtH37Rv-0569 (9N17)	1.62969	1.45489	1.27549	1.18069	1.25355	0.961902	0.998644	0.979003	4.90051	0.774735
	Rv0570	nrdZ	Probable ribonucleoside-diphosphate reductase (large subunit) NrdZ (ribonucleotide reductase)	Information pathways	nrdZ	PROBABLE RIBONUCLEOSIDE-DIPHOSPHATE REDUCTASE (LARGE SUBUNIT) NRDZ (RIBONUCLEOTIDE REDUCTASE)	INVOLVED IN THE DNA REPLICATION PATHWAY (AT THE FIRST REACTION). PROVIDES THE PRECURSORS NECESSARY FOR DNA SYNTHESIS [CATALYTIC ACTIVITY: 2'-deoxyribonucleoside diphosphate + oxidized thioredoxin + H2O = ribonucleoside diphosphate + reduced thioredoxin].	MtH37Rv-0570 (4K19)	3.04193	2.90077	3.74381	2.96929	2.9245	1.77459	0.997803	1.39891	2.71087	1.2466
	Rv0573c	pncB2	Nicotinic acid phosphoribosyltransferase PncB2	Intermediate metabolism and respiration	pncB2	NICOTINIC ACID PHOSPHORIBOSYLTRANSFERASE PNCB2	INVOLVED IN NAD SALVAGE. PHOSPHORIBOSYLATION OF NICOTINIC ACID. [CATALYTIC ACTIVITY: NICOTINATE + 5-PHOSPHORIBOSYL 1-PYROPHOSPHATE = NICOTINATE MONONUCLEOTIDE + DIPHOSPHATE]	MtH37Rv-0573c (9O17)	2.89858	2.67385	3.39327	2.37301	2.51702	2.10286	0.991861	1.06411	2.7757	0.901471
	Rv0575c	Rv0575c	Possible oxidoreductase	Intermediate metabolism and respiration	Rv0575c	POSSIBLE OXIDOREDUCTASE	FUNCTION UNKNOWN; PROBABLY INVOLVED IN CELLULAR METABOLISM.	MtH37Rv-0575c (9P17)	6.15372	5.92481	6.02193	3.70448	3.37519	1.11877	0.912035	1.00324	1.5103	1.32077
	Rv0576	Rv0576	Probable transcriptional regulatory protein (possibly ArsR-family)	Regulatory proteins	Rv0576	PROBABLE TRANSCRIPTIONAL REGULATORY PROTEIN (POSSIBLY ARSR-FAMILY)	INVOLVED IN TRANSCRIPTIONAL MECHANISM.	MtH37Rv-0576 (4O19)	3.92638	5.20999	5.39482	4.1435	3.38203	1.62502	0.995018	0.655948	1.02067	0.977839
	Rv0582	vapC26	Possible toxin VapC26. Contains PIN domain.	Virulence, detox and adaptation	Rv0582	CONSERVED HYPOTHETICAL PROTEIN WITH PIN DOMAIN	UNKNOWN	MtH37Rv-0582 (9K18)	5.21611	4.42103	3.52271	3.22803	2.35256	1.73645	0.998794	1.34333	0.59354	1.31882
	Rv0587	yrbE2A	Conserved hypothetical integral membrane protein YrbE2A	Virulence, detox and adaptation	yrbE2A	CONSERVED HYPOTHETICAL INTEGRAL MEMBRANE PROTEIN YRBE2A	UNKNOWN	MtH37Rv-0587 (9L18)	1.78868	2.09121	1.88374	1.37762	1.27906	0.929021	0.984345	0.828648	0.858164	1.36167
	Rv0592	mce2D	Mce-family protein Mce2D	Virulence, detox and adaptation	mce2D	MCE-FAMILY PROTEIN MCE2D	UNKNOWN, BUT THOUGHT TO BE INVOLVED IN HOST CELL INVASION.	MtH37Rv-0592 (4O20)	5.47752	3.32642	4.97621	3.99678	5.83209	2.0638	0.866118	1.75997	2.36802	4.97305
	Rv0593	lprL	Possible Mce-family lipoprotein LprL (Mce-family lipoprotein Mce2E)	Cell wall and cell processes	lprL	POSSIBLE MCE-FAMILY LIPOPROTEIN LPRL (MCE-FAMILY LIPOPROTEIN MCE2E)	UNKNOWN, BUT THOUGHT TO BE INVOLVED IN HOST CELL INVASION.	MtH37Rv-0593 (9I19)	9.51075	7.90682	7.78816	5.79038	4.14971	1.78971	0.967826	1.18874	1.64796	2.02852
	Rv0594	mce2F	Mce-family protein Mce2F	Virulence, detox and adaptation	mce2F	MCE-FAMILY PROTEIN MCE2F	UNKNOWN, BUT THOUGHT INVOLVED IN HOST CELL INVASION.	MtH37Rv-0594 (9J19)	5.21867	5.61214	5.28235	3.92358	3.20524	1.79546	0.980128	1.16296	1.87608	1.33553
	Rv0595c	vapC4	Possible toxin VapC4	Virulence, detox and adaptation	vapC4	POSSIBLE TOXIN VAPC4	UNKNOWN	MtH37Rv-0595c (4P20)	3.3668	3.58421	3.29304	3.37255	2.62025	1.80905	0.996716	1.32043	1.96102	1.73968
	Rv0598c	vapC27	Possible toxin VapC27. Contains PIN domain.	Virulence, detox and adaptation	Rv0598c	CONSERVED HYPOTHETICAL PROTEIN WITH PIN DOMAIN	UNKNOWN	MtH37Rv-0598c (4J21)	1.79202	1.83644	1.51658	1.21269	1.07546	1.40066	0.992009	0.81542	0.685527	0.853389
	Rv0602c	tcrA	Two component DNA binding transcriptional regulatory protein TcrA	Regulatory proteins	tcrA	PROBABLE TWO COMPONENT DNA BINDING TRANSCRIPTIONAL REGULATORY PROTEIN TCRA	SENSOR PART OF A TWO COMPONENT REGULATORY SYSTEM.	MtH37Rv-0602c (9M19)	2.65634	2.51017	3.10149	2.30158	2.03175	1.59503	0.979419	0.716353	1.39652	0.764989
	Rv0607	Rv0607	Hypothetical protein	Conserved hypotheticals	Rv0607	HYPOTHETICAL PROTEIN	UNKNOWN	MtH37Rv-0607 (9J20)	3.82266	4.17747	4.183	3.63041	3.37805	1.62015	0.988437	1.7089	1.54078	1.66167
	Rv0608	vapB28	Possible antitoxin VapB28	Virulence, detox and adaptation	Rv0608	CONSERVED HYPOTHETICAL PROTEIN, ANTITOXIN	UNKNOWN	MtH37Rv-0608 (9K20)	3.20199	3.24282	2.48514	2.26155	1.95965	1.97707	0.990055	1.29744	1.11578	1.60034
	Rv0609	vapC28	Possible toxin VapC28. Contains PIN domain.	Virulence, detox and adaptation	Rv0609	CONSERVED HYPOTHETICAL PROTEIN WITH PIN DOMAIN	UNKNOWN	MtH37Rv-0609 (4M21)	2.49303	2.17773	2.22256	1.92953	1.46783	1.24447	0.992022	1.52377	1.27146	1.49875
	Rv0609A	Rv0609A	Conserved hypothetical protein	Conserved hypotheticals	Rv0609A	CONSERVED HYPOTHETICAL PROTEIN	FUNCTION UNKNOWN	MtH37Rv-0609A (11D14)	3.88679	3.46648	3.16448	3.0438	2.36804	1.06114	0.998422	1.44204	1.41961	1.22326
	Rv0614	Rv0614	Conserved hypothetical protein	Conserved hypotheticals	Rv0614	CONSERVED HYPOTHETICAL PROTEIN	FUNCTION UNKNOWN	MtH37Rv-0614 (4I22)	2.4914	2.7054	3.17703	2.9352	2.94554	1.70759	0.995754	0.878104	1.18516	0.820184
	Rv0615	Rv0615	Probable integral membrane protein	Cell wall and cell processes	Rv0615	PROBABLE INTEGRAL MEMBRANE PROTEIN	UNKNOWN	MtH37Rv-0615 (9M20)	4.85058	3.32641	2.96192	2.0384	1.45599	1.28971	0.999466	1.54038	1.6825	2.81182
	Rv0616c	Rv0616c	Hypothetical protein	Conserved hypotheticals	Rv0616c	HYPOTHETICAL PROTEIN	UNKNOWN	MtH37Rv-0616c (9N20)	7.9668	7.24627	5.77123	3.76322	3.29284	1.46131	0.971037	2.49915	3.33331	4.77347
	Rv0617	vapC29	Possible toxin VapC29. Contains PIN domain.	Virulence, detox and adaptation	Rv0617	CONSERVED HYPOTHETICAL PROTEIN WITH PIN DOMAIN	UNKNOWN	MtH37Rv-0617 (4J22)	6.17458	6.33912	5.31292	4.89263	3.62546	1.92402	0.976061	1.09687	1.10247	1.55115
	Rv0621	Rv0621	Possible membrane protein	Cell wall and cell processes	Rv0621	POSSIBLE MEMBRANE PROTEIN	UNKNOWN	MtH37Rv-0621 (4M22)	3.3401	3.1387	3.86895	3.40357	2.53305	1.10502	0.985088	1.08056	1.27309	1.51446
	Rv0623	vapB30	Possible antitoxin VapB30	Virulence, detox and adaptation	Rv0623	CONSERVED HYPOTHETICAL PROTEIN, ANTITOXIN	UNKNOWN	MtH37Rv-0623 (9P20)	12.0845	11.4873	9.31942	5.45956	4.27515	1.88641	0.9824	1.42275	1.03392	1.69601
	Rv0626	vapB5	Possible antitoxin VapB5	Virulence, detox and adaptation	vapB5	POSSIBLE ANTITOXIN VAPB5	UNKNOWN	MtH37Rv-0626 (9K21)	2.08637	1.31237	1.42034	1.12839	1.01724	1.14831	0.990123	0.991709	0.849706	1.17867
	Rv0627	vapC5	Possible toxin VapC5	Virulence, detox and adaptation	vapC5	POSSIBLE TOXIN VAPC5	UNKNOWN	MtH37Rv-0627 (9L21)	6.67891	4.95563	5.42417	4.02184	3.27868	1.2546	0.971544	1.13726	1.64013	1.90606
	Rv0628c	Rv0628c	Conserved hypothetical protein	Conserved hypotheticals	Rv0628c	CONSERVED HYPOTHETICAL PROTEIN	FUNCTION UNKNOWN	MtH37Rv-0628c (9M21)	3.12868	2.41586	2.35346	2.08762	1.74257	0.835393	0.983802	1.00863	1.50839	1.17794
	Rv0629c	recD	Probable exonuclease V (alpha chain) RecD (exodeoxyribonuclease V alpha chain) (exodeoxyribonuclease V polypeptide)	Information pathways	recD	PROBABLE EXONUCLEASE V (ALPHA CHAIN) RECD (EXODEOXYRIBONUCLEASE V ALPHA CHAIN) (EXODEOXYRIBONUCLEASE V POLYPEPTIDE)	INVOLVED IN HOMOLOGOUS RECOMBINATION.	MtH37Rv-0629c (4O22)	4.67096	6.4909	7.04233	5.96791	5.74499	1.84198	0.967736	1.17254	1.23544	1.39182
	Rv0654	Rv0654	Probable dioxygenase	Intermediate metabolism and respiration	Rv0654	PROBABLE DIOXYGENASE	FUNCTION UNKNOWN; PROBABLY INVOLVED IN CELLULAR METABOLISM.	MtH37Rv-0654 (4I24)	8.97372	8.80593	10.3889	9.17351	7.87337	1.72427	0.933861	1.02708	1.62318	2.3874
	Rv0656c	vapC6	Possible toxin VapC6	Virulence, detox and adaptation	vapC6	POSSIBLE TOXIN VAPC6	UNKNOWN	MtH37Rv-0656c (9M23)	4.96467	4.81738	4.09996	4.62705	4.24809	1.72737	0.998528	2.26391	1.95923	3.68231
	Rv0658c	Rv0658c	Probable conserved integral membrane protein	Cell wall and cell processes	Rv0658c	PROBABLE CONSERVED INTEGRAL MEMBRANE PROTEIN	UNKNOWN. SUPPOSEDLY INVOLVED IN STATIONARY-PHASE SURVIVAL.	MtH37Rv-0658c (4K24)	1.89029	1.39889	1.48805	1.95635	1.89269	0.879172	0.993617	1.81559	1.373	1.14795
	Rv0661c	vapC7	Possible toxin VapC7	Virulence, detox and adaptation	vapC7	POSSIBLE TOXIN VAPC7	UNKNOWN	MtH37Rv-0661c (4L24)	1.71383	1.25306	1.41532	2.44957	2.75868	1.01023	0.995745	1.23081	1.25532	0.896819
	Rv0668	rpoC	DNA-directed RNA polymerase (beta' chain) RpoC (transcriptase beta' chain) (RNA polymerase beta' subunit).	Information pathways	rpoC	DNA-DIRECTED RNA POLYMERASE (BETA' CHAIN) RPOC (TRANSCRIPTASE BETA' CHAIN) (RNA POLYMERASE BETA' SUBUNIT).	CATALYZES THE TRANSCRIPTION OF DNA INTO RNA USING THE FOUR RIBONUCLEOSIDE TRIPHOSPHATES AS SUBSTRATES [CATALYTIC ACTIVITY: N NUCLEOSIDE TRIPHOSPHATE = N DIPHOSPHATE + {RNA}(N)].	MtH37Rv-0668 (4P24)	1.69213	1.48125	1.65823	1.86546	1.58537	0.818035	0.991581	0.851325	0.493554	0.791221
	Rv0670	end	Probable endonuclease IV End (endodeoxyribonuclease IV) (apurinase)	Information pathways	end	PROBABLE ENDONUCLEASE IV END (ENDODEOXYRIBONUCLEASE IV) (APURINASE)	INVOLVED IN BASE EXCISION REPAIR. ENDONUCLEASE IV PLAYS A ROLE IN DNA REPAIR. IT CLEAVES PHOSPHODIESTER BONDS AT APURINIC OR APYRIMIDINIC SITES (AP SITES) TO PRODUCE NEW 5' ENDS THAT ARE BASE-FREE DEOXYRIBOSE 5-PHOSPHATE RESIDUES [CATALYTIC ACTIVITY: ENDONUCLEOLYTIC CLEAVAGE TO 5'-PHOSPHOOLIGONUCLEOTIDE END-PRODUCTS].	MtH37Rv-0670 (3J13)	3.27546	2.9683	2.69948	3.12671	2.07686	1.11261	0.996464	1.25261	0.891016	0.97695
	Rv0672	fadE8	Probable acyl-CoA dehydrogenase FadE8	Lipid metabolism	fadE8	PROBABLE ACYL-CoA DEHYDROGENASE FADE8	FUNCTION UNKNOWN, BUT INVOLVED IN LIPID DEGRADATION.	MtH37Rv-0672 (9L24)	4.39391	3.84917	4.29762	5.09814	4.43697	0.877704	0.979716	0.608979	0.989292	0.993411
	Rv0673	echA4	Possible enoyl-CoA hydratase EchA4 (enoyl hydrase) (unsaturated acyl-CoA hydratase) (crotonase)	Lipid metabolism	echA4	POSSIBLE ENOYL-CoA HYDRATASE ECHA4 (ENOYL HYDRASE) (UNSATURATED ACYL-CoA HYDRATASE) (CROTONASE)	COULD POSSIBLY OXIDIZE FATTY ACIDS USING SPECIFIC COMPONENTS [CATALYTIC ACTIVITY: (3S)-3-HYDROXYACYL-CoA = TRANS-2(OR 3)-ENOYL-CoA + H(2)O].	MtH37Rv-0673 (9M24)	3.12128	3.12268	3.26047	3.68722	3.53935	0.99387	0.992584	0.61592	0.818066	0.762983
	Rv0677c	mmpS5	Possible conserved membrane protein MmpS5	Cell wall and cell processes	mmpS5	POSSIBLE CONSERVED MEMBRANE PROTEIN MMPS5	UNKNOWN	MtH37Rv-0677c (3N13)	4.90866	3.65427	3.40813	2.95577	2.46194	1.28988	0.999591	1.69176	0.672359	4.512
	Rv0678	Rv0678	Conserved protein	Conserved hypotheticals	Rv0678	CONSERVED HYPOTHETICAL PROTEIN	FUNCTION UNKNOWN	MtH37Rv-0678 (3O13)	14.2369	10.5021	9.81821	7.01789	6.24992	1.70135	0.996962	2.7937	0.862752	6.67977
	Rv0679c	Rv0679c	Conserved threonine rich protein	Conserved hypotheticals	Rv0679c	CONSERVED HYPOTHETICAL THREONINE RICH PROTEIN	FUNCTION UNKNOWN	MtH37Rv-0679c (3P13)	2.18834	2.04692	1.85935	2.03853	1.64412	0.739448	0.998858	1.3031	1.02379	1.36168
	Rv0687	Rv0687	Probable short-chain type dehydrogenase/reductase	Intermediate metabolism and respiration	Rv0687	PROBABLE SHORT-CHAIN TYPE DEHYDROGENASE/REDUCTASE	FUNCTION UNKNOWN; POSSIBLY INVOLVED IN CELLULAR METABOLISM.	MtH37Rv-0687 (9A1)	3.49781	3.42403	3.49862	2.4471	2.55398	1.09938	0.993215	1.0318	1.15276	1.2295
	Rv0690c	Rv0690c	Conserved hypothetical protein	Conserved hypotheticals	Rv0690c	CONSERVED HYPOTHETICAL PROTEIN	FUNCTION UNKNOWN	MtH37Rv-0690c (3O14)	2.49946	2.62354	2.89662	2.39662	1.99985	1.79212	0.996041	1.88936	0.759333	1.68526
	Rv0725c	Rv0725c	Conserved hypothetical protein	Conserved hypotheticals	Rv0725c	CONSERVED HYPOTHETICAL PROTEIN	FUNCTION UNKNOWN	MtH37Rv-0725c (9H2)	5.40474	5.28165	5.37631	4.08551	3.93084	1.7105	0.996897	1.83215	1.60948	5.56818
	Rv0726c	Rv0726c	Possible S-adenosylmethionine-dependent methyltransferase	Lipid metabolism	Rv0726c	Conserved hypothetical protein. Possible S-adenosylmethionine-dependent methyltransferase.	Function unknown. Possible methyltransferase.	MtH37Rv-0726c (9A3)	2.75462	2.55531	2.71498	2.36621	2.25283	1.70174	0.993258	1.25479	1.54258	1.9731
	Rv0727c	fucA	Possible L-fuculose phosphate aldolase FucA (L-fuculose-1-phosphate aldolase)	Intermediate metabolism and respiration	fucA	POSSIBLE L-FUCULOSE PHOSPHATE ALDOLASE FUCA (L-FUCULOSE-1-PHOSPHATE ALDOLASE)	INVOLVED IN FUCOSE METABOLISM (AT THE THIRD STEP) [CATALYTIC ACTIVITY: L-FUCULOSE 1-PHOSPHATE = GLYCERONE PHOSPHATE + (S)-LACTALDEHYDE].	MtH37Rv-0727c (3M17)	3.07843	2.6606	2.75957	2.00505	1.79789	1.4989	0.995483	0.81996	0.851524	1.05115
	Rv0728c	serA2	Possible D-3-phosphoglycerate dehydrogenase SerA2 (phosphoglycerate dehydrogenase) (PGDH)	Intermediate metabolism and respiration	serA2	POSSIBLE D-3-PHOSPHOGLYCERATE DEHYDROGENASE SERA2 (PHOSPHOGLYCERATE DEHYDROGENASE) (PGDH)	INVOLVED AT THE FIRST COMMITTED STEP IN THE 'PHOSPHORYLATED' PATHWAY OF L-SERINE BIOSYNTHESIS. CATALYZES THE OXIDATION OF D-3-PHOSPHOGLYCERATE TO 3-PHOSPHOHYDROXYPYRUVATE [CATALYTIC ACTIVITY: 3-PHOSPHOGLYCERATE + NAD(+) = 3-PHOSPHOHYDROXYPYRUVATE + NADH].	MtH37Rv-0728c (3N17)	7.99154	6.83155	8.21182	5.17001	5.2698	1.86677	0.989122	1.48362	2.75343	1.61357
	Rv0729	xylB	Possible D-xylulose kinase XylB (xylulokinase) (xylulose kinase)	Intermediate metabolism and respiration	xylB	POSSIBLE D-XYLULOSE KINASE XYLB (XYLULOKINASE) (XYLULOSE KINASE)	PHOSPHORYLATES D-XYLULOSE [CATALYTIC ACTIVITY: ATP + D-XYLULOSE = ADP + D-XYLULOSE 5-PHOSPHATE].	MtH37Rv-0729 (3O17)	1.96842	1.88553	2.15117	1.64811	1.4471	1.35228	0.996468	1.04673	1.10002	1.09729
	Rv0735	sigL	Probable alternative RNA polymerase sigma factor SigL	Information pathways	sigL	PROBABLE ALTERNATIVE RNA POLYMERASE SIGMA FACTOR SIGL	THE SIGMA FACTOR IS AN INITIATION FACTOR THAT PROMOTES ATTACHMENT OF THE RNA POLYMERASE TO SPECIFIC INITIATION SITES AND THEN IS RELEASED.	MtH37Rv-0735 (3L18)	6.35134	5.04291	4.7267	2.8041	2.28306	1.05809	0.984	0.786052	1.0992	1.09382
	Rv0736	rslA	Anti-sigma factor RslA	Information pathways	rslA	ANTI-SIGMA FACTOR RSLA	REGULATES NEGATIVELY SIGL|Rv0735	MtH37Rv-0736 (3M18)	17.9022	16.03	14.3541	12.5717	7.88455	1.74941	0.991173	0.658665	2.48289	1.26585
	Rv0737	Rv0737	Possible transcriptional regulatory protein	Regulatory proteins	Rv0737	POSSIBLE TRANSCRIPTIONAL REGULATORY PROTEIN	INVOLVED IN TRANSCRIPTIONAL MECHANISM.	MtH37Rv-0737 (3N18)	4.24977	3.33913	3.4012	2.45248	1.97677	1.18442	0.998238	0.97549	1.07178	1.08158
	Rv0742	PE_PGRS8	PE-PGRS family protein PE_PGRS8	PE/PPE families	PE_PGRS8	PE-PGRS FAMILY PROTEIN	FUNCTION UNKNOWN	MtH37Rv-0742 (9F3)	2.64217	2.27548	2.27553	1.60939	1.40195	1.26238	0.975095	1.20919	1.65452	1.67049
	Rv0748	vapB31	Possible antitoxin VapB31	Virulence, detox and adaptation	Rv0748	CONSERVED HYPOTHETICAL PROTEIN, ANTITOXIN	UNKNOWN	MtH37Rv-0748 (9C4)	1.53917	1.56397	1.49937	1.19805	1.12901	1.46598	0.994644	0.90764	0.804038	1.81827
	Rv0749	vapC31	Possible toxin VapC31. Contains PIN domain.	Virulence, detox and adaptation	Rv0749	CONSERVED HYPOTHETICAL PROTEIN WITH PIN DOMAIN	UNKNOWN	MtH37Rv-0749 (9D4)	2.83668	2.42197	2.2903	1.99565	1.75592	1.09876	0.995118	1.73609	2.46713	3.39383
	Rv0750	Rv0750	Conserved hypothetical protein	Conserved hypotheticals	Rv0750	CONSERVED HYPOTHETICAL PROTEIN	FUNCTION UNKNOWN	MtH37Rv-0750 (9E4)	2.00247	1.85579	1.57672	1.14425	1.05928	1.02125	0.999698	0.918702	1.34756	1.87629
	Rv0751c	mmsB	Probable 3-hydroxyisobutyrate dehydrogenase MmsB (hibadh)	Intermediate metabolism and respiration	mmsB	PROBABLE 3-HYDROXYISOBUTYRATE DEHYDROGENASE MMSB (HIBADH)	Catalyzes the NAD-dependent, reversible oxidation of 3-hydroxbutyrate to methylmalonate [CATALYTIC ACTIVITY: 3-hydroxy-2-methylpropanoate + NAD+ = 2-methyl-3-oxopropanoate + NADH].	MtH37Rv-0751c (3I19)	2.45292	2.44179	2.51921	1.92414	1.52323	1.14092	0.990628	1.091	1.13871	1.86772
	Rv0754	PE_PGRS11	PE-PGRS family protein PE_PGRS11	PE/PPE families	PE_PGRS11	PE-PGRS FAMILY PROTEIN	FUNCTION UNKNOWN	MtH37Rv-0754 (9F4)	3.25687	3.67358	3.95955	3.55094	2.78048	1.15125	0.991896	0.935639	1.98635	1.24248
	Rv0764c	cyp51	Cytochrome P450 51 Cyp51 (CYPL1) (P450-L1A1) (sterol 14-alpha demethylase) (lanosterol 14-alpha demethylase) (P450-14DM)	Intermediate metabolism and respiration	cyp51	CYTOCHROME P450 51 CYP51 (CYPL1) (P450-L1A1) (STEROL 14-ALPHA DEMETHYLASE) (LANOSTEROL 14-ALPHA DEMETHYLASE) (P450-14DM)	INVOLVED IN STEROL BIOSYNTHESIS. ITS PRECISE BIOLOGICAL SUBSTRATE IS NOT KNOWN. CATALYZES C14-DEMETHYLATION OF LANOSTEROL, 24,25-DIHYDROLANOSTEROL AND OBTUSIFOLIOL WHICH IS CRITICAL FOR ERGOSTEROL BIOSYNTHESIS. IT TRANSFORMS LANOSTEROL INTO 4,4'-DIMETHYL CHOLESTA-8,14,24-TRIENE-3-BETA-OL.	MtH37Rv-0764c (3I20)	2.33655	2.30496	2.81683	2.27663	1.77971	1.54293	0.996295	1.18273	1.20212	1.21361
	Rv0766c	cyp123	Probable cytochrome P450 123 Cyp123	Intermediate metabolism and respiration	cyp123	PROBABLE CYTOCHROME P450 123 CYP123	CYTOCHROMES P450 ARE A GROUP OF HEME-THIOLATE MONOOXYGENASES. THEY OXIDIZE A VARIETY OF STRUCTURALLY UNRELATED COMPOUNDS, INCLUDING STEROIDS, FATTY ACIDS, AND XENOBIOTICS.	MtH37Rv-0766c (3K20)	2.08047	1.85563	2.15085	1.76092	1.81144	1.15585	0.985082	0.96248	1.08602	1.52404
	Rv0768	aldA	Probable aldehyde dehydrogenase NAD dependent AldA (aldehyde dehydrogenase [NAD+])	Intermediate metabolism and respiration	aldA	PROBABLE ALDEHYDE DEHYDROGENASE NAD DEPENDENT ALDA (ALDEHYDE DEHYDROGENASE [NAD+])	OXIDIZES A VARIETY OF ALDEHYDES [CATALYTIC ACTIVITY: An aldehyde + NAD+ + H2O = an acid + NADH].	MtH37Rv-0768 (3L20)	6.60031	5.7402	6.66141	5.29986	4.27233	1.19045	0.997487	1.00044	1.3593	2.34106
	Rv0788	purQ	Probable phosphoribosylformylglycinamidine synthase I PURG (FGAM synthase I)	Intermediate metabolism and respiration	purQ	PROBABLE PHOSPHORIBOSYLFORMYLGLYCINAMIDINE SYNTHASE I PURG (FGAM SYNTHASE I)	INVOLVED IN DE NOVO PURINE BIOSYNTHESIS (AT THE FOURTH STEP) [CATALYTIC ACTIVITY: ATP + 5'-phosphoribosylformylglycinamide + L-glutamine + H2O = ADP + phosphate + 5'-phosphoribosylformylglycinamidine + L-glutamate].	MtH37Rv-0788 (3L22)	1.98106	2.11277	1.7843	1.32464	1.19566	0.767026	0.993326	1.29128	0.570754	1.70428
	Rv0789c	Rv0789c	Hypothetical protein	Conserved hypotheticals	Rv0789c	HYPOTHETICAL PROTEIN	UNKNOWN	MtH37Rv-0789c (3M22)	20.2369	29.1094	23.7758	20.7394	16.0889	4.10927	0.997264	1.3811	1.75639	4.99478
	Rv0790c	Rv0790c	Hypothetical protein	Conserved hypotheticals	Rv0790c	HYPOTHETICAL PROTEIN	UNKNOWN	MtH37Rv-0790c (3N22)	6.78676	6.95415	7.21376	6.26754	5.52663	2.21998	0.989017	1.42868	2.08589	3.65861
	Rv0792c	Rv0792c	Probable transcriptional regulatory protein (probably GntR-family)	Regulatory proteins	Rv0792c	PROBABLE TRANSCRIPTIONAL REGULATORY PROTEIN (PROBABLY GNTR-FAMILY)	INVOLVED IN TRANSCRIPTIONAL MECHANISM.	MtH37Rv-0792c (3P22)	5.12124	4.72499	4.63882	3.83099	3.32092	1.88256	0.998873	0.835136	1.16933	1.81534
	Rv0793	Rv0793	Possible monooxygenase	Intermediate metabolism and respiration	Rv0793	POSSIBLE MONOOXYGENASE	FUNCTION UNKNOWN	MtH37Rv-0793 (9H5)	3.45979	3.22082	2.80301	1.89092	1.74716	0.902733	0.984589	0.707109	0.94529	1.25188
	Rv0795	Rv0795	Putative transposase for insertion sequence element IS6110 (fragment)	Insertion sequences and phages	Rv0795	PUTATIVE TRANSPOSASE FOR INSERTION SEQUENCE ELEMENT IS6110 (FRAGMENT)	REQUIRED FOR THE TRANSPOSITION OF THE INSERTION ELEMENT IS6110.	MtH37Rv-0795 (9A6)	5.11513	4.2431	4.04833	4.18972	3.99708	1.31606	0.995173	1.13177	1.22915	1.41747
	Rv0796	Rv0796	Putative transposase for insertion sequence element IS6110	Insertion sequences and phages	Rv0796	PUTATIVE TRANSPOSASE FOR INSERTION SEQUENCE ELEMENT IS6110	REQUIRED FOR THE TRANSPOSITION OF THE INSERTION ELEMENT IS6110.	MtH37Rv-0796 (9B6)	5.21964	3.42101	4.28275	3.54169	3.41528	1.45868	0.936816	0.803855	0.817396	1.3218
	Rv0812	Rv0812	Probable amino acid aminotransferase	Intermediate metabolism and respiration	Rv0812	PROBABLE AMINO ACID AMINOTRANSFERASE	ACTS ON AMINO ACIDS.	MtH37Rv-0812 (3L24)	1.73075	1.57161	2.05306	2.58589	2.50125	1.16456	0.9968	1.18765	1.50634	2.01531
	Rv0819	mshD	GCN5-related N-acetyltransferase, MshD	Intermediate metabolism and respiration	mshD	MSHD, GCN5-RELATED N-ACETYLTRANSFERASE	INVOLVED IN THE FOURTH STEP OF MYCOTHIOL BIOSYNTHESIS	MtH37Rv-0819 (4J1)	3.32501	3.22898	3.14148	2.32943	2.22596	1.19563	0.98378	1.00674	1.56301	1.37217
	Rv0834c	PE_PGRS14	PE-PGRS family protein PE_PGRS14	PE/PPE families	PE_PGRS14	PE-PGRS FAMILY PROTEIN	FUNCTION UNKNOWN	MtH37Rv-0834c (10B14)	3.48105	3.18805	2.88041	2.52315	2.1349	0.639972	0.982173	0.494576	1.72766	1.25432
	Rv0836c	Rv0836c	Hypothetical protein	Conserved hypotheticals	Rv0836c	HYPOTHETICAL PROTEIN	UNKNOWN	MtH37Rv-0836c (4I2)	7.1082	6.53597	6.65899	5.86324	4.98821	2.06356	0.990978	1.05225	1.67034	2.49527
	Rv0837c	Rv0837c	Hypothetical protein	Conserved hypotheticals	Rv0837c	HYPOTHETICAL PROTEIN	UNKNOWN	MtH37Rv-0837c (4J2)	21.8046	21.9493	20.8102	11.5665	10.1424	2.88559	0.994812	1.01691	2.69715	1.10581
	Rv0838	lpqR	Probable conserved lipoprotein LpqR	Cell wall and cell processes	lpqR	PROBABLE CONSERVED LIPOPROTEIN LPQR	UNKNOWN	MtH37Rv-0838 (4K2)	19.857	17.6582	18.045	12.6511	11.7469	2.71252	0.994594	1.25786	1.90172	1.72119
	Rv0839	Rv0839	Conserved hypothetical protein	Conserved hypotheticals	Rv0839	CONSERVED HYPOTHETICAL PROTEIN	FUNCTION UNKNOWN	MtH37Rv-0839 (4L2)	54.3392	46.7537	50.0372	26.6874	24.5319	4.36604	0.998081	1.50008	1.87734	8.50967
	Rv0840c	pip	Probable proline iminopeptidase Pip (prolyl aminopeptidase) (pap)	Intermediate metabolism and respiration	pip	PROBABLE PROLINE IMINOPEPTIDASE PIP (PROLYL AMINOPEPTIDASE) (PAP)	SPECIFICALLY CATALYZES THE REMOVAL OF N-TERMINAL PROLINE RESIDUES FROM PEPTIDES. THOUGHT TO RELEASE THE N-TERMINAL PROLINE FROM THE DIPEPTIDES, PRO-PRO, PRO-GLN, PRO-TRP AND PRO-TYR; ALSO FROM AMIDES (PRO-BETA NA) AND OLIGOPEPTIDES, PRO-LEU-GLYNH2, PRO-LEU-GLY AND PRO-PHE-GLY-LYS. HIGHER ACTIVITY TOWARD SMALL PEPTIDES (UP TO THREE RESIDUES), BUT VERY LOW ACTIVITY FOR LONGER PEPTIDES [CATALYTIC AC…	MtH37Rv-0840c (4M2)	82.0322	59.2674	51.5613	40.9182	31.1418	6.4976	0.996556	1.59513	2.36908	5.94319
	Rv0841	Rv0841	Probable conserved transmembrane protein	Cell wall and cell processes	Rv0841	PROBABLE CONSERVED TRANSMEMBRANE PROTEIN	UNKNOWN	MtH37Rv-0841 (4N2)	138.749	143.719	121.67	99.355	66.2313	14.886	0.942066	1.26017	1.82523	9.59268
	Rv0842	Rv0842	Probable conserved integral membrane protein	Cell wall and cell processes	Rv0842	PROBABLE CONSERVED INTEGRAL MEMBRANE PROTEIN	UNKNOWN	MtH37Rv-0842 (4O2)	4.3222	4.11372	4.23135	3.11837	3.19013	1.52415	0.993524	1.41296	1.01775	1.6682
	Rv0843	Rv0843	Probable dehydrogenase	Intermediate metabolism and respiration	Rv0843	PROBABLE DEHYDROGENASE	FUNCTION UNKNOWN; PROBABLY INVOLVED IN CELLULAR METABOLISM.	MtH37Rv-0843 (4P2)	2.50166	2.47498	3.02245	2.39787	2.0261	1.4134	0.992325	1.23659	1.05126	1.17596
	Rv0845	Rv0845	Possible two component sensor kinase	Regulatory proteins	Rv0845	POSSIBLE TWO COMPONENT SENSOR KINASE	POSSIBLE SENSOR PART OF A TWO COMPONENT REGULATORY SYSTEM.	MtH37Rv-0845 (4J3)	1.54451	1.59797	1.73272	1.28045	1.27143	1.47546	0.999189	1.49419	0.651985	0.600795
	Rv0846c	Rv0846c	Probable oxidase	Intermediate metabolism and respiration	Rv0846c	PROBABLE OXIDASE	MAY HAVE MULTICOPPER OXIDASE ACTIVITY.	MtH37Rv-0846c (4K3)	2.13661	1.92356	2.54723	2.01101	1.82533	1.56133	0.994516	1.62115	0.928246	0.652515
	Rv0848	cysK2	Possible cysteine synthase a CysK2 (O-acetylserine sulfhydrylase) (O-acetylserine (thiol)-lyase) (CSASE)	Intermediate metabolism and respiration	cysK2	POSSIBLE CYSTEINE SYNTHASE A CYSK2 (O-ACETYLSERINE SULFHYDRYLASE) (O-ACETYLSERINE (THIOL)-LYASE) (CSASE)	THOUGHT TO BE INVOLVED IN CYSTEINE BIOSYNTHESIS [CATALYTIC ACTIVITY: O3-ACETYL-L-SERINE + H(2)S = L-CYSTEINE + ACETATE].	MtH37Rv-0848 (4L3)	13.5736	12.2454	15.5202	13.3624	9.5291	2.90428	0.995334	1.94178	1.6559	1.16328
	Rv0849	Rv0849	Probable conserved integral membrane transport protein	Cell wall and cell processes	Rv0849	PROBABLE CONSERVED INTEGRAL MEMBRANE TRANSPORT PROTEIN	THOUGHT TO BE INVOLVED IN TRANSPORT OF UNDETERMINED SUBSTRATE (POSSIBLY DRUG) ACROSS THE MEMBRANE. RESPONSIBLE FOR THE TRANSLOCATION OF THE SUBSTRATE ACROSS THE MEMBRANE.	MtH37Rv-0849 (4M3)	4.99641	4.9313	4.65505	4.11983	3.23414	1.71985	0.94402	1.21068	1.29384	1.1446
	Rv0859	fadA	Possible acyl-CoA thiolase FadA	Lipid metabolism	fadA	POSSIBLE ACYL-CoA THIOLASE FADA	FUNCTION UNKNOWN, BUT INVOLVEMENT IN LIPID DEGRADATION.	MtH37Rv-0859 (10G14)	2.20054	1.95803	1.83294	1.50678	1.34255	0.608064	0.995095	0.393594	0.228565	1.17279
	Rv0861c	ercc3	DNA helicase Ercc3	Information pathways	ercc3	PROBABLE DNA HELICASE ERCC3	INVOLVED IN NUCLEOTIDE EXCISION REPAIR. HAS HELICASE ACTIVITY: ACTS BY OPENING DNA EITHER AROUND THE RNA TRANSCRIPTION START SITE OR THE DNA DAMAGE.	MtH37Rv-0861c (4M4)	3.39298	2.87774	2.61803	2.23477	1.79928	1.50341	0.998472	1.13968	1.17873	1.21964
	Rv0866	moaE2	Probable molybdenum cofactor biosynthesis protein E2 MoaE2 (molybdopterin converting factor large subunit) (molybdopterin [MPT] converting factor, subunit 2)	Intermediate metabolism and respiration	moaE2	PROBABLE MOLYBDENUM COFACTOR BIOSYNTHESIS PROTEIN E2 MOAE2 (MOLYBDOPTERIN CONVERTING FACTOR LARGE SUBUNIT) (MOLYBDOPTERIN [MPT] CONVERTING FACTOR, SUBUNIT 2)	POSSIBLY A MOLYBDENUM BIOSYNTHESIS COFACTOR. CONVERSION OF MOLYBDOPTERIN PRECURSOR Z INTO MOLYBDOPTERIN REQUIRES TRANSFER OF TWO SULFUR ATOMS TO PRECURSOR Z (TO GENERATE THE DITHIOLENE GROUP). THIS IS CATALYZED BY THE CONVERTING FACTOR COMPOSED OF A SMALL AND LARGE SUBUNIT.	MtH37Rv-0866 (4P4)	2.08102	1.36691	1.18762	1.14396	1.00556	0.929379	0.992453	0.94404	1.09293	0.721933
	Rv0875c	Rv0875c	Possible conserved exported protein	Cell wall and cell processes	Rv0875c	POSSIBLE CONSERVED EXPORTED PROTEIN	UNKNOWN	MtH37Rv-0875c (4M5)	1.84467	1.53075	1.56255	1.41788	1.29644	1.25631	0.983873	0.902324	1.28001	0.902611
	Rv0881	Rv0881	Possible rRNA methyltransferase (rRNA methylase)	Intermediate metabolism and respiration	Rv0881	POSSIBLE RRNA METHYLTRANSFERASE (RRNA METHYLASE)	CAUSES METHYLATION.	MtH37Rv-0881 (4I6)	4.67816	5.04299	4.56734	4.11297	3.91609	1.53376	0.976384	1.41569	1.54102	1.23387
	Rv0897c	Rv0897c	Probable oxidoreductase	Intermediate metabolism and respiration	Rv0897c	PROBABLE OXIDOREDUCTASE	FUNCTION UNKNOWN; PROBABLY INVOLVED IN CELLULAR METABOLISM.	MtH37Rv-0897c (4M7)	1.90908	1.80955	1.72693	1.78647	1.78227	1.40966	0.985932	0.774287	0.75331	0.972417
	Rv0903c	prrA	Two component response transcriptional regulatory protein PrrA	Regulatory proteins	prrA	TWO COMPONENT RESPONSE TRANSCRIPTIONAL REGULATORY PROTEIN PRRA	TRANSCRIPTIONAL REGULATOR PART OF THE TWO COMPONENT REGULATORY SYSTEM PRRA/PRRB. THOUGHT TO BE INVOLVED IN THE ENVIRONMENTAL ADAPTATION , SPECIFICALLY IN AN EARLY PHASE OF THE INTRACELLULAR GROWTH.	MtH37Rv-0903c (4I8)	1.9401	1.29011	1.40524	1.40478	1.33921	1.06077	0.993835	1.61965	1.60956	1.68626
	Rv0917	betP	Possible glycine betaine transport integral membrane protein BetP	Cell wall and cell processes	betP	POSSIBLE GLYCINE BETAINE TRANSPORT INTEGRAL MEMBRANE PROTEIN BETP	HIGH-AFFINITY UPTAKE OF GLYCINE BETAINE. SUPPOSED RESPONSIBLE FOR THE TRANSLOCATION OF THE SUBSTRATE ACROSS THE MEMBRANE.	MtH37Rv-0917 (4K9)	1.63069	1.75713	1.77535	1.53945	1.45895	1.18231	0.993577	1.09724	0.904999	1.61587
	Rv0918	Rv0918	Conserved protein	Conserved hypotheticals	Rv0918	CONSERVED HYPOTHETICAL PROTEIN	FUNCTION UNKNOWN	MtH37Rv-0918 (4L9)	2.78587	3.2357	3.35469	2.07221	2.2892	1.55863	0.983424	1.00096	1.17194	2.01116
	Rv0923c	Rv0923c	Conserved hypothetical protein	Conserved hypotheticals	Rv0923c	CONSERVED HYPOTHETICAL PROTEIN	FUNCTION UNKNOWN	MtH37Rv-0923c (4O9)	1.66327	1.54369	1.94171	1.38696	1.26065	1.34249	0.998866	1.5707	1.73337	1.36992
	Rv0927c	Rv0927c	Probable short-chain type dehydrogenase/reductase	Intermediate metabolism and respiration	Rv0927c	PROBABLE SHORT-CHAIN TYPE DEHYDROGENASE/REDUCTASE	FUNCTION UNKNOWN; POSSIBLY INVOLVED IN CELLULAR METABOLISM.	MtH37Rv-0927c (4K10)	1.52888	1.46827	1.80259	1.53694	1.17141	1.19754	0.999447	1.39903	1.12491	0.745984
	Rv0940c	Rv0940c	Possible oxidoreductase	Intermediate metabolism and respiration	Rv0940c	POSSIBLE OXIDOREDUCTASE	FUNCTION UNKNOWN; PROBABLY INVOLVED IN CELLULAR METABOLISM.	MtH37Rv-0940c (4I11)	2.31579	2.10973	2.50621	1.85713	1.61699	1.73092	0.995016	1.71662	0.979785	1.40749
	Rv0941c	Rv0941c	Conserved hypothetical protein	Conserved hypotheticals	Rv0941c	CONSERVED HYPOTHETICAL PROTEIN	FUNCTION UNKNOWN	MtH37Rv-0941c (4J11)	2.37462	2.31235	2.19677	1.61458	1.41473	1.07659	0.998196	0.900979	0.831743	1.30709
	Rv0958	Rv0958	Possible magnesium chelatase	Intermediate metabolism and respiration	Rv0958	POSSIBLE MAGNESIUM CHELATASE	CHELATION, INTRODUCING A MAGNESIUM ION INTO SPECIFIC SUBSTRATE.	MtH37Rv-0958 (4P12)	2.97094	2.76092	2.74257	2.15234	1.9699	1.10645	0.996669	1.02415	1.86805	1.42109
	Rv0959	Rv0959	Conserved hypothetical protein	Conserved hypotheticals	Rv0959	CONSERVED HYPOTHETICAL PROTEIN	FUNCTION UNKNOWN	MtH37Rv-0959 (5A1)	4.15306	4.11016	4.6499	3.36236	2.98591	1.27831	0.989665	0.715161	1.25912	0.722328
	Rv0960	vapC9	Possible toxin VapC9	Virulence, detox and adaptation	vapC9	POSSIBLE TOXIN VAPC9	UNKNOWN	MtH37Rv-0960 (5B1)	1.84	1.70437	1.68479	1.48859	1.27427	1.19281	0.998822	0.770917	0.734059	0.897765
	Rv0962c	lprP	Possible lipoprotein LprP	Cell wall and cell processes	lprP	POSSIBLE LIPOPROTEIN LPRP	UNKNOWN	MtH37Rv-0962c (5D1)	6.36684	7.18548	8.63126	4.96591	4.7397	2.18318	0.971157	1.14795	1.70136	1.12423
	Rv0963c	Rv0963c	Conserved hypothetical protein	Conserved hypotheticals	Rv0963c	CONSERVED HYPOTHETICAL PROTEIN	FUNCTION UNKNOWN	MtH37Rv-0963c (5E1)	3.7636	4.70634	5.25422	4.00382	4.18924	2.33703	0.972835	1.42272	2.08295	1.32181
	Rv0967	csoR	Copper-sensitive operon repressor CsoR	Regulatory proteins	csoR	COPPER-SENSITIVE OPERON REPRESSOR CSOR	INVOLVED IN TRANSCRIPTIONAL MECHANISM; REPRESSION OF THE CSO OPERON.	MtH37Rv-0967 (10F18)	60.9029	61.6035	48.6161	34.4014	30.4705	6.34701	0.990008	4.42275	5.00358	2.90511
	Rv0968	Rv0968	Conserved protein	Conserved hypotheticals	Rv0968	CONSERVED HYPOTHETICAL PROTEIN	FUNCTION UNKNOWN	MtH37Rv-0968 (10G18)	28.4793	28.8857	22.6285	13.4962	13.5292	2.80177	0.931972	2.03702	2.57277	1.13219
	Rv0969	ctpV	Probable metal cation transporter P-type ATPase CtpV	Cell wall and cell processes	ctpV	PROBABLE METAL CATION TRANSPORTER P-TYPE ATPASE CTPV	METAL CATION-TRANSPORTING ATPASE; POSSIBLY CATALYZES THE TRANSPORT OF UNDETERMINED METAL CATION WITH HYDROLYSE OF ATP [CATALYTIC ACTIVITY: ATP + H(2)O + UNDETERMINED METAL CATION(IN) = ADP + PHOSPHATE + UNDETERMINED METAL CATION(OUT)].	MtH37Rv-0969 (9G12)	11.1358	15.2835	12.1399	11.2434	12.5696	2.95418	0.995079	1.21562	2.54297	0.928843
	Rv0970	Rv0970	Probable conserved integral membrane protein	Cell wall and cell processes	Rv0970	PROBABLE CONSERVED INTEGRAL MEMBRANE PROTEIN	UNKNOWN	MtH37Rv-0970 (5A2)	6.89184	6.58255	5.66983	5.41136	4.33441	2.05406	0.980065	0.81318	0.616153	1.02266
	Rv0971c	echA7	Probable enoyl-CoA hydratase EchA7 (enoyl hydrase) (unsaturated acyl-CoA hydratase) (crotonase)	Lipid metabolism	echA7	PROBABLE ENOYL-CoA HYDRATASE ECHA7 (ENOYL HYDRASE) (UNSATURATED ACYL-CoA HYDRATASE) (CROTONASE)	COULD POSSIBLY OXIDIZE FATTY ACIDS USING SPECIFIC COMPONENTS [CATALYTIC ACTIVITY: (3S)-3-HYDROXYACYL-CoA = TRANS-2(OR 3)-ENOYL-CoA + H(2)O].	MtH37Rv-0971c (5B2)	9.23847	9.07667	11.1893	8.63855	6.42682	2.71616	0.996158	1.28255	1.39305	1.88069
	Rv0972c	fadE12	Acyl-CoA dehydrogenase FadE12	Lipid metabolism	fadE12	PROBABLE ACYL-CoA DEHYDROGENASE FADE12	FUNCTION UNKNOWN, BUT INVOLVED IN LIPID DEGRADATION.	MtH37Rv-0972c (5C2)	14.8251	13.9287	23.1287	15.1829	14.4344	3.6051	0.961085	1.06869	1.38132	1.28351
	Rv0974c	accD2	Probable acetyl-/propionyl-CoA carboxylase (beta subunit) AccD2	Lipid metabolism	accD2	PROBABLE ACETYL-/PROPIONYL-CoA CARBOXYLASE (BETA SUBUNIT) ACCD2	INVOLVED IN FATTY ACID METABOLISM.	MtH37Rv-0974c (5D2)	3.978	4.37621	6.41136	4.85307	5.10549	2.03367	0.984593	0.975216	1.04984	0.83158
	Rv0975c	fadE13	Probable acyl-CoA dehydrogenase FadE13	Lipid metabolism	fadE13	PROBABLE ACYL-CoA DEHYDROGENASE FADE13	FUNCTION UNKNOWN, BUT INVOLVED IN LIPID DEGRADATION.	MtH37Rv-0975c (8B13)	2.3698	2.80834	2.76993	2.64143	2.72733	1.05722	0.984806	0.655234	1.20821	0.660349
	Rv0976c	Rv0976c	Conserved hypothetical protein	Conserved hypotheticals	Rv0976c	CONSERVED HYPOTHETICAL PROTEIN	FUNCTION UNKNOWN	MtH37Rv-0976c (5E2)	5.47991	5.19528	6.3197	4.9847	4.80098	2.47765	0.99793	1.33994	2.77279	1.51866
	Rv0978c	PE_PGRS17	PE-PGRS family protein PE_PGRS17	PE/PPE families	PE_PGRS17	PE-PGRS FAMILY PROTEIN	FUNCTION UNKNOWN	MtH37Rv-0978c (8D13)	2.29358	1.52826	1.68859	1.48685	1.39218	1.34295	0.983152	1.62843	2.01069	2.5155
	Rv0981	mprA	Mycobacterial persistence regulator MRPA (two component response transcriptional regulatory protein)	Regulatory proteins	mprA	MYCOBACTERIAL PERSISTENCE REGULATOR MRPA (TWO COMPONENT RESPONSE TRANSCRIPTIONAL REGULATORY PROTEIN)	REGULATOR PART OF A TWO COMPONENT REGULATORY SYSTEM (MPRAB SYSTEM). MprAB is involved in the regulation of genes in response to environmental stress (See He et al., 2006).	MtH37Rv-0981 (8G13)	2.88068	2.65398	2.19161	1.71807	1.37131	0.589542	0.977446	0.519447	0.800724	1.72538
	Rv0982	mprB	Two component sensor kinase MprB	Regulatory proteins	mprB	TWO COMPONENT SENSOR KINASE MPRB	SENSOR PART OF A TWO COMPONENT REGULATORY SYSTEM (MPRAB SYSTEM). MprAB is involved in the regulation of genes in response to environmental stress (See He et al., 2006).	MtH37Rv-0982 (5F2)	18.924	13.0766	15.9591	7.78364	5.14917	1.41663	0.996127	0.693712	1.03863	2.90965
	Rv0983	pepD	Probable serine protease PepD (serine proteinase) (MTB32B)	Intermediate metabolism and respiration	pepD	PROBABLE SERINE PROTEASE PEPD (SERINE PROTEINASE) (MTB32B)	FUNCTION UNKNOWN; POSSIBLY HYDROLYZES PEPTIDES AND/OR PROTEINS (SEEMS TO CLEAVE PREFERENTIALLY AFTER SERINE RESIDUES).	MtH37Rv-0983 (8H13)	23.4474	16.5344	17.1336	11.3956	11.4424	2.20095	0.987881	0.690117	2.18286	1.28647
	Rv0986	Rv0986	Probable adhesion component transport ATP-binding protein ABC transporter	Cell wall and cell processes	Rv0986	PROBABLE ADHESION COMPONENT TRANSPORT ATP-BINDING PROTEIN ABC TRANSPORTER	THOUGHT TO BE INVOLVED IN ACTIVE TRANSPORT OF ADHESION COMPONENT ACROSS THE MEMBRANE: INVOLVED IN ATTACHMENT AND VIRULENCE. RESPONSIBLE FOR ENERGY COUPLING TO THE TRANSPORT SYSTEM.	MtH37Rv-0986 (5A3)	4.51188	4.59972	5.20663	4.39166	3.77219	2.21488	0.997945	1.61829	1.62336	2.40255
	Rv0988	Rv0988	Possible conserved exported protein	Cell wall and cell processes	Rv0988	POSSIBLE CONSERVED EXPORTED PROTEIN	UNKNOWN	MtH37Rv-0988 (5C3)	3.396	4.02159	3.04563	3.07992	2.14176	1.13085	0.991817	1.08232	0.991961	1.13232
	Rv0989c	grcC2	Probable polyprenyl-diphosphate synthase GrcC2 (polyprenyl pyrophosphate synthetase)	Intermediate metabolism and respiration	grcC2	PROBABLE POLYPRENYL-DIPHOSPHATE SYNTHASE GRCC2 (POLYPRENYL PYROPHOSPHATE SYNTHETASE)	POSSIBLE SUPPLIER OF POLYPRENYL DIPHOSPHATE.	MtH37Rv-0989c (5D3)	21.3499	22.2778	21.8941	16.034	14.3235	3.98473	0.992022	0.892617	0.955962	1.14436
	Rv0990c	Rv0990c	Hypothetical protein	Conserved hypotheticals	Rv0990c	HYPOTHETICAL PROTEIN	UNKNOWN	MtH37Rv-0990c (5E3)	50.3195	38.2732	34.6309	27.0764	23.4792	4.93955	0.933536	1.62949	2.6833	2.9006
	Rv0991c	Rv0991c	Conserved serine rich protein	Conserved hypotheticals	Rv0991c	CONSERVED HYPOTHETICAL SERINE RICH PROTEIN	FUNCTION UNKNOWN	MtH37Rv-0991c (8A14)	6.24547	5.69332	4.62399	3.70867	3.24768	1.09439	0.998031	1.27146	1.13672	0.928949
	Rv0992c	Rv0992c	Conserved hypothetical protein	Conserved hypotheticals	Rv0992c	CONSERVED HYPOTHETICAL PROTEIN	FUNCTION UNKNOWN	MtH37Rv-0992c (5F3)	1.50801	1.50629	1.42744	1.10926	1.0496	1.20932	0.999702	1.22353	1.37868	2.44048
	Rv0996	Rv0996	Probable conserved transmembrane protein	Cell wall and cell processes	Rv0996	PROBABLE CONSERVED TRANSMEMBRANE PROTEIN	UNKNOWN	MtH37Rv-0996 (5B4)	2.18624	2.17686	1.74007	1.68004	1.24469	0.868881	0.999881	0.895523	0.213203	1.83642
	Rv0998	Rv0998	Conserved hypothetical protein	Conserved hypotheticals	Rv0998	CONSERVED HYPOTHETICAL PROTEIN	UNKNOWN	MtH37Rv-0998 (5D4)	1.50378	1.33001	1.57537	1.15967	1.003	1.18084	0.998594	0.789627	0.534149	1.23983
	Rv0999	Rv0999	Unknown protein	Conserved hypotheticals	Rv0999	HYPOTHETICAL PROTEIN	UNKNOWN	MtH37Rv-0999 (5E4)	1.6157	1.3241	1.40758	1.29855	1.13309	1.25219	0.991676	0.667776	0.434053	0.547391
	Rv1001	arcA	Probable arginine deiminase ArcA (adi) (ad) (arginine dihydrolase)	Intermediate metabolism and respiration	arcA	PROBABLE ARGININE DEIMINASE ARCA (ADI) (AD) (ARGININE DIHYDROLASE)	ARGININE DEGRADATION [CATALYTIC ACTIVITY:L-ARGININE + H(2)O = L-CITRULLINE + NH(3)]	MtH37Rv-1001 (5G4)	2.86291	2.89482	2.81594	1.98877	1.5393	1.54621	0.984352	0.681864	0.628624	1.37072
	Rv1003	Rv1003	Conserved protein	Conserved hypotheticals	Rv1003	CONSERVED HYPOTHETICAL PROTEIN	FUNCTION UNKNOWN	MtH37Rv-1003 (5A5)	3.23794	2.59976	2.58877	2.10959	1.83358	1.38558	0.980044	1.03532	1.02801	0.977889
	Rv1019	Rv1019	Probable transcriptional regulatory protein (probably TetR-family)	Regulatory proteins	Rv1019	PROBABLE TRANSCRIPTIONAL REGULATORY PROTEIN (PROBABLY TETR-FAMILY)	INVOLVED IN TRANSCRIPTIONAL MECHANISM.	MtH37Rv-1019 (5F6)	4.83231	4.10684	4.48876	3.27902	2.79526	1.06775	0.99799	1.10758	2.47373	3.33538
	Rv1020	mfd	Probable transcription-repair coupling factor Mfd (TRCF)	Information pathways	mfd	PROBABLE TRANSCRIPTION-REPAIR COUPLING FACTOR MFD (TRCF)	INVOLVED IN NUCLEOTIDE EXCISION REPAIR. NECESSARY FOR STRAND-SPECIFIC REPAIR. A LESION IN THE TEMPLATE STRAND BLOCKS THE RNA POLYMERASE COMPLEX (RNAP). THE RNAP-DNA-RNA COMPLEX IS SPECIFICALLY RECOGNIZED BY TRCF WHICH RELEASES RNAP AND THE TRUNCATED TRANSCRIPT; THE TCRF MAY REPLACE RNAP AT THE LESION SITE AND THEN RECRUIT THE UVRA/B/C REPAIR SYSTEM.	MtH37Rv-1020 (5G6)	2.33631	1.8709	2.40807	2.30111	2.11713	1.22262	0.997362	1.07236	0.887479	1.34533
	Rv1025	Rv1025	Conserved protein	Conserved hypotheticals	Rv1025	CONSERVED HYPOTHETICAL PROTEIN	FUNCTION UNKNOWN	MtH37Rv-1025 (5D7)	1.77178	1.88082	2.39808	2.67601	2.06436	1.27457	0.990874	1.13284	1.44131	0.646984
	Rv1028c	kdpD	Probable sensor protein KdpD	Regulatory proteins	kdpD	PROBABLE SENSOR PROTEIN KDPD	MEMBER OF THE TWO-COMPONENT REGULATORY SYSTEM KDPD/KDPE INVOLVED IN THE REGULATION OF THE KDP OPERON. KDPD MAY FUNCTION AS A MEMBRANE-ASSOCIATED PROTEIN KINASE THAT PHOSPHORYLATES KDPE|Rv1027c IN RESPONSE TO ENVIRONMENTAL SIGNALS.	MtH37Rv-1028c (5G7)	9.28044	10.7753	10.1232	9.94765	8.9469	2.85529	0.930248	3.98627	4.93206	7.35091
	Rv1041c	Rv1041c	Probable is like-2 transposase	Insertion sequences and phages	Rv1041c	PROBABLE IS LIKE-2 TRANSPOSASE	POSSIBLY REQUIRED FOR THE TRANSPOSITION OF AN INSERTION ELEMENT.	MtH37Rv-1041c (5C8)	2.89822	2.32795	2.06452	2.49253	2.09268	0.852575	0.998263	0.968961	0.888208	1.36368
	Rv1043c	Rv1043c	Conserved hypothetical protein	Conserved hypotheticals	Rv1043c	CONSERVED HYPOTHETICAL PROTEIN	FUNCTION UNKNOWN	MtH37Rv-1043c (5E8)	2.25968	2.22663	2.95391	2.90094	2.35589	1.35363	0.999192	1.06783	1.37259	0.745014
	Rv1044	Rv1044	Conserved hypothetical protein	Conserved hypotheticals	Rv1044	CONSERVED HYPOTHETICAL PROTEIN	FUNCTION UNKNOWN	MtH37Rv-1044 (5F8)	2.94143	2.59799	3.47764	3.28198	3.44873	1.6929	0.994088	1.3603	1.32871	1.76595
	Rv1045	Rv1045	Hypothetical protein	Conserved hypotheticals	Rv1045	HYPOTHETICAL PROTEIN	UNKNOWN	MtH37Rv-1045 (5G8)	5.31339	4.71633	5.83162	6.68306	6.3346	2.03506	0.999589	1.31532	1.57803	1.7125
	Rv1046c	Rv1046c	Hypothetical protein	Unknown	Rv1046c	HYPOTHETICAL PROTEIN	UNKNOWN	MtH37Rv-1046c (8F15)	2.28313	2.48441	2.34076	2.21129	2.12324	2.11454	0.997071	1.47764	1.627	2.003
	Rv1047	Rv1047	Probable transposase	Insertion sequences and phages	Rv1047	PROBABLE TRANSPOSASE	POSSIBLY REQUIRED FOR THE TRANSPOSITION OF THE INSERTION ELEMENT IS1081.	MtH37Rv-1047 (5H8)	13.1254	13.6702	27.0417	14.2059	9.56326	1.81216	0.996963	0.915598	3.52225	0.908426
	Rv1048c	Rv1048c	Hypothetical protein	Conserved hypotheticals	Rv1048c	HYPOTHETICAL PROTEIN	UNKNOWN	MtH37Rv-1048c (5A9)	4.30948	5.22794	5.23504	3.01807	2.84388	1.95201	0.978417	0.987003	0.959178	1.49894
	Rv1049	Rv1049	Probable transcriptional repressor protein	Regulatory proteins	Rv1049	PROBABLE TRANSCRIPTIONAL REPRESSOR PROTEIN	INVOLVED IN TRANSCRIPTIONAL MECHANISM	MtH37Rv-1049 (5B9)	2.52267	1.89584	2.08276	1.54274	1.41087	0.947736	0.983421	1.08678	0.949022	0.791222
	Rv1051c	Rv1051c	Conserved hypothetical protein	Conserved hypotheticals	Rv1051c	CONSERVED HYPOTHETICAL PROTEIN	FUNCTION UNKNOWN	MtH37Rv-1051c (5D9)	2.29957	2.24153	3.25067	2.19727	2.45738	1.77401	0.975709	1.64944	1.53823	1.2124
	Rv1057	Rv1057	Conserved hypothetical protein	Conserved hypotheticals	Rv1057	CONSERVED HYPOTHETICAL PROTEIN	FUNCTION UNKNOWN	MtH37Rv-1057 (5F9)	63.5517	46.7155	48.7116	42.4406	37.0625	8.4828	0.964333	6.88712	26.2512	24.3688
	Rv1058	fadD14	Probable medium chain fatty-acid-CoA ligase FadD14 (fatty-acid-CoA synthetase) (fatty-acid-CoA synthase)	Lipid metabolism	fadD14	PROBABLE MEDIUM CHAIN FATTY-ACID-CoA LIGASE FADD14 (FATTY-ACID-CoA SYNTHETASE) (FATTY-ACID-COA SYNTHASE)	INVOLVED IN THE FATTY ACID BETA OXIDATION PATHWAY (DEGRADATION).	MtH37Rv-1058 (5G9)	2.07609	1.83014	2.23675	1.29264	1.10949	0.722623	0.999963	0.760137	0.581676	0.887401
	Rv1059	Rv1059	Conserved protein	Conserved hypotheticals	Rv1059	CONSERVED HYPOTHETICAL PROTEIN	FUNCTION UNKNOWN	MtH37Rv-1059 (5H9)	1.66733	2.03021	2.50155	1.73156	1.63424	1.60047	0.999375	1.50416	0.72685	1.70979
	Rv1061	Rv1061	Conserved protein	Conserved hypotheticals	Rv1061	CONSERVED HYPOTHETICAL PROTEIN	FUNCTION UNKNOWN	MtH37Rv-1061 (5B10)	1.54893	1.72504	2.04395	1.56467	1.37918	1.07061	0.99916	1.17251	0.785002	1.48774
	Rv1063c	Rv1063c	Conserved hypothetical protein	Conserved hypotheticals	Rv1063c	CONSERVED HYPOTHETICAL PROTEIN	FUNCTION UNKNOWN	MtH37Rv-1063c (5D10)	2.15089	1.93353	2.3473	1.74977	1.54255	1.15074	0.999487	0.779516	0.97142	1.31953
	Rv1073	Rv1073	Conserved hypothetical protein	Conserved hypotheticals	Rv1073	CONSERVED HYPOTHETICAL PROTEIN	FUNCTION UNKNOWN	MtH37Rv-1073 (5C11)	4.37666	4.60531	3.82126	3.57602	3.25401	0.954821	0.989445	1.18941	0.555461	1.46097
	Rv1074c	fadA3	Probable beta-ketoacyl CoA thiolase FadA3	Lipid metabolism	fadA3	PROBABLE BETA-KETOACYL CoA THIOLASE FADA3	FUNCTION UNKNOWN, BUT SUPPOSEDLY INVOLVED IN LIPID DEGRADATION (BETA OXIDATION).	MtH37Rv-1074c (8F16)	2.37943	2.64202	3.21873	3.86182	3.94345	1.28588	0.994682	0.554815	0.613408	0.447206
	Rv1075c	Rv1075c	Conserved exported protein	Cell wall and cell processes	Rv1075c	CONSERVED EXPORTED PROTEIN	FUNCTION UNKNOWN	MtH37Rv-1075c (5D11)	10.9616	10.2159	15.4097	11.4453	10.8998	3.80204	0.99861	1.53669	0.924051	2.31257
	Rv1080c	greA	Probable transcription elongation factor GreA (transcript cleavage factor GreA)	Information pathways	greA	PROBABLE TRANSCRIPTION ELONGATION FACTOR GREA (Transcript cleavage factor greA)	NECESSARY FOR EFFICIENT RNA POLYMERASE TRANSCRIPTION ELONGATION PAST TEMPLATE-ENCODED ARRESTING SITES. THE ARRESTING SITES IN DNA HAVE THE PROPERTY OF TRAPPING A CERTAIN FRACTION OF ELONGATING RNA POLYMERASES THAT PASS THROUGH, RESULTING IN LOCKED TERNARY COMPLEXES. CLEAVAGE OF THE NASCENT TRANCRIPT BY CLEAVAGE FACTORS SUCH AS GREA OR GREB ALLOWS THE RESUMPTION OF ELONGATION FROM THE NEW 3'TERMIN…	MtH37Rv-1080c (5H11)	7.44677	7.91972	8.3596	4.31416	3.50052	1.86647	0.997028	1.78699	0.650107	5.69008
	Rv1081c	Rv1081c	Probable conserved membrane protein	Cell wall and cell processes	Rv1081c	PROBABLE CONSERVED MEMBRANE PROTEIN	UNKNOWN	MtH37Rv-1081c (5A12)	2.46198	2.23057	2.74415	2.27374	1.97067	1.12406	0.991581	1.15273	1.80362	1.71945
	Rv1082	mca	Mycothiol conjugate amidase Mca (mycothiol S-conjugate amidase)	Virulence, detox and adaptation	mca	Mycothiol conjugate amidase Mca (Mycothiol S-conjugate amidase)	Mycothiol-dependent detoxification enzyme, involved in mycothiol biosynthesis.	MtH37Rv-1082 (5B12)	1.62612	1.63958	2.06812	1.61364	1.40777	1.47321	0.995206	1.49304	0.694942	2.21674
	Rv1086	Rv1086	Short (C15) chain Z-isoprenyl diphosphate synthase (Z-FPP synthase) (Z-farnesyl diphosphate synthase) (Z-FPP synthetase) (Z-farnesyl diphosphate synthetase) (geranyltranstransferase) (farnesyl pyrophosphate synthetase)	Cell wall and cell processes	Rv1086	SHORT (C15) CHAIN Z-ISOPRENYL DIPHOSPHATE SYNTHASE (Z-FPP SYNTHASE) (Z-FARNESYL DIPHOSPHATE SYNTHASE) (Z-FPP SYNTHETASE) (Z-FARNESYL DIPHOSPHATE SYNTHETASE) (GERANYLTRANSTRANSFERASE) (FARNESYL PYROPHOSPHATE SYNTHETASE)	CATALYZES THE FIRST COMMITTED STEP IN THE SYNTHESIS OF DECAPRENYL DIPHOSPHATE, A MOLECULE WHICH HAS A CENTRAL ROLE IN THE BIOSYNTHESIS OF MOST FEATURES OF THE MYCOBACTERIAL CELL WALL. ADDS ONE ISOPRENE UNIT TO OMEGA,E-GERANYL DIPHOSPHATE. THE PRODUCT, OMEGA,E, Z-FARNESYL DIPHOSPHATE, IS THE PUTATIVE SUBSTRATE OF Rv2361c PRODUCT [CATALYTIC ACTIVITY: Geranyl diphosphate + isopentenyl diphosphate = …	MtH37Rv-1086 (8A17)	4.53395	3.93873	3.81521	2.6001	2.77029	1.25281	0.996612	1.11284	1.22388	3.2873
	Rv1090	celA2b	Probable cellulase CelA2b (endo-1,4-beta-glucanase) (endoglucanase) (carboxymethyl cellulase)	Intermediate metabolism and respiration	celA2b	PROBABLE CELLULASE CELA2B (ENDO-1,4-BETA-GLUCANASE) (ENDOGLUCANASE) (CARBOXYMETHYL CELLULASE)	THE BIOLOGICAL CONVERSION OF CELLULOSE TO GLUCOSE GENERALLY REQUIRES THREE TYPES OF HYDROLYTIC ENZYMES: (1) ENDOGLUCANASES WHICH CUT INTERNAL BETA-1,4-GLUCOSIDIC BONDS; (2) EXOCELLOBIOHYDROLASES THAT CUT THE DISSACCHARIDE CELLOBIOSE FROM THE NONREDUCING END OF THE CELLULOSE POLYMER CHAIN; (3) BETA-1,4-GLUCOSIDASES WHICH HYDROLYZE THE CELLOBIOSE AND OTHER SHORT CELLO-OLIGOSACCHARIDES TO GLUCOSE [C…	MtH37Rv-1090 (5E12)	4.78233	4.52777	4.65771	4.90101	4.05987	2.24046	0.997378	0.951452	1.49075	1.42366
	Rv1092c	coaA	Probable pantothenate kinase CoaA (pantothenic acid kinase)	Intermediate metabolism and respiration	coaA	Probable pantothenate kinase coaA (Pantothenic acid kinase)	Coenzyme A (CoA) biosynthesis [CATALYTIC ACTIVITY: ATP + PANTOTHENATE = ADP + D-4'- PHOSPHOPANTOTHENATE.]	MtH37Rv-1092c (5F12)	3.35956	4.04125	4.75059	4.69124	3.83115	2.22772	0.985591	1.8192	1.61646	1.60082
	Rv1100	Rv1100	Conserved protein	Conserved hypotheticals	Rv1100	CONSERVED HYPOTHETICAL PROTEIN	FUNCTION UNKNOWN	MtH37Rv-1100 (7K1)	1.88339	1.6779	1.69449	1.12086	1.11815	0.984854	0.995029	1.20537	1.22846	1.23088
	Rv1103c	mazE3	Possible antitoxin MazE3	Virulence, detox and adaptation	mazE3	POSSIBLE ANTITOXIN MAZE3	FUNCTION UNKNOWN	MtH37Rv-1103c (8A18)	2.61409	3.07584	2.46751	1.81869	1.4773	1.96364	0.992632	1.29784	1.25962	2.13509
	Rv1112	Rv1112	Probable GTP binding protein	Conserved hypotheticals	Rv1112	Probable GTP binding protein	UNKNOWN	MtH37Rv-1112 (7L2)	1.63405	1.84961	1.93919	1.4021	1.42315	1.22981	0.9986	0.968063	0.955456	0.605575
	Rv1125	Rv1125	Conserved hypothetical protein	Conserved hypotheticals	Rv1125	CONSERVED HYPOTHETICAL PROTEIN	FUNCTION UNKNOWN	MtH37Rv-1125 (7L3)	2.39478	2.22252	2.56146	2.2231	1.86819	1.43767	0.999728	1.10337	1.05545	1.05229
	Rv1143	mcr	Probable alpha-methylacyl-CoA racemase Mcr (2-methylacyl-CoA racemase) (2-arylpropionyl-CoA epimerase )	Lipid metabolism	mcr	PROBABLE ALPHA-METHYLACYL-CoA RACEMASE MCR (2-methylacyl-CoA racemase) (2-arylpropionyl-CoA epimerase )	REQUIRED FOR BILE ACID SYNTHESIS AND FOR CATABOLISM OF BRANCHED-CHAIN FATTY ACIDS	MtH37Rv-1143 (8F19)	2.65896	2.5581	2.44692	2.10269	2.1346	1.03494	0.999103	1.13034	1.27445	1.60271
	Rv1145	mmpL13a	Probable conserved transmembrane transport protein MmpL13a	Cell wall and cell processes	mmpL13a	PROBABLE CONSERVED TRANSMEMBRANE TRANSPORT PROTEIN MMPL13A	UNKNOWN. THOUGHT TO BE INVOLVED IN FATTY ACID TRANSPORT.	MtH37Rv-1145 (7I5)	9.21577	8.36547	10.8713	8.02355	6.50351	2.32685	0.980857	1.28754	1.7901	1.9622
	Rv1146	mmpL13b	Probable conserved transmembrane transport protein MmpL13b	Cell wall and cell processes	mmpL13b	PROBABLE CONSERVED TRANSMEMBRANE TRANSPORT PROTEIN MMPL13B	UNKNOWN. THOUGHT TO BE INVOLVED IN FATTY ACID TRANSPORT.	MtH37Rv-1146 (7J5)	2.42214	2.63392	3.50133	2.6821	2.14136	2.11128	0.988674	1.10724	1.62927	1.61879
	Rv1147	Rv1147	Conserved protein	Conserved hypotheticals	Rv1147	CONSERVED HYPOTHETICAL PROTEIN	FUNCTION UNKNOWN	MtH37Rv-1147 (7K5)	3.30041	3.21018	3.14588	3.02017	2.8965	1.25611	0.996162	0.940387	1.46596	1.23307
	Rv1149	Rv1149	Possible transposase	Insertion sequences and phages	Rv1149	POSSIBLE TRANSPOSASE	POSSIBLY REQUIRED FOR THE TRANSPOSITION OF AN INSERTION ELEMENT	MtH37Rv-1149 (8G19)	2.25105	1.83888	1.78043	1.17134	1.03366	0.969294	0.993008	0.767995	0.641762	1.63856
	Rv1150	Rv1150	Possible transposase (fragment)	Insertion sequences and phages	Rv1150	POSSIBLE TRANSPOSASE (FRAGMENT)	POSSIBLY REQUIRED FOR THE TRANSPOSITION OF AN INSERTION ELEMENT	MtH37Rv-1150 (8H19)	3.61432	3.28332	3.68236	2.42102	1.9575	1.12317	0.994785	0.947635	0.973893	1.13069
	Rv1152	Rv1152	Probable transcriptional regulatory protein	Regulatory proteins	Rv1152	PROBABLE TRANSCRIPTIONAL REGULATORY PROTEIN	INVOLVED IN TRANSCRIPTIONAL MECHANISM	MtH37Rv-1152 (8A20)	3.32251	2.82061	2.5914	1.89791	1.46372	1.06134	0.980636	1.40016	1.12365	2.24382
	Rv1154c	Rv1154c	Hypothetical protein	Conserved hypotheticals	Rv1154c	HYPOTHETICAL PROTEIN	UNKNOWN	MtH37Rv-1154c (8B20)	3.18214	2.76964	3.01226	2.7394	2.36938	1.44263	0.988354	1.01323	1.16286	1.74741
	Rv1159	pimE	Mannosyltransferase PimE	Cell wall and cell processes	pimE	MANNOSYLTRANSFERASE PIME	POLYPRENOL-PHOSPHATE-MANNOSE DEPENDENT MANNOSYLTRANSFERASE INVOLVED IN PHOSPHATIDYLINOSITOL MANNOSIDE SYNTHESIS	MtH37Rv-1159 (7I6)	2.89884	2.4496	3.01025	2.94048	1.90544	1.19222	0.998392	0.864497	1.87796	0.828444
	Rv1161	narG	Respiratory nitrate reductase (alpha chain) NarG	Intermediate metabolism and respiration	narG	PROBABLE RESPIRATORY NITRATE REDUCTASE (ALPHA CHAIN) NARG	NITRATE REDUCTION [CATALYTIC ACTIVITY: Nitrite + acceptor = nitrate + reduced acceptor].	MtH37Rv-1161 (8E20)	1.62224	1.32285	1.21228	1.03556	0.789609	0.502481	0.994745	0.655171	1.82835	1.93251
	Rv1162	narH	Probable respiratory nitrate reductase (beta chain) NarH	Intermediate metabolism and respiration	narH	PROBABLE RESPIRATORY NITRATE REDUCTASE (BETA CHAIN) NARH	NITRATE REDUCTION [CATALYTIC ACTIVITY: Nitrite + acceptor = nitrate + reduced acceptor].	MtH37Rv-1162 (7K6)	3.07215	2.0905	3.46775	2.14048	1.24503	0.441881	0.992702	0.67374	1.80636	0.950193
	Rv1169c	lipX	PE family protein. Possible lipase LipX.	PE/PPE families	lipX	PE FAMILY PROTEIN. POSSIBLE LIPASE.	FUNCTION UNKNOWN	MtH37Rv-1169c (8H20)	6.94672	5.55216	4.59809	3.95316	2.71375	1.36647	0.991022	3.08799	4.55847	5.2389
	Rv1170	mshB	N-acetyl-1-D-myo-inosityl-2-amino-2-deoxy-alpha-D-glucopyranoside deacetylase MshB (GlcNAc-Ins deacetylase)	Intermediate metabolism and respiration	mshB	N-Acetyl-1-D-myo-Inosityl-2-Amino-2-Deoxy-alpha-D-Glucopyranoside Deacetylase mshB (GlcNAc-Ins deacetylase)	Involved in mycothiol biosynthesis. 1-D-myo-inosityl-2-acetamido-2-deoxy-alpha-D-glucopyranoside (GlcNAc-Ins)is converted to 1-D-myo-inosityl-2-amino-2-deoxy-alpha-D-glucopyranoside (GlcN-Ins) by this enzyme. Seems to possesse weak mycothiol conjugate amidase activity but shows substantial deacetylation activity with 1-D-myo-inosityl-2-acetamido-2-deoxy-alpha-D-glucopyranoside (GlcNAc-Ins), a hyp…	MtH37Rv-1170 (7P6)	1.8312	1.32088	1.65805	1.41923	1.42657	1.3001	0.98847	1.23961	1.96588	1.07793
	Rv1186c	Rv1186c	Conserved protein	Conserved hypotheticals	Rv1186c	CONSERVED HYPOTHETICAL PROTEIN	FUNCTION UNKNOWN	MtH37Rv-1186c (7E13)	4.36764	3.36417	4.25129	3.3543	2.69002	1.24212	0.986439	1.67837	2.4209	2.9548
	Rv1187	rocA	Probable pyrroline-5-carboxylate dehydrogenase RocA	Intermediate metabolism and respiration	rocA	PROBABLE PYRROLINE-5-CARBOXYLATE DEHYDROGENASE ROCA	INVOLVED IN THE ARGINASE PATHWAY [CATALYTIC ACTIVITY: 1-PYRROLINE-5-CARBOXYLATE + NAD(+) + H(2)O = L-GLUTAMATE + NADH]	MtH37Rv-1187 (7F13)	5.3708	4.69861	5.02624	3.57062	2.85812	1.47723	0.999494	1.49289	2.98794	4.36676
	Rv1188	Rv1188	Probable proline dehydrogenase	Intermediate metabolism and respiration	Rv1188	PROBABLE PROLINE DEHYDROGENASE	OXIDIZES PROLINE TO GLUTAMATE FOR USE AS A CARBON AND NITROGEN SOURCE [CATALYTIC ACTIVITY: L-proline + acceptor + H2O = (S)-1-pyrroline-5-carboxylate + reduced acceptor]	MtH37Rv-1188 (7G13)	4.05675	3.493	4.05428	2.6775	2.39861	0.760667	0.99698	1.14465	5.41603	4.29049
	Rv1189	sigI	Possible alternative RNA polymerase sigma factor SigI	Information pathways	sigI	POSSIBLE ALTERNATIVE RNA POLYMERASE SIGMA FACTOR SIGI	THE SIGMA FACTOR IS AN INITIATION FACTOR THAT PROMOTES ATTACHMENT OF THE RNA POLYMERASE TO SPECIFIC INITIATION SITES AND THEN IS RELEASED	MtH37Rv-1189 (7H13)	3.55995	3.41991	4.18454	2.85044	2.46856	1.28491	0.997237	1.51029	5.42662	2.33437
	Rv1194c	Rv1194c	Conserved protein	Conserved hypotheticals	Rv1194c	CONSERVED HYPOTHETICAL PROTEIN	FUNCTION UNKNOWN	MtH37Rv-1194c (8B22)	2.56849	2.68168	2.25231	1.8063	1.5772	1.4791	0.999048	1.76756	2.1182	2.45569
	Rv1199c	Rv1199c	Possible transposase	Insertion sequences and phages	Rv1199c	POSSIBLE TRANSPOSASE	POSSIBLY REQUIRED FOR THE TRANSPOSITION OF THE INSERTION ELEMENT IS1081.	MtH37Rv-1199c (8G22)	7.38609	6.77162	7.13755	5.82593	5.13076	1.42064	0.982563	0.71333	5.48395	0.840421
	Rv1217c	Rv1217c	Probable tetronasin-transport integral membrane protein ABC transporter	Cell wall and cell processes	Rv1217c	PROBABLE TETRONASIN-TRANSPORT INTEGRAL MEMBRANE PROTEIN ABC TRANSPORTER	THOUGHT TO BE INVOLVED IN ACTIVE TRANSPORT OF TETRONASIN ACROSS THE MEMBRANE (EXPORT): TETRONASIN RESISTANCE BY AN EXPORT MECHANISM. RESPONSIBLE FOR THE TRANSLOCATION OF THE SUBSTRATE ACROSS THE MEMBRANE.	MtH37Rv-1217c (7C16)	2.32068	2.22714	3.16597	3.74124	3.91738	1.08309	0.996418	2.01355	0.902401	1.35085
	Rv1218c	Rv1218c	Probable tetronasin-transport ATP-binding protein ABC transporter	Cell wall and cell processes	Rv1218c	PROBABLE TETRONASIN-TRANSPORT ATP-BINDING PROTEIN ABC TRANSPORTER	THOUGHT TO BE INVOLVED IN ACTIVE TRANSPORT OF TETRONASIN ACROSS THE MEMBRANE (EXPORT): TETRONASIN RESISTANCE BY AN EXPORT MECHANISM. RESPONSIBLE FOR ENERGY COUPLING TO THE TRANSPORT SYSTEM.	MtH37Rv-1218c (7D16)	8.2793	8.86826	9.74684	11.0063	9.93152	1.90044	0.996571	2.4192	1.37166	1.73646
	Rv1219c	Rv1219c	Probable transcriptional regulatory protein	Regulatory proteins	Rv1219c	PROBABLE TRANSCRIPTIONAL REGULATORY PROTEIN	INVOLVED IN TRANSCRIPTIONAL MECHANISM.	MtH37Rv-1219c (7E16)	11.3802	9.68508	8.23766	9.28839	7.41069	2.55384	0.999916	3.3113	0.82687	3.17033
	Rv1221	sigE	Alternative RNA polymerase sigma factor SigE	Information pathways	sigE	ALTERNATIVE RNA POLYMERASE SIGMA FACTOR SIGE	THE SIGMA FACTOR IS AN INITIATION FACTOR THAT PROMOTES ATTACHMENT OF THE RNA POLYMERASE TO SPECIFIC INITIATION SITES AND THEN IS RELEASED. SEEMS TO BE REGULATED BY SIGH (Rv3223c PRODUCT). SEEMS TO REGULATE THE HEAT-SHOCK RESPONSE.	MtH37Rv-1221 (7G16)	7.44831	8.06986	8.35294	9.61586	7.4387	1.86926	0.997236	1.00865	0.742756	2.75443
	Rv1222	rseA	Anti-sigma factor RseA	Information pathways	rseA	ANTI-SIGMA FACTOR RSEA	REGULATES NEGATIVELY SIGE|Rv1221	MtH37Rv-1222 (7H16)	21.4203	16.6706	15.8793	15.2176	17.4381	3.23757	0.9746	1.58011	1.50144	2.61119
	Rv1223	htrA	Probable serine protease HtrA (DEGP protein)	Intermediate metabolism and respiration	htrA	PROBABLE SERINE PROTEASE HTRA (DEGP PROTEIN)	POSSIBLY HYDROLYZES PEPTIDES AND/OR PROTEINS (SEEMS TO CLEAVE PREFERENTIALLY AFTER SERINE RESIDUE).	MtH37Rv-1223 (8C23)	7.57402	7.5248	6.21538	6.02773	5.60338	1.60275	0.988541	0.830718	0.876736	1.14795
	Rv1224	tatB	Probable protein TatB	Cell wall and cell processes	tatB	Probable protein TatB	INVOLVED IN PROTEINS EXPORT. THIS SEC-INDEPENDENT PATHWAY IS TERMED TAT FOR TWIN-ARGININE TRANSLOCATION SYSTEM. THIS SYSTEM MAINLY TRANSPORTS PROTEINS WITH BOUND COFACTORS THAT REQUIRE FOLDING PRIOR TO EXPORT.	MtH37Rv-1224 (8D23)	9.42877	8.16536	7.63459	8.58202	7.6358	1.68166	0.971966	1.14118	0.921299	1.27801
	Rv1225c	Rv1225c	Conserved hypothetical protein	Conserved hypotheticals	Rv1225c	CONSERVED HYPOTHETICAL PROTEIN	FUNCTION UNKNOWN	MtH37Rv-1225c (7A17)	19.9199	18.5616	20.5519	21.2703	13.7621	9.69729	0.999854	1.267	1.64497	2.42318
	Rv1226c	Rv1226c	Probable transmembrane protein	Cell wall and cell processes	Rv1226c	PROBABLE TRANSMEMBRANE PROTEIN	UNKNOWN	MtH37Rv-1226c (7B17)	9.77779	12.6605	12.0232	9.36603	7.36619	2.14413	0.998852	0.656225	0.860566	0.454515
	Rv1227c	Rv1227c	Probable transmembrane protein	Cell wall and cell processes	Rv1227c	PROBABLE TRANSMEMBRANE PROTEIN	UNKNOWN	MtH37Rv-1227c (7C17)	11.6256	13.7328	16.6515	10.3765	9.00163	2.51784	0.999303	0.762506	0.77654	0.585833
	Rv1228	lpqX	Probable lipoprotein LpqX	Cell wall and cell processes	lpqX	PROBABLE LIPOPROTEIN LPQX	UNKNOWN	MtH37Rv-1228 (7D17)	6.86191	7.36136	8.2234	5.68903	5.34051	2.08669	0.988806	1.08236	1.14838	1.34042
	Rv1229c	mrp	Probable Mrp-related protein Mrp	Intermediate metabolism and respiration	mrp	PROBABLE MRP-RELATED PROTEIN MRP	UNKNOWN: THOUGHT TO BE A ATP-BINDING PROTEIN.	MtH37Rv-1229c (8E23)	4.51398	4.86233	4.24978	4.51841	3.65999	1.4857	0.998025	0.494958	0.753449	0.402818
	Rv1230c	Rv1230c	Possible membrane protein	Cell wall and cell processes	Rv1230c	POSSIBLE MEMBRANE PROTEIN	UNKNOWN	MtH37Rv-1230c (7E17)	15.5557	21.0977	12.2412	13.7978	9.60861	3.52881	0.99965	0.494439	0.770494	0.711895
	Rv1231c	Rv1231c	Probable membrane protein	Cell wall and cell processes	Rv1231c	PROBABLE MEMBRANE PROTEIN	UNKNOWN	MtH37Rv-1231c (7F17)	8.51097	10.1019	9.2936	8.57723	8.38497	2.46978	0.980792	0.508217	0.810761	0.522404
	Rv1232c	Rv1232c	Conserved protein	Conserved hypotheticals	Rv1232c	CONSERVED HYPOTHETICAL PROTEIN	FUNCTION UNKNOWN	MtH37Rv-1232c (7G17)	2.44504	2.8561	2.90152	2.735	2.84165	1.05231	0.983325	0.740328	0.762082	0.585429
	Rv1233c	Rv1233c	Conserved hypothetical membrane protein	Cell wall and cell processes	Rv1233c	CONSERVED HYPOTHETICAL MEMBRANE PROTEIN	FUNCTION UNKNOWN	MtH37Rv-1233c (7H17)	4.69153	4.72085	5.10091	3.68861	3.40772	1.21571	0.990507	0.8284	0.424796	0.36024
	Rv1234	Rv1234	Probable transmembrane protein	Cell wall and cell processes	Rv1234	PROBABLE TRANSMEMBRANE PROTEIN	UNKNOWN	MtH37Rv-1234 (7A18)	2.20081	2.05779	1.92197	1.83337	1.57111	0.706049	0.996045	1.03295	0.879804	1.00646
	Rv1235	lpqY	Probable sugar-binding lipoprotein LpqY	Cell wall and cell processes	lpqY	PROBABLE SUGAR-BINDING LIPOPROTEIN LPQY	THOUGHT TO BE INVOLVED IN ACTIVE TRANSPORT OF SUGAR ACROSS THE MEMBRANE (IMPORT).	MtH37Rv-1235 (7B18)	3.61658	3.85151	2.88292	3.14555	3.40676	1.83723	0.982491	0.771423	0.822681	0.45814
	Rv1237	sugB	Probable sugar-transport integral membrane protein ABC transporter SugB	Cell wall and cell processes	sugB	PROBABLE SUGAR-TRANSPORT INTEGRAL MEMBRANE PROTEIN ABC TRANSPORTER SUGB	INVOLVED IN ACTIVE TRANSPORT OF SUGAR ACROSS THE MEMBRANE (IMPORT). RESPONSIBLE FOR THE TRANSLOCATION OF THE SUBSTRATE ACROSS THE MEMBRANE.	MtH37Rv-1237 (7D18)	1.77349	2.01383	1.89854	2.34222	1.76311	1.18537	0.989286	0.671382	0.770518	0.5815
	Rv1256c	cyp130	Probable cytochrome P450 130 Cyp130	Intermediate metabolism and respiration	cyp130	PROBABLE CYTOCHROME P450 130 CYP130	CYTOCHROMES P450 ARE A GROUP OF HEME-THIOLATE MONOOXYGENASES. THEY OXIDIZE A VARIETY OF STRUCTURALLY UNRELATED COMPOUNDS, INCLUDING STEROIDS, FATTY ACIDS, AND XENOBIOTICS.	MtH37Rv-1256c (7O7)	2.04929	2.20815	1.99319	2.02238	1.88125	1.1985	0.997299	0.921349	2.2395	1.09919
	Rv1266c	pknH	Probable transmembrane serine/threonine-protein kinase H PknH (protein kinase H) (STPK H)	Regulatory proteins	pknH	PROBABLE TRANSMEMBRANE SERINE/THREONINE-PROTEIN KINASE H PKNH (PROTEIN KINASE H) (STPK H)	INVOLVED IN SIGNAL TRANSDUCTION (VIA PHOSPHORYLATION). THOUGHT TO BE INVOLVED IN ARABINAN METABOLISM, PHOSPHORYLATING PERHAPS EMBR|Rv1267c [CATALYTIC ACTIVITY: ATP + A PROTEIN = ADP + A PHOSPHOPROTEIN].	MtH37Rv-1266c (8F24)	43.4355	36.554	34.6111	40.3305	37.0169	8.05321	0.965609	1.0697	1.36235	5.20979
	Rv1267c	embR	Probable transcriptional regulatory protein EmbR	Regulatory proteins	embR	PROBABLE TRANSCRIPTIONAL REGULATORY PROTEIN EMBR	INVOLVED IN TRANSCRIPTIONAL MECHANISM. THOUGHT TO REGULATE THE BIOSYNTHESIS OF THE MYCOBACTERIAL CELL WALL ARABINAN AND RESISTANCE TO ETHAMBUTOL (Emb; dextro-2,2'-(ethylenediimino)-di-1-butanol), REGULATING EMBA|Rv3794 AND EMBB|Rv3795.	MtH37Rv-1267c (7O8)	4.25827	3.91527	4.92617	7.40638	6.92943	1.83489	0.984908	0.908004	0.842931	0.653257
	Rv1268c	Rv1268c	Hypothetical protein	Conserved hypotheticals	Rv1268c	HYPOTHETICAL PROTEIN	UNKNOWN	MtH37Rv-1268c (7P8)	3.67218	3.57236	4.11127	5.62974	6.04447	1.55728	0.987489	0.904164	1.10711	0.757239
	Rv1272c	Rv1272c	Probable drugs-transport transmembrane ATP-binding protein ABC transporter	Cell wall and cell processes	Rv1272c	PROBABLE DRUGS-TRANSPORT TRANSMEMBRANE ATP-BINDING PROTEIN ABC TRANSPORTER	THOUGHT TO BE INVOLVED IN ACTIVE TRANSPORT OF DRUGS ACROSS THE MEMBRANE (EXPORT): MULTIDRUGS RESISTANCE BY AN EXPORT MECHANISM. RESPONSIBLE FOR ENERGY COUPLING TO THE TRANSPORT SYSTEM AND FOR THE TRANSLOCATION OF THE SUBSTRATE ACROSS THE MEMBRANE.	MtH37Rv-1272c (7I9)	2.33242	2.1373	2.1273	1.70979	1.50366	1.73631	0.994727	1.03812	0.76227	0.54835
	Rv1273c	Rv1273c	Probable drugs-transport transmembrane ATP-binding protein ABC transporter	Cell wall and cell processes	Rv1273c	PROBABLE DRUGS-TRANSPORT TRANSMEMBRANE ATP-BINDING PROTEIN ABC TRANSPORTER	THOUGHT TO BE INVOLVED IN ACTIVE TRANSPORT OF DRUGS ACROSS THE MEMBRANE (EXPORT): MULTIDRUGS RESISTANCE BY AN EXPORT MECHANISM. RESPONSIBLE FOR ENERGY COUPLING TO THE TRANSPORT SYSTEM AND FOR THE TRANSLOCATION OF THE SUBSTRATE ACROSS THE MEMBRANE.	MtH37Rv-1273c (7J9)	2.13005	2.63435	3.16141	2.48591	2.34975	2.12391	0.994096	1.04182	0.850692	0.616569
	Rv1290A	Rv1290A	Hypothetical protein	Conserved hypotheticals	Rv1290A	HYPOTHETICAL PROTEIN	UNKNOWN	MtH37Rv-1290A (11J1)	2.35697	2.19598	2.21474	1.77927	1.83261	1.3348	0.969933	1.21752	1.59923	1.44199
	Rv1297	rho	Probable transcription termination factor Rho homolog	Information pathways	rho	PROBABLE TRANSCRIPTION TERMINATION FACTOR RHO HOMOLOG	FACILITATES TRANSCRIPTION TERMINATION BY A MECHANISM THAT INVOLVES RHO BINDING TO THE NASCENT RNA, ACTIVATION OF RHO'S RNA-DEPENDENT ATPASE ACTIVITY, AND RELEASE OF THE MRNA FROM THE DNA TEMPLATE	MtH37Rv-1297 (7M11)	2.07378	1.71374	1.95148	1.66193	2.10647	0.766659	0.977663	0.61323	0.635985	1.36194
	Rv1298	rpmE	50S ribosomal protein L31 RpmE	Information pathways	rpmE	PROBABLE 50S RIBOSOMAL PROTEIN L31 RPME	INVOLVED IN TRANSLATION	MtH37Rv-1298 (9F7)	3.5561	3.93162	3.27339	3.23008	2.85844	1.49684	0.99335	1.13317	1.00131	3.14074
	Rv1300	hemK	Probable HemK protein homolog HemK	Intermediate metabolism and respiration	hemK	PROBABLE HEMK PROTEIN HOMOLOG HEMK	POSSIBLY INVOLVED IN THE OXIDATION OF PROTOPORPHYRINOGEN INTO PROTOPORPHYRIN IX	MtH37Rv-1300 (7O11)	2.66852	2.55036	2.57789	3.75063	3.60455	1.509	0.960421	1.10549	1.38417	1.64132
	Rv1301	Rv1301	Conserved protein	Conserved hypotheticals	Rv1301	CONSERVED HYPOTHETICAL PROTEIN	FUNCTION UNKNOWN	MtH37Rv-1301 (7P11)	2.62516	2.83027	2.36873	1.61453	1.78637	1.07528	0.997669	1.31942	1.01192	0.978097
	Rv1302	rfe	Probable undecapaprenyl-phosphate alpha-N-acetylglucosaminyltransferase Rfe (UDP-GlcNAc transferase)	Cell wall and cell processes	rfe	PROBABLE UNDECAPAPRENYL-PHOSPHATE ALPHA-N-ACETYLGLUCOSAMINYLTRANSFERASE RFE (UDP-GlcNAc TRANSFERASE)	THOUGHT TO BE INVOLVED IN AG BIOSYNTHESIS. MAY BE THE TUNICAMYCIN SENSITIVE TRANSFERASE THAT CATALYZES THE SYNTHESIS OF GLCNAC-PYROPHOSPHORYLUNDECAPRENOL (LIPID I), THE FIRST LIPID-LINKED INTERMEDIATE INVOLVED IN ECA SYNTHESIS.	MtH37Rv-1302 (7I12)	2.05117	2.06463	2.05219	2.2258	1.82879	0.830041	0.999549	0.880374	0.85235	0.68128
	Rv1317c	alkA	Probable bifunctional regulatory protein and DNA repair enzyme AlkA (regulatory protein of adaptative response) (methylphosphotriester-DNA--protein-cysteine S-methyltransferase)	Information pathways	alkA	PROBABLE ADA REGULATORY PROTEIN ALKA (Regulatory protein of adaptative response) (Methylated-DNA--protein-cysteine methyltransferase) (O-6-methylguanine-DNA alkyltransferase) (O-6-methylguanine-DNA methyltransferase) (3-methyladenine DNA glycosylase II)	INVOLVED IN DAMAGE REVERSAL AND IN BASE EXCISION REPAIR. THE METHYLATED ADA PROTEIN ACTS AS A POSITIVE REGULATOR OF ITS OWN SYNTHESIS, AS WELL AS THAT OF OTHER PROTEINS. THE TRANSCRIPTION-ACTIVATING FUNCTION OF THE ADA PROTEIN RESIDES IN ITS N-TERMINUS. REPAIR OF ALKYLATED GUANINE IN DNA BY STOICHIOMETRICALLY TRANSFERRING THE ALKYL GROUP AT THE O-6 POSITION TO A CYSTEINE RESIDUE IN THE ENZYME. TH…	MtH37Rv-1317c (7F19)	3.79536	3.29601	3.13534	2.64687	2.48415	0.768299	0.99529	0.572467	0.72999	0.853873
	Rv1318c	Rv1318c	Possible adenylate cyclase (ATP pyrophosphate-lyase) (adenylyl cyclase)	Intermediate metabolism and respiration	Rv1318c	POSSIBLE ADENYLATE CYCLASE (ATP PYROPHOSPHATE-LYASE) (ADENYLYL CYCLASE)	THOUGHT TO PLAY AN ESSENTIAL ROLE IN REGULATION OF CELLULAR METABOLISM BY CATALYSING THE SYNTHESIS OF A SECOND MESSENGER, CAMP [CATALYTIC ACTIVITY: ATP = 3',5'-CYCLIC AMP + PYROPHOSPHATE].	MtH37Rv-1318c (9A8)	4.59681	4.07493	4.28404	3.77359	3.2633	1.46629	0.99213	0.979982	1.36451	1.04911
	Rv1319c	Rv1319c	Possible adenylate cyclase (ATP pyrophosphate-lyase) (adenylyl cyclase)	Intermediate metabolism and respiration	Rv1319c	POSSIBLE ADENYLATE CYCLASE (ATP PYROPHOSPHATE-LYASE) (ADENYLYL CYCLASE)	THOUGHT TO PLAY AN ESSENTIAL ROLE IN REGULATION OF CELLULAR METABOLISM BY CATALYSING THE SYNTHESIS OF A SECOND MESSENGER, CAMP [CATALYTIC ACTIVITY: ATP = 3',5'-CYCLIC AMP + PYROPHOSPHATE].	MtH37Rv-1319c (9B8)	3.94202	4.5649	5.57039	5.54346	5.27596	1.84757	0.995733	0.9912	1.14972	0.696246
	Rv1349	irtB	Iron-regulated transporter IrtB	Cell wall and cell processes	Rv1349	PROBABLE DRUGS-TRANSPORT TRANSMEMBRANE ATP-BINDING PROTEIN ABC TRANSPORTER	THOUGHT TO BE INVOLVED IN ACTIVE TRANSPORT OF DRUGS ACROSS THE MEMBRANE (EXPORT): MULTIDRUGS RESISTANCE BY AN EXPORT MECHANISM. RESPONSIBLE FOR ENERGY COUPLING TO THE TRANSPORT SYSTEM AND FOR THE TRANSLOCATION OF THE SUBSTRATE ACROSS THE MEMBRANE.	MtH37Rv-1349 (7F22)	2.33544	2.5301	3.31532	3.41512	2.8826	1.8978	0.974747	1.15161	1.77683	1.7788
	Rv1355c	moeY	Possible molybdopterin biosynthesis protein MoeY	Intermediate metabolism and respiration	moeY	POSSIBLE MOLYBDOPTERIN BIOSYNTHESIS PROTEIN MOEY	INVOLVED IN BIOSYNTHESIS OF A DEMOLYBDO COFACTOR (MOLYBDOPTERIN), NECESSARY FOR MOLYBDOENZYMES. PLAYS A ROLE IN THE ACTIVATION OF THE SMALL SUBUNIT OF THE MOLYBDOPTERIN CONVERTING FACTOR (MOAD)	MtH37Rv-1355c (7C23)	2.76563	4.30781	3.71558	5.43144	4.88624	1.4437	0.997191	2.84673	1.32099	8.11288
	Rv1369c	Rv1369c	Probable transposase	Insertion sequences and phages	Rv1369c	PROBABLE TRANSPOSASE	POSSIBLY REQUIRED FOR THE TRANSPOSITION OF THE INSERTION ELEMENT IS6110.	MtH37Rv-1369c (5J1)	5.819	3.99838	4.48111	4.00059	3.36848	1.3572	0.997269	0.961764	1.05573	1.83102
	Rv1370c	Rv1370c	Putative transposase for insertion sequence element IS6110 (fragment)	Insertion sequences and phages	Rv1370c	PUTATIVE TRANSPOSASE FOR INSERTION SEQUENCE ELEMENT IS6110 (FRAGMENT)	POSSIBLY REQUIRED FOR THE TRANSPOSITION OF THE INSERTION ELEMENT IS6110.	MtH37Rv-1370c (9E9)	5.41799	3.97687	3.91201	3.12437	2.51033	1.34474	0.998135	1.4412	1.13905	1.57174
	Rv1371	Rv1371	Probable conserved membrane protein	Cell wall and cell processes	Rv1371	PROBABLE CONSERVED MEMBRANE PROTEIN	UNKNOWN	MtH37Rv-1371 (5K1)	5.87057	6.97917	8.282	7.45059	6.13096	2.1481	0.940559	1.77661	1.74504	2.15846
	Rv1372	Rv1372	Conserved hypothetical protein	Conserved hypotheticals	Rv1372	CONSERVED HYPOTHETICAL PROTEIN	FUNCTION UNKNOWN	MtH37Rv-1372 (5L1)	2.89996	2.90446	3.41425	2.62035	3.01042	1.69717	0.980093	2.3194	1.87427	1.61135
	Rv1373	Rv1373	Glycolipid sulfotransferase	Intermediate metabolism and respiration	Rv1373	GLYCOLIPID SULFOTRANSFERASE	INVOLVED IN SULFATION: ACTIVITY TOWARDS TYPICAL CERAMIDE GLYCOLIPIDS AND TREHALOSE GLYCOLIPIDS.	MtH37Rv-1373 (5M1)	7.72071	7.16751	7.34634	4.58359	4.14791	2.17866	0.99582	1.66106	1.21166	3.69004
	Rv1378c	Rv1378c	Conserved hypothetical protein	Conserved hypotheticals	Rv1378c	CONSERVED HYPOTHETICAL PROTEIN	FUNCTION UNKNOWN. THOUGHT TO BE REGULATED BY Rv2720|LEXA.	MtH37Rv-1378c (9G9)	2.24459	2.389	2.58331	2.07154	1.89861	1.46956	0.973211	1.47033	1.13781	1.59588
	Rv1383	carA	Probable carbamoyl-phosphate synthase small chain CarA (carbamoyl-phosphate synthetase glutamine chain)	Intermediate metabolism and respiration	carA	PROBABLE CARBAMOYL-PHOSPHATE SYNTHASE SMALL CHAIN CARA (Carbamoyl-phosphate synthetase glutamine chain)	INVOLVED IN BOTH ARGININE AND PYRIMIDINE BIOSYNTHESIS [CATALYTIC ACTIVITY: 2 ATP + L-GLUTAMINE + CO(2) + H(2)O = 2 ADP + PHOSPHATE + GLUTAMATE + CARBAMOYL PHOSPHATE]	MtH37Rv-1383 (5L2)	2.01145	2.16443	3.10247	2.34022	2.10818	1.06653	0.998116	0.948684	1.64813	0.723888
	Rv1385	pyrF	Probable orotidine 5'-phosphate decarboxylase PyrF (OMP decarboxylase) (ompdecase)	Intermediate metabolism and respiration	pyrF	PROBABLE OROTIDINE 5'-PHOSPHATE DECARBOXYLASE PYRF (OMP decarboxylase) (OMPdecase)	INVOLVED IN THE BIOSYNTHESIS OF PYRIMIDINES [CATALYTIC ACTIVITY: OROTIDINE 5'-PHOSPHATE = UMP + CO(2)]	MtH37Rv-1385 (5N2)	2.69714	3.31005	3.33115	2.42824	2.06422	1.32089	0.999144	0.874909	1.01763	1.72177
	Rv1390	rpoZ	Probable DNA-directed RNA polymerase (omega chain) RpoZ (transcriptase omega chain) (RNA polymerase omega subunit)	Information pathways	rpoZ	PROBABLE DNA-DIRECTED RNA POLYMERASE (OMEGA CHAIN) RPOZ (TRANSCRIPTASE OMEGA CHAIN) (RNA POLYMERASE OMEGA SUBUNIT)	PROMOTES RNA POLYMERASE ASSEMBLY. LATCHES THE N-AND C-TERMINAL REGIONS OF THE BETA' SUBUNIT THEREBY FACILTATING ITS INTERACTION WITH THE BETA AND ALPHA SUBUNITS [CATALYTIC ACTIVITY: N nucleoside triphosphate = N diphosphate + {RNA}N].	MtH37Rv-1390 (9C10)	2.15841	2.40856	2.68329	1.65147	1.34683	0.95253	0.982601	0.825324	0.768347	1.24777
	Rv1391	dfp	Probable DNA/pantothenate metabolism flavoprotein homolog Dfp	Intermediate metabolism and respiration	dfp	PROBABLE DNA/PANTOTHENATE METABOLISM FLAVOPROTEIN HOMOLOG DFP	FLAVOPROTEIN AFFECTING SYNTHESIS OF DNA AND PANTOTHENATE METABOLISM	MtH37Rv-1391 (5I3)	2.19951	2.08912	2.30287	2.01131	1.96342	1.04867	0.994323	0.479969	0.82988	1.19657
	Rv1392	metK	Probable S-adenosylmethionine synthetase MetK (mat) (AdoMet synthetase) (methionine adenosyltransferase)	Intermediate metabolism and respiration	metK	PROBABLE S-ADENOSYLMETHIONINE SYNTHETASE METK (MAT) (AdoMet synthetase) (Methionine adenosyltransferase)	Involved in the activated Methyl cycle. Catalyzes the formation of S-adenosylmethionine from methionine and ATP. The overall synthetic reaction is composed of two sequential steps, AdoMet formation and the subsequent tripolyphosphate hydrolysis which occurs prior to release of AdoMet from the enzyme. [CATALYTIC ACTIVITY : ATP + L-METHIONINE + H(2)O = PHOSPHATE + DIPHOSPHATE + S-ADENOSYL-L-METHION…	MtH37Rv-1392 (5J3)	2.42247	2.30629	2.43428	2.51446	2.04629	1.08504	0.997011	1.05143	2.06831	1.51131
	Rv1393c	Rv1393c	Probable monoxygenase	Intermediate metabolism and respiration	Rv1393c	PROBABLE MONOXYGENASE	FUNCTION UNKNOWN; PROBABLY INVOLVED IN CELLULAR METABOLISM	MtH37Rv-1393c (5K3)	5.49966	5.86466	6.83514	4.41627	4.37727	1.45791	0.999721	0.586264	0.96944	0.767735
	Rv1394c	cyp132	Probable cytochrome P450 132 Cyp132	Intermediate metabolism and respiration	cyp132	PROBABLE CYTOCHROME P450 132 CYP132	CYTOCHROMES P450 ARE A GROUP OF HEME-THIOLATE MONOOXYGENASES. IT OXIDIZES A VARIETY OF STRUCTURALLY UNRELATED COMPOUNDS, INCLUDING STEROIDS, FATTY ACIDS, AND XENOBIOTICS.	MtH37Rv-1394c (5L3)	4.75548	4.82736	5.4347	4.70481	4.62065	1.44103	0.999213	0.646708	0.862145	0.839002
	Rv1395	Rv1395	Transcriptional regulatory protein	Regulatory proteins	Rv1395	TRANSCRIPTIONAL REGULATORY PROTEIN	INVOLVED IN TRANSCRIPTIONAL MECHANISM	MtH37Rv-1395 (5M3)	53.891	55.4092	49.5917	44.8031	36.7411	5.46294	0.992532	0.722859	1.06489	1.83078
	Rv1397c	vapC10	Possible toxin VapC10	Virulence, detox and adaptation	vapC10	POSSIBLE TOXIN VAPC10	UNKNOWN	MtH37Rv-1397c (5N3)	8.69679	8.38742	7.31696	4.51529	4.12647	1.77257	0.988405	0.727235	0.385453	2.67546
	Rv1398c	vapB10	Possible antitoxin VapB10	Virulence, detox and adaptation	vapB10	POSSIBLE ANTITOXIN VAPB10	UNKNOWN	MtH37Rv-1398c (9E10)	8.39669	7.66253	6.92017	4.77609	3.38386	1.83923	0.996657	0.865509	0.417927	2.63349
	Rv1402	priA	Putative primosomal protein N' PriA (replication factor Y)	Information pathways	priA	PUTATIVE PRIMOSOMAL PROTEIN N' PRIA (Replication factor Y)	RECOGNIZES A SPECIFIC HAIRPIN SEQUENCE ON PHIX SSDNA; THIS STRUCTURE IS THEN RECOGNIZED AND BOUND BY PROTEINS PRIB AND PRIC. FORMATION OF THE PRIMOSOME PROCEEDS WITH THE SUBSEQUENT ACTIONS OF DNAB, DNAC, DNAT AND PRIMASE. PRIA THEN FUNCTIONS AS A HELICASE WITHIN THE PRIMOSOME	MtH37Rv-1402 (5O3)	11.2548	8.70196	11.4311	6.10738	6.90002	2.01674	0.998559	1.20796	1.54235	1.35576
	Rv1403c	Rv1403c	Putative methyltransferase	Intermediate metabolism and respiration	Rv1403c	PUTATIVE METHYLTRANSFERASE	CAUSES METHYLATION	MtH37Rv-1403c (9A11)	2.85487	2.25819	2.34007	1.98745	1.80487	2.34917	0.993988	0.987889	0.794403	1.80922
	Rv1405c	Rv1405c	Putative methyltransferase	Intermediate metabolism and respiration	Rv1405c	PUTATIVE METHYLTRANSFERASE	CAUSES METHYLATION	MtH37Rv-1405c (9B11)	158.002	115.265	130.013	62.3641	55.3982	9.96991	0.975114	1.58977	5.97633	7.79912
	Rv1406	fmt	Probable methionyl-tRNA formyltransferase Fmt	Information pathways	fmt	PROBABLE METHIONYL-TRNA FORMYLTRANSFERASE FMT	MODIFY THE FREE AMINO GROUP OF THE AMINOACYL MOIETY OF METHIONYL-TRNA(FMET). THE FORMYL GROUP APPEARS TO PLAY A DUAL ROLE IN THE INITIATOR IDENTITY OF N-FORMYLMETHIONYL-TRNA BY:(I) PROMOTING ITS RECOGNITION BY IF2 AND (II) IMPAIRING ITS BINDING TO EFTU-GTP. [CATALYTIC ACTIVITY: 10-FORMYLTETRAHYDROFOLATE + L-METHIONYL-TRNA + H(2)O = TETRAHYDROFOLATE + N-FORMYLMETHIONYL-TRNA]	MtH37Rv-1406 (5I4)	5.89285	5.44698	6.84055	4.78177	3.64729	2.04458	0.994012	1.35432	1.17547	2.03786
	Rv1407	fmu	Probable Fmu protein (sun protein)	Information pathways	fmu	PROBABLE FMU PROTEIN (SUN PROTEIN)	UNKNOWN	MtH37Rv-1407 (5J4)	3.59742	2.94933	3.14829	2.91996	2.71204	1.73963	0.990346	1.39865	1.98104	1.54194
	Rv1414	Rv1414	Conserved hypothetical protein	Conserved hypotheticals	Rv1414	CONSERVED HYPOTHETICAL PROTEIN	FUNCTION UNKNOWN	MtH37Rv-1414 (9D11)	1.56644	1.54406	1.91015	1.43039	1.59387	1.08567	0.995166	1.06514	1.5135	1.5481
	Rv1419	Rv1419	Unknown protein	Conserved hypotheticals	Rv1419	HYPOTHETICAL PROTEIN	UNKNOWN	MtH37Rv-1419 (5L5)	2.26305	2.14056	1.65198	1.44522	1.48755	1.14293	0.999739	3.14732	6.11621	3.75287
	Rv1430	PE16	PE family protein PE16	PE/PPE families	PE16	PE FAMILY PROTEIN	FUNCTION UNKNOWN	MtH37Rv-1430 (9F11)	2.07551	1.84204	2.01168	1.5237	1.68532	1.19618	0.983817	1.11446	0.992548	1.38137
	Rv1450c	PE_PGRS27	PE-PGRS family protein PE_PGRS27	PE/PPE families	PE_PGRS27	PE-PGRS FAMILY PROTEIN	FUNCTION UNKNOWN	MtH37Rv-1450c (9C12)	1.50429	1.50538	1.15765	1.22031	0.99039	0.649575	0.993312	0.830451	1.35012	0.952254
	Rv1453	Rv1453	Possible transcriptional activator protein	Regulatory proteins	Rv1453	POSSIBLE TRANSCRIPTIONAL ACTIVATOR PROTEIN	INVOLVED IN TRANSCRIPTIONAL MECHANISM	MtH37Rv-1453 (9F12)	1.7633	1.66699	1.61524	1.39555	1.36283	1.28013	0.989618	1.11614	1.42	1.25016
	Rv1460	Rv1460	Probable transcriptional regulatory protein	Regulatory proteins	Rv1460	PROBABLE TRANSCRIPTIONAL REGULATORY PROTEIN	INVOLVED IN TRANSCRIPTIONAL MECHANISM	MtH37Rv-1460 (5K9)	17.821	15.7433	14.2037	10.2116	8.06976	2.43599	0.986433	1.35294	1.1701	8.80565
	Rv1462	Rv1462	Conserved hypothetical protein	Conserved hypotheticals	Rv1462	CONSERVED HYPOTHETICAL PROTEIN	FUNCTION UNKNOWN	MtH37Rv-1462 (5M9)	5.32021	5.022	4.21215	3.2326	2.9215	1.49182	0.990295	1.03241	0.984029	2.3312
	Rv1463	Rv1463	Probable conserved ATP-binding protein ABC transporter	Cell wall and cell processes	Rv1463	PROBABLE CONSERVED ATP-BINDING PROTEIN ABC TRANSPORTER	THOUGHT TO BE INVOLVED IN ACTIVE TRANSPORT ACROSS THE MEMBRANE. RESPONSIBLE FOR ENERGY COUPLING TO THE TRANSPORT SYSTEM.	MtH37Rv-1463 (5N9)	3.53137	3.69718	3.48892	2.79411	2.52898	1.05775	0.997352	1.10942	0.971982	2.57709
	Rv1464	csd	Probable cysteine desulfurase Csd	Intermediate metabolism and respiration	csd	PROBABLE CYSTEINE DESULFURASE CSD	CATALYZES THE REMOVAL OF ELEMENTAL SULFUR AND SELENIUM ATOMS FROM L-CYSTEINE, L-CYSTINE, L-SELENOCYSTEINE, AND L-SELENOCYSTINE TO PRODUCE L-ALANINE	MtH37Rv-1464 (5O9)	3.83655	4.28392	3.46619	3.1225	2.90621	1.47551	0.956096	0.902976	0.924846	2.47188
	Rv1465	Rv1465	Possible nitrogen fixation related protein	Intermediate metabolism and respiration	Rv1465	POSSIBLE NITROGEN FIXATION RELATED PROTEIN	FUNCTION UNKNOWN; PROBABLY INVOLVED IN CELLULAR METABOLISM.	MtH37Rv-1465 (5P9)	2.30621	2.46619	2.42413	1.74611	1.63668	1.01055	0.997638	0.930425	0.725531	1.45861
	Rv1471	trxB1	Probable thioredoxin TrxB1	Intermediate metabolism and respiration	trxB1	PROBABLE THIOREDOXIN TRXB1	THIOREDOXIN PARTICIPATES IN VARIOUS REDOX REACTIONS THROUGH THE REVERSIBLE OXIDATION OF ITS ACTIVE CENTER DITHIOL, TO A DISULFIDE, & CATALYZES DITHIOL-DISULFIDE EXCHANGE REACTIONS.	MtH37Rv-1471 (10D19)	2.35028	2.82497	2.55147	1.80817	1.63174	1.25283	0.992043	1.45978	1.52701	2.49061
	Rv1472	echA12	Possible enoyl-CoA hydratase EchA12 (enoyl hydrase) (unsaturated acyl-CoA hydratase) (crotonase)	Lipid metabolism	echA12	POSSIBLE ENOYL-CoA HYDRATASE ECHA12 (ENOYL HYDRASE) (UNSATURATED ACYL-CoA HYDRATASE) (CROTONASE)	COULD POSSIBLY OXIDIZE FATTY ACIDS USING SPECIFIC COMPONENTS [CATALYTIC ACTIVITY: (3S)-3-HYDROXYACYL-CoA = TRANS-2(OR 3)-ENOYL-CoA + H(2)O].	MtH37Rv-1472 (5I10)	2.71868	2.60424	2.71401	2.3841	1.98277	1.44548	0.997918	1.46681	2.0988	1.64698
	Rv1473	Rv1473	Probable macrolide-transport ATP-binding protein ABC transporter	Cell wall and cell processes	Rv1473	PROBABLE MACROLIDE-TRANSPORT ATP-BINDING PROTEIN ABC TRANSPORTER	THOUGHT TO BE INVOLVED IN ACTIVE TRANSPORT OF MACROLIDE ACROSS THE MEMBRANE (EXPORT). MACROLIDE ANTIBIOTICS RESISTANCE BY AN EXPORT MECHANISM. RESPONSIBLE FOR ENERGY COUPLING TO THE TRANSPORT SYSTEM.	MtH37Rv-1473 (10E19)	2.74819	2.51054	2.49611	2.2846	2.02915	1.17455	0.989375	1.85228	1.28712	2.41
	Rv1482c	Rv1482c	Conserved hypothetical protein	Conserved hypotheticals	Rv1482c	CONSERVED HYPOTHETICAL PROTEIN	FUNCTION UNKNOWN	MtH37Rv-1482c (5P10)	2.96072	2.75376	3.95022	2.77773	2.44128	1.20227	0.999458	1.08577	1.41323	1.23371
	Rv1492	mutA	Probable methylmalonyl-CoA mutase small subunit MutA (MCM)	Lipid metabolism	mutA	PROBABLE METHYLMALONYL-CoA MUTASE SMALL SUBUNIT MUTA (MCM)	INVOLVED IN PROPIONIC ACID FERMENTATION. CATALYZES THE ISOMERIZATION OF SUCCINYL-CoA TO METHYLMALONYL-CoA DURING SYNTHESIS OF PROPIONATE FROM TRICARBOXYLIC ACID-CYCLE INTERMEDIATES [CATALYTIC ACTIVITY: (R)-2-METHYL-3-OXOPROPANOYL-CoA = SUCCINYL- COA]	MtH37Rv-1492 (5I12)	5.5404	4.68985	5.16558	3.82573	3.63701	1.2911	0.993767	0.716749	1.04049	1.41533
	Rv1503c	Rv1503c	Conserved hypothetical protein	Conserved hypotheticals	Rv1503c	CONSERVED HYPOTHETICAL PROTEIN	FUNCTION UNKNOWN	MtH37Rv-1503c (10B20)	1.89966	2.14885	2.3847	2.07795	1.55992	1.70008	0.994677	1.17292	0.917431	3.21526
	Rv1510	Rv1510	Conserved probable membrane protein	Cell wall and cell processes	Rv1510	conserved probable membrane protein	UNKNOWN	MtH37Rv-1510 (10C20)	1.85351	1.44409	1.53271	1.1469	1.19597	1.29047	0.993124	1.02734	0.828876	1.2185
	Rv1527c	pks5	Probable polyketide synthase Pks5	Lipid metabolism	pks5	Probable polyketide synthase pks5	Involved in polyketide metabolism.	MtH37Rv-1527c (10G21)	2.29712	2.53808	2.88976	3.33951	3.9152	1.63776	0.994482	0.916958	1.35143	0.566973
	Rv1528c	papA4	Probable conserved polyketide synthase associated protein PapA4	Lipid metabolism	papA4	PROBABLE CONSERVED POLYKETIDE SYNTHASE ASSOCIATED PROTEIN PAPA4	FUNCTION UNKNOWN; THOUGHT TO BE INVOLVED IN LIPID METABOLISM.	MtH37Rv-1528c (5F14)	5.11651	5.36174	5.27609	5.0092	5.41059	2.05022	0.975383	0.838506	1.20518	3.01734
	Rv1536	ileS	Isoleucyl-tRNA synthetase IleS	Information pathways	ileS	isoleucyl-tRNA synthetase ileS	charging ile tRNA [CATALYTIC ACTIVITY: ATP + L-ISOLEUCINE + TRNA(ILE) = AMP + DIPHOSPHATE + L-ISOLEUCYL-TRNA(ILE)].	MtH37Rv-1536 (5D15)	3.98369	3.64172	3.02283	3.61757	2.88443	1.40152	0.999028	12.5049	1.21393	11.5505
	Rv1563c	treY	Maltooligosyltrehalose synthase TreY	Virulence, detox and adaptation	treY	Maltooligosyltrehalose synthase TreY	INVOLVED IN TREHALOSE BIOSYNTHESIS (PROTECTIVE EFFECT). Mycobacteria can produce trehalose from glucose 6-phosphate and UDP-glucose (the OtsA-OtsB pathway) from glycogen-like alpha(1-->4)-linked glucose polymers (the TreY-TreZ pathway) and from maltose (the TreS pathway).	MtH37Rv-1563c (5H17)	2.05303	1.01974	1.41397	1.61273	1.52803	1.30184	0.977737	1.2632	0.974901	1.09404
	Rv1568	bioA	Adenosylmethionine-8-amino-7-oxononanoate aminotransferase BioA	Intermediate metabolism and respiration	bioA	PROBABLE ADENOSYLMETHIONINE-8-AMINO-7-OXONONANOATE AMINOTRANSFERASE BIOA	INVOLVED IN BIOCONVERSION OF PIMELATE INTO DETHIOBIOTIN [CATALYTIC ACTIVITY: S-ADENOSYL-L-METHIONINE + 8-AMINO-7- OXONONANOATE = S-ADENOSYL-4-METHYLTHIO-2-OXOBUTANOATE + 7,8- DIAMINONONANOATE]. SUPPOSEDLY INVOLVED IN STATIONARY-PHASE SURVIVAL.	MtH37Rv-1568 (5E18)	2.33782	2.33254	2.14572	2.11935	2.09982	1.83288	0.990803	0.890143	1.18139	1.80437
	Rv1572c	Rv1572c	Conserved hypothetical protein	Insertion sequences and phages	Rv1572c	CONSERVED HYPOTHETICAL PROTEIN	UNKNOWN	MtH37Rv-1572c (10A23)	3.58186	3.05556	3.00537	2.85745	2.49411	1.15226	0.992691	1.24247	1.21371	0.955202
	Rv1574	Rv1574	Probable PhiRv1 phage related protein	Insertion sequences and phages	Rv1574	Probable phiRV1 phage related protein	UNKNOWN	MtH37Rv-1574 (10B23)	24.2822	13.4779	11.6862	15.1118	9.34475	2.27434	0.992234	1.04609	1.03168	3.37177
	Rv1575	Rv1575	Probable PhiRv1 phage protein	Insertion sequences and phages	Rv1575	Probable phiRV1 phage protein	UNKNOWN	MtH37Rv-1575 (10C23)	79.9012	68.1185	57.9569	57.648	50.4159	7.8746	0.996939	1.8177	0.862533	14.4254
	Rv1576c	Rv1576c	Probable PhiRv1 phage protein	Insertion sequences and phages	Rv1576c	Probable phiRV1 phage protein	UNKNOWN	MtH37Rv-1576c (10D23)	57.5757	44.9744	32.2676	36.1042	26.1105	5.07263	0.996571	2.06529	0.912707	15.6215
	Rv1584c	Rv1584c	Possible PhiRv1 phage protein	Insertion sequences and phages	Rv1584c	Possible phiRv1 phage protein	UNKNOWN	MtH37Rv-1584c (10A24)	2.54508	1.72486	1.57022	1.56543	1.39981	1.09989	0.997829	0.913571	0.656128	2.30567
	Rv1588c	Rv1588c	Partial REP13E12 repeat protein	Insertion sequences and phages	Rv1588c	Partial REP13E12 repeat protein	UNKNOWN	MtH37Rv-1588c (5G19)	3.95228	3.75157	3.8327	4.05761	3.81473	1.39504	0.940688	1.76243	1.21203	2.14102
	Rv1592c	Rv1592c	Conserved hypothetical protein	Conserved hypotheticals	Rv1592c	CONSERVED HYPOTHETICAL PROTEIN	FUNCTION UNKNOWN	MtH37Rv-1592c (5B20)	2.08232	2.27249	2.27285	2.27642	2.62932	1.43128	0.995133	0.799758	1.84943	0.811201
	Rv1598c	Rv1598c	Conserved protein	Conserved hypotheticals	Rv1598c	CONSERVED HYPOTHETICAL PROTEIN	FUNCTION UNKNOWN	MtH37Rv-1598c (5G20)	1.64306	1.65708	1.8169	1.46088	1.11595	1.48365	0.998442	1.15415	1.27228	4.34327
	Rv1600	hisC1	Probable histidinol-phosphate aminotransferase HisC1	Intermediate metabolism and respiration	hisC1	Probable histidinol-phosphate aminotransferase hisC1	histidine biosynthesis (eighth step) [CATALYTIC ACTIVITY: L-HISTIDINOL-PHOSPHATE + 2-OXOGLUTARATE = 3-(IMIDAZOL-4-YL)-2-OXOPROPYL PHOSPHATE + L-GLUTAMATE]	MtH37Rv-1600 (5A21)	2.29103	2.55648	2.22911	2.76636	1.99361	1.56541	0.997384	1.87582	0.833586	2.42766
	Rv1601	hisB	Probable imidazole glycerol-phosphate dehydratase HisB	Intermediate metabolism and respiration	hisB	Probable imidazole glycerol-phosphate dehydratase hisB	histidine biosynthesis (seventh step) [CATALYTIC ACTIVITY: D-ERYTHRO-1-(IMIDAZOL-4-YL)GLYCEROL 3- PHOSPHATE = 3-(IMIDAZOL-4-YL)-2-OXOPROPYL PHOSPHATE + H(2)O]	MtH37Rv-1601 (5B21)	2.27506	2.06988	2.31827	2.23185	2.17838	1.5878	0.969601	1.66654	1.42861	1.85051
	Rv1604	impA	Probable inositol-monophosphatase ImpA (imp)	Intermediate metabolism and respiration	impA	PROBABLE INOSITOL-MONOPHOSPHATASE IMPA (IMP)	INVOLVED IN INOSITOL PHOSPHATE METABOLISM. IT IS RESPONSIBLE FOR THE PROVISION OF INOSITOL REQUIRED FOR SYNTHESIS OF PHOSPHATIDYLINOSITOL AND POLYPHOSPHOINOSITIDES. KEY ENZYME OF THE PHOSPHATIDYL INOSITOL SIGNALING PATHWAY [CATALYTIC ACTIVITY: INOSITOL 1(or 4)-MONOPHOSPHATE + H(2)O = INOSITOL + ORTHOPHOSPHATE].	MtH37Rv-1604 (5E21)	2.4151	1.67632	1.87484	1.65033	1.49931	1.2237	0.995649	1.62793	1.17329	1.18765
	Rv1651c	PE_PGRS30	PE-PGRS family protein PE_PGRS30	PE/PPE families	PE_PGRS30	PE-PGRS FAMILY PROTEIN	FUNCTION UNKNOWN. THOUGHT TO BE INVOLVED IN VIRULENCE.	MtH37Rv-1651c (7D2)	5.76002	6.00746	6.78867	5.05018	4.46703	1.78811	0.995631	1.05897	1.88053	2.20072
	Rv1652	argC	Probable N-acetyl-gamma-glutamyl-phoshate reductase ArgC	Intermediate metabolism and respiration	argC	PROBABLE N-ACETYL-GAMMA-GLUTAMYL-PHOSHATE REDUCTASE ARGC	INVOLVED IN ARGININE BIOSYNTHESIS (AT THE THIRD STEP) [CATALYTIC ACTIVITY: N-ACETYL-L-GLUTAMATE 5-SEMIALDEHYDE + NADP(+) + PHOSPHATE = N-ACETYL-5-GLUTAMYL PHOSPHATE + NADPH].	MtH37Rv-1652 (7E2)	2.74746	2.56812	2.73769	2.04601	1.94354	0.961561	0.997887	0.854543	0.458779	0.741047
	Rv1664	pks9	Probable polyketide synthase Pks9	Lipid metabolism	pks9	Probable polyketide synthase pks9	POTENTIALLY INVOLVED IN SOME INTERMEDIATE STEPS FOR THE SYNTHESIS OF A POLYKETIDE MOLECULE WHICH MAY BE INVOLVED IN SECONDARY METABOLISM	MtH37Rv-1664 (9I2)	3.23732	3.14302	3.68286	3.65152	3.21486	1.58368	0.968096	1.72431	1.92693	2.12156
	Rv1668c	Rv1668c	Probable first part of macrolide-transport ATP-binding protein ABC transporter	Cell wall and cell processes	Rv1668c	PROBABLE FIRST PART OF MACROLIDE-TRANSPORT ATP-BINDING PROTEIN ABC TRANSPORTER	THOUGHT TO BE INVOLVED IN ACTIVE TRANSPORT OF MACROLIDE ACROSS THE MEMBRANE (EXPORT). MACROLIDE ANTIBIOTICS RESISTANCE BY AN EXPORT MECHANISM. RESPONSIBLE FOR ENERGY COUPLING TO THE TRANSPORT SYSTEM.	MtH37Rv-1668c (7G3)	3.07896	2.82476	3.51416	2.85947	2.55194	1.1895	0.995411	0.726928	1.17705	0.669286
	Rv1671	Rv1671	Probable membrane protein	Cell wall and cell processes	Rv1671	PROBABLE MEMBRANE PROTEIN	UNKNOWN	MtH37Rv-1671 (7H3)	1.87699	1.45049	1.35265	0.996656	1.0057	0.899734	0.988002	2.26861	1.8952	2.90782
	Rv1673c	Rv1673c	Conserved hypothetical protein	Conserved hypotheticals	Rv1673c	CONSERVED HYPOTHETICAL PROTEIN	FUNCTION UNKNOWN	MtH37Rv-1673c (7B4)	2.48309	2.21958	2.53694	2.25346	1.64696	1.15921	0.98906	1.16396	1.26999	1.30187
	Rv1674c	Rv1674c	Probable transcriptional regulatory protein	Regulatory proteins	Rv1674c	PROBABLE TRANSCRIPTIONAL REGULATORY PROTEIN	INVOLVED IN TRANSCRIPTIONAL MECHANISM.	MtH37Rv-1674c (7C4)	1.90226	1.96046	2.20898	1.7825	1.70049	1.10277	0.984289	0.994197	1.42527	1.59757
	Rv1702c	Rv1702c	Conserved hypothetical protein	Insertion sequences and phages	Rv1702c	CONSERVED HYPOTHETICAL PROTEIN	UNKNOWN. THOUGHT TO BE REGULATED BY Rv2720|LEXA.	MtH37Rv-1702c (9I3)	1.9652	1.63921	1.76955	1.51795	1.34528	1.24713	0.994624	1.21388	1.08956	1.4525
	Rv1706A	Rv1706A	Conserved hypothetical protein	Conserved hypotheticals	Rv1706A	CONSERVED HYPOTHETICAL PROTEIN	FUNCTION UNKNOWN	MtH37Rv-1706A (11J2)	55.5911	59.6735	48.368	31.5862	27.2761	6.50488	0.985441	0.920162	1.41039	1.64666
	Rv1707	Rv1707	Probable conserved transmembrane protein	Cell wall and cell processes	Rv1707	PROBABLE CONSERVED TRANSMEMBRANE PROTEIN	UNKNOWN; POSSIBLY INVOLVED IN TRANSPORT OF SULFATE ACROSS THE MEMBRANE.	MtH37Rv-1707 (7M19)	3.46755	3.14445	2.85926	3.53904	3.21864	1.52996	0.998743	1.3441	0.431227	1.31472
	Rv1708	Rv1708	Putative initiation inhibitor protein	Cell wall and cell processes	Rv1708	PUTATIVE INITIATION INHIBITOR PROTEIN	UNKNOWN; THOUGHT TO BE INVOLVED IN CELL PROCESS.	MtH37Rv-1708 (9L3)	1.7634	1.69953	1.61607	1.33811	1.45335	1.01638	0.992053	1.07529	0.969461	1.24178
	Rv1709	scpA	Possible segregation and condensation protein ScpA	Cell wall and cell processes	scpA	POSSIBLE SEGREGATION AND CONDENSATION PROTEIN SCPA	INVOLVED IN CHROMOSOME STRUCTURE AND PARTITIONING	MtH37Rv-1709 (7N19)	11.1113	9.57661	9.9596	11.3525	7.61482	3.7732	0.996406	1.04252	0.651959	0.501737
	Rv1710	scpB	Possible segregation and condensation protein ScpB	Cell wall and cell processes	scpB	POSSIBLE SEGREGATION AND CONDENSATION PROTEIN SCPB	INVOLVED IN CHROMOSOME STRUCTURE AND PARTITIONING	MtH37Rv-1710 (7O19)	2.22369	1.9196	1.96114	1.99131	1.8957	2.35852	0.999009	1.03528	0.806376	1.10285
	Rv1711	Rv1711	Conserved hypothetical protein	Conserved hypotheticals	Rv1711	CONSERVED HYPOTHETICAL PROTEIN	FUNCTION UNKNOWN	MtH37Rv-1711 (7P19)	2.455	2.45976	3.0799	3.14452	2.97809	1.64029	0.99945	0.715333	0.833615	0.31338
	Rv1712	cmk	Cytidylate kinase Cmk (CMP kinase) (cytidine monophosphate kinase) (ck)	Intermediate metabolism and respiration	cmk	Probable Cytidylate kinase cmk (CMP kinase) (Cytidine monophosphate kinase) (CK)	Catalyzes the transfer of a phosphate group from ATP to either CMP or UMP to form CDP or UDP and ADP [CATALYTIC ACTIVITY: ATP + CMP = ADP + CDP].	MtH37Rv-1712 (7I20)	1.84574	1.72284	2.10514	2.09622	1.71068	1.72875	0.995529	1.03573	0.663223	0.546844
	Rv1720c	vapC12	Possible toxin VapC12	Virulence, detox and adaptation	vapC12	POSSIBLE TOXIN VAPC12	UNKNOWN	MtH37Rv-1720c (9N3)	3.13356	2.71513	3.94055	3.39377	2.11319	1.87962	0.982465	1.19345	1.06347	1.54094
	Rv1721c	vapB12	Possible antitoxin VapB12	Virulence, detox and adaptation	vapB12	POSSIBLE ANTITOXIN VAPB12	UNKNOWN	MtH37Rv-1721c (9O3)	2.85455	3.53423	3.33018	2.69255	2.27145	1.84935	0.953039	1.01273	1.3026	1.58756
	Rv1724c	Rv1724c	Hypothetical protein	Conserved hypotheticals	Rv1724c	HYPOTHETICAL PROTEIN	UNKNOWN	MtH37Rv-1724c (7J21)	2.25705	2.87866	2.50104	2.30861	2.24059	1.79647	0.97891	0.702328	1.19571	1.27883
	Rv1725c	Rv1725c	Conserved hypothetical protein	Conserved hypotheticals	Rv1725c	CONSERVED HYPOTHETICAL PROTEIN	FUNCTION UNKNOWN	MtH37Rv-1725c (7K21)	5.83482	3.96722	3.7825	4.1756	2.97295	1.24644	0.939218	1.151	1.88265	2.21701
	Rv1728c	Rv1728c	Conserved hypothetical protein	Conserved hypotheticals	Rv1728c	CONSERVED HYPOTHETICAL PROTEIN	FUNCTION UNKNOWN	MtH37Rv-1728c (7M21)	3.35897	2.78761	3.50821	3.18386	2.98313	2.39795	0.985375	1.57573	1.09635	0.9542
	Rv1733c	Rv1733c	Probable conserved transmembrane protein	Cell wall and cell processes	Rv1733c	PROBABLE CONSERVED TRANSMEMBRANE PROTEIN	UNKNOWN	MtH37Rv-1733c (7I22)	4.92632	4.4849	5.05633	4.9228	4.49464	1.72042	0.969121	1.37382	34.9515	1.43523
	Rv1734c	Rv1734c	Conserved hypothetical protein	Conserved hypotheticals	Rv1734c	CONSERVED HYPOTHETICAL PROTEIN	FUNCTION UNKNOWN	MtH37Rv-1734c (9J4)	3.29876	3.42808	2.8717	2.0297	1.60357	0.982069	0.989635	1.20718	2.13158	1.64585
	Rv1756c	Rv1756c	Putative transposase	Insertion sequences and phages	Rv1756c	PUTATIVE TRANSPOSASE	REQUIRED FOR THE TRANSPOSITION OF THE INSERTION ELEMENT IS6110.	MtH37Rv-1756c (9J5)	8.13583	6.40652	5.14164	7.01783	7.48466	1.33074	0.994827	1.5083	1.34327	2.72967
	Rv1757c	Rv1757c	Putative transposase for insertion sequence element IS6110 (fragment)	Insertion sequences and phages	Rv1757c	PUTATIVE TRANSPOSASE FOR INSERTION SEQUENCE ELEMENT IS6110 (FRAGMENT)	REQUIRED FOR THE TRANSPOSITION OF THE INSERTION ELEMENT IS6110.	MtH37Rv-1757c (9K5)	4.47625	3.66125	3.83047	2.68474	2.75871	1.34517	0.968304	1.23776	1.22725	1.58554
	Rv1758	cut1	Probable cutinase Cut1	Cell wall and cell processes	cut1	PROBABLE CUTINASE CUT1	HYDROLYSIS OF CUTIN.	MtH37Rv-1758 (7P23)	2.57567	2.61928	2.75283	3.33592	3.0076	1.14469	0.988684	0.916511	1.37892	1.15359
	Rv1760	Rv1760	Possible triacylglycerol synthase (diacylglycerol acyltransferase)	Lipid metabolism	Rv1760	CONSERVED HYPOTHETICAL PROTEIN. POSSIBLE TRIACYLGLYCEROL SYNTHASE (DIACYLGLYCEROL ACYLTRANSFERASE).	FUNCTION UNKNOWN	MtH37Rv-1760 (7I24)	2.26705	2.06822	2.01107	2.09519	1.66286	0.565738	0.998493	1.07663	2.2105	1.44084
	Rv1763	Rv1763	Putative transposase for insertion sequence element IS6110 (fragment)	Insertion sequences and phages	Rv1763	PUTATIVE TRANSPOSASE FOR INSERTION SEQUENCE ELEMENT IS6110 (FRAGMENT)	REQUIRED FOR THE TRANSPOSITION OF THE INSERTION ELEMENT IS6110.	MtH37Rv-1763 (9N5)	4.28733	3.09896	3.0457	2.98591	2.45414	1.16717	0.99411	1.13271	1.07293	1.37282
	Rv1765c	Rv1765c	Conserved hypothetical protein	Conserved hypotheticals	Rv1765c	CONSERVED HYPOTHETICAL PROTEIN	FUNCTION UNKNOWN	MtH37Rv-1765c (9P5)	3.7734	5.33675	5.47131	3.95135	3.89463	2.04002	0.999246	3.30423	1.21784	2.23628
	Rv1778c	Rv1778c	Unknown protein	Conserved hypotheticals	Rv1778c	HYPOTHETICAL PROTEIN	UNKNOWN	MtH37Rv-1778c (7K13)	2.80968	2.36773	2.11319	1.58079	1.41998	1.6253	0.994395	2.32953	3.05873	2.44417
	Rv1782	eccB5	ESX conserved component EccB5. ESX-5 type VII secretion system protein. Probable membrane protein.	Cell wall and cell processes	eccB5	ESX CONSERVED COMPONENT ECCB5. PROBABLE MEMBRANE PROTEIN.	FUNCTION UNKNOWN	MtH37Rv-1782 (7O13)	1.69723	1.46561	1.36448	1.01491	0.92149	0.359122	0.996669	0.626333	1.69646	1.14504
	Rv1785c	cyp143	Probable cytochrome P450 143 Cyp143	Intermediate metabolism and respiration	cyp143	PROBABLE CYTOCHROME P450 143 CYP143	CYTOCHROMES P450 ARE A GROUP OF HEME-THIOLATE MONOOXYGENASES. THEY OXIDIZE A VARIETY OF STRUCTURALLY UNRELATED COMPOUNDS, INCLUDING STEROIDS, FATTY ACIDS, AND XENOBIOTICS.	MtH37Rv-1785c (7J14)	1.56861	1.54625	1.72225	1.71336	1.48471	1.67664	0.994571	0.999239	2.84441	1.29373
	Rv1801	PPE29	PPE family protein PPE29	PE/PPE families	PPE29	PPE FAMILY PROTEIN	FUNCTION UNKNOWN	MtH37Rv-1801 (10N13)	8.75048	7.59968	6.97259	5.42892	4.34145	1.40271	0.924098	1.02936	1.35631	1.7841
	Rv1802	PPE30	PPE family protein PPE30	PE/PPE families	PPE30	PPE FAMILY PROTEIN	FUNCTION UNKNOWN	MtH37Rv-1802 (7I15)	6.10392	6.62933	7.17818	6.31252	6.36825	1.7785	0.999137	0.706036	1.19301	0.82176
	Rv1804c	Rv1804c	Conserved protein	Conserved hypotheticals	Rv1804c	CONSERVED HYPOTHETICAL PROTEIN	FUNCTION UNKNOWN	MtH37Rv-1804c (7J15)	69.938	61.2492	51.4273	50.3221	39.4799	7.14391	0.998201	1.40671	1.50777	6.54621
	Rv1805c	Rv1805c	Hypothetical protein	Conserved hypotheticals	Rv1805c	HYPOTHETICAL PROTEIN	UNKNOWN	MtH37Rv-1805c (10P13)	11.8687	11.3723	9.94346	8.83858	6.15204	6.64101	0.988892	8.53275	0.953206	8.0775
	Rv1806	PE20	PE family protein PE20	PE/PPE families	PE20	PE FAMILY PROTEIN	FUNCTION UNKNOWN	MtH37Rv-1806 (10I14)	79.3037	95.4555	74.3628	61.9761	49.6568	14.4167	0.812881	36.4507	4.6431	23.1759
	Rv1807	PPE31	PPE family protein PPE31	PE/PPE families	PPE31	PPE FAMILY PROTEIN	FUNCTION UNKNOWN	MtH37Rv-1807 (10J14)	15.0214	13.7286	11.2176	8.92763	8.28349	2.12402	0.926514	3.95136	1.35869	3.48929
	Rv1808	PPE32	PPE family protein PPE32	PE/PPE families	PPE32	PPE FAMILY PROTEIN	FUNCTION UNKNOWN	MtH37Rv-1808 (10K14)	10.8976	11.9539	13.5988	11.1243	9.51025	2.51265	0.982867	1.79424	1.11329	2.84882
	Rv1809	PPE33	PPE family protein PPE33	PE/PPE families	PPE33	PPE FAMILY PROTEIN	FUNCTION UNKNOWN	MtH37Rv-1809 (7K15)	6.7897	6.33692	6.68457	6.68504	6.34323	1.5109	0.998923	2.77062	1.59626	3.4216
	Rv1811	mgtC	Possible Mg2+ transport P-type ATPase C MgtC	Cell wall and cell processes	mgtC	POSSIBLE Mg2+ TRANSPORT P-TYPE ATPASE C MGTC	THOUGHT TO BE INVOLVED IN Mg2+ TRANSPORT (IMPORT). MAY ACT AS AN ACCESSORY PROTEIN FOR MGTB SO MEDIATING MAGNESIUM INFLUX INTO THE CYTOSOL [CATALYTIC ACTIVITY: ATP + H(2)O + Mg(2+)(OUT) = ADP + PHOSPHATE + Mg(2+)(IN)].	MtH37Rv-1811 (7M15)	2.8753	2.89904	3.88749	3.96275	3.55338	1.12533	0.99879	1.90776	2.94982	2.42299
	Rv1813c	Rv1813c	Conserved hypothetical protein	Conserved hypotheticals	Rv1813c	CONSERVED HYPOTHETICAL PROTEIN	FUNCTION UNKNOWN	MtH37Rv-1813c (7O15)	9.41765	9.73736	10.3054	10.0796	11.1926	2.70691	0.998277	1.45466	2.90335	3.08354
	Rv1814	erg3	Membrane-bound C-5 sterol desaturase Erg3 (sterol-C5-desaturase)	Lipid metabolism	erg3	MEMBRANE-BOUND C-5 STEROL DESATURASE ERG3 (STEROL-C5-DESATURASE)	INVOLVED IN LIPID DESATURATION	MtH37Rv-1814 (7P15)	3.45269	2.98903	3.26	3.69602	3.09038	1.35277	0.997714	0.939173	0.869816	1.0833
	Rv1816	Rv1816	Possible transcriptional regulatory protein	Regulatory proteins	Rv1816	POSSIBLE TRANSCRIPTIONAL REGULATORY PROTEIN	INVOLVED IN TRANSCRIPTIONAL MECHANISM.	MtH37Rv-1816 (7J16)	3.3004	2.5272	2.42928	3.30369	3.48343	1.89257	0.992321	1.22014	0.441879	0.990891
	Rv1817	Rv1817	Possible flavoprotein	Intermediate metabolism and respiration	Rv1817	POSSIBLE FLAVOPROTEIN	FUNCTION UNKNOWN; PROBABLY INVOLVED IN CELLULAR METABOLISM	MtH37Rv-1817 (7K16)	10.7394	8.77598	10.3226	12.5585	11.2925	2.39826	0.999428	1.81714	1.50414	2.18609
	Rv1831	Rv1831	Hypothetical protein	Conserved hypotheticals	Rv1831	HYPOTHETICAL PROTEIN	UNKNOWN	MtH37Rv-1831 (10O14)	7.30344	8.21602	5.86388	5.17577	3.71179	1.61511	0.994768	0.864722	0.834756	2.4951
	Rv1832	gcvB	Probable glycine dehydrogenase GcvB (glycine decarboxylase) (glycine cleavage system P-protein)	Intermediate metabolism and respiration	gcvB	Probable glycine dehydrogenase gcvB (Glycine decarboxylase) (Glycine cleavage system P-protein)	THE GLYCINE CLEAVAGE SYSTEM CATALYSES THE DEGRADATION OF GLYCINE. THE P PROTEIN BINDS THE ALPHA-AMINO GROUP OF GLYCINE THROUGH ITS PYRIDOXAL PHOSPHATE COFACTOR; CO(2) IS RELEASED AND THE REMAINING METHYLAMINE MOIETY IS THEN TRANSFERRED TO THE LIPOAMIDE COFACTOR OF THE H PROTEIN [CATALYTIC ACTIVITY: GLYCINE + LIPOYLPROTEIN = S- AMINOMETHYLDIHYDROLIPOYLPROTEIN + CO(2)]	MtH37Rv-1832 (7N17)	4.36966	4.13601	3.61872	2.91186	2.55817	1.0899	0.991197	0.626695	1.07144	2.18513
	Rv1833c	Rv1833c	Possible haloalkane dehalogenase	Intermediate metabolism and respiration	Rv1833c	Possible haloalkane dehalogenase	May act on a wide range of 1-haloalkanes, haloalcohols, haloalkenes and some haloaromatic compounds [Catalytic activity: 1-haloalkane + H(2)O <=> a primary alcohol + halide]	MtH37Rv-1833c (7O17)	4.28998	3.69337	4.27247	2.94792	2.44056	0.976847	0.997169	1.25243	1.41959	1.42631
	Rv1835c	Rv1835c	Conserved hypothetical protein	Conserved hypotheticals	Rv1835c	CONSERVED HYPOTHETICAL PROTEIN	FUNCTION UNKNOWN	MtH37Rv-1835c (7I18)	2.88548	2.80975	2.91036	2.70313	2.39838	1.57737	0.994045	0.686678	1.13198	1.16328
	Rv1842c	Rv1842c	Conserved hypothetical membrane protein	Cell wall and cell processes	Rv1842c	CONSERVED HYPOTHETICAL MEMBRANE PROTEIN	UNKNOWN	MtH37Rv-1842c (7N18)	3.0763	2.96532	3.07722	2.42734	1.91683	1.30666	0.998462	0.918699	1.6568	1.41815
	Rv1854c	ndh	Probable NADH dehydrogenase Ndh	Intermediate metabolism and respiration	ndh	PROBABLE NADH DEHYDROGENASE NDH	TRANSFER OF ELECTRONS FROM NADH TO THE RESPIRATORY CHAIN. THE IMMEDIATE ELECTRON ACCEPTOR FOR THE ENZYME IS BELIEVED TO BE UBIQUINONE. DOES NOT COUPLE THE REDOX REACTION TO PROTON TRANSLOCATION.	MtH37Rv-1854c (10L15)	5.55346	4.90547	4.42102	3.45642	2.93973	1.44364	0.987775	3.55812	2.32427	5.72961
	Rv1875	Rv1875	Conserved protein	Conserved hypotheticals	Rv1875	CONSERVED HYPOTHETICAL PROTEIN	FUNCTION UNKNOWN	MtH37Rv-1875 (7B10)	5.65624	5.80393	5.33901	3.64838	2.7207	1.2773	0.962402	1.82298	1.47454	6.4278
	Rv1877	Rv1877	Probable conserved integral membrane protein	Cell wall and cell processes	Rv1877	PROBABLE CONSERVED INTEGRAL MEMBRANE PROTEIN	UNKNOWN; POSSIBLY INVOLVED IN TRANSPORT OF DRUG ACROSS THE MEMBRANE.	MtH37Rv-1877 (7D10)	2.77436	2.84951	2.46325	1.93313	2.2537	1.13265	0.991817	0.827126	1.37601	2.01469
	Rv1890c	Rv1890c	Hypothetical protein	Conserved hypotheticals	Rv1890c	HYPOTHETICAL PROTEIN	UNKNOWN	MtH37Rv-1890c (7F11)	2.23901	2.229	2.11728	1.65354	1.73854	1.25913	0.990678	1.21756	1.37352	1.1935
	Rv1894c	Rv1894c	Conserved hypothetical protein	Conserved hypotheticals	Rv1894c	CONSERVED HYPOTHETICAL PROTEIN	FUNCTION UNKNOWN	MtH37Rv-1894c (7H11)	3.91679	3.37052	3.10398	2.65983	2.42136	0.986808	0.999675	0.93433	0.966796	2.4493
	Rv1908c	katG	Catalase-peroxidase-peroxynitritase T KatG	Virulence, detox and adaptation	katG	CATALASE-PEROXIDASE-PEROXYNITRITASE T KATG	MULTIFUNCTIONAL ENZYME, EXHIBITING BOTH A CATALASE, A BROAD-SPECTRUM PEROXIDASE, AND A PEROXYNITRITASE ACTIVITIES. MAY PLAY A ROLE IN THE INTRACELLULAR SURVIVAL OF MYCOBACTERIA WITHIN MACROPHAGES; PROTECTION AGAINST REACTIVE OXYGEN AND NITROGEN INTERMEDIATES PRODUCED BY PHAGOCYTIC CELLS. SEEMS REGULATED BY SIGB|Rv2710 [CATALYTIC ACTIVITY: 2 H(2)O(2) = O(2) + 2 H(2)O].	MtH37Rv-1908c (6J1)	1.81642	1.62987	1.4902	1.09827	0.836752	0.448098	0.998213	0.693252	3.69915	1.99696
	Rv1917c	PPE34	PPE family protein PPE34	PE/PPE families	PPE34	PPE FAMILY PROTEIN	FUNCTION UNKNOWN	MtH37Rv-1917c (10M17)	2.15031	2.57525	2.32613	1.92638	1.66791	1.22569	0.990783	0.98969	1.10227	1.21792
	Rv1948c	Rv1948c	Hypothetical protein	Conserved hypotheticals	Rv1948c	HYPOTHETICAL PROTEIN	UNKNOWN	MtH37Rv-1948c (10M18)	3.33914	4.07241	4.48333	3.71721	3.62843	2.1855	0.944159	2.16872	2.29114	2.43846
	Rv1954c	Rv1954c	Hypothetical protein	Conserved hypotheticals	Rv1954c	HYPOTHETICAL PROTEIN	UNKNOWN	MtH37Rv-1954c (9I7)	1.93231	1.52128	1.29552	1.40912	1.03135	0.796823	0.996519	1.00881	0.742773	3.80339
	Rv1966	mce3A	Mce-family protein Mce3A	Virulence, detox and adaptation	mce3A	MCE-FAMILY PROTEIN MCE3A	UNKNOWN, BUT THOUGHT TO BE INVOLVED IN HOST CELL INVASION.	MtH37Rv-1966 (6L5)	2.01564	2.20112	1.68615	2.55729	2.52175	0.86477	0.997009	0.618821	1.09326	1.44443
	Rv1986	Rv1986	Probable conserved integral membrane protein	Cell wall and cell processes	Rv1986	PROBABLE CONSERVED INTEGRAL MEMBRANE PROTEIN	UNKNOWN; POSSIBLY INVOLVED IN TRANSPORT OF LYSINE ACROSS THE MEMBRANE.	MtH37Rv-1986 (6K13)	1.83272	2.39106	2.30573	1.99456	1.92258	1.01997	0.989383	0.908071	0.37833	2.85905
	Rv1990A	Rv1990A	Possible dehydrogenase (fragment)	Intermediate metabolism and respiration	Rv1990A	POSSIBLE DEHYDROGENASE (FRAGMENT)	FUNCTION UNKNOWN; PROBABLY INVOLVED IN CELLULAR METABOLISM.	MtH37Rv-1990A (11M2)	3.95299	4.35777	4.20473	3.68838	3.27261	1.32143	0.976268	0.871459	1.29883	1.60158
	Rv1991c	mazF6	Toxin MazF6	Virulence, detox and adaptation	mazF6	TOXIN MAZF6	SEQUENCE-SPECIFIC MRNA CLEAVAGE	MtH37Rv-1991c (9N8)	2.30795	2.87222	2.72936	3.56363	3.06	1.10948	0.982373	0.859437	0.775195	1.14804
	Rv1992c	ctpG	Probable metal cation transporter P-type ATPase G CtpG	Cell wall and cell processes	ctpG	PROBABLE METAL CATION TRANSPORTER P-TYPE ATPASE G CTPG	METAL CATION-TRANSPORTING ATPASE; POSSIBLY CATALYZES THE TRANSPORT OF A UNDETERMINED METAL CATION WITH THE HYDROLYSE OF ATP [CATALYTIC ACTIVITY: ATP + H(2)O + UNDETERMINED METAL CATION(IN) = ADP + PHOSPHATE + UNDETERMINED METAL CATION(OUT)].	MtH37Rv-1992c (6O13)	21.1786	22.3143	19.1205	16.4904	12.7819	2.88307	0.991206	0.747648	1.20846	1.53681
	Rv1993c	Rv1993c	Conserved protein	Conserved hypotheticals	Rv1993c	CONSERVED HYPOTHETICAL PROTEIN	FUNCTION UNKNOWN	MtH37Rv-1993c (9O8)	7.47191	6.90523	6.26754	7.91686	6.96121	1.25537	0.975406	0.716579	0.632122	1.27419
	Rv1994c	cmtR	Metal sensor transcriptional regulator CmtR (ArsR-SmtB family)	Regulatory proteins	cmtR	METAL SENSOR TRANSCRIPTIONAL REGULATOR CMTR (ARSR-SMTB FAMILY)	REPRESSES TRANSCRIPTION FROM THE CMT OPERATOR-PROMOTER. REPRESSION IS ALLEVIATED BY CD(II) OR PB(II).	MtH37Rv-1994c (9P8)	21.0745	21.6001	17.1495	19.4396	17.6943	2.50603	0.989722	1.04056	1.07359	1.84817
	Rv1995	Rv1995	Unknown protein	Conserved hypotheticals	Rv1995	HYPOTHETICAL PROTEIN	UNKNOWN	MtH37Rv-1995 (6P13)	2.21213	2.72084	2.32719	2.08832	2.07851	1.1793	0.989406	1.01255	2.56949	1.68007
	Rv1996	Rv1996	Universal stress protein family protein	Virulence, detox and adaptation	Rv1996	CONSERVED HYPOTHETICAL PROTEIN	FUNCTION UNKNOWN	MtH37Rv-1996 (9I9)	5.63387	6.23148	5.04955	3.44673	3.33279	1.96764	0.933545	1.57448	8.11092	3.58795
	Rv1999c	Rv1999c	Probable conserved integral membrane protein	Cell wall and cell processes	Rv1999c	PROBABLE CONSERVED INTEGRAL MEMBRANE PROTEIN	UNKNOWN. POSSIBLY TRANSPORTER INVOLVED IN TRANSPORT OF UNDETERMINED SUBSTRATE (POSSIBLY CATIONIC AMINO ACIDS) ACROSS THE MEMBRANE: SO RESPONSIBLE FOR THE TRANSLOCATION OF THE SUBSTRATE ACROSS THE MEMBRANE.	MtH37Rv-1999c (6K14)	2.08649	1.63678	2.50423	2.47408	2.40778	1.28937	0.988021	0.832562	2.57201	1.02785
	Rv2009	vapB15	Antitoxin VapB15	Virulence, detox and adaptation	vapB15	POSSIBLE ANTITOXIN VAPB15	UNKNOWN	MtH37Rv-2009 (9L9)	7.19631	7.33236	6.8207	4.3801	3.57825	2.33713	0.980198	1.27394	1.00632	1.83029
	Rv2010	vapC15	Toxin VapC15	Virulence, detox and adaptation	vapC15	POSSIBLE TOXIN VAPC15	UNKNOWN	MtH37Rv-2010 (9M9)	6.7043	6.38269	5.63353	3.57825	3.32519	2.31982	0.992884	1.45082	0.829755	1.7915
	Rv2011c	Rv2011c	Conserved hypothetical protein, probable transcription repressor.	Regulatory proteins	Rv2011c	CONSERVED HYPOTHETICAL PROTEIN	UNKNOWN	MtH37Rv-2011c (6K15)	12.2222	10.6049	9.25106	8.93256	8.5726	2.50818	0.9991	1.48007	1.5718	2.41995
	Rv2012	Rv2012	Conserved hypothetical protein	Conserved hypotheticals	Rv2012	CONSERVED HYPOTHETICAL PROTEIN	UNKNOWN	MtH37Rv-2012 (6L15)	1.88769	1.86832	2.19719	2.36132	2.27008	1.5236	0.992373	0.865844	0.763589	1.16589
	Rv2013	Rv2013	Transposase	Insertion sequences and phages	Rv2013	POSSIBLE TRANSPOSASE	REQUIRED FOR THE TRANSPOSITION OF AN INSERTION ELEMENT.	MtH37Rv-2013 (9N9)	4.91566	4.78568	5.06251	4.42057	4.38177	2.16446	0.999419	2.32201	2.20553	2.7538
	Rv2014	Rv2014	Transposase	Insertion sequences and phages	Rv2014	POSSIBLE TRANSPOSASE	REQUIRED FOR THE TRANSPOSITION OF AN INSERTION ELEMENT.	MtH37Rv-2014 (9O9)	1.83677	1.91676	1.7158	1.58729	1.54157	1.05204	0.986726	1.56493	0.982359	1.44928
	Rv2015c	Rv2015c	Conserved hypothetical protein	Conserved hypotheticals	Rv2015c	CONSERVED HYPOTHETICAL PROTEIN	UNKNOWN	MtH37Rv-2015c (6M15)	3.45926	3.48745	4.47235	4.32802	3.52867	1.81227	0.998217	2.4453	0.967598	2.06577
	Rv2016	Rv2016	Hypothetical protein	Conserved hypotheticals	Rv2016	HYPOTHETICAL PROTEIN	UNKNOWN	MtH37Rv-2016 (6N15)	1.65824	1.93671	1.93944	3.23298	2.77579	1.79573	0.999992	1.62637	2.35029	2.05694
	Rv2020c	Rv2020c	Conserved hypothetical protein	Conserved hypotheticals	Rv2020c	CONSERVED HYPOTHETICAL PROTEIN	UNKNOWN	MtH37Rv-2020c (9I10)	1.99371	2.23115	2.1064	1.65466	1.49469	1.34843	0.997663	1.22027	1.12345	1.4121
	Rv2021c	Rv2021c	Transcriptional regulatory protein	Regulatory proteins	Rv2021c	POSSIBLE TRANSCRIPTIONAL REGULATORY PROTEIN	THOUGH TO BE INVOLVED IN TRANSCRIPTIONAL MECHANISM.	MtH37Rv-2021c (9J10)	2.11185	2.49772	2.33072	1.70103	1.37292	1.96023	0.997274	1.5199	1.21744	2.76922
	Rv2029c	pfkB	6-phosphofructokinase PfkB (phosphohexokinase) (phosphofructokinase)	Intermediate metabolism and respiration	pfkB	Probable phosphofructokinase PfkB (PHOSPHOHEXOKINASE)	Involved in glycolysis: converts sugar-1-P to sugar-1,6-P.	MtH37Rv-2029c (6M16)	2.11829	2.06076	2.08859	2.81828	3.05655	2.43847	0.997364	1.12864	14.3071	0.574835
	Rv2035	Rv2035	Conserved hypothetical protein	Conserved hypotheticals	Rv2035	CONSERVED HYPOTHETICAL PROTEIN	UNKNOWN	MtH37Rv-2035 (6J17)	4.2622	4.58091	3.82786	3.08025	2.60245	1.36767	0.990545	0.858231	1.39501	1.84433
	Rv2036	Rv2036	Conserved hypothetical protein	Conserved hypotheticals	Rv2036	CONSERVED HYPOTHETICAL PROTEIN	UNKNOWN	MtH37Rv-2036 (6K17)	3.4277	3.32046	2.99444	2.18355	2.22316	0.9046	0.991696	0.765523	0.891388	1.43558
	Rv2037c	Rv2037c	Conserved transmembrane protein	Cell wall and cell processes	Rv2037c	POSSIBLE CONSERVED TRANSMEMBRANE PROTEIN	UNKNOWN	MtH37Rv-2037c (6L17)	2.79438	3.59343	3.66922	2.60512	2.84545	1.10997	0.996651	2.00189	1.40126	1.73152
	Rv2041c	Rv2041c	Probable sugar-binding lipoprotein	Cell wall and cell processes	Rv2041c	Probable sugar-binding lipoprotein	Thought to be involved in active transport of sugar across the membrane (import).	MtH37Rv-2041c (6O17)	1.88039	2.06861	2.61952	2.06221	2.02391	1.18556	0.999981	2.19101	2.52425	2.18791
	Rv2048c	pks12	Polyketide synthase Pks12	Lipid metabolism	pks12	POLYKETIDE SYNTHASE PKS12	INVOLVED IN BIOSYNTHESIS OF MANNOSYL-BETA-1-PHOSPHOMYCOKETIDE (MPM)	MtH37Rv-2048c (9I11)	2.305	2.37371	2.34343	2.04706	1.82304	1.71407	0.998705	2.17467	1.29472	4.45689
	Rv2050	Rv2050	Conserved protein	Conserved hypotheticals	Rv2050	CONSERVED HYPOTHETICAL PROTEIN	UNKNOWN	MtH37Rv-2050 (6M18)	4.06603	4.10206	3.88073	2.82557	2.39308	1.31059	0.997689	1.30147	1.35584	2.79772
	Rv2051c	ppm1	Polyprenol-monophosphomannose synthase Ppm1	Cell wall and cell processes	ppm1	Polyprenol-monophosphomannose synthase Ppm1	Transfers mannose from GDP-Mannose to all endogenous polyprenol-phosphates.	MtH37Rv-2051c (6N18)	5.77153	6.10273	6.68924	5.67639	4.92313	1.6612	0.997973	0.990512	1.16975	1.11131
	Rv2052c	Rv2052c	Conserved protein	Conserved hypotheticals	Rv2052c	CONSERVED HYPOTHETICAL PROTEIN	UNKNOWN	MtH37Rv-2052c (6O18)	15.4673	15.8348	23.6454	14.2835	15.527	2.03717	0.99717	1.41647	2.2669	1.94189
	Rv2053c	fxsA	Probable transmembrane protein FxsA	Cell wall and cell processes	Rv2053c	PROBABLE TRANSMEMBRANE PROTEIN	UNKNOWN	MtH37Rv-2053c (6P18)	6.06225	6.959	6.14129	4.57833	4.66601	1.3574	0.997264	0.976972	0.923475	1.38291
	Rv2076c	Rv2076c	Conserved hypothetical protein	Conserved hypotheticals	Rv2076c	HYPOTHETICAL PROTEIN	UNKNOWN	MtH37Rv-2076c (9J12)	5.00599	4.34517	3.68911	2.73955	2.57007	0.876859	0.997428	1.86953	1.25301	2.05839
	Rv2106	Rv2106	Probable transposase	Insertion sequences and phages	Rv2106	PROBABLE TRANSPOSASE	REQUIRED FOR THE TRANSPOSITION OF THE INSERTION ELEMENT IS6110.	MtH37Rv-2106 (9B14)	8.23173	5.25154	4.54907	6.39106	6.27517	1.71631	0.97774	1.03702	1.29414	1.96147
	Rv2139	pyrD	Probable dihydroorotate dehydrogenase PyrD	Intermediate metabolism and respiration	pyrD	Probable dihydroorotate dehydrogenase PyrD	pyrimidine biosynthesis	MtH37Rv-2139 (6P12)	2.54782	1.93261	2.67243	2.37397	2.42488	1.24676	0.981813	1.9168	1.80837	0.880232
	Rv2143	Rv2143	Conserved hypothetical protein	Conserved hypotheticals	Rv2143	CONSERVED HYPOTHETICAL PROTEIN	UNKNOWN	MtH37Rv-2143 (6K19)	4.86096	3.92625	3.92635	2.27086	2.28601	1.29043	0.999575	0.83216	1.76227	3.1309
	Rv2149c	yfiH	Conserved protein YfiH	Conserved hypotheticals	yfiH	conserved hypothetical protein YfiH	UNKNOWN	MtH37Rv-2149c (6O19)	1.81419	1.55781	1.98231	1.41866	1.30529	1.11199	0.99136	0.843862	1.08379	1.79638
	Rv2164c	Rv2164c	Probable conserved proline rich membrane protein	Cell wall and cell processes	Rv2164c	PROBABLE CONSERVED PROLINE RICH MEMBRANE PROTEIN	UNKNOWN	MtH37Rv-2164c (6L21)	2.88984	2.44899	3.33779	2.76589	2.53042	1.4293	0.990429	1.04459	1.14396	1.32679
	Rv2165c	Rv2165c	Conserved protein	Conserved hypotheticals	Rv2165c	CONSERVED HYPOTHETICAL PROTEIN	UNKNOWN	MtH37Rv-2165c (6M21)	3.9691	4.46853	4.18447	3.56266	3.26005	2.60338	0.995071	1.34354	0.676957	4.25678
	Rv2167c	Rv2167c	Probable transposase	Insertion sequences and phages	Rv2167c	PROBABLE TRANSPOSASE	REQUIRED FOR THE TRANSPOSITION OF THE INSERTION ELEMENT IS6110.	MtH37Rv-2167c (9C16)	8.70664	7.56363	7.02911	7.08352	5.00119	1.35838	0.98242	1.23634	1.07694	1.75721
	Rv2172c	Rv2172c	Conserved protein	Conserved hypotheticals	Rv2172c	CONSERVED HYPOTHETICAL PROTEIN	UNKNOWN	MtH37Rv-2172c (6J22)	2.63911	3.08403	2.74985	2.32789	2.09501	2.36223	0.987843	2.00682	2.05058	3.10919
	Rv2201	asnB	Probable asparagine synthetase AsnB	Intermediate metabolism and respiration	asnB	Probable asparagine synthetase AsnB	asparagine biosynthesis	MtH37Rv-2201 (5P13)	17.3644	19.7145	25.2301	13.8451	15.0139	3.62448	0.999167	0.970227	1.76962	1.75146
	Rv2202c	adoK	Adenosine kinase	Intermediate metabolism and respiration	adoK	ADENOSINE KINASE	ADENOSINE PHOSPHORYLATION	MtH37Rv-2202c (5I14)	8.72355	10.2522	8.38919	6.1411	5.15724	1.52513	0.950088	1.79891	1.68565	2.94281
	Rv2203	Rv2203	Possible conserved membrane protein	Cell wall and cell processes	Rv2203	POSSIBLE CONSERVED MEMBRANE PROTEIN	UNKNOWN	MtH37Rv-2203 (5J14)	9.39733	7.02203	6.98258	4.21691	4.42545	1.31985	0.987693	1.35013	1.63691	3.4197
	Rv2204c	Rv2204c	Conserved protein	Conserved hypotheticals	Rv2204c	CONSERVED HYPOTHETICAL PROTEIN	UNKNOWN	MtH37Rv-2204c (9H16)	3.60474	3.09066	2.65191	3.05237	2.05647	0.96873	0.985036	1.36319	1.18375	3.60507
	Rv2212	Rv2212	Adenylyl cyclase (ATP pyrophosphate-lyase) (adenylate cyclase)	Intermediate metabolism and respiration	Rv2212	ADENYLYL CYCLASE (ATP PYROPHOSPHATE-LYASE) (ADENYLATE CYCLASE)	POSSIBLY INVOLVED IN cAMP SYNTHESIS [CATALYTIC ACTIVITY: ATP = 3',5'-CYCLIC AMP + DIPHOSPHATE]	MtH37Rv-2212 (5J15)	6.07561	5.72238	5.71017	5.82464	6.58758	2.34783	0.992517	1.12003	2.84276	1.43905
	Rv2217	lipB	Probable lipoate biosynthesis protein B LipB	Intermediate metabolism and respiration	lipB	Probable lipoate biosynthesis protein B LipB	lipoate biosynthesis	MtH37Rv-2217 (9B17)	1.67172	1.33056	1.12632	0.948449	0.906755	0.742667	0.988216	1.12644	1.13254	1.03534
	Rv2250A	Rv2250A	Possible flavoprotein	Intermediate metabolism and respiration	Rv2250A	POSSIBLE FLAVOPROTEIN	ELECTRON ACCEPTOR	MtH37Rv-2250A (11I3)	1.89672	1.5258	1.39124	1.18274	1.31971	1.07789	0.993468	0.993504	0.82813	1.09791
	Rv2250c	Rv2250c	Possible transcriptional regulatory protein	Regulatory proteins	Rv2250c	Possible transcriptional regulatory protein	Possibly involved in transcriptional regulation	MtH37Rv-2250c (5L18)	2.01108	1.59392	1.95695	3.52748	1.98564	0.751614	0.990685	0.603875	0.751655	0.761658
	Rv2252	Rv2252	Diacylglycerol kinase	Lipid metabolism	Rv2252	POSSIBLE DIACYLGLYCEROL KINASE	UNKNOWN. INVOLVED IN SYNTHESIS OF PHOSPHATIDYLINOSITOL MANNOSIDES (PIMS).	MtH37Rv-2252 (5N18)	2.73755	2.34314	2.12858	2.27614	2.38583	0.683493	0.976226	0.35274	0.86359	0.72984
	Rv2255c	Rv2255c	Hypothetical protein	Conserved hypotheticals	Rv2255c	HYPOTHETICAL PROTEIN	UNKNOWN	MtH37Rv-2255c (9E18)	8.83626	7.87004	6.73391	4.83727	3.56096	1.70241	0.996037	1.28084	0.486614	6.0161
	Rv2256c	Rv2256c	Conserved hypothetical protein	Conserved hypotheticals	Rv2256c	CONSERVED HYPOTHETICAL PROTEIN	UNKNOWN	MtH37Rv-2256c (5I19)	10.2812	7.63284	6.7248	4.66531	3.59318	1.77941	0.9983	1.45334	0.505954	9.34324
	Rv2268c	cyp128	Probable cytochrome P450 128 Cyp128	Intermediate metabolism and respiration	cyp128	PROBABLE CYTOCHROME P450 128 CYP128	CYTOCHROMES P450 ARE A GROUP OF HEME-THIOLATE MONOOXYGENASES. THEY OXIDIZE A VARIETY OF STRUCTURALLY UNRELATED COMPOUNDS, INCLUDING STEROIDS, FATTY ACIDS, AND XENOBIOTICS.	MtH37Rv-2268c (5L20)	1.88336	1.77657	1.94766	1.62328	1.40573	1.12775	0.997585	1.29547	0.891615	1.06781
	Rv2278	Rv2278	Putative transposase for insertion sequence element IS6110 (fragment)	Insertion sequences and phages	Rv2278	PUTATIVE TRANSPOSASE FOR INSERTION SEQUENCE ELEMENT IS6110 (FRAGMENT)	REQUIRED FOR THE TRANSPOSITION OF THE INSERTION ELEMENT IS6110.	MtH37Rv-2278 (8K13)	5.02382	3.85768	3.77537	3.14805	2.56894	1.20015	0.991916	1.12769	1.16214	1.46792
	Rv2279	Rv2279	Probable transposase	Insertion sequences and phages	Rv2279	PROBABLE TRANSPOSASE	REQUIRED FOR THE TRANSPOSITION OF THE INSERTION ELEMENT IS6110.	MtH37Rv-2279 (8L13)	5.35266	4.25911	4.38666	2.61498	2.88366	1.67068	0.982636	1.00542	1.06458	1.01305
	Rv2307A	Rv2307A	Hypothetical glycine rich protein	Conserved hypotheticals	Rv2307A	HYPOTHETICAL GLYCINE RICH PROTEIN	UNKNOWN	MtH37Rv-2307A (11K3)	3.016	2.53076	2.57019	2.14009	2.24422	1.52876	0.997682	2.05115	1.36351	9.77691
	Rv2309A	Rv2309A	Hypothetical protein	Conserved hypotheticals	Rv2309A	HYPOTHETICAL PROTEIN	UNKNOWN	MtH37Rv-2309A (11N3)	1.75966	1.96257	2.18047	1.77603	1.93213	2.00849	0.999453	1.1614	1.62573	1.40686
	Rv2332	mez	Probable [NAD] dependent malate oxidoreductase Mez (malic enzyme) (NAD-malic enzyme) (malate dehydrogenase (oxaloacetate decarboxylating)) (pyruvic-malic carboxylase) (NAD-me)	Intermediate metabolism and respiration	mez	PROBABLE [NAD] DEPENDENT MALATE OXIDOREDUCTASE MEZ (MALIC ENZYME) (NAD-MALIC ENZYME) (MALATE DEHYDROGENASE (OXALOACETATE DECARBOXYLATING)) (PYRUVIC-MALIC CARBOXYLASE) (NAD-ME)	CATALIZES THE OXIDATIVE DECARBOXYLATION OF MALATE INTO PYRUVATE, IMPORTANT FOR A WIDE RANGE OF METABOLIC PATHWAYS [CATALYTIC ACTIVITY: (S)-MALATE + NAD(+) = PYRUVATE + CO(2) + NADH].	MtH37Rv-2332 (6A2)	14.904	15.2513	12.6492	7.85054	7.27091	1.91852	0.99361	1.77792	2.34862	2.19484
	Rv2354	Rv2354	Probable transposase for insertion sequence element IS6110 (fragment)	Insertion sequences and phages	Rv2354	PROBABLE TRANSPOSASE FOR INSERTION SEQUENCE ELEMENT IS6110 (FRAGMENT)	REQUIRED FOR THE TRANSPOSITION OF THE INSERTION SEQUENCE IS6110.	MtH37Rv-2354 (8K16)	2.87843	2.28598	2.19379	3.74245	2.92612	1.09669	0.998729	1.07755	1.06588	1.16381
	Rv2355	Rv2355	Probable transposase	Insertion sequences and phages	Rv2355	PROBABLE TRANSPOSASE	REQUIRED FOR THE TRANSPOSITION OF THE INSERTION SEQUENCE IS6110.	MtH37Rv-2355 (8L16)	4.23823	3.15312	2.80279	4.061	4.29548	0.774621	0.997605	0.904697	1.2103	1.18034
	Rv2360c	Rv2360c	Unknown protein	Conserved hypotheticals	Rv2360c	HYPOTHETICAL PROTEIN	UNKNOWN	MtH37Rv-2360c (6A4)	3.30549	3.56812	3.43244	3.60623	2.91594	1.97935	0.96676	1.25128	1.0464	1.70198
	Rv2363	amiA2	Probable amidase AmiA2 (aminohydrolase)	Intermediate metabolism and respiration	amiA2	PROBABLE AMIDASE AMIA2 (AMINOHYDROLASE)	GENERATES MONOCARBOXYLATE FROM MONOCARBOXYLIC ACID AMIDE [CATALYTIC ACTIVITY: A MONOCARBOXYLIC ACID AMIDE + H(2)O = A MONOCARBOXYLATE + NH(3)].	MtH37Rv-2363 (8N16)	2.32324	1.83964	2.86851	3.59801	3.6583	1.66703	0.999914	0.776198	0.595621	0.613255
	Rv2372c	Rv2372c	Conserved hypothetical protein	Conserved hypotheticals	Rv2372c	CONSERVED HYPOTHETICAL PROTEIN	FUNCTION UNKNOWN	MtH37Rv-2372c (6A5)	3.70582	3.38267	3.12969	3.30991	2.48729	0.834249	0.989649	1.34935	3.57405	2.0086
	Rv2373c	dnaJ2	Probable chaperone protein DnaJ2	Virulence, detox and adaptation	dnaJ2	PROBABLE CHAPERONE PROTEIN DNAJ2	ACTS AS A CO-CHAPERONE. STIMULATES, JOINTLY WITH GRPE, THE ATPASE ACTIVITY OF DNAK|Rv0350.	MtH37Rv-2373c (6B5)	7.45408	6.72172	6.61078	4.76726	5.37383	1.32094	0.9992	1.80573	4.29705	2.57144
	Rv2374c	hrcA	Probable heat shock protein transcriptional repressor HrcA	Virulence, detox and adaptation	hrcA	PROBABLE HEAT SHOCK PROTEIN TRANSCRIPTIONAL REPRESSOR HRCA	INVOLVED IN TRANSCRIPTIONAL REGULATION (REPRESSION) OF CLASS I HEAT SHOCK PROTEINS e.g. DNAK-GRPE-DNAJ1 AND GROELS OPERONS). PREVENTS HEAT-SHOCK INDUCTION OF THESE OPERONS.	MtH37Rv-2374c (6C5)	2.29652	2.2372	1.91001	1.46735	1.37246	0.903353	0.993362	1.27192	1.47498	1.89041
	Rv2389c	rpfD	Probable resuscitation-promoting factor RpfD	Cell wall and cell processes	rpfD	PROBABLE RESUSCITATION-PROMOTING FACTOR RPFD	PROMOTES THE RESUSCITATION AND GROWTH OF DORMANT, NONGROWING CELL. COULD ALSO STIMULATES THE GROWTH OF SEVERAL OTHER HIGH G+C GRAM+ ORGANISMS, e.g. Mycobacterium avium, Mycobacterium bovis (BCG), Mycobacterium kansasii, Mycobacterium smegmatis.	MtH37Rv-2389c (8M17)	2.46886	2.15825	1.98154	1.39682	1.42327	1.62116	0.990194	1.32972	1.67341	4.39541
	Rv2390c	Rv2390c	Conserved hypothetical protein	Conserved hypotheticals	Rv2390c	CONSERVED HYPOTHETICAL PROTEIN	FUNCTION UNKNOWN	MtH37Rv-2390c (6G6)	3.59151	3.84407	2.93672	2.62597	3.2762	2.56729	0.959353	1.82144	1.96114	6.83761
	Rv2393	che1	Ferrochelatase Che1	Intermediate metabolism and respiration	che1	FERROCHELATASE CHE1	POSSIBLY INVOLVED IN INSERTING FE2+ INTO SIROHYDROCHLORIN TO PRODUCE SIROHEME, REQUIRED FOR SIRA (Rv2391) FUNCTION	MtH37Rv-2393 (6B7)	1.95709	1.86957	1.82252	1.83069	1.89159	1.4999	0.99742	1.27171	1.13431	1.73291
	Rv2396	PE_PGRS41	PE-PGRS family protein PE_PGRS41	PE/PPE families	PE_PGRS41	PE-PGRS FAMILY PROTEIN	FUNCTION UNKNOWN	MtH37Rv-2396 (8N17)	2.46719	2.2531	1.73498	1.43204	1.39251	1.06481	0.974723	1.46781	2.1884	4.11061
	Rv2397c	cysA1	Sulfate-transport ATP-binding protein ABC transporter CysA1	Cell wall and cell processes	cysA1	PROBABLE SULFATE-TRANSPORT ATP-BINDING PROTEIN ABC TRANSPORTER CYSA1	INVOLVED IN THE ACTIVE TRANSPORT ACROSS THE MEMBRANE OF MULTIPLE SULFUR-CONTAINING COMPOUNDS, INCLUDING SULFATE AND THIOSULFATE (IMPORT). RESPONSIBLE FOR ENERGY COUPLING TO THE TRANSPORT SYSTEM.	MtH37Rv-2397c (8O17)	7.50312	7.09574	7.22859	5.27856	5.32032	1.98955	0.999303	1.60577	1.98642	2.93517
	Rv2398c	cysW	Probable sulfate-transport integral membrane protein ABC transporter CysW	Cell wall and cell processes	cysW	PROBABLE SULFATE-TRANSPORT INTEGRAL MEMBRANE PROTEIN ABC TRANSPORTER CYSW	INVOLVED IN THE ACTIVE TRANSPORT ACROSS THE MEMBRANE OF MULTIPLE SULFUR-CONTAINING COMPOUNDS, INCLUDING SULFATE AND THIOSULFATE (IMPORT). RESPONSIBLE FOR THE TRANSLOCATION OF THE SUBSTRATE ACROSS THE MEMBRANE.	MtH37Rv-2398c (6E7)	2.36137	2.67708	2.83894	3.16997	3.35786	2.10395	0.992685	2.64107	1.12854	1.22908
	Rv2399c	cysT	Probable sulfate-transport integral membrane protein ABC transporter CysT	Cell wall and cell processes	cysT	PROBABLE SULFATE-TRANSPORT INTEGRAL MEMBRANE PROTEIN ABC TRANSPORTER CYST	INVOLVED IN THE ACTIVE TRANSPORT ACROSS THE MEMBRANE OF MULTIPLE SULFUR-CONTAINING COMPOUNDS, INCLUDING SULFATE AND THIOSULFATE (IMPORT). RESPONSIBLE FOR THE TRANSLOCATION OF THE SUBSTRATE ACROSS THE MEMBRANE.	MtH37Rv-2399c (6F7)	1.6671	1.82162	2.01067	1.86743	2.26831	1.6692	0.997368	2.19501	1.31723	1.28432
	Rv2407	Rv2407	Conserved hypothetical protein	Conserved hypotheticals	Rv2407	CONSERVED HYPOTHETCAL PROTEIN	FUNCTION UNKNOWN	MtH37Rv-2407 (6D8)	1.82895	1.81674	2.27723	2.89789	3.21061	1.07609	0.981449	1.1014	1.75258	0.852121
	Rv2432c	Rv2432c	Hypothetical protein	Conserved hypotheticals	Rv2432c	HYPOTHETICAL PROTEIN	UNKNOWN	MtH37Rv-2432c (8I19)	2.22564	2.17649	2.34447	1.91559	1.82107	1.35872	0.990218	1.59174	2.10076	2.11231
	Rv2436	rbsK	Ribokinase RbsK	Intermediate metabolism and respiration	rbsK	RIBOKINASE RBSK	INVOLVED IN RIBOSE METABOLISM (IN THE FIRST STEP) [CATALYTIC ACTIVITY: ATP + D-RIBOSE = ADP + D-RIBOSE 5-PHOSPHATE].	MtH37Rv-2436 (6H10)	1.78027	1.60819	2.17671	1.56986	1.65665	1.82396	0.997917	1.93039	1.12758	2.48772
	Rv2440c	obg	Probable GTP1/Obg-family GTP-binding protein Obg	Intermediate metabolism and respiration	obg	PROBABLE GTP1/OBG-FAMILY GTP-BINDING PROTEIN OBG	ESSENTIAL GTP-BINDING PROTEIN.	MtH37Rv-2440c (6D11)	2.77285	2.2002	2.5328	1.94195	1.73622	1.10835	0.991414	1.20607	1.51435	3.11177
	Rv2444c	rne	Possible ribonuclease E Rne	Information pathways	rne	POSSIBLE RIBONUCLEASE E RNE	THOUGHT TO BE INVOLVED IN SEVERAL CELLULAR PROCESS.	MtH37Rv-2444c (6F11)	2.66237	2.5144	2.53559	1.76369	1.47723	1.44616	0.986515	1.13642	1.06602	3.87362
	Rv2451	Rv2451	Hypothetical proline and serine rich protein	Conserved hypotheticals	Rv2451	HYPOTHETICAL PROLINE AND SERINE RICH PROTEIN	UNKNOWN	MtH37Rv-2451 (8P19)	1.66044	1.98685	1.85371	1.70209	1.69578	1.53894	0.991057	1.54074	1.54404	1.81454
	Rv2452c	Rv2452c	Hypothetical protein	Conserved hypotheticals	Rv2452c	HYPOTHETICAL PROTEIN	UNKNOWN	MtH37Rv-2452c (8I20)	1.90231	1.69235	1.73808	1.21129	1.13571	1.34726	0.99204	1.12838	1.23595	1.42007
	Rv2464c	Rv2464c	Possible DNA glycosylase	Information pathways	Rv2464c	POSSIBLE DNA GLYCOSYLASE	HYDROLYSES DNA (THIS ENZYME MAY PLAY A SIGNIFICANT ROLE IN PROCESSES LEADING TO RECOVERY FROM MUTAGENESIS AND/OR CELL DEATH BY ALKYLATING AGENTS).	MtH37Rv-2464c (6E13)	6.39647	5.81638	4.96314	4.68747	4.0182	1.52909	0.981148	0.675436	0.616388	0.73946
	Rv2465c	rpiB	Ribose-5-phosphate isomerase	Intermediate metabolism and respiration	rpiB	RIBOSE-5-PHOSPHATE ISOMERASE	INTERCONVERTS RIBOSE-5-PHOSPHATE AND RIBULOSE-5-PHOSPHATE	MtH37Rv-2465c (6F13)	8.57192	8.70486	8.37906	6.46614	5.14609	1.91472	0.987967	0.864735	0.696841	2.4527
	Rv2466c	Rv2466c	Conserved protein	Conserved hypotheticals	Rv2466c	CONSERVED HYPOTHETICAL PROTEIN	FUNCTION UNKNOWN. SEEMS REGULATED BY SIGH (Rv3223c PRODUCT).	MtH37Rv-2466c (6G13)	6.20515	7.27235	6.1595	3.9541	3.44552	0.976462	0.999641	1.23287	0.648384	3.88449
	Rv2471	aglA	Probable alpha-glucosidase AglA (maltase) (glucoinvertase) (glucosidosucrase) (maltase-glucoamylase) (lysosomal alpha-glucosidase) (acid maltase)	Intermediate metabolism and respiration	aglA	PROBABLE ALPHA-GLUCOSIDASE AGLA (MALTASE) (GLUCOINVERTASE) (GLUCOSIDOSUCRASE) (MALTASE-GLUCOAMYLASE) (LYSOSOMAL ALPHA-GLUCOSIDASE) (ACID MALTASE)	INVOLVED IN SUGAR METABOLISM (HYDROLYSIS OF TERMINAL, NON-REDUCING 1,4-LINKED D-GLUCOSE RESIDUES WITH RELEASE OF D-GLUCOSE).	MtH37Rv-2471 (6D14)	1.57697	1.60077	2.20795	2.17145	1.98846	1.62224	0.998563	1.23664	1.65381	0.974358
	Rv2479c	Rv2479c	Probable transposase	Insertion sequences and phages	Rv2479c	PROBABLE TRANSPOSASE	REQUIRED FOR THE TRANSPOSITION OF THE INSERTION ELEMENT IS6110.	MtH37Rv-2479c (8L20)	6.35835	4.78327	4.3386	4.47362	3.40374	1.23363	0.986028	0.866294	0.800984	1.5431
	Rv2488c	Rv2488c	Probable transcriptional regulatory protein (LuxR-family)	Regulatory proteins	Rv2488c	PROBABLE TRANSCRIPTIONAL REGULATORY PROTEIN (LUXR-FAMILY)	INVOLVED IN TRANSCRIPTIONAL MECHANISM.	MtH37Rv-2488c (6F15)	3.48386	3.32971	3.38541	3.08402	2.73381	1.22402	0.986836	0.918107	0.90849	0.836256
	Rv2491	Rv2491	Conserved hypothetical protein	Conserved hypotheticals	Rv2491	CONSERVED HYPOTHETICAL PROTEIN	FUNCTION UNKNOWN	MtH37Rv-2491 (6G15)	5.1378	4.55898	4.38591	5.18865	4.49142	2.33382	0.94694	1.54676	2.63481	4.21699
	Rv2492	Rv2492	Hypothetical protein	Conserved hypotheticals	Rv2492	HYPOTHETICAL PROTEIN	UNKNOWN	MtH37Rv-2492 (6H15)	2.36037	2.4451	2.21119	3.16998	2.27637	1.01329	0.976332	0.938672	1.29237	2.62601
	Rv2493	vapB38	Possible antitoxin VapB38	Virulence, detox and adaptation	Rv2493	CONSERVED HYPOTHETICAL PROTEIN, ANTITOXIN	UNKNOWN	MtH37Rv-2493 (8K21)	3.50155	2.89671	2.27753	1.78668	1.92605	1.58915	0.992856	0.803137	1.06303	1.99942
	Rv2494	vapC38	Possible toxin VapC38. Contains PIN domain.	Virulence, detox and adaptation	Rv2494	CONSERVED HYPOTHETICAL PROTEIN WITH PIN DOMAIN	UNKNOWN	MtH37Rv-2494 (6A16)	7.7939	4.62203	5.21559	4.64694	3.76881	1.2066	0.998354	2.73633	1.86546	3.16308
	Rv2495c	bkdC	Probable branched-chain keto acid dehydrogenase E2 component BkdC	Intermediate metabolism and respiration	pdhC	PROBABLE DIHYDROLIPOAMIDE S-ACETYLTRANSFERASE E2 COMPONENT PDHC (LIPOATE ACETYLTRANSFERASE) (THIOLTRANSACETYLASE A)	INVOLVED IN ENERGY METABOLISM. THE PYRUVATE DEHYDROGENASE COMPLEX CATALYZES THE OVERALL CONVERSION OF PYRUVATE TO ACETYL-CoA & CO(2). IT CONTAINS MULTIPLE COPIES OF THREE ENZYMATIC COMPONENTS: PYRUVATE DEHYDROGENASE (E1), DIHYDROLIPOAMIDE ACETYLTRANSFERASE (E2) & LIPOAMIDE DEHYDROGENASE (E3) [CATALYTIC ACTIVITY: ACETYL-CoA + DIHYDROLIPOAMIDE = CoA + S-ACETYLDIHYDROLIPOAMIDE].	MtH37Rv-2495c (6B16)	4.35267	3.25026	3.35045	3.16002	2.47868	0.966617	0.95804	1.71751	1.43504	3.41205
	Rv2496c	bkdB	Probable branched-chain keto acid dehydrogenase E1 component, beta subunit BkdB	Intermediate metabolism and respiration	pdhB	PROBABLE PYRUVATE DEHYDROGENASE E1 COMPONENT (BETA SUBUNIT) PDHB (PYRUVATE DECARBOXYLASE) (PYRUVATE DEHYDROGENASE) (PYRUVIC DEHYDROGENASE)	INVOLVED IN ENERGY METABOLISM. THE PYRUVATE DEHYDROGENASE COMPLEX CATALYZES THE OVERALL CONVERSION OF PYRUVATE TO ACETYL-CoA & CO(2). IT CONTAINS MULTIPLE COPIES OF THREE ENZYMATIC COMPONENTS: PYRUVATE DEHYDROGENASE (E1), DIHYDROLIPOAMIDE ACETYLTRANSFERASE (E2) & LIPOAMIDE DEHYDROGENASE (E3). [CATALYTIC ACTIVITY: PYRUVATE + LIPOAMIDE = S-ACETYL-DIHYDRO-LIPOAMIDE + CO(2)].	MtH37Rv-2496c (6C16)	10.499	7.50943	6.26226	6.74706	5.44825	1.34582	0.99054	4.03611	2.71384	6.73689
	Rv2497c	bkdA	Probable branched-chain keto acid dehydrogenase E1 component, alpha subunit BkdA	Intermediate metabolism and respiration	pdhA	PROBABLE PYRUVATE DEHYDROGENASE E1 COMPONENT (ALPHA SUBUNIT) PDHA (PYRUVATE DECARBOXYLASE) (PYRUVATE DEHYDROGENASE) (PYRUVIC DEHYDROGENASE)	INVOLVED IN ENERGY METABOLISM. THE PYRUVATE DEHYDROGENASE COMPLEX CATALYZES THE OVERALL CONVERSION OF PYRUVATE TO ACETYL-CoA & CO(2). IT CONTAINS MULTIPLE COPIES OF THREE ENZYMATIC COMPONENTS: PYRUVATE DEHYDROGENASE (E1), DIHYDROLIPOAMIDE ACETYLTRANSFERASE (E2) & LIPOAMIDE DEHYDROGENASE (E3) [CATALYTIC ACTIVITY: PYRUVATE + LIPOAMIDE = S-ACETYL-DIHYDRO-LIPOAMIDE + CO(2)].	MtH37Rv-2497c (6D16)	18.6399	11.3324	11.1297	10.3795	9.52569	1.99734	0.986821	4.06017	2.25212	15.7115
	Rv2498c	citE	Probable citrate (pro-3S)-lyase (beta subunit) CitE (citrase) (citratase) (citritase) (citridesmolase) (citrase aldolase)	Intermediate metabolism and respiration	citE	PROBABLE CITRATE (PRO-3S)-LYASE (BETA SUBUNIT) CITE (CITRASE) (CITRATASE) (CITRITASE) (CITRIDESMOLASE) (CITRASE ALDOLASE)	INTERCONVERSION OF ACETATE AND OXALOACETATE FROM CITRATE [CATALYTIC ACTIVITY: CITRATE = ACETATE + OXALOACETATE].	MtH37Rv-2498c (6E16)	3.87839	3.14729	3.37094	3.15015	2.67978	1.04339	0.999181	2.98319	1.29057	4.27082
	Rv2499c	Rv2499c	Possible oxidase regulatory-related protein	Intermediate metabolism and respiration	Rv2499c	POSSIBLE OXIDASE REGULATORY-RELATED PROTEIN	FUNCTION UNKNOWN	MtH37Rv-2499c (6F16)	4.94256	3.48435	3.51603	3.26604	3.24992	1.14319	0.991132	3.80651	0.958374	6.39465
	Rv2500c	fadE19	Possible acyl-CoA dehydrogenase FadE19 (MMGC)	Lipid metabolism	fadE19	POSSIBLE ACYL-CoA DEHYDROGENASE FADE19 (MMGC)	FUNCTION UNKNOWN, BUT SEEMS INVOLVED IN METABOLISM OF SMALL BRANCHED-CHAIN FATTY ACIDS AND MACROLIDE ANTIBIOTIC PRODUCTION. CATALYSES THE ALPHA, BETA-DEHYDROGENETION OF ACYL-CoA ESTERS AND TRANSFER ELECTRONS TO ETF, THE ELECTRON TRANSFER PROTEIN.	MtH37Rv-2500c (6G16)	2.37665	1.95992	1.83854	2.31176	1.86921	0.757795	0.996359	1.73113	1.20732	5.66046
	Rv2501c	accA1	Probable acetyl-/propionyl-coenzyme A carboxylase alpha chain (alpha subunit) AccA1: biotin carboxylase + biotin carboxyl carrier protein (BCCP)	Lipid metabolism	accA1	PROBABLE ACETYL-/PROPIONYL-COENZYME A CARBOXYLASE ALPHA CHAIN (ALPHA SUBUNIT) ACCA1: BIOTIN CARBOXYLASE + BIOTIN CARBOXYL CARRIER PROTEIN (BCCP)	THIS PROTEIN CARRIES TWO FUNCTIONS: BIOTIN CARBOXYL CARRIER PROTEIN AND BIOTIN CARBOXYLTRANSFERASE. INVOLVED IN THE FIRST STEP OF LONG-CHAIN FATTY ACID SYNTHESIS [CATALYTIC ACTIVITY: ATP + BIOTIN-CARBOXYL-CARRIER PROTEIN + CO(2) = ADP + PHOSPHATE + CARBOXYBIOTIN-CARBOXYL-CARRIER PROTEIN].	MtH37Rv-2501c (6H16)	6.23284	4.27317	3.95115	4.70973	4.33171	0.92829	0.990717	2.85987	1.03203	7.44383
	Rv2503c	scoB	Probable succinyl-CoA:3-ketoacid-coenzyme A transferase (beta subunit) ScoB (3-oxo-acid:CoA transferase) (OXCT B) (succinyl CoA:3-oxoacid CoA-transferase)	Lipid metabolism	scoB	PROBABLE SUCCINYL-COA:3-KETOACID-COENZYME A TRANSFERASE (BETA SUBUNIT) SCOB (3-OXO-ACID:COA TRANSFERASE) (OXCT B) (SUCCINYL CoA:3-OXOACID CoA-TRANSFERASE)	INVOLVED IN VARIOUS DEGRADATION AND SYNTHESIS [CATALYTIC ACTIVITY: SUCCINYL-CoA + A 3-OXO ACID = SUCCINATE + A 3-OXO-ACYL-COA].	MtH37Rv-2503c (6B17)	8.9683	7.55897	8.66495	3.91302	3.23341	0.872403	0.998524	1.33087	0.564582	2.02259
	Rv2504c	scoA	Probable succinyl-CoA:3-ketoacid-coenzyme A transferase (alpha subunit) ScoA (3-oxo acid:CoA transferase) (OXCT A) (succinyl-CoA:3-oxoacid-coenzyme A transferase)	Lipid metabolism	scoA	PROBABLE SUCCINYL-COA:3-KETOACID-COENZYME A TRANSFERASE (ALPHA SUBUNIT) SCOA (3-OXO ACID:CoA TRANSFERASE) (OXCT A) (SUCCINYL-COA:3-OXOACID-COENZYME A TRANSFERASE)	INVOLVED IN FATTY ACID DEGRADATION/SYNTHESIS [CATALYTIC ACTIVITY: SUCCINYL-CoA + A 3-OXO ACID = SUCCINATE + A 3-OXO-ACYL-COA].	MtH37Rv-2504c (6C17)	9.20644	10.0529	8.03684	6.71231	5.03392	1.05964	0.998614	1.40385	0.575432	2.91806
	Rv2512c	Rv2512c	Transposase for insertion sequence element IS1081	Insertion sequences and phages	Rv2512c	TRANSPOSASE FOR INSERTION SEQUENCE ELEMENT IS1081	REQUIRED FOR THE TRANSPOSITION OF THE INSERTION ELEMENT IS1081.	MtH37Rv-2512c (8N21)	16.6096	7.81477	13.1729	10.0021	6.31896	3.45781	0.987434	0.869129	2.81834	1.13497
	Rv2513	Rv2513	Hypothetical protein	Conserved hypotheticals	Rv2513	HYPOTHETICAL PROTEIN	UNKNOWN	MtH37Rv-2513 (6A18)	5.42098	3.71983	3.54038	2.24842	1.89464	1.55642	0.998206	2.19086	1.4748	4.64221
	Rv2514c	Rv2514c	Conserved hypothetical protein	Conserved hypotheticals	Rv2514c	CONSERVED HYPOTHETICAL PROTEIN	FUNCTION UNKNOWN	MtH37Rv-2514c (6B18)	5.49699	5.71126	5.44229	4.12248	3.69264	2.04703	0.998729	1.99314	1.33341	1.9113
	Rv2515c	Rv2515c	Conserved hypothetical protein	Conserved hypotheticals	Rv2515c	CONSERVED HYPOTHETICAL PROTEIN	FUNCTION UNKNOWN	MtH37Rv-2515c (6C18)	7.4245	7.42491	7.39492	5.02794	4.77697	2.04095	0.99328	2.14809	1.33391	2.13963
	Rv2516c	Rv2516c	Hypothetical protein	Conserved hypotheticals	Rv2516c	HYPOTHETICAL PROTEIN	UNKNOWN	MtH37Rv-2516c (6D18)	6.90027	4.36216	4.44319	3.49747	2.33864	0.857942	0.999818	1.22621	1.6408	1.85782
	Rv2517c	Rv2517c	Unknown protein	Conserved hypotheticals	Rv2517c	HYPOTHETICAL PROTEIN	UNKNOWN	MtH37Rv-2517c (8O21)	4.53453	3.71239	3.32086	2.51964	2.25538	1.25789	0.973736	0.957988	1.77791	2.46226
	Rv2519	PE26	PE family protein PE26	PE/PPE families	PE26	PE FAMILY PROTEIN	FUNCTION UNKNOWN	MtH37Rv-2519 (6F18)	6.32385	5.74284	5.68917	3.77148	3.0291	1.92075	0.999046	1.65993	1.57243	2.13819
	Rv2522c	Rv2522c	Conserved hypothetical protein	Conserved hypotheticals	Rv2522c	CONSERVED HYPOTHETICAL PROTEIN	FUNCTION UNKNOWN	MtH37Rv-2522c (6H18)	1.73035	1.43304	1.8367	1.57179	1.69031	1.64936	0.994543	2.11363	1.07839	1.32975
	Rv2526	vapB17	Possible antitoxin VapB17	Virulence, detox and adaptation	vapB17	POSSIBLE ANTITOXIN VAPB17	UNKNOWN	MtH37Rv-2526 (8J22)	2.47037	2.06614	1.98946	1.5296	1.58032	1.35751	0.980778	0.931416	0.960445	1.37537
	Rv2528c	mrr	Probable restriction system protein Mrr	Information pathways	mrr	PROBABLE RESTRICTION SYSTEM PROTEIN MRR	INVOLVED IN THE ACCEPTANCE OF FOREIGN DNA WHICH IS MODIFIED. RESTRICTS BOTH ADENINE- AND CYTOSINE-METHYLATED DNA.	MtH37Rv-2528c (6D19)	1.79536	1.79133	2.5841	1.93307	1.75391	1.00556	0.998108	1.67322	0.972434	0.525842
	Rv2529	Rv2529	Hypothetical protein	Conserved hypotheticals	Rv2529	HYPOTHETICAL PROTEIN	UNKNOWN	MtH37Rv-2529 (6E19)	2.29631	2.00285	2.21152	2.13839	1.96864	1.50174	0.988564	1.45321	1.79603	1.21744
	Rv2540c	aroF	Probable chorismate synthase AroF (5-enolpyruvylshikimate-3-phosphate phospholyase)	Intermediate metabolism and respiration	aroF	PROBABLE CHORISMATE SYNTHASE AROF (5-ENOLPYRUVYLSHIKIMATE-3-PHOSPHATE PHOSPHOLYASE)	INVOLVED AT THE SEVENTH STEP IN THE BIOSYNTHESIS OF CHORISMATE WITHIN THE BIOSYNTHESIS OF AROMATIC AMINO ACIDS (THE SHIKIMATE PATHWAY) [CATALYTIC ACTIVITY: 5-O-(1-CARBOXYVINYL)-3-PHOSPHOSHIKIMATE = CHORISMATE + ORTHOPHOSPHATE].	MtH37Rv-2540c (6H20)	4.25087	2.7803	2.97525	2.45943	2.22213	1.30693	0.997011	1.15797	1.64438	2.451
	Rv2542	Rv2542	Conserved hypothetical protein	Conserved hypotheticals	Rv2542	CONSERVED HYPOTHETICAL PROTEIN	FUNCTION UNKNOWN	MtH37Rv-2542 (6B21)	2.49882	2.41145	3.11253	2.67837	2.22085	1.74058	0.996569	1.80457	1.77116	1.08648
	Rv2543	lppA	Probable conserved lipoprotein LppA	Cell wall and cell processes	lppA	PROBABLE CONSERVED LIPOPROTEIN LPPA	UNKNOWN	MtH37Rv-2543 (8K22)	2.62604	2.47792	2.43378	2.18078	1.87565	1.29039	0.993748	0.950519	1.2565	2.09094
	Rv2546	vapC18	Possible toxin VapC18	Virulence, detox and adaptation	vapC18	POSSIBLE TOXIN VAPC18	UNKNOWN	MtH37Rv-2546 (6D21)	11.8447	11.396	10.8978	9.09655	8.04272	2.02995	0.877085	1.06378	1.41766	2.62721
	Rv2547	vapB19	Possible antitoxin VapB19	Virulence, detox and adaptation	vapB19	POSSIBLE ANTITOXIN VAPB19	UNKNOWN	MtH37Rv-2547 (8M22)	2.93785	2.84229	2.3108	2.13234	2.05579	1.26311	0.980841	0.894818	1.23493	1.67564
	Rv2548	vapC19	Possible toxin VapC19	Virulence, detox and adaptation	vapC19	POSSIBLE TOXIN VAPC19	UNKNOWN	MtH37Rv-2548 (8N22)	3.21028	3.7146	2.49899	2.57869	2.08715	0.92681	0.998818	1.48115	1.51644	2.73114
	Rv2549c	vapC20	Possible toxin VapC20	Virulence, detox and adaptation	vapC20	POSSIBLE TOXIN VAPC20	UNKNOWN	MtH37Rv-2549c (8O22)	1.68848	2.0395	2.08128	1.65611	1.43946	1.23577	0.990614	0.836462	0.836355	0.811929
	Rv2550c	vapB20	Possible antitoxin VapB20	Virulence, detox and adaptation	vapB20	POSSIBLE ANTITOXIN VAPB20	UNKNOWN	MtH37Rv-2550c (8P22)	2.62787	2.42629	2.48149	2.55468	2.4418	1.58339	0.997432	0.914121	0.966883	0.725531
	Rv2551c	Rv2551c	Conserved hypothetical protein	Conserved hypotheticals	Rv2551c	CONSERVED HYPOTHETICAL PROTEIN	FUNCTION UNKNOWN	MtH37Rv-2551c (6E21)	3.89006	2.7563	2.89391	2.50367	2.27004	0.920851	0.991476	0.683857	0.92061	0.623707
	Rv2552c	aroE	Probable shikimate 5-dehydrogenase AroE (5-dehydroshikimate reductase)	Intermediate metabolism and respiration	aroE	PROBABLE SHIKIMATE 5-DEHYDROGENASE AROE (5-DEHYDROSHIKIMATE REDUCTASE)	POSSIBLY INVOLVED AT THE FOURTH STEP IN THE BIOSYNTHESIS OF CHORISMATE WITHIN THE BIOSYNTHESIS OF AROMATIC AMINO ACIDS (THE SHIKIMATE PATHWAY) [CATALYTIC ACTIVITY: SHIKIMATE + NADP(+) = 5-DEHYDROSHIKIMATE + NADPH].	MtH37Rv-2552c (6F21)	2.75543	2.25443	2.99319	2.35138	2.50946	1.0433	0.997548	0.553092	0.883806	0.330085
	Rv2553c	Rv2553c	Probable conserved membrane protein	Cell wall and cell processes	Rv2553c	PROBABLE CONSERVED MEMBRANE PROTEIN	UNKNOWN	MtH37Rv-2553c (6G21)	2.94328	2.48674	2.7319	1.85798	2.47859	0.88719	0.983767	0.445	0.927899	0.300231
	Rv2554c	Rv2554c	Conserved protein	Conserved hypotheticals	Rv2554c	CONSERVED HYPOTHETICAL PROTEIN	FUNCTION UNKNOWN	MtH37Rv-2554c (6H21)	4.51926	4.42101	3.47758	2.92202	2.3932	1.08103	0.991981	1.19267	1.06101	1.77127
	Rv2555c	alaS	Probable alanyl-tRNA synthetase AlaS (alanine--tRNA ligase) (alanine translase) (ALARS)	Information pathways	alaS	PROBABLE ALANYL-TRNA SYNTHETASE ALAS (ALANINE--TRNA LIGASE) (ALANINE TRANSLASE) (ALARS)	INVOLVED IN TRANSLATION MECHANISM [CATALYTIC ACTIVITY: ATP + L-ALANINE + TRNA(ALA) = AMP + PYROPHOSPHATE + L-ALANYL-TRNA (ALA)].	MtH37Rv-2555c (6A22)	5.04164	4.21572	4.18316	3.09518	3.10083	1.15568	0.997625	0.940123	0.859432	1.36155
	Rv2556c	Rv2556c	Conserved hypothetical protein	Conserved hypotheticals	Rv2556c	CONSERVED HYPOTHETICAL PROTEIN	FUNCTION UNKNOWN	MtH37Rv-2556c (8I23)	2.62789	3.05672	2.29921	1.75042	1.67391	1.53562	0.984384	1.32249	0.992331	2.1318
	Rv2559c	Rv2559c	Conserved hypothetical alanine leucine valine rich protein	Conserved hypotheticals	Rv2559c	CONSERVED HYPOTHETICAL ALANINE LEUCINE VALINE RICH PROTEIN	FUNCTION UNKNOWN	MtH37Rv-2559c (6B22)	3.09127	3.30419	2.01067	2.07435	1.77561	0.430241	0.992585	0.8104	1.44449	2.35662
	Rv2569c	Rv2569c	Conserved hypothetical protein	Conserved hypotheticals	Rv2569c	CONSERVED HYPOTHETICAL PROTEIN	FUNCTION UNKNOWN	MtH37Rv-2569c (6A23)	2.00909	1.83155	2.26456	2.86719	2.47883	1.59271	0.999635	0.775043	1.47653	0.934767
	Rv2573	Rv2573	Conserved hypothetical protein	Conserved hypotheticals	Rv2573	CONSERVED HYPOTHETICAL PROTEIN	FUNCTION UNKNOWN	MtH37Rv-2573 (6D23)	2.21643	2.12643	3.04703	3.40041	2.73362	1.32529	0.999984	0.920099	1.22783	0.940732
	Rv2583c	relA	Probable GTP pyrophosphokinase RelA (ATP:GTP 3'- pyrophosphotransferase) (PPGPP synthetase I) ((P)PPGPP synthetase) (GTP diphosphokinase)	Intermediate metabolism and respiration	relA	PROBABLE GTP PYROPHOSPHOKINASE RELA (ATP:GTP 3'- PYROPHOSPHOTRANSFERASE) (PPGPP SYNTHETASE I) ((P)PPGPP SYNTHETASE) (GTP DIPHOSPHOKINASE)	INVOLVED IN THE METABOLISM OF PPGPP (AT THE FIRST STEP). IN EUBACTERIA PPGPP (GUANOSINE 3'-DIPHOSPHATE 5-'DIPHOSPHATE) IS A MEDIATOR OF THE STRINGENT RESPONSE THAT COORDINATES A VARIETY OF CELLULAR ACTIVITIES IN RESPONSE TO CHANGES IN NUTRITIONAL ABUNDANCE. THIS ENZYME CATALYZES THE FORMATION OF PPPGPP WHICH IS THEN HYDROLYSED TO FORM PPGPP [CATALYTIC ACTIVITY: ATP + GTP = AMP + GUANOSINE 3'-DIPH…	MtH37Rv-2583c (6F24)	2.04095	1.96277	1.77271	1.63702	1.74133	1.08044	0.99645	1.34708	2.12654	2.78857
	Rv2585c	Rv2585c	Possible conserved lipoprotein	Cell wall and cell processes	Rv2585c	POSSIBLE CONSERVED LIPOPROTEIN	UNKNOWN	MtH37Rv-2585c (6H24)	1.93206	1.52982	1.91768	2.05075	1.96686	1.18053	0.998507	1.17647	1.85488	1.55745
	Rv2586c	secF	Probable protein-export membrane protein SecF	Cell wall and cell processes	secF	PROBABLE PROTEIN-EXPORT MEMBRANE PROTEIN SECF	INVOLVED IN PROTEIN EXPORT. PART OF THE PROKARYOTIC PROTEIN TRANSLOCATION APPARATUS WHICH COMPRISE SECA, SECB, SECD, SECE, SECF, SECG AND SECY.	MtH37Rv-2586c (1I13)	2.11969	1.46746	1.97081	1.9812	2.08256	1.29875	0.992166	0.936588	1.13071	0.949732
	Rv2590	fadD9	Probable fatty-acid-CoA ligase FadD9 (fatty-acid-CoA synthetase) (fatty-acid-CoA synthase)	Lipid metabolism	fadD9	PROBABLE FATTY-ACID-CoA LIGASE FADD9 (FATTY-ACID-CoA SYNTHETASE) (FATTY-ACID-CoA SYNTHASE)	FUNCTION UNKNOWN, BUT INVOLVED IN LIPID DEGRADATION.	MtH37Rv-2590 (8P23)	7.7851	6.8964	6.81124	7.12557	6.33776	1.84342	0.999075	0.812391	0.844829	1.1251
	Rv2601A	vapB41	Possible antitoxin VapB41	Virulence, detox and adaptation	Rv2601A	CONSERVED HYPOTHETICAL PROTEIN, ANTITOXIN	UNKNOWN	MtH37Rv-2601A (11K4)	8.38339	8.54907	7.13111	5.3717	4.15065	1.71385	0.992895	1.30254	1.2385	2.50143
	Rv2602	vapC41	Possible toxin VapC41. Contains PIN domain.	Virulence, detox and adaptation	Rv2602	CONSERVED HYPOTHETICAL PROTEIN WITH PIN DOMAIN	UNKNOWN	MtH37Rv-2602 (8M24)	3.82409	3.69531	3.65955	3.21024	2.91027	1.52362	0.997444	1.76002	1.04959	1.45779
	Rv2607	pdxH	Probable pyridoxamine 5'-phosphate oxidase PdxH (PNP/PMP oxidase) (pyridoxinephosphate oxidase) (PNPOX) (pyridoxine 5'-phosphate oxidase)	Intermediate metabolism and respiration	pdxH	PROBABLE PYRIDOXAMINE 5'-PHOSPHATE OXIDASE PDXH (PNP/PMP OXIDASE) (PYRIDOXINEPHOSPHATE OXIDASE) (PNPOX) (PYRIDOXINE 5'-PHOSPHATE OXIDASE)	INVOLVED IN BIOSYNTHESIS OF PYRIDOXINE (VITAMIN B6) AND PYRIDOXAL PHOSPHATE. OXIDIZE PNP AND PMP INTO PYRIDOXAL 5'-PHOSPHATE (PLP)[CATALYTIC ACTIVITY: PYRIDOXAMINE 5'-PHOSPHATE + H(2)O + O(2) = PYRIDOXAL 5'-PHOSPHATE + NH(3) + H(2)O(2)].	MtH37Rv-2607 (8O24)	1.67059	1.11497	1.45635	1.74826	1.93465	1.19892	0.991656	1.18366	0.92341	0.917894
	Rv2615c	PE_PGRS45	PE-PGRS family protein PE_PGRS45	PE/PPE families	PE_PGRS45	PE-PGRS FAMILY PROTEIN	FUNCTION UNKNOWN	MtH37Rv-2615c (9I13)	3.56123	2.85796	3.30281	2.89145	2.52533	0.964142	0.994493	0.593967	1.877	1.02471
	Rv2617c	Rv2617c	Probable transmembrane protein	Cell wall and cell processes	Rv2617c	PROBABLE TRANSMEMBRANE PROTEIN	UNKNOWN	MtH37Rv-2617c (1N15)	6.83947	5.7005	4.80776	4.21228	3.84356	1.50161	0.985703	0.712141	0.729515	0.524065
	Rv2618	Rv2618	Conserved hypothetical protein	Conserved hypotheticals	Rv2618	CONSERVED HYPOTHETICAL PROTEIN	FUNCTION UNKNOWN	MtH37Rv-2618 (1O15)	3.33536	4.09236	3.6191	3.91007	3.74934	1.33519	0.965248	1.17124	2.04919	1.14269
	Rv2630	Rv2630	Hypothetical protein	Conserved hypotheticals	Rv2630	HYPOTHETICAL PROTEIN	UNKNOWN	MtH37Rv-2630 (1I17)	2.44449	2.23084	1.96223	1.50202	1.80824	1.0924	0.998461	3.74452	13.0034	6.30505
	Rv2631	Rv2631	Conserved hypothetical protein	Conserved hypotheticals	Rv2631	CONSERVED HYPOTHETICAL PROTEIN	FUNCTION UNKNOWN	MtH37Rv-2631 (10D1)	4.18656	4.03499	3.66873	2.64941	2.33633	0.924105	0.936766	1.99624	6.00444	4.57771
	Rv2641	cadI	Cadmium inducible protein CadI	Conserved hypotheticals	cadI	CADMIUM INDUCIBLE PROTEIN CADI	FUNCTION UNKNOWN	MtH37Rv-2641 (1P17)	4.40253	3.10892	2.84284	2.78189	2.31748	1.22919	0.974134	0.976071	1.2904	1.15861
	Rv2642	Rv2642	Possible transcriptional regulatory protein (probably ArsR-family)	Regulatory proteins	Rv2642	POSSIBLE TRANSCRIPTIONAL REGULATORY PROTEIN (PROBABLY ARSR-FAMILY)	INVOLVED IN TRANSCRIPTIONAL MECHANISM.	MtH37Rv-2642 (1I18)	3.24475	3.04658	2.53046	2.10081	1.87082	1.10898	0.994482	0.904335	0.892965	1.25381
	Rv2644c	Rv2644c	Hypothetical protein	Conserved hypotheticals	Rv2644c	HYPOTHETICAL PROTEIN	UNKNOWN	MtH37Rv-2644c (9P13)	11.1773	8.51286	8.72582	7.0824	5.9468	1.70484	0.969696	0.878249	1.47892	1.30095
	Rv2646	Rv2646	Probable integrase	Insertion sequences and phages	Rv2646	PROBABLE INTEGRASE	SEQUENCE INTEGRATION. INTEGRASE IS NECESSARY FOR INTEGRATION OF A PHAGE INTO THE HOST GENOME BY SITE-SPECIFIC RECOMBINATION. IN CONJUNCTION WITH EXCISIONASE, INTEGRASE IS ALSO NECESSARY FOR EXCISION OF THE PROPHAGE FROM THE HOST GENOME.	MtH37Rv-2646 (1L18)	19.9006	15.4036	16.8849	13.7205	10.5799	2.53867	0.963209	0.72856	0.971369	1.0988
	Rv2647	Rv2647	Hypothetical protein	Insertion sequences and phages	Rv2647	HYPOTHETICAL PROTEIN	UNKNOWN	MtH37Rv-2647 (9I14)	27.0034	17.7668	15.8495	14.155	11.4995	2.84089	0.928915	1.13626	0.845268	2.53205
	Rv2648	Rv2648	Probable transposase for insertion sequence element IS6110 (fragment)	Insertion sequences and phages	Rv2648	PROBABLE TRANSPOSASE FOR INSERTION SEQUENCE ELEMENT IS6110 (FRAGMENT)	REQUIRED FOR THE TRANSPOSITION OF THE INSERTION ELEMENT IS6110.	MtH37Rv-2648 (10B2)	10.2998	8.97237	8.97575	7.00817	6.05618	1.96647	0.990034	1.16574	0.911039	1.78739
	Rv2649	Rv2649	Probable transposase for insertion sequence element IS6110	Insertion sequences and phages	Rv2649	PROBABLE TRANSPOSASE FOR INSERTION SEQUENCE ELEMENT IS6110	REQUIRED FOR THE TRANSPOSITION OF THE INSERTION ELEMENT IS6110.	MtH37Rv-2649 (10C2)	8.36936	6.67174	2.81324	3.194	4.26496	0.662825	0.898307	1.1649	1.0914	1.2345
	Rv2650c	Rv2650c	Possible PhiRv2 prophage protein	Insertion sequences and phages	Rv2650c	POSSIBLE phiRv2 PROPHAGE PROTEIN	UNKNOWN	MtH37Rv-2650c (10D2)	47.6565	42.7935	42.8831	23.7407	16.3899	4.83593	0.998699	1.42181	1.22196	4.5896
	Rv2651c	Rv2651c	Possible PhiRv2 prophage protease	Insertion sequences and phages	Rv2651c	POSSIBLE phiRv2 PROPHAGE PROTEASE	FUNCTION UNKNOWN; POSSIBLY HYDROLYZES PEPTIDES AND/OR PROTEINS.	MtH37Rv-2651c (10E2)	319.647	239.855	192.869	142.279	102.112	19.8091	0.953037	4.86678	2.17727	29.4075
	Rv2657c	Rv2657c	Probable PhiRv2 prophage protein	Insertion sequences and phages	Rv2657c	PROBABLE phiRv2 PROPHAGE PROTEIN	UNKNOWN	MtH37Rv-2657c (10A3)	4.09595	2.73652	2.62866	1.53428	2.19619	0.866413	0.962665	0.669654	0.78973	1.86911
	Rv2658c	Rv2658c	Possible prophage protein	Insertion sequences and phages	Rv2658c	POSSIBLE PROPHAGE PROTEIN	UNKNOWN	MtH37Rv-2658c (1O18)	10.1696	7.33552	6.98689	5.19412	4.11544	1.04977	0.980886	0.87167	0.807929	1.49882
	Rv2659c	Rv2659c	Probable PhiRv2 prophage integrase	Insertion sequences and phages	Rv2659c	PROBABLE phiRv2 PROPHAGE INTEGRASE	SEQUENCE INTEGRATION. INTEGRASE IS NECESSARY FOR INTEGRATION OF A PHAGE INTO THE HOST GENOME BY SITE-SPECIFIC RECOMBINATION. IN CONJUNCTION WITH EXCISIONASE, INTEGRASE IS ALSO NECESSARY FOR EXCISION OF THE PROPHAGE FROM THE HOST GENOME.	MtH37Rv-2659c (1P18)	23.636	15.0445	15.8372	12.3661	9.04538	2.32433	0.993098	0.965726	1.60894	1.82418
	Rv2660c	Rv2660c	Hypothetical protein	Conserved hypotheticals	Rv2660c	HYPOTHETICAL PROTEIN	UNKNOWN	MtH37Rv-2660c (10B3)	150.73	116.701	99.2345	68.7114	51.9108	8.26999	0.972183	0.405183	0.629359	5.6594
	Rv2661c	Rv2661c	Hypothetical protein	Conserved hypotheticals	Rv2661c	HYPOTHETICAL PROTEIN	UNKNOWN	MtH37Rv-2661c (10C3)	119.054	105.356	88.1948	57.1869	44.0191	8.05528	0.989408	0.783933	2.37762	3.09649
	Rv2662	Rv2662	Hypothetical protein	Conserved hypotheticals	Rv2662	HYPOTHETICAL PROTEIN	UNKNOWN	MtH37Rv-2662 (10D3)	53.2695	55.3925	45.7157	29.4199	24.0568	5.03246	0.976542	0.814246	2.91479	1.99508
	Rv2663	Rv2663	Hypothetical protein	Conserved hypotheticals	Rv2663	HYPOTHETICAL PROTEIN	UNKNOWN	MtH37Rv-2663 (10E3)	10.7805	10.1975	8.81259	7.15553	5.47111	2.71807	0.959191	1.00874	1.38062	1.61914
	Rv2664	Rv2664	Hypothetical protein	Conserved hypotheticals	Rv2664	HYPOTHETICAL PROTEIN	UNKNOWN	MtH37Rv-2664 (10F3)	35.2731	38.0626	36.026	23.4446	18.3748	3.99275	0.859018	0.816208	1.19779	3.37845
	Rv2665	Rv2665	Hypothetical arginine rich protein	Conserved hypotheticals	Rv2665	HYPOTHETICAL ARGININE RICH PROTEIN	FUNCTION UNKNOWN	MtH37Rv-2665 (10G3)	8.60024	7.58047	6.71593	4.53818	3.5028	2.27671	0.958733	0.785311	0.970551	2.65918
	Rv2666	Rv2666	Probable transposase for insertion sequence element IS1081 (fragment)	Insertion sequences and phages	Rv2666	PROBABLE TRANSPOSASE FOR INSERTION SEQUENCE ELEMENT IS1081 (FRAGMENT)	REQUIRED FOR THE TRANSPOSITION OF THE INSERTION ELEMENT IS1081.	MtH37Rv-2666 (10H3)	8.73642	7.76164	8.30767	6.18262	5.31231	1.53494	0.998868	0.678803	5.23728	0.928281
	Rv2667	clpC2	Possible ATP-dependent protease ATP-binding subunit ClpC2	Intermediate metabolism and respiration	clpC2	POSSIBLE ATP-DEPENDENT PROTEASE ATP-BINDING SUBUNIT CLPC2	FUNCTION UNKNOWN; POSSIBLY HYDROLYZES PEPTIDES AND/OR PROTEINS IN PRESENCE OF ATP.	MtH37Rv-2667 (10A4)	37.4169	38.1726	32.9817	27.6973	20.9919	5.04879	0.944724	1.06634	2.28074	1.64022
	Rv2670c	Rv2670c	Conserved hypothetical protein	Conserved hypotheticals	Rv2670c	CONSERVED HYPOTHETICAL PROTEIN	FUNCTION UNKNOWN	MtH37Rv-2670c (1K19)	3.89873	4.50363	4.54099	3.28376	3.59414	1.44948	0.964219	0.407102	0.931944	0.804901
	Rv2671	ribD	Possible bifunctional enzyme riboflavin biosynthesis protein RibD: diaminohydroxyphosphoribosylaminopyrimidine deaminase (riboflavin-specific deaminase) + 5-amino-6-(5-phosphoribosylamino)uracil reductase (HTP reductase)	Intermediate metabolism and respiration	ribD	POSSIBLE BIFUNCTIONAL ENZYME RIBOFLAVIN BIOSYNTHESIS PROTEIN RIBD: DIAMINOHYDROXYPHOSPHORIBOSYLAMINOPYRIMIDINE DEAMINASE (RIBOFLAVIN-SPECIFIC DEAMINASE) + 5-AMINO-6-(5-PHOSPHORIBOSYLAMINO)URACIL REDUCTASE (HTP REDUCTASE)	INVOLVED IN RIBOFLAVIN BIOSYNTHESIS (AT THE SECOND AND THIRD STEPS). CONVERTS 2,5-DIAMINO-6-(RIBOSYLAMINO)-4(3H)-PYRIMIDINONE 5'-PHOSPHATE INTO 5-AMINO-6-(RIBOSYLAMINO)-2,4(1H,3H)-PYRIMIDINEDIONE 5'-PHOSPHATE [CATALYTIC ACTIVITY 1: 2,5-DIAMINO-6-HYDROXY-4-(5-PHOSPHORIBOSYLAMINO)PYRIMIDINE + H(2)O = 5-AMINO-6-(5-PHOSPHORIBOSYLAMINO)URACIL + NH(3)] [CATALYTIC ACTIVITY 2: 5-AMINO-6-(5-PHOSPHORIBITYL…	MtH37Rv-2671 (1L19)	4.93784	5.23637	5.66251	5.56014	4.27592	1.43961	0.987877	0.970852	0.499972	0.599521
	Rv2673	aftC	Possible arabinofuranosyltransferase AftC	Cell wall and cell processes	Rv2673	POSSIBLE CONSERVED INTEGRAL MEMBRANE PROTEIN	UNKNOWN	MtH37Rv-2673 (1N19)	1.5215	1.92418	1.63707	1.74427	1.74866	1.30037	0.997569	0.647913	0.800848	0.36131
	Rv2686c	Rv2686c	Antibiotic-transport integral membrane leucine and alanine and valine rich protein ABC transporter	Cell wall and cell processes	Rv2686c	PROBABLE ANTIBIOTIC-TRANSPORT INTEGRAL MEMBRANE LEUCINE AND ALANINE AND VALINE RICH PROTEIN ABC TRANSPORTER	THOUGHT TO BE INVOLVED IN ACTIVE TRANSPORT OF UNIDENTIFIED ANTIBIOTIC ACROSS THE MEMBRANE (EXPORT): ANTIBIOTIC RESISTANCE BY AN EXPORT MECHANISM. RESPONSIBLE FOR THE TRANSLOCATION OF THE SUBSTRATE ACROSS THE MEMBRANE.	MtH37Rv-2686c (1I21)	4.57251	3.73792	3.74279	3.49478	3.15311	1.72103	0.996058	2.28657	0.905704	5.38713
	Rv2688c	Rv2688c	Antibiotic-transport ATP-binding protein ABC transporter	Cell wall and cell processes	Rv2688c	PROBABLE ANTIBIOTIC-TRANSPORT ATP-BINDING PROTEIN ABC TRANSPORTER	THOUGHT TO BE INVOLVED IN ACTIVE TRANSPORT OF UNIDENTIFIED ANTIBIOTIC ACROSS THE MEMBRANE (EXPORT): ANTIBIOTIC RESISTANCE BY AN EXPORT MECHANISM. RESPONSIBLE FOR ENERGY COUPLING TO THE TRANSPORT SYSTEM.	MtH37Rv-2688c (10D4)	9.06939	7.43541	7.4902	5.47479	4.6435	1.50562	0.937957	1.94455	1.04232	6.61996
	Rv2693c	Rv2693c	Probable conserved integral membrane alanine and leucine rich protein	Cell wall and cell processes	Rv2693c	PROBABLE CONSERVED INTEGRAL MEMBRANE ALANINE AND LEUCINE RICH PROTEIN	UNKNOWN	MtH37Rv-2693c (1O21)	21.2322	14.3285	18.2462	11.3951	10.7557	1.90575	0.990093	1.39801	2.09687	3.38945
	Rv2694c	Rv2694c	Conserved protein	Conserved hypotheticals	Rv2694c	CONSERVED HYPOTHETICAL PROTEIN	FUNCTION UNKNOWN	MtH37Rv-2694c (10E4)	10.3686	8.56648	7.05637	5.53037	3.92628	1.28893	0.969569	1.21524	1.18184	2.85574
	Rv2703	sigA	RNA polymerase sigma factor SigA (sigma-A)	Information pathways	sigA	RNA POLYMERASE SIGMA FACTOR SIGA (SIGMA-A)	THE SIGMA FACTOR IS AN INITIATION FACTOR THAT PROMOTES ATTACHMENT OF THE RNA POLYMERASE TO SPECIFIC INITIATION SITES AND THEN IS RELEASED. THIS IS THE PRIMARY SIGMA-FACTOR OF THIS BACTERIA. SUPPOSEDLY INVOLVED IN THE HOUSEKEEPING REGULONS.	MtH37Rv-2703 (10G4)	3.68228	3.33207	3.04142	2.22925	2.09642	1.21382	0.980048	0.902595	1.44863	2.30492
	Rv2705c	Rv2705c	Conserved hypothetical protein	Conserved hypotheticals	Rv2705c	CONSERVED HYPOTHETICAL PROTEIN	FUNCTION UNKNOWN	MtH37Rv-2705c (10A5)	5.74807	5.21309	4.64127	4.2431	3.44252	1.70878	0.97863	1.29033	2.13443	2.05371
	Rv2706c	Rv2706c	Hypothetical protein	Conserved hypotheticals	Rv2706c	HYPOTHETICAL PROTEIN	UNKNOWN	MtH37Rv-2706c (10B5)	9.74442	9.85908	9.34905	5.70962	5.79289	2.44181	0.974978	1.65416	2.15965	4.96232
	Rv2707	Rv2707	Probable conserved transmembrane alanine and leucine rich protein	Conserved hypotheticals	Rv2707	PROBABLE CONSERVED TRANSMEMBRANE ALANINE AND LEUCINE RICH PROTEIN	UNKNOWN	MtH37Rv-2707 (1O22)	27.6657	29.3033	21.8403	12.9237	14.6576	3.81749	0.982971	1.1754	1.55555	3.29619
	Rv2709	Rv2709	Probable conserved transmembrane protein	Cell wall and cell processes	Rv2709	PROBABLE CONSERVED TRANSMEMBRANE PROTEIN	UNKNOWN	MtH37Rv-2709 (1P22)	12.7919	11.5913	10.1245	10.5862	9.91787	2.37001	0.965957	0.774687	1.19915	2.11185
	Rv2710	sigB	RNA polymerase sigma factor SigB	Information pathways	sigB	RNA POLYMERASE SIGMA FACTOR SIGB	THE SIGMA FACTOR IS AN INITIATION FACTOR THAT PROMOTES ATTACHMENT OF THE RNA POLYMERASE TO SPECIFIC INITIATION SITES AND THEN IS RELEASED. MAY CONTROL THE REGULONS OF STATIONARY PHASE AND GENERAL STRESS RESISTANCE. SEEMS TO BE REGULATED BY SIGH (Rv3223c PRODUCT) AND SIGE (Rv1221 PRODUCT). SEEMS TO REGULATE KATG|Rv1908c AND THE HEAT-SHOCK RESPONSE.	MtH37Rv-2710 (10D5)	17.8622	17.3401	16.1145	14.7536	13.4576	2.54682	0.983657	0.75211	0.874343	3.11174
	Rv2711	ideR	Iron-dependent repressor and activator IdeR	Regulatory proteins	ideR	IRON-DEPENDENT REPRESSOR AND ACTIVATOR IDER	TRANSCRIPTIONAL REGULATORY PROTEIN (REPRESSOR AND ACTIVATOR), IRON-BINDING REPRESSOR OF SIDEROPHORE BIOSYNTHESIS AND IRON UPTAKE. SEEMS TO REGULATE A VARIETY OF GENES ENCODING A VARIETY OF PROTEINS e.g. TRANSPORTERS, PROTEINS INVOLVED IN SIDEROPHORE SYNTHESIS AND IRON STORAGE, MEMBERS OF THE PE/PPE FAMILY, ENZYMES INVOLVED IN LIPID METABOLISM, TRANSCRIPTIONAL REGULATORY PROTEINS, ETC. ALSO ACTIVA…	MtH37Rv-2711 (1I23)	9.42835	9.37753	8.54523	9.09652	6.2508	1.6468	0.999239	1.01702	1.26121	1.90827
	Rv2713	sthA	Probable soluble pyridine nucleotide transhydrogenase SthA (STH) (NAD(P)(+) transhydrogenase [B-specific]) (nicotinamide nucleotide transhydrogenase)	Intermediate metabolism and respiration	sthA	PROBABLE SOLUBLE PYRIDINE NUCLEOTIDE TRANSHYDROGENASE STHA (STH) (NAD(P)(+) TRANSHYDROGENASE [B-SPECIFIC]) (NICOTINAMIDE NUCLEOTIDE TRANSHYDROGENASE)	CONVERSION OF NADPH, GENERATED BY PERIPHERAL CATABOLIC PATHWAYS, TO NADH, WHICH CAN ENTER THE RESPIRATORY CHAIN FOR ENERGY GENERATION [CATALYTIC ACTIVITY: NADPH + NAD(+) = NADP(+) + NADH].	MtH37Rv-2713 (1K23)	2.78389	2.70947	2.55111	3.75725	3.43579	1.19548	0.981398	0.645885	1.05861	1.02179
	Rv2729c	Rv2729c	Probable conserved integral membrane alanine valine and leucine rich protein	Cell wall and cell processes	Rv2729c	PROBABLE CONSERVED INTEGRAL MEMBRANE ALANINE VALINE AND LEUCINE RICH PROTEIN	UNKNOWN	MtH37Rv-2729c (2B1)	4.46124	4.96698	4.03859	4.27349	3.32593	2.09986	0.997332	1.14835	4.02257	1.79187
	Rv2736c	recX	Regulatory protein RecX	Information pathways	recX	REGULATORY PROTEIN RECX	MAY PLAY A REGULATORY ROLE POSSIBLY BY INTERACTING WITH RECA, THE PRODUCT OF THE UPSTREAM ORF.	MtH37Rv-2736c (2A2)	2.21823	1.94667	2.18874	2.05551	1.78687	1.14046	0.99915	1.51381	1.24385	1.15016
	Rv2742c	Rv2742c	Conserved hypothetical arginine rich protein	Conserved hypotheticals	Rv2742c	CONSERVED HYPOTHETICAL ARGININE RICH PROTEIN	FUNCTION UNKNOWN	MtH37Rv-2742c (2E2)	6.72009	6.06454	7.03051	5.62706	5.30052	1.95797	0.976568	0.603939	1.05427	1.19331
	Rv2743c	Rv2743c	Possible conserved transmembrane alanine rich protein	Cell wall and cell processes	Rv2743c	POSSIBLE CONSERVED TRANSMEMBRANE ALANINE RICH PROTEIN	UNKNOWN	MtH37Rv-2743c (2F2)	3.13725	3.16539	3.00996	2.49472	1.8634	0.811385	0.988803	1.01905	1.08537	1.44664
	Rv2744c	35kd_ag	Conserved 35 kDa alanine rich protein	Conserved hypotheticals	35kd_ag	CONSERVED 35 KDA ALANINE RICH PROTEIN	UNKNOWN	MtH37Rv-2744c (2G2)	3.54785	4.14435	3.40706	2.01579	1.94603	0.799265	0.98884	0.938865	1.13516	1.18289
	Rv2745c	clgR	Transcriptional regulatory protein ClgR	Regulatory proteins	Rv2745c	POSSIBLE TRANSCRIPTIONAL REGULATORY PROTEIN	POSSIBLY INVOLVED IN TRANSCRIPTIONAL MECHANISM.	MtH37Rv-2745c (10H5)	6.96929	8.38562	6.50581	4.33411	3.61191	1.2085	0.995909	1.32243	1.58216	2.08929
	Rv2748c	ftsK	Possible cell division transmembrane protein FtsK	Cell wall and cell processes	ftsK	POSSIBLE CELL DIVISION TRANSMEMBRANE PROTEIN FTSK	POSSIBLY INVOLVED IN CELL DIVISION PROCESSES	MtH37Rv-2748c (2B3)	3.47666	3.53728	3.9971	2.40719	2.25374	1.71981	0.975531	1.59013	0.248339	2.2328
	Rv2754c	thyX	Probable thymidylate synthase ThyX (ts) (TSase)	Intermediate metabolism and respiration	thyX	PROBABLE THYMIDYLATE SYNTHASE THYX (TS) (TSase)	CATALYZES THE FORMATION OF DTMP AND TETRAHYDROFOLATE FROM DUMP AND METHYLENETETRAHYDROFOLATE	MtH37Rv-2754c (2F3)	1.6118	1.62982	2.15399	1.74022	1.47928	1.16236	0.993322	0.853124	1.17519	0.456419
	Rv2758c	vapB21	Possible antitoxin VapB21	Virulence, detox and adaptation	vapB21	POSSIBLE ANTITOXIN VAPB21	UNKNOWN	MtH37Rv-2758c (10D6)	1.87747	1.73104	1.53125	1.62079	1.59896	1.25175	0.98287	0.747395	0.83371	0.895716
	Rv2759c	vapC42	Possible toxin VapC42. Contains PIN domain.	Virulence, detox and adaptation	Rv2759c	CONSERVED HYPOTHETICAL PROTEIN WITH PIN DOMAIN	UNKNOWN	MtH37Rv-2759c (10E6)	3.85431	3.58279	3.43193	3.49984	3.28554	1.82817	0.982444	0.771434	1.11475	1.26637
	Rv2761c	hsdS	Possible type I restriction/modification system specificity determinant HsdS (S protein)	Information pathways	hsdS	POSSIBLE TYPE I RESTRICTION/MODIFICATION SYSTEM SPECIFICITY DETERMINANT HSDS (S PROTEIN)	IMPLICATED IN RESTRICTION/MODIFICATION OF DNA. COMPONENT OF TYPE I RESTRICTION/MODIFICATION SYSTEM. IT IS THOUGHT THAT THE M AND S SUBUNITS TOGETHER FORM A METHYLTRANSFERASE (MTASE) THAT METHYLATES TWO ADENINE RESIDUES IN COMPLEMENTARY STRANDS OF BIPARTITE DNA RECOGNITION SEQUENCE.	MtH37Rv-2761c (2B4)	15.3914	15.7371	11.9065	11.1039	7.21741	2.20797	0.9946	1.13805	0.802353	0.655965
	Rv2762c	Rv2762c	Conserved hypothetical protein	Conserved hypotheticals	Rv2762c	CONSERVED HYPOTHETICAL PROTEIN	FUNCTION UNKNOWN	MtH37Rv-2762c (2C4)	7.85712	5.38881	5.12289	4.28188	3.46204	1.11927	0.991973	0.848009	0.790849	0.617487
	Rv2763c	dfrA	Dihydrofolate reductase DfrA (DHFR) (tetrahydrofolate dehydrogenase)	Intermediate metabolism and respiration	dfrA	DIHYDROFOLATE REDUCTASE DFRA (DHFR) (TETRAHYDROFOLATE DEHYDROGENASE)	ESSENTIAL STEP FOR DE NOVO GLYCINE AND PURINE SYNTHESIS, DNA PRECURSOR SYNTHESIS, AND FOR THE CONVERSION OF DUMP TO DTMP [CATALYTIC ACTIVITY: 5,6,7,8-TETRAHYDROFOLATE + NADP(+) = 7,8-DIHYDROFOLATE + NADPH].	MtH37Rv-2763c (2D4)	7.28151	5.96663	4.74042	3.96666	3.1409	1.48658	0.998526	1.20163	1.00334	0.903161
	Rv2764c	thyA	Probable thymidylate synthase ThyA (ts) (TSASE)	Intermediate metabolism and respiration	thyA	PROBABLE THYMIDYLATE SYNTHASE THYA (TS) (TSASE)	INVOLVED IN DEOXYRIBONUCLEOTIDE BIOSYNTHESIS. PROVIDES THE SOLE DE NOVO SOURCE OF DTMP FOR DANA BIOSYNTHESIS [CATALYTIC ACTIVITY: 5,10-METHYLENETETRAHYDROFOLATE + DUMP = DIHYDROFOLATE + DTMP].	MtH37Rv-2764c (2E4)	13.1751	16.5701	13.4219	9.02881	5.65861	2.55567	0.987761	1.44263	0.7031	1.68339
	Rv2768c	PPE43	PPE family protein PPE43	PE/PPE families	PPE43	PPE FAMILY PROTEIN	FUNCTION UNKNOWN	MtH37Rv-2768c (10G6)	3.84308	3.97726	4.46764	3.17317	3.17903	1.13147	0.981455	3.7808	6.39871	2.99197
	Rv2775	Rv2775	GCN5-related N-acetyltransferase	Intermediate metabolism and respiration	Rv2775	GCN5-RELATED N-ACETYLTRANSFERASE	ACETYLATION, SUBSTRATE UNKNOWN	MtH37Rv-2775 (2C5)	1.80431	1.83954	1.83037	1.48915	1.5359	1.68717	0.996392	1.31974	1.16795	1.84524
	Rv2777c	Rv2777c	Conserved hypothetical protein	Conserved hypotheticals	Rv2777c	CONSERVED HYPOTHETICAL PROTEIN	FUNCTION UNKNOWN	MtH37Rv-2777c (2D5)	2.53802	2.00542	1.93332	1.54889	1.78843	1.74036	0.999848	2.35706	1.39522	7.10872
	Rv2780	ald	Secreted L-alanine dehydrogenase Ald (40 kDa antigen) (TB43)	Intermediate metabolism and respiration	ald	SECRETED L-ALANINE DEHYDROGENASE ALD (40 KDA ANTIGEN) (TB43)	MAY PLAY A ROLE IN CELL WALL SYNTHESIS AS L-ALANINE IS AN IMPORTANT CONSTITUENT OF THE PEPTIDOGLYCAN LAYER [CATALYTIC ACTIVITY: L-ALANINE + H(2)O + NAD(+) = PYRUVATE + NH(3) + NADH].	MtH37Rv-2780 (2G5)	2.92549	3.52586	4.28624	3.54143	2.45114	0.72243	0.992174	0.477093	0.854256	2.96215
	Rv2781c	Rv2781c	Possible alanine rich oxidoreductase	Intermediate metabolism and respiration	Rv2781c	POSSIBLE ALANINE RICH OXIDOREDUCTASE	FUNCTION UNKNOWN; PROBABLY INVOLVED IN CELLULAR METABOLISM.	MtH37Rv-2781c (2H5)	4.15618	4.26064	5.18951	3.59066	3.10722	0.74114	0.999924	1.10712	0.653394	1.23279
	Rv2782c	pepR	Probable zinc protease PepR	Intermediate metabolism and respiration	pepR	PROBABLE ZINC PROTEASE PEPR	FUNCTION UNKNOWN; POSSIBLY HYDROLYZES PEPTIDES AND/OR PROTEINS	MtH37Rv-2782c (2A6)	8.79279	8.40457	10.3236	8.75793	8.0805	3.45744	0.999057	1.18193	0.874781	1.83373
	Rv2783c	gpsI	Bifunctional protein polyribonucleotide nucleotidyltransferase GpsI: guanosine pentaphosphate synthetase + polyribonucleotide nucleotidyltransferase (polynucleotide phosphorylase) (pnpase)	Information pathways	gpsI	BIFUNCTIONAL PROTEIN POLYRIBONUCLEOTIDE NUCLEOTIDYLTRANSFERASE GPSI: GUANOSINE PENTAPHOSPHATE SYNTHETASE + POLYRIBONUCLEOTIDE NUCLEOTIDYLTRANSFERASE (POLYNUCLEOTIDE PHOSPHORYLASE) (PNPASE)	INVOLVED IN mRNA DEGRADATION. HYDROLYSES SINGLE-STRANDED POLYRIBONUCLEOTIDES PROCESSIVELY IN THE 3' TO 5' DIRECTION. INVOLVED IN THE RNA DEGRADOSOME, A MULTI-ENZYME COMPLEX IMPORTANT IN RNA PROCESSING AND MESSENGER RNA DEGRADATION [CATALYTIC ACTIVITY: RNA(N+1) + PHOSPHATE = RNA(N) + A NUCLEOSIDE DIPHOSPHATE].	MtH37Rv-2783c (2B6)	7.85522	11.9287	7.88364	10.4281	7.03229	3.28057	0.977939	1.67281	1.10212	1.64502
	Rv2787	Rv2787	Conserved hypothetical alanine rich protein	Conserved hypotheticals	Rv2787	CONSERVED HYPOTHETICAL ALANINE RICH PROTEIN	FUNCTION UNKNOWN	MtH37Rv-2787 (2E6)	6.44397	7.16687	5.66627	5.41643	3.8179	1.83964	0.995623	1.51825	1.00649	1.8615
	Rv2812	Rv2812	Probable transposase	Insertion sequences and phages	Rv2812	PROBABLE TRANSPOSASE	REQUIRED FOR THE TRANSPOSITION OF THE INSERTION ELEMENT IS1604.	MtH37Rv-2812 (2A8)	5.74697	6.98654	9.39618	13.1636	5.06865	2.57804	0.949863	1.49294	2.32355	2.78417
	Rv2814c	Rv2814c	Probable transposase	Insertion sequences and phages	Rv2814c	PROBABLE TRANSPOSASE	REQUIRED FOR THE TRANSPOSITION OF THE INSERTION ELEMENT IS6110.	MtH37Rv-2814c (10B9)	4.02719	6.19355	4.6277	2.64235	4.32284	0.998741	0.999931	0.549816	0.856079	0.577793
	Rv2815c	Rv2815c	Probable transposase	Insertion sequences and phages	Rv2815c	PROBABLE TRANSPOSASE	REQUIRED FOR THE TRANSPOSITION OF THE INSERTION ELEMENT IS6110.	MtH37Rv-2815c (10C9)	5.93436	4.74915	4.48385	3.38843	2.89835	1.36715	0.994941	1.10349	0.75744	1.54489
	Rv2823c	Rv2823c	Conserved protein	Conserved hypotheticals	Rv2823c	CONSERVED HYPOTHETICAL PROTEIN	FUNCTION UNKNOWN	MtH37Rv-2823c (2A9)	2.93201	3.72302	3.83203	3.34059	3.09364	3.02718	0.992556	2.5345	0.915998	2.62781
	Rv2824c	Rv2824c	Hypothetical protein	Conserved hypotheticals	Rv2824c	HYPOTHETICAL PROTEIN	UNKNOWN	MtH37Rv-2824c (2B9)	4.1595	4.11471	3.52359	3.33806	2.97084	1.6596	0.998273	2.319	1.00636	3.51679
	Rv2825c	Rv2825c	Conserved hypothetical protein	Conserved hypotheticals	Rv2825c	CONSERVED HYPOTHETICAL PROTEIN	FUNCTION UNKNOWN	MtH37Rv-2825c (2C9)	2.79398	2.34314	2.16622	1.74231	1.74075	1.28897	0.992779	0.92901	0.691412	2.02557
	Rv2826c	Rv2826c	Hypothetical protein	Conserved hypotheticals	Rv2826c	HYPOTHETICAL PROTEIN	UNKNOWN	MtH37Rv-2826c (2D9)	11.6398	15.3558	16.537	10.3289	9.15269	2.63494	0.991972	0.943985	0.65824	1.16826
	Rv2828c	Rv2828c	Conserved hypothetical protein	Conserved hypotheticals	Rv2828c	CONSERVED HYPOTHETICAL PROTEIN	FUNCTION UNKNOWN	MtH37Rv-2828c (10E9)	1.90966	2.08521	1.67698	1.26782	1.35482	1.1105	0.999074	1.01802	0.749241	2.31306
	Rv2831	echA16	Probable enoyl-CoA hydratase EchA16 (enoyl hydrase) (unsaturated acyl-CoA hydratase) (crotonase)	Lipid metabolism	echA16	PROBABLE ENOYL-CoA HYDRATASE ECHA16 (ENOYL HYDRASE) (UNSATURATED ACYL-CoA HYDRATASE) (CROTONASE)	COULD POSSIBLY OXIDIZE FATTY ACIDS USING SPECIFIC COMPONENTS [CATALYTIC ACTIVITY: (3S)-3-HYDROXYACYL-CoA = TRANS-2(OR 3)-ENOYL-CoA + H(2)O].	MtH37Rv-2831 (2G9)	2.19873	2.04183	2.11615	1.78863	1.53099	1.2991	0.998889	0.723777	0.808989	0.609596
	Rv2832c	ugpC	Probable Sn-glycerol-3-phosphate transport ATP-binding protein ABC transporter UgpC	Cell wall and cell processes	ugpC	PROBABLE Sn-GLYCEROL-3-PHOSPHATE TRANSPORT ATP-BINDING PROTEIN ABC TRANSPORTER UGPC	THOUGHT TO BE INVOLVED IN ACTIVE TRANSPORT OF Sn-GLYCEROL-3-PHOSPHATE ACROSS THE MEMBRANE (IMPORT). RESPONSIBLE FOR ENERGY COUPLING TO THE TRANSPORT SYSTEM.	MtH37Rv-2832c (10G9)	2.44328	2.35258	2.70561	2.63608	2.80571	1.4044	0.985525	0.885866	0.940491	0.788051
	Rv2834c	ugpE	Probable Sn-glycerol-3-phosphate transport integral membrane protein ABC transporter UgpE	Cell wall and cell processes	ugpE	PROBABLE Sn-GLYCEROL-3-PHOSPHATE TRANSPORT INTEGRAL MEMBRANE PROTEIN ABC TRANSPORTER UGPE	INVOLVED IN ACTIVE TRANSPORT OF Sn-GLYCEROL-3-PHOSPHATE ACROSS THE MEMBRANE (IMPORT). RESPONSIBLE FOR THE TRANSLOCATION OF THE SUBSTRATE ACROSS THE MEMBRANE.	MtH37Rv-2834c (2A10)	11.1723	13.4877	17.5043	10.7675	10.0463	4.09528	0.981378	1.30649	1.40818	0.805936
	Rv2835c	ugpA	Probable Sn-glycerol-3-phosphate transport integral membrane protein ABC transporter UgpA	Cell wall and cell processes	ugpA	PROBABLE Sn-GLYCEROL-3-PHOSPHATE TRANSPORT INTEGRAL MEMBRANE PROTEIN ABC TRANSPORTER UGPA	INVOLVED IN ACTIVE TRANSPORT OF Sn-GLYCEROL-3-PHOSPHATE ACROSS THE MEMBRANE (IMPORT). RESPONSIBLE FOR THE TRANSLOCATION OF THE SUBSTRATE ACROSS THE MEMBRANE.	MtH37Rv-2835c (2B10)	7.69733	10.2473	11.7216	11.705	11.2334	3.45302	0.986441	1.25708	1.30609	0.75289
	Rv2836c	dinF	Possible DNA-damage-inducible protein F DinF	Information pathways	dinF	POSSIBLE DNA-DAMAGE-INDUCIBLE PROTEIN F DINF	FUNCTION UNKNOWN; INDUCTION BY DNA DAMAGE.	MtH37Rv-2836c (2C10)	4.57676	4.89024	5.10877	5.17865	5.77246	1.61075	0.927809	0.537701	1.04032	0.611966
	Rv2838c	rbfA	Probable ribosome-binding factor a RbfA (P15B protein)	Information pathways	rbfA	PROBABLE RIBOSOME-BINDING FACTOR A RBFA (P15B PROTEIN)	ASSOCIATES WITH FREE 30S RIBOSOMAL SUBUNITS (BUT NOT WITH 30S SUBUNITS THAT ARE PART OF 70S RIBOSOMES OR POLYSOMES). ESSENTIAL FOR EFFICIENT PROCESSING OF 16S RRNA. MAY INTERACT WITH THE 5'TERMINAL HELIX REGION OF 16S SRNA.	MtH37Rv-2838c (2E10)	9.89282	8.04846	7.54252	6.3826	4.7124	1.86943	0.99957	1.62762	1.49713	1.9896
	Rv2839c	infB	Probable translation initiation factor if-2 InfB	Information pathways	infB	PROBABLE TRANSLATION INITIATION FACTOR IF-2 INFB	IF-2, ONE OF THE ESSENTIAL COMPONENTS FOR THE INITIATION OF PROTEIN SYNTHESIS IN VITRO, PROTECTS FORMYLMETHIONYL-TRNA FROM SPONTANEOUS HYDROLYSIS AND PROMOTES ITS BINDING TO THE 30S RIBOSOMAL SUBUNITS. IT IS ALSO INVOLVED IN THE HYDROLYSIS OF GTP DURING THE FORMATION OF THE 70S RIBOSOMAL COMPLEX.	MtH37Rv-2839c (2F10)	5.81486	7.90003	7.2104	6.45593	3.99379	1.78996	0.994005	0.962354	0.877139	2.98528
	Rv2841c	nusA	Probable N utilization substance protein A NusA	Information pathways	nusA	PROBABLE N UTILIZATION SUBSTANCE PROTEIN A NUSA	COULD PARTICIPATES IN BOTH THE TERMINATION AND ANTITERMINATION OF TRANSCRIPTION.	MtH37Rv-2841c (2G10)	3.52509	3.70171	3.39731	3.19474	2.32653	1.35567	0.996943	1.30767	0.831612	2.88021
	Rv2842c	Rv2842c	Conserved protein	Conserved hypotheticals	Rv2842c	CONSERVED HYPOTHETICAL PROTEIN	FUNCTION UNKNOWN	MtH37Rv-2842c (2H10)	1.80099	1.82576	1.67438	1.44715	1.24197	0.964343	0.98922	0.872079	0.472976	2.75258
	Rv2850c	Rv2850c	Possible magnesium chelatase	Intermediate metabolism and respiration	Rv2850c	POSSIBLE MAGNESIUM CHELATASE	FUNCTION UNKNOWN; POSSIBLY INTRODUCES A MAGNESIUM ION INTO SPECIFIC SUBSTRATE/COMPOUND.	MtH37Rv-2850c (10A10)	1.78199	1.63651	1.7973	1.43088	1.35513	1.2225	0.998835	0.926869	0.801414	0.829416
	Rv2851c	Rv2851c	GCN5-related N-acetyltransferase	Intermediate metabolism and respiration	Rv2851c	GCN5-RELATED N-ACETYLTRANSFERASE	ACETYLATION, SUBSTRATE UNKNOWN	MtH37Rv-2851c (2H11)	1.67275	1.3474	1.21936	0.863516	0.897269	1.01932	0.995971	1.14475	0.864917	1.77866
	Rv2854	Rv2854	Unknown protein	Conserved hypotheticals	Rv2854	HYPOTHETICAL PROTEIN	UNKNOWN	MtH37Rv-2854 (2B12)	2.63193	2.8086	3.16477	2.26524	2.22207	1.92009	0.968113	1.09562	1.57967	1.23054
	Rv2855	mtr	NADPH-dependent mycothiol reductase Mtr	Intermediate metabolism and respiration	mtr	NADPH-DEPENDENT MYCOTHIOL REDUCTASE MTR	INVOLVED IN REDUCTION OF MYCOTHIOL.	MtH37Rv-2855 (2C12)	1.63519	1.70522	2.08251	1.78802	1.67446	1.602	0.998367	1.2723	1.18865	0.790595
	Rv2865	relF	Antitoxin RelF	Virulence, detox and adaptation	relB2	POSSIBLE ANTITOXIN RELB2	FUNCTION UNKNOWN	MtH37Rv-2865 (10E10)	12.1834	11.8325	10.0887	6.89064	5.11026	2.7211	0.997648	1.58197	1.14456	3.73629
	Rv2866	relG	Toxin RelG	Virulence, detox and adaptation	relE2	POSSIBLE TOXIN RELE2	FUNCTION UNKNOWN	MtH37Rv-2866 (10F10)	7.58554	7.00637	6.07279	5.03919	3.64316	1.95245	0.996601	1.5043	1.82917	3.51823
	Rv2867c	Rv2867c	GCN5-related N-acetyltransferase	Intermediate metabolism and respiration	Rv2867c	GCN5-RELATED N-ACETYLTRANSFERASE	ACETYLATION, SUBSTRATE UNKNOWN	MtH37Rv-2867c (2K1)	4.44318	5.4326	4.15398	3.70868	3.32439	0.69571	0.992085	0.931644	2.1776	2.89972
	Rv2869c	rip	Membrane bound metalloprotease	Cell wall and cell processes	rip	MEMBRANE BOUND METALLOPROTEASE	CONTROLS MEMBRANE COMPOSITION	MtH37Rv-2869c (2M1)	4.11423	3.98138	3.34779	1.66929	1.69108	0.82021	0.945711	1.57202	1.75396	3.78375
	Rv2870c	dxr	Probable 1-deoxy-D-xylulose 5-phosphate reductoisomerase Dxr (DXP reductoisomerase) (1-deoxyxylulose-5-phosphate reductoisomerase)	Intermediate metabolism and respiration	dxr	PROBABLE 1-DEOXY-D-XYLULOSE 5-PHOSPHATE REDUCTOISOMERASE DXR (DXP REDUCTOISOMERASE) (1-DEOXYXYLULOSE-5-PHOSPHATE REDUCTOISOMERASE)	INVOLVED IN THE DEOXYXYLULOSE-5-PHOSPHATE PATHWAY (DXP) OF ISOPRENOID BIOSYNTHESIS (AT THE SECOND STEP). CATALYZES THE NADP-DEPENDENT REARRANGEMENT AND REDUCTION OF 1-DEOXY-D-XYLULOSE-5-PHOSPHATE (DXP) TO 2-C-METHYL-D- ERYTHRITOL 4-PHOSPHATE (MEP).	MtH37Rv-2870c (2N1)	3.39309	2.91108	3.07033	2.25101	1.83815	1.11809	0.999897	0.92403	2.38071	1.75118
	Rv2873	mpt83	Cell surface lipoprotein Mpt83 (lipoprotein P23)	Cell wall and cell processes	mpt83	CELL SURFACE LIPOPROTEIN MPT83 (LIPOPROTEIN P23)	NOT REALLY KNOWN.	MtH37Rv-2873 (10H10)	5.82321	5.81681	6.49347	4.34105	4.06017	1.96121	0.998881	1.47322	2.16647	1.46397
	Rv2874	dipZ	Possible integral membrane C-type cytochrome biogenesis protein DipZ	Intermediate metabolism and respiration	dipZ	POSSIBLE INTEGRAL MEMBRANE C-TYPE CYTOCHROME BIOGENESIS PROTEIN DIPZ	COULD BE INVOLVED IN CYTOCHROME-C BIOGENESIS.	MtH37Rv-2874 (2P1)	11.1213	11.7386	11.2636	7.77245	7.15172	2.52306	0.992315	3.66653	3.0278	2.97305
	Rv2875	mpt70	Major secreted immunogenic protein Mpt70	Cell wall and cell processes	mpt70	MAJOR SECRETED IMMUNOGENIC PROTEIN MPT70	UNKNOWN	MtH37Rv-2875 (10A11)	3.67644	2.93023	2.42735	2.14856	1.82431	1.04383	0.989357	1.44997	1.47486	1.57917
	Rv2877c	Rv2877c	Probable conserved integral membrane protein	Cell wall and cell processes	Rv2877c	PROBABLE CONSERVED INTEGRAL MEMBRANE PROTEIN	UNKNOWN; POSSIBLY INVOLVED IN TRANSPORT OF MERCURY ACROSS THE MEMBRANE.	MtH37Rv-2877c (2I2)	5.34551	5.61715	4.3535	3.37483	2.23481	0.787699	0.998991	1.71474	3.833	3.61841
	Rv2879c	Rv2879c	Conserved hypothetical protein	Conserved hypotheticals	Rv2879c	CONSERVED HYPOTHETICAL PROTEIN	FUNCTION UNKNOWN	MtH37Rv-2879c (10C11)	1.62085	1.7283	1.39972	0.968387	0.942235	1.1457	0.998711	1.18685	1.4639	2.50056
	Rv2885c	Rv2885c	Probable transposase	Insertion sequences and phages	Rv2885c	PROBABLE TRANSPOSASE	REQUIRED FOR THE TRANSPOSITION OF THE INSERTION ELEMENT IS1539.	MtH37Rv-2885c (10E11)	3.24345	3.10252	3.63849	2.9096	2.26319	1.52667	0.998246	2.9802	1.51364	1.60638
	Rv2887	Rv2887	Probable transcriptional regulatory protein	Regulatory proteins	Rv2887	PROBABLE TRANSCRIPTIONAL REGULATORY PROTEIN	INVOLVED IN TRANSCRIPTIONAL MECHANISM.	MtH37Rv-2887 (2O2)	3.01686	3.33761	3.52225	3.06538	2.64654	2.3566	0.996366	1.64715	1.03048	2.02469
	Rv2892c	PPE45	PPE family protein PPE45	PE/PPE families	PPE45	PPE FAMILY PROTEIN	FUNCTION UNKNOWN	MtH37Rv-2892c (10H11)	3.18427	3.4409	3.73329	2.99513	2.72289	1.70239	0.997285	1.12929	2.1288	1.80997
	Rv2893	Rv2893	Possible oxidoreductase	Intermediate metabolism and respiration	Rv2893	POSSIBLE OXIDOREDUCTASE	FUNCTION UNKNOWN; PROBABLY INVOLVED IN CELLULAR METABOLISM.	MtH37Rv-2893 (2K3)	2.73883	2.60235	2.92373	2.43834	2.71978	1.11285	0.996192	0.950536	1.092	1.21882
	Rv2896c	Rv2896c	Conserved hypothetical protein	Conserved hypotheticals	Rv2896c	CONSERVED HYPOTHETICAL PROTEIN	FUNCTION UNKNOWN	MtH37Rv-2896c (2N3)	6.80912	6.59985	7.24302	5.46831	4.26047	1.64394	0.98458	1.07044	1.68143	1.88578
	Rv2897c	Rv2897c	Conserved hypothetical protein	Conserved hypotheticals	Rv2897c	CONSERVED HYPOTHETICAL PROTEIN	FUNCTION UNKNOWN	MtH37Rv-2897c (2O3)	14.3536	11.9783	14.2145	9.13588	8.88996	2.24236	0.988732	2.57484	3.04342	2.97616
	Rv2900c	fdhF	Possible formate dehydrogenase H FdhF (formate-hydrogen-lyase-linked, selenocysteine-containing polypeptide) (formate dehydrogenase-H alpha subunit) (FDH-H)	Intermediate metabolism and respiration	fdhF	POSSIBLE FORMATE DEHYDROGENASE H FDHF (FORMATE-HYDROGEN-LYASE-LINKED, SELENOCYSTEINE-CONTAINING POLYPEPTIDE) (FORMATE DEHYDROGENASE-H ALPHA SUBUNIT) (FDH-H)	DECOMPOSES FORMIC ACID TO HYDROGEN AND CARBON DIOXIDE UNDER ANAEROBIC CONDITIONS IN THE ABSENCE OF EXOGENOUS ELECTRON ACCEPTORS [CATALYTIC ACTIVITY: FORMATE + NAD(+) = CO(2) + NADH].	MtH37Rv-2900c (2J4)	2.12218	1.93302	1.97797	1.70689	1.30976	1.10193	0.998856	1.00491	1.41739	1.36429
	Rv2913c	Rv2913c	Possible D-amino acid aminohydrolase (D-amino acid hydrolase)	Intermediate metabolism and respiration	Rv2913c	POSSIBLE D-AMINO ACID AMINOHYDROLASE (D-AMINO ACID HYDROLASE)	HYDROLIZES SPECIFIC D-AMINO ACID.	MtH37Rv-2913c (2K5)	4.42992	4.58731	5.35865	3.99005	3.15174	1.58196	0.99852	0.987682	2.02929	1.16112
	Rv2914c	pknI	Probable transmembrane serine/threonine-protein kinase I PknI (protein kinase I) (STPK I) (phosphorylase B kinase kinase) (hydroxyalkyl-protein kinase)	Regulatory proteins	pknI	PROBABLE TRANSMEMBRANE SERINE/THREONINE-PROTEIN KINASE I PKNI (PROTEIN KINASE I) (STPK I) (PHOSPHORYLASE B KINASE KINASE) (HYDROXYALKYL-PROTEIN KINASE)	INVOLVED IN SIGNAL TRANSDUCTION (VIA PHOSPHORYLATION). THOUGHT TO BE INVOLVED IN CELL DIVISION/DIFFERENTIATION [CATALYTIC ACTIVITY: ATP + A PROTEIN = ADP + A PHOSPHOPROTEIN].	MtH37Rv-2914c (2L5)	2.90069	2.68871	3.46841	2.75823	2.36727	1.09191	0.984479	1.26637	2.10188	1.12196
	Rv2917	Rv2917	Conserved hypothetical alanine and arginine rich protein	Conserved hypotheticals	Rv2917	CONSERVED HYPOTHETICAL ALANINE AND ARGININE RICH PROTEIN	FUNCTION UNKNOWN	MtH37Rv-2917 (2O5)	3.40288	3.41198	4.06271	3.0132	2.96828	3.62649	0.964914	2.99453	1.83533	0.858951
	Rv2918c	glnD	Probable [protein-PII] uridylyltransferase GlnD (PII uridylyl- transferase) (uridylyl removing enzyme) (UTASE)	Intermediate metabolism and respiration	glnD	PROBABLE [PROTEIN-PII] URIDYLYLTRANSFERASE GLND (PII URIDYLYL- TRANSFERASE) (URIDYLYL REMOVING ENZYME) (UTASE)	MODIFIES, BY URIDYLYLATION OR DEURIDYLYLATION THE PII (GLNB|Rv2919c) REGULATORY PROTEIN [CATALYTIC ACTIVITY: UTP + [PROTEIN-PII] = DIPHOSPHATE + URIDYLYL-[PROTEIN-PII]].	MtH37Rv-2918c (2P5)	8.77659	6.65892	8.94505	7.26027	6.17206	1.99317	0.993808	1.27539	2.37654	1.63845
	Rv2919c	glnB	Probable nitrogen regulatory protein P-II GlnB	Regulatory proteins	glnB	PROBABLE NITROGEN REGULATORY PROTEIN P-II GLNB	IN NITROGEN-LIMITING CONDITIONS, WHEN THE RATIO OF GLN TO 2-KETOGLUTARATE DECREASES, P-II IS URIDYLYLATED TO P-II-UMP BY GLND|Rv2918c. P-II-UMP ALLOWS THE DEADENYLYLATION OF GLUTAMINE SYNTHETASE (GS), THUS ACTIVATING THE ENZYME. CONVERSERLY, IN NITROGEN EXCESS P-II IS DEURIDYLATED AND PROMOTES THE ADENYLATION OF GS. P-II INDIRECTLY CONTROLS THE TRANSCRIPTION OF THE GS GENE (GLNA: FOUR COPIES IN T…	MtH37Rv-2919c (10E12)	3.27881	2.57171	2.26734	1.73392	1.34512	0.992214	0.979114	1.66883	1.8072	6.36249
	Rv2924c	fpg	Probable formamidopyrimidine-DNA glycosylase Fpg (FAPY-DNA glycosylase)	Information pathways	fpg	PROBABLE FORMAMIDOPYRIMIDINE-DNA GLYCOSYLASE FPG (FAPY-DNA GLYCOSYLASE)	INVOLVED IN BASE EXCISION REPAIR (REPAIR OF OXIDIZED PURINES). THIS ENZYME MAY PLAY A SIGNIFICANT ROLE IN PROCESSES LEADING TO RECOVERY FROM MUTAGENESIS AND/OR CELL DEATH BY ALKYLATING AGENTS [CATALYTIC ACTIVITY HYDROLYSIS OF DNA CONTAINING RING-OPENED N7-METHYLGUANINE RESIDUES, RELEASING 2,6-DIAMINO-4-HYDROXY-5-(N-METHYL)FORMAMIDOPYRIMIDE].	MtH37Rv-2924c (2M6)	1.55932	1.45464	1.63207	1.43797	1.37192	1.00707	0.999874	0.713105	0.838622	0.773691
	Rv2926c	Rv2926c	Conserved protein	Conserved hypotheticals	Rv2926c	CONSERVED HYPOTHETICAL PROTEIN	FUNCTION UNKNOWN	MtH37Rv-2926c (2O6)	2.12374	2.05792	1.71529	1.35691	1.36156	1.04981	0.991605	1.41876	0.690058	2.4494
	Rv2930	fadD26	Fatty-acid-AMP ligase FadD26 (fatty-acid-AMP synthetase) (fatty-acid-AMP synthase)	Lipid metabolism	fadD26	FATTY-ACID-CoA LIGASE FADD26 (FATTY-ACID-COA SYNTHETASE) (FATTY-ACID-CoA SYNTHASE)	INVOLVED IN PHTHIOCEROL DIMYCOCEROSATE (DIM) BIOSYNTHESIS, POSSIBLY BY ACTIVATING SUBSTRATES FOR THE PPS POLYKETIDES SYNTHASE.	MtH37Rv-2930 (10F12)	2.86557	3.70333	3.26778	2.6142	2.65551	3.25746	0.997969	3.77251	2.50987	9.19798
	Rv2958c	Rv2958c	Possible glycosyl transferase	Intermediate metabolism and respiration	Rv2958c	POSSIBLE GLYCOSYL TRANSFERASE	FUNCTION UNKNOWN; PROBABLY INVOLVED IN CELLULAR METABOLISM. POSSIBLY INVOLVED IN RESISTANCE TO KILLING BY HUMAN MACROPHAGES.	MtH37Rv-2958c (10I2)	2.36683	2.00427	1.7267	1.32415	1.2423	1.95226	0.984989	2.10337	1.59874	1.57376
	Rv2961	Rv2961	Probable transposase	Insertion sequences and phages	Rv2961	PROBABLE TRANSPOSASE	REQUIRED FOR THE TRANSPOSITION OF AN INSERTION ELEMENT.	MtH37Rv-2961 (10K2)	2.30249	2.1	2.05617	1.81678	1.69959	1.94137	0.992633	1.87709	1.24691	1.28062
	Rv2963	Rv2963	Probable integral membrane protein	Cell wall and cell processes	Rv2963	PROBABLE INTEGRAL MEMBRANE PROTEIN	UNKNOWN	MtH37Rv-2963 (2M9)	4.49802	5.40149	5.02288	3.59452	2.99454	2.17587	0.997328	1.82673	1.0628	1.60572
	Rv2973c	recG	Probable ATP-dependent DNA helicase RecG	Information pathways	recG	PROBABLE ATP-DEPENDENT DNA HELICASE RECG	CRITICAL ROLE IN RECOMBINATION AND DNA REPAIR. HELP PROCESS HOLLIDAY JUNCTION INTERMEDIATES TO MATURE PRODUCTS BY CATALYSING BRANCH MIGRATION. HAS A DNA UNWINDING ACTIVITY CHARACTERISTIC OF A DNA HELICASE WITH A 3' TO 5' POLARITY. RECG UNWIND BRANCHED DUPLEX DNA (Y-DNA).	MtH37Rv-2973c (2O10)	1.85602	2.12046	2.54941	2.26866	2.41037	1.23074	0.989225	1.24373	1.32436	0.636625
	Rv2987c	leuD	Probable 3-isopropylmalate dehydratase (small subunit) LeuD (isopropylmalate isomerase) (alpha-IPM isomerase) (IPMI)	Intermediate metabolism and respiration	leuD	PROBABLE 3-ISOPROPYLMALATE DEHYDRATASE (SMALL SUBUNIT) LEUD (ISOPROPYLMALATE ISOMERASE) (ALPHA-IPM ISOMERASE) (IPMI)	INVOLVED IN LEUCINE BIOSYNTHESIS (AT THE SECOND STEP) [CATALYTIC ACTIVITY: 3-ISOPROPYLMALATE = 2-ISOPROPYLMALEATE + H(2)O (ALSO CATALYSES 2-ISOPROPYLMALEATE + H(2)O = 3-HYDROXY-4-METHYL-3-CARBOXYPENTANONE)].	MtH37Rv-2987c (2I12)	1.66916	1.26239	1.20745	1.02327	0.926318	0.72744	0.999706	2.73982	0.446939	3.54855
	Rv2990c	Rv2990c	Hypothetical protein	Conserved hypotheticals	Rv2990c	HYPOTHETICAL PROTEIN	UNKNOWN	MtH37Rv-2990c (2L12)	19.1175	18.264	15.9122	13.4148	9.62297	4.05971	0.999688	2.96221	1.72149	22.831
	Rv2991	Rv2991	Conserved protein	Conserved hypotheticals	Rv2991	CONSERVED HYPOTHETICAL PROTEIN	FUNCTION UNKNOWN	MtH37Rv-2991 (2M12)	2.95287	2.88762	2.78271	2.13135	1.67527	1.49422	0.981982	1.06127	1.22835	1.74164
	Rv2998A	Rv2998A	Conserved hypothetical protein	Conserved hypotheticals	Rv2998A	CONSERVED HYPOTHETICAL PROTEIN	FUNCTION UNKNOWN	MtH37Rv-2998A (11P4)	1.64705	1.35902	1.15842	1.26913	1.20587	1.01408	0.997806	1.30952	1.4026	1.65224
	Rv3016	lpqA	Probable lipoprotein LpqA	Cell wall and cell processes	lpqA	PROBABLE LIPOPROTEIN LPQA	UNKNOWN	MtH37Rv-3016 (3A15)	3.17111	2.78392	3.01355	3.02047	3.28627	1.0321	0.974108	1.53992	3.19848	3.45715
	Rv3023c	Rv3023c	Probable transposase	Insertion sequences and phages	Rv3023c	PROBABLE TRANSPOSASE	REQUIRED FOR THE TRANSPOSITION OF THE INSERTION SEQUENCE IS1081.	MtH37Rv-3023c (10L4)	7.02079	6.18709	6.60866	5.17587	4.32992	1.24305	0.995568	0.730921	4.50199	0.793743
	Rv3026c	Rv3026c	Conserved hypothetical protein	Conserved hypotheticals	Rv3026c	CONSERVED HYPOTHETICAL PROTEIN	FUNCTION UNKNOWN	MtH37Rv-3026c (3D15)	3.20708	3.19618	3.62417	4.11498	4.0568	1.79976	0.986085	1.85008	4.32087	1.40795
	Rv3036c	TB22.2	Probable conserved secreted protein TB22.2	Cell wall and cell processes	TB22.2	PROBABLE CONSERVED SECRETED PROTEIN TB22.2	UNKNOWN	MtH37Rv-3036c (3F16)	1.56474	1.0892	1.64521	1.49457	1.33081	1.24341	0.995398	1.10286	1.04068	1.76951
	Rv3048c	nrdF2	Ribonucleoside-diphosphate reductase (beta chain) NrdF2 (ribonucleotide reductase small subunit) (R2F protein)	Information pathways	nrdF2	RIBONUCLEOSIDE-DIPHOSPHATE REDUCTASE (BETA CHAIN) NRDF2 (RIBONUCLEOTIDE REDUCTASE SMALL SUBUNIT) (R2F PROTEIN)	INVOLVED IN THE DNA REPLICATION PATHWAY. CATALYZES THE BIOSYNTHESIS OF DEOXYRIBONUCLEOTIDES FROM THE CORRESPONDING RIBONUCLEOTIDES, PRECURSORS THAT ARE NECESSARY FOR DNA SYNTHESIS [CATALYTIC ACTIVITY: 2'-DEOXYRIBONUCLEOSIDE DIPHOSPHATE + OXIDIZED THIOREDOXIN + H(2)O = RIBONUCLEOSIDE DIPHOSPHATE + REDUCED THIOREDOXIN].	MtH37Rv-3048c (10O4)	1.86522	2.13947	2.23512	2.00098	1.73673	1.92609	0.99693	1.11542	1.24641	1.09206
	Rv3049c	Rv3049c	Probable monooxygenase	Intermediate metabolism and respiration	Rv3049c	PROBABLE MONOOXYGENASE	FUNCTION UNKNOWN; INVOLVED IN CELLULAR METABOLISM.	MtH37Rv-3049c (3H17)	2.70313	3.30743	3.41841	2.29292	2.17808	0.944882	0.997479	1.11738	1.31891	1.85979
	Rv3054c	Rv3054c	Conserved hypothetical protein	Conserved hypotheticals	Rv3054c	CONSERVED HYPOTHETICAL PROTEIN	FUNCTION UNKNOWN	MtH37Rv-3054c (3D18)	2.2304	2.55137	2.99582	2.45905	2.45971	1.08377	0.999419	1.0149	1.27571	1.89688
	Rv3056	dinP	Possible DNA-damage-inducible protein P DinP (DNA polymerase V) (pol IV 2) (DNA nucleotidyltransferase (DNA-directed))	Information pathways	dinP	POSSIBLE DNA-DAMAGE-INDUCIBLE PROTEIN P DINP (DNA POLYMERASE V) (POL IV 2) (DNA NUCLEOTIDYLTRANSFERASE (DNA-DIRECTED))	THOUGHT TO BE INVOLVED IN DNA METABOLISM AND MUTAGENESIS [CATALYTIC ACTIVITY: N DEOXYNUCLEOSIDE TRIPHOSPHATE = N DIPHOSPHATE + {DNA}N].	MtH37Rv-3056 (3E18)	1.55057	1.35295	1.62028	1.29736	0.967537	0.992773	0.994004	1.05877	0.816857	0.941823
	Rv3060c	Rv3060c	Probable transcriptional regulatory protein (probably GntR-family)	Regulatory proteins	Rv3060c	PROBABLE TRANSCRIPTIONAL REGULATORY PROTEIN (PROBABLY GNTR-FAMILY)	INVOLVED IN TRANSCRIPTIONAL MECHANISM.	MtH37Rv-3060c (3A19)	1.64619	1.6631	1.94753	1.77652	1.52705	1.58811	0.996343	1.2304	0.929281	1.9229
	Rv3062	ligB	Probable ATP-dependent DNA ligase LigB (polydeoxyribonucleotide synthase [ATP]) (polynucleotide ligase [ATP]) (sealase) (DNA repair protein) (DNA joinase)	Information pathways	ligB	PROBABLE ATP-DEPENDENT DNA LIGASE LIGB (POLYDEOXYRIBONUCLEOTIDE SYNTHASE [ATP]) (POLYNUCLEOTIDE LIGASE [ATP]) (SEALASE) (DNA REPAIR PROTEIN) (DNA JOINASE)	THIS PROTEIN SEALS DURING DNA REPLICATION, DNA RECOMBINATION AND DNA REPAIR NICKS IN DOUBLE-STRANDED DNA [CATALYTIC ACTIVITY: ATP + (DEOXYRIBONUCLEOTIDE)(N) + (DEOXYRIBONUCLEOTIDE)(M) = AMP + PYROPHOSPHATE + (DEOXYRIBONUCLEOTIDE)(N+M)].	MtH37Rv-3062 (10K5)	3.07542	2.62569	3.68233	2.42032	1.98515	1.25211	0.99365	1.10213	1.21484	0.949247
	Rv3063	cstA	Probable carbon starvation protein A homolog CstA	Virulence, detox and adaptation	cstA	PROBABLE CARBON STARVATION PROTEIN A HOMOLOG CSTA	PEPTIDE UTILIZATION DURING CARBON STARVATION.	MtH37Rv-3063 (3B19)	1.97179	2.25295	2.36188	1.90051	1.78314	1.35417	0.997944	0.804974	1.38237	0.506002
	Rv3065	mmr	Multidrugs-transport integral membrane protein Mmr	Cell wall and cell processes	mmr	MULTIDRUGS-TRANSPORT INTEGRAL MEMBRANE PROTEIN MMR	INVOLVED IN TRANSPORT OF MULTIDRUGS (TETRAPHENYLPHOSPHONIUM, ERYTHROMYCIN, ETHIDIUM BROMIDE, ACRIFLAVINE, SAFRANIN O, PYRONIN Y, etc) ACROSS THE MEMBRANE (EXPORT): MULTIDRUGS RESISTANCE BY AN EXPORT MECHANISM (CONFERES RESISTANCE TO TOXIC COMPOUNDS BY REMOVING THEM FOR THE CELLS). RESPONSIBLE FOR THE TRANSLOCATION OF THE SUBSTRATE ACROSS THE MEMBRANE.	MtH37Rv-3065 (3C19)	4.83917	3.77854	3.49952	2.45659	2.05245	1.22049	0.997237	1.11941	0.914346	2.72539
	Rv3066	Rv3066	Probable transcriptional regulatory protein (probably DeoR-family)	Regulatory proteins	Rv3066	PROBABLE TRANSCRIPTIONAL REGULATORY PROTEIN (PROBABLY DEOR-FAMILY)	INVOLVED IN TRANSCRIPTIONAL MECHANISM.	MtH37Rv-3066 (3D19)	13.9912	12.7634	13.3546	10.3741	8.86617	3.21888	0.996122	1.2803	2.51162	3.59432
	Rv3067	Rv3067	Conserved hypothetical protein	Conserved hypotheticals	Rv3067	CONSERVED HYPOTHETICAL PROTEIN	FUNCTION UNKNOWN	MtH37Rv-3067 (3E19)	5.6708	4.33262	4.41593	4.02979	2.90676	2.16021	0.996319	1.24312	1.60742	2.42107
	Rv3068c	pgmA	Probable phosphoglucomutase PgmA (glucose phosphomutase) (PGM)	Intermediate metabolism and respiration	pgmA	PROBABLE PHOSPHOGLUCOMUTASE PGMA (GLUCOSE PHOSPHOMUTASE) (PGM)	THIS ENZYME PARTICIPATES IN BOTH THE BREAKDOWN AND SYNTHESIS OF GLUCOSE [CATALYTIC ACTIVITY: ALPHA-D-GLUCOSE 1-PHOSPHATE = ALPHA-D-GLUCOSE 6-PHOSPHATE].	MtH37Rv-3068c (3F19)	3.03145	2.88454	3.08307	2.44051	2.19864	1.5985	0.999387	1.21177	1.46755	1.31142
	Rv3071	Rv3071	Conserved hypothetical protein	Conserved hypotheticals	Rv3071	CONSERVED HYPOTHETICAL PROTEIN	FUNCTION UNKNOWN	MtH37Rv-3071 (3G19)	5.91202	5.00534	5.83322	4.16827	3.21102	1.63239	0.999193	1.22228	1.41598	1.60817
	Rv3072c	Rv3072c	Conserved hypothetical protein	Conserved hypotheticals	Rv3072c	CONSERVED HYPOTHETICAL PROTEIN	FUNCTION UNKNOWN	MtH37Rv-3072c (3H19)	2.1237	2.15637	2.40538	1.97027	1.64968	1.92866	0.984392	1.20808	1.03815	1.19595
	Rv3077	Rv3077	Possible hydrolase	Intermediate metabolism and respiration	Rv3077	POSSIBLE HYDROLASE	FUNCTION UNKNOWN; PROBABLY INVOLVED IN CELLULAR METABOLISM.	MtH37Rv-3077 (3C20)	2.16189	1.91495	2.36459	1.89873	1.5766	1.69567	0.996352	0.978773	1.03373	0.790837
	Rv3079c	Rv3079c	Conserved protein	Conserved hypotheticals	Rv3079c	CONSERVED HYPOTHETICAL PROTEIN	FUNCTION UNKNOWN	MtH37Rv-3079c (3E20)	2.07458	1.92569	2.10831	1.72916	1.25804	0.885339	0.995553	1.94366	1.37858	2.24281
	Rv3080c	pknK	Serine/threonine-protein kinase transcriptional regulatory protein PknK (protein kinase K) (STPK K)	Regulatory proteins	pknK	PROBABLE SERINE/THREONINE-PROTEIN KINASE TRANSCRIPTIONAL REGULATORY PROTEIN PKNK (PROTEIN KINASE K) (STPK K)	INVOLVED IN SIGNAL TRANSDUCTION (VIA PHOSPHORYLATION). INVOLVED IN TRANSCRIPTIONAL REGULATORY MECHANISM AND IN THE REGULATION OF SECONDARY METABOLITES [CATALYTIC ACTIVITY: ATP + A PROTEIN = ADP + A PHOSPHOPROTEIN].	MtH37Rv-3080c (3F20)	5.50895	5.28018	6.35914	5.38456	3.85448	1.6055	0.997177	1.06064	1.63703	1.66587
	Rv3081	Rv3081	Conserved hypothetical protein	Conserved hypotheticals	Rv3081	CONSERVED HYPOTHETICAL PROTEIN	FUNCTION UNKNOWN	MtH37Rv-3081 (3G20)	3.23459	2.55457	2.44585	2.16363	1.70793	0.960568	0.962933	0.953872	0.983259	1.57821
	Rv3082c	virS	Virulence-regulating transcriptional regulator VirS (AraC/XylS family)	Virulence, detox and adaptation	virS	VIRULENCE-REGULATING TRANSCRIPTIONAL REGULATOR VIRS (ARAC/XYLS FAMILY)	MAY HAVE A ROLE IN THE REGULATION OF PROTEINS NECESSARY FOR VIRULENCE.	MtH37Rv-3082c (3H20)	3.5818	2.55169	3.78553	3.2563	2.92247	1.47561	0.996468	1.46313	1.53237	1.40495
	Rv3083	Rv3083	Probable monooxygenase (hydroxylase)	Intermediate metabolism and respiration	Rv3083	PROBABLE MONOOXYGENASE (HYDROXYLASE)	FUNCTION UNKNOWN; POSSIBLE OXIDOREDUCTASE INVOLVED IN CELLULAR METABOLISM.	MtH37Rv-3083 (10I6)	2.80716	2.16219	2.36999	3.73191	2.9393	1.4647	0.999311	1.25207	1.52622	1.1334
	Rv3094c	Rv3094c	Conserved hypothetical protein	Conserved hypotheticals	Rv3094c	CONSERVED HYPOTHETICAL PROTEIN	FUNCTION UNKNOWN	MtH37Rv-3094c (10L6)	3.87417	3.87624	3.96044	4.00457	3.71102	2.45792	0.98559	1.07006	1.21416	1.29827
	Rv3095	Rv3095	Hypothetical transcriptional regulatory protein	Regulatory proteins	Rv3095	HYPOTHETICAL TRANSCRIPTIONAL REGULATORY PROTEIN	UNKNOWN. COULD BE INVOLVED IN REGULATORY MECHANISM.	MtH37Rv-3095 (3A22)	9.39956	10.9421	10.1554	10.904	10.2618	3.75369	0.997354	1.34112	1.15933	1.6852
	Rv3096	Rv3096	Conserved hypothetical protein	Conserved hypotheticals	Rv3096	CONSERVED HYPOTHETICAL PROTEIN	FUNCTION UNKNOWN	MtH37Rv-3096 (3B22)	2.18179	2.97045	2.99884	3.00758	3.21036	1.38242	0.999551	0.983178	0.78066	0.341644
	Rv3097c	lipY	PE-PGRS family protein, triacylglycerol lipase LipY (esterase/lipase) (triglyceride lipase) (tributyrase)	PE/PPE families	lipY	PE-PGRS FAMILY PROTEIN, TRIACYLGLYCEROL LIPASE (ESTERASE/LIPASE) (TRIGLYCERIDE LIPASE) (TRIBUTYRASE)	GENERATES DIACYLGLYCEROL AND A FATTY ACID ANION FROM TRIACYLGLYCEROL [CATALYTIC ACTIVITY: TRIACYLGLYCEROL + H(2)O = DIACYLGLYCEROL + A FATTY ACID ANION].	MtH37Rv-3097c (3C22)	11.3416	13.0445	15.1171	15.1017	10.2507	2.69847	0.99824	0.886747	0.844006	1.25858
	Rv3098c	Rv3098c	Hypothetical protein	Conserved hypotheticals	Rv3098c	HYPOTHETICAL PROTEIN	UNKNOWN	MtH37Rv-3098c (10M6)	6.32279	9.60495	7.01741	7.01667	6.09133	2.13683	0.991788	1.23657	1.31319	3.74869
	Rv3115	Rv3115	Probable transposase	Insertion sequences and phages	Rv3115	PROBABLE TRANSPOSASE	INVOLVED IN THE TRANSPOSITION IN THE INSERTION SEQUENCE IS1081.	MtH37Rv-3115 (10K7)	3.77015	3.86647	3.17495	3.34123	3.24688	1.06392	0.989413	0.699311	3.58265	0.631844
	Rv3122	Rv3122	Hypothetical protein	Conserved hypotheticals	Rv3122	HYPOTHETICAL PROTEIN	UNKNOWN	MtH37Rv-3122 (3B24)	4.2851	3.20133	3.22439	3.17096	3.02309	1.0542	0.999212	1.56978	0.509696	2.40581
	Rv3123	Rv3123	Hypothetical protein	Conserved hypotheticals	Rv3123	HYPOTHETICAL PROTEIN	UNKNOWN	MtH37Rv-3123 (3C24)	3.53773	2.35704	2.32827	3.08972	3.01517	1.81138	0.991472	1.34835	1.2802	1.64301
	Rv3131	Rv3131	Conserved protein	Conserved hypotheticals	Rv3131	CONSERVED HYPOTHETICAL PROTEIN	FUNCTION UNKNOWN	MtH37Rv-3131 (3F24)	2.77089	2.04758	2.96384	3.27112	3.5974	1.37148	0.991034	1.45463	18.203	1.50642
	Rv3138	pflA	Probable pyruvate formate lyase activating protein PflA (formate acetyltransferase activating enzyme) ([pyruvate formate-lyase] activating enzyme)	Intermediate metabolism and respiration	pflA	PROBABLE PYRUVATE FORMATE LYASE ACTIVATING PROTEIN PFLA (FORMATE ACETYLTRANSFERASE ACTIVATING ENZYME) ([PYRUVATE FORMATE-LYASE] ACTIVATING ENZYME)	INVOLVED IN CELLULAR METABOLISM [CATALYTIC ACTIVITY: S-adenosyl-L-methionine + dihydroflavodoxin + [formate acetyltransferase]-glycine = 5'-deoxyadenosine + methionine + flavodoxin + [formate acetyltransferase]-glycine-2-yl radical].	MtH37Rv-3138 (3J1)	3.19187	3.30679	2.75834	2.50861	1.85393	1.68685	0.995758	1.54761	1.2552	5.28484
	Rv3139	fadE24	Probable acyl-CoA dehydrogenase FadE24	Lipid metabolism	fadE24	PROBABLE ACYL-CoA DEHYDROGENASE FADE24	FUNCTION UNKNOWN, BUT INVOLVED IN LIPID DEGRADATION.	MtH37Rv-3139 (3K1)	8.90139	9.10102	9.63967	7.46536	5.62723	2.871	0.997304	1.36038	1.717	3.78605
	Rv3160c	Rv3160c	Possible transcriptional regulatory protein (probably TetR-family)	Regulatory proteins	Rv3160c	POSSIBLE TRANSCRIPTIONAL REGULATORY PROTEIN (PROBABLY TETR-FAMILY)	POSSIBLY INVOLVED IN TRANSCRIPTIONAL MECHANISM.	MtH37Rv-3160c (3J3)	4.13515	4.98962	5.36048	4.92084	5.11069	1.97655	0.996726	0.983944	0.664268	1.05781
	Rv3161c	Rv3161c	Possible dioxygenase	Intermediate metabolism and respiration	Rv3161c	POSSIBLE DIOXYGENASE	FUNCTION UNKNOWN; INVOLVED IN CELLULAR METABOLISM.	MtH37Rv-3161c (3K3)	3.13368	4.01012	4.06644	4.71017	3.49761	1.31231	0.985063	1.34049	0.842452	1.41114
	Rv3175	Rv3175	Possible amidase (aminohydrolase)	Intermediate metabolism and respiration	Rv3175	POSSIBLE AMIDASE (AMINOHYDROLASE)	FUNCTION UNKNOWN; INVOLVED IN CELLULAR METABOLISM.	MtH37Rv-3175 (3O4)	2.83118	2.88749	3.52987	3.45186	2.49485	2.40502	0.999064	1.6393	1.45557	1.1608
	Rv3177	Rv3177	Possible peroxidase (non-haem peroxidase)	Virulence, detox and adaptation	Rv3177	POSSIBLE PEROXIDASE (NON-HAEM PEROXIDASE)	SUPPOSEDLY INVOLVED IN DETOXIFICATION REACTIONS.	MtH37Rv-3177 (3I5)	5.3336	5.49289	4.97896	4.64487	4.24856	2.08559	0.967137	1.68792	1.62443	1.85827
	Rv3180c	Rv3180c	Hypothetical alanine rich protein	Conserved hypotheticals	Rv3180c	HYPOTHETICAL ALANINE RICH PROTEIN	UNKNOWN	MtH37Rv-3180c (3L5)	2.36646	2.28759	2.15438	1.8387	1.74919	1.25363	0.994638	0.888368	1.39258	1.08889
	Rv3185	Rv3185	Probable transposase	Insertion sequences and phages	Rv3185	PROBABLE TRANSPOSASE	INVOLVED IN THE TRANSPOSITION IN THE INSERTION SEQUENCE IS6110.	MtH37Rv-3185 (10J10)	4.42816	3.47343	3.11695	3.02186	2.95794	0.879093	0.967846	0.772322	0.782171	1.27687
	Rv3186	Rv3186	Probable transposase for insertion sequence element IS6110 (fragment)	Insertion sequences and phages	Rv3186	PROBABLE TRANSPOSASE FOR INSERTION SEQUENCE ELEMENT IS6110 (FRAGMENT)	INVOLVED IN THE TRANSPOSITION OF THE INSERTION SEQUENCE IS6110.	MtH37Rv-3186 (10K10)	5.28073	4.78418	5.23044	3.6059	3.23266	1.3817	0.996142	1.0067	0.988497	1.3912
	Rv3187	Rv3187	Probable transposase	Insertion sequences and phages	Rv3187	PROBABLE TRANSPOSASE	INVOLVED IN THE TRANSPOSITION OF THE INSERTION SEQUENCE IS6110.	MtH37Rv-3187 (10L10)	5.882	4.48839	4.09828	4.75201	3.53349	1.14029	0.986907	1.02115	0.962564	1.49571
	Rv3189	Rv3189	Conserved hypothetical protein	Conserved hypotheticals	Rv3189	CONSERVED HYPOTHETICAL PROTEIN	FUNCTION UNKNOWN	MtH37Rv-3189 (3N5)	5.75856	5.39983	4.99649	4.10666	3.76801	1.50762	0.959697	1.29627	1.78705	1.62249
	Rv3190c	Rv3190c	Hypothetical protein	Conserved hypotheticals	Rv3190c	HYPOTHETICAL PROTEIN	UNKNOWN	MtH37Rv-3190c (3O5)	3.51319	3.52568	4.02887	3.79356	2.67342	1.67892	0.998573	1.26835	0.826578	1.24319
	Rv3195	Rv3195	Conserved hypothetical protein	Conserved hypotheticals	Rv3195	CONSERVED HYPOTHETICAL PROTEIN	FUNCTION UNKNOWN	MtH37Rv-3195 (3L6)	5.05899	5.26443	6.77793	6.63538	5.41744	2.26316	0.997256	1.10108	2.47531	1.87664
	Rv3197	Rv3197	Probable conserved ATP-binding protein ABC transporter	Cell wall and cell processes	Rv3197	PROBABLE CONSERVED ATP-BINDING PROTEIN ABC TRANSPORTER	THOUGHT TO BE INVOLVED IN ACTIVE TRANSPORT ACROSS THE MEMBRANE. RESPONSIBLE FOR ENERGY COUPLING TO THE TRANSPORT SYSTEM.	MtH37Rv-3197 (3N6)	1.50195	1.52841	1.3645	1.20876	1.09545	0.870518	0.9962	3.23965	1.33981	5.2487
	Rv3202c	Rv3202c	Possible ATP-dependent DNA helicase	Information pathways	Rv3202c	POSSIBLE ATP-DEPENDENT DNA HELICASE	HAS BOTH ATPASE AND HELICASE ACTIVITIES	MtH37Rv-3202c (3K7)	12.3123	12.0196	10.9656	10.587	9.07659	2.73371	0.992368	1.77748	1.38343	1.25462
	Rv3203	lipV	Possible lipase LipV	Intermediate metabolism and respiration	lipV	POSSIBLE LIPASE LIPV	FUNCTION UNKNOWN; PRESUMED LIPOLYTIC ENZYME INVOLVED IN CELLULAR METABOLISM.	MtH37Rv-3203 (10N10)	5.73648	6.68469	7.10268	4.92988	4.01658	1.60964	0.999872	1.08255	1.23423	1.34513
	Rv3204	Rv3204	Possible DNA-methyltransferase (modification methylase)	Information pathways	Rv3204	POSSIBLE DNA-METHYLTRANSFERASE (MODIFICATION METHYLASE)	CAUSES METHYLATION.	MtH37Rv-3204 (3L7)	3.08059	2.70096	2.6771	3.51763	3.17194	1.00904	0.992258	1.01639	1.27366	0.730453
	Rv3205c	Rv3205c	Conserved protein	Conserved hypotheticals	Rv3205c	CONSERVED HYPOTHETICAL PROTEIN	FUNCTION UNKNOWN	MtH37Rv-3205c (3M7)	5.94963	4.60202	4.41091	4.09615	3.56611	1.22723	0.996066	0.855403	0.763684	1.58065
	Rv3206c	moeB1	Probable molybdenum cofactor biosynthesis protein MoeB1 (MPT-synthase sulfurylase) (molybdopterin synthase sulphurylase)	Intermediate metabolism and respiration	moeB1	PROBABLE MOLYBDENUM COFACTOR BIOSYNTHESIS PROTEIN MOEB1 (MPT-SYNTHASE SULFURYLASE) (MOLYBDOPTERIN SYNTHASE SULPHURYLASE)	POSSIBLY INVOLVED IN MOLYBDOPTERIN METABOLISM (SYNTHESIS)	MtH37Rv-3206c (3N7)	4.93846	5.39014	4.71537	5.20117	3.58201	1.29878	0.957314	1.5776	1.77009	3.75404
	Rv3212	Rv3212	Conserved alanine valine rich protein	Conserved hypotheticals	Rv3212	CONSERVED HYPOTHETICAL ALANINE VALINE RICH PROTEIN	FUNCTION UNKNOWN	MtH37Rv-3212 (3L8)	1.60822	1.52028	1.66221	2.18034	1.99504	1.20088	0.997899	0.689361	0.625024	0.8297
	Rv3215	entC	Probable isochorismate synthase EntC (isochorismate hydroxymutase) (enterochelin biosynthesis)	Intermediate metabolism and respiration	entC	PROBABLE ISOCHORISMATE SYNTHASE ENTC (ISOCHORISMATE HYDROXYMUTASE) (ENTEROCHELIN BIOSYNTHESIS)	COULD BE INVOLVED IN ENTEROBACTIN BIOSYNTHESIS. ENTEROBACTIN IS AN IRON-CHELATING COMPOUND INVOLVED IN TRANSPORTING IRON FROM THE BACTERIAL ENVIRONMENT INTO THE CELL CYTOPLASM. COULD BE ALSO INVOLVED IN 2,3-DIHYDROXYBENZOATE OR ENTEROCHELIN OR MENAQUINONE BIOSYNTHESIS [CATALYTIC ACTIVITY: CHORISMATE = ISOCHORISMATE].	MtH37Rv-3215 (3N8)	2.5327	2.4486	3.66159	3.82328	3.45948	1.71233	0.99966	0.964244	1.10166	0.567094
	Rv3218	Rv3218	Conserved protein	Conserved hypotheticals	Rv3218	CONSERVED HYPOTHETICAL PROTEIN	FUNCTION UNKNOWN	MtH37Rv-3218 (3P8)	1.50517	1.55269	2.03307	2.46373	2.35394	1.21693	0.99914	0.938003	0.852719	0.704422
	Rv3220c	Rv3220c	Probable two component sensor kinase	Regulatory proteins	Rv3220c	PROBABLE TWO COMPONENT SENSOR KINASE	SENSOR PART OF A TWO COMPONENT REGULATORY SYSTEM.	MtH37Rv-3220c (3I9)	6.8274	6.30464	6.9106	4.33042	2.6353	1.22783	0.999609	0.96341	0.806148	1.27171
	Rv3221c	TB7.3	Biotinylated protein TB7.3	Lipid metabolism	TB7.3	BIOTINYLATED PROTEIN TB7.3	FUNCTION UNKNOWN	MtH37Rv-3221c (10J11)	3.04854	2.8664	2.60941	2.17034	1.78708	1.74049	0.99872	1.0571	0.782892	1.30442
	Rv3223c	sigH	Alternative RNA polymerase sigma-E factor (sigma-24) SigH (RPOE)	Information pathways	sigH	ALTERNATIVE RNA POLYMERASE SIGMA-E FACTOR (SIGMA-24) SIGH (RPOE)	ALTERNATIVE SIGMA FACTOR THAT PLAYS A ROLE IN THE OXIDATIVE-STRESS RESPONSE (REGULATION OF THIOREDOXIN RECYCLING). THE SIGMA FACTOR IS AN INITIATION FACTOR THAT PROMOTES ATTACHMENT OF THE RNA POLYMERASE TO SPECIFIC INITIATION SITES AND THEN IS RELEASED. THIS SIGMA FACTOR IS INVOLVED IN HEAT SHOCK AND OXIDATIVE STRESS RESPONSE; IT IS BELIEVED TO CONTROL PROTEIN PROCESSING IN THE EXTRACYTOPLASMIC C…	MtH37Rv-3223c (3J9)	5.55429	6.50147	5.92315	3.75262	2.92621	1.05363	0.984021	1.18575	0.608035	2.32344
	Rv3240c	secA1	Probable preprotein translocase SecA1 1 subunit	Cell wall and cell processes	secA1	PROBABLE PREPROTEIN TRANSLOCASE SECA1 1 SUBUNIT	INVOLVED IN PROTEIN EXPORT. INTERACTS WITH THE SECY/SECE SUBUNITS. SECA HAS A CENTRAL ROLE IN COUPLING THE HYDROLYSIS OF ATP TO THE TRANSFER OF PRE-SECRETORY PERIPLASMIC AND OUTER MEMBRANE PROTEINS ACROSS THE MEMBRANE.	MtH37Rv-3240c (3J11)	1.74962	1.76388	1.8228	1.18689	1.02455	0.807835	0.999753	1.13778	1.10077	2.16319
	Rv3242c	Rv3242c	Conserved hypothetical protein	Conserved hypotheticals	Rv3242c	CONSERVED HYPOTHETICAL PROTEIN	FUNCTION UNKNOWN	MtH37Rv-3242c (3L11)	2.1537	1.74413	1.72202	1.19616	1.12679	0.971963	0.997078	1.51912	1.75412	2.67383
	Rv3243c	Rv3243c	Unknown protein	Conserved hypotheticals	Rv3243c	HYPOTHETICAL PROTEIN	UNKNOWN	MtH37Rv-3243c (3M11)	2.74401	2.45642	2.50303	1.95989	1.53346	1.02765	0.991091	1.43074	1.68572	3.00766
	Rv3247c	tmk	Thymidylate kinase Tmk (dTMP kinase) (thymidylic acid kinase) (TMPK)	Intermediate metabolism and respiration	tmk	PROBABLE THYMIDYLATE KINASE TMK (dTMP KINASE) (THYMIDYLIC ACID KINASE) (TMPK)	PHOSPHORYLATION OF DTMP TO FORM DTDP IN BOTH DE NOVO AND SALVAGE PATHWAYS OF DTTP SYNTHESIS [CATALYTIC ACTIVITY: ATP + THYMIDINE 5'-PHOSPHATE = ADP + THYMIDINE 5'-DIPHOSPHATE].	MtH37Rv-3247c (3I12)	2.13291	2.44286	2.7941	1.94794	1.65817	2.38133	0.99851	1.44343	1.67004	1.78837
	Rv3252c	alkB	Probable transmembrane alkane 1-monooxygenase AlkB (alkane 1-hydroxylase) (lauric acid omega-hydroxylase) (omega-hydroxylase) (fatty acid omega-hydroxylase) (alkane hydroxylase-rubredoxin)	Lipid metabolism	alkB	PROBABLE TRANSMEMBRANE ALKANE 1-MONOOXYGENASE ALKB (ALKANE 1-HYDROXYLASE) (LAURIC ACID OMEGA-HYDROXYLASE) (OMEGA-HYDROXYLASE) (FATTY ACID OMEGA-HYDROXYLASE) (ALKANE HYDROXYLASE-RUBREDOXIN)	THOUGHT TO BE INVOLVED IN FATTY ACID METABOLISM. GENERATES OCTANOL AND OXIDIZED RUBREDOXIN FROM OCTANE AND REDUCED RUBREDOXIN. ALSO HYDROXYLATES FATTY ACIDS IN THE OMEGA-POSITION [CATALYTIC ACTIVITY: OCTANE + REDUCED RUBREDOXIN + (O)2 = 1-OCTANOL + OXIDIZED RUBREDOXIN + H(2)O].	MtH37Rv-3252c (3L12)	2.47291	2.72872	3.25396	2.43792	1.88023	1.28312	0.992725	1.24292	2.14462	2.40871
	Rv3263	Rv3263	Probable DNA methylase (modification methylase) (methyltransferase)	Information pathways	Rv3263	PROBABLE DNA METHYLASE (MODIFICATION METHYLASE) (METHYLTRANSFERASE)	CAUSES DNA METHYLATION.	MtH37Rv-3263 (4F1)	2.1639	2.41661	2.40621	2.48709	2.13798	2.7988	0.99751	1.94506	0.934075	1.17287
	Rv3270	ctpC	Probable metal cation-transporting P-type ATPase C CtpC	Cell wall and cell processes	ctpC	PROBABLE METAL CATION-TRANSPORTING P-TYPE ATPASE C CTPC	METAL CATION-TRANSPORTING ATPASE; POSSIBLY CATALYZES THE TRANSPORT OF UNDETERMINED METAL CATION WITH THE HYDROLYSE OF ATP [CATALYTIC ACTIVITY: ATP + H(2)O + UNDETERMINED METAL CATION(IN) = ADP + PHOSPHATE + UNDETERMINED METAL CATION(OUT)].	MtH37Rv-3270 (4D2)	11.2872	10.836	8.75518	9.17088	6.43877	2.26582	0.99782	0.755327	0.682523	1.2335
	Rv3283	sseA	Probable thiosulfate sulfurtransferase SseA (rhodanese) (thiosulfate cyanide transsulfurase) (thiosulfate thiotransferase)	Intermediate metabolism and respiration	sseA	PROBABLE THIOSULFATE SULFURTRANSFERASE SSEA (RHODANESE) (THIOSULFATE CYANIDE TRANSSULFURASE) (THIOSULFATE THIOTRANSFERASE)	POSSIBLY A SULFOTRANSFERASE INVOLVED IN THE FORMATION OF THIOSULFATE [CATALYTIC ACTIVITY: THIOSULFATE + CYANIDE = SULFITE + THIOCYANATE].	MtH37Rv-3283 (4F3)	2.65937	2.60217	2.72452	2.20902	1.74599	1.04008	0.987739	0.934606	0.914759	0.980239
	Rv3286c	sigF	Alternative RNA polymerase sigma factor SigF	Information pathways	sigF	ALTERNATE RNA POLYMERASE SIGMA FACTOR SIGF	THE SIGMA FACTOR IS AN INITIATION FACTOR THAT PROMOTES ATTACHMENT OF THE RNA POLYMERASE TO SPECIFIC INITIATION SITES AND THEN IS RELEASED. THOUGHT TO BE INVOLVED IN SURVIVAL AND PROLIFERATION IN LUNG GRANULOMAS DURING INFECTION. THOUGHT TO BE INVOLVED IN VIRULENCE AND PERSISTENCE PROCESSES. MODULATES EXPRESSION OF THE 16 KDa ALPHA-CRYSTALLIN HOMOLOGUE/Rv2031c. NEGATIVELY REGULATED BY Rv3287c|RSBW…	MtH37Rv-3286c (4A4)	6.07952	5.84669	5.26727	4.21302	3.03596	1.42179	0.999976	0.731934	1.24189	1.30427
	Rv3287c	rsbW	Anti-sigma factor RsbW (sigma negative effector)	Information pathways	rsbW	ANTI-SIGMA FACTOR RSBW (SIGMA NEGATIVE EFFECTOR)	BINDS TO SIGMA AND BLOCKS ITS ABILITY TO FORM AN RNA POLYMERASE HOLOENZYME. REGULATES NEGATIVELY SIGF|Rv3286c, AND NEGATIVELY REGULATED BY Rv1365c|RSFA AND Rv3687C|RSFB.	MtH37Rv-3287c (4B4)	4.27846	3.53271	3.35325	2.72617	2.20277	1.01741	0.997811	0.775443	1.1623	2.50482
	Rv3290c	lat	Probable L-lysine-epsilon aminotransferase Lat (L-lysine aminotransferase) (lysine 6-aminotransferase)	Intermediate metabolism and respiration	lat	PROBABLE L-LYSINE-EPSILON AMINOTRANSFERASE LAT (L-LYSINE AMINOTRANSFERASE) (LYSINE 6-AMINOTRANSFERASE)	POSSIBLY INVOLVED IN L-ALPHA-AMINOADIPIC ACID (L-AAA) BIOSYNTHESIS. CATALYZES THE TRANSFER OF THE TERMINAL AMINO GROUP OF L-LYSINE OR L-ORNITHINE TO ALPHA-KETOGLUTARATE [CATALYTIC ACTIVITY: L-LYSINE + 2-OXOGLUTARATE = 2-AMINOADIPATE 6-SEMIALDEHYDE + L-GLUTAMATE].	MtH37Rv-3290c (4D4)	16.5914	16.6946	14.1121	13.297	10.9963	2.34136	0.980849	3.07847	1.04969	12.8326
	Rv3294c	Rv3294c	Conserved hypothetical protein	Conserved hypotheticals	Rv3294c	CONSERVED HYPOTHETICAL PROTEIN	FUNCTION UNKNOWN	MtH37Rv-3294c (4G4)	3.52993	3.39326	3.04645	2.80691	2.74565	1.48304	0.979356	1.36306	1.67959	1.48294
	Rv3296	lhr	Probable ATP-dependent helicase Lhr (large helicase-related protein)	Information pathways	lhr	PROBABLE ATP-DEPENDENT HELICASE LHR (LARGE HELICASE-RELATED PROTEIN)	HAS BOTH ATPASE AND HELICASE ACTIVITIES.	MtH37Rv-3296 (4A5)	2.72589	2.9616	3.57224	3.26786	2.66384	1.49089	0.996724	1.55323	1.69824	1.2388
	Rv3308	pmmB	Probable phosphomannomutase PmmB (phosphomannose mutase)	Intermediate metabolism and respiration	pmmB	PROBABLE PHOSPHOMANNOMUTASE PMMB (PHOSPHOMANNOSE MUTASE)	CONVERTES D-MANNOSE 1-PHOSPHATE TO D-MANNOSE 6-PHOSPHATE.	MtH37Rv-3308 (4B6)	3.51446	2.92308	3.23588	3.35632	3.49158	1.89105	0.977979	1.02319	0.917046	0.745953
	Rv3309c	upp	Probable uracil phosphoribosyltransferase Upp (UMP pyrophosphorylase) (uprtase) (UMP diphosphorylase)	Intermediate metabolism and respiration	upp	PROBABLE URACIL PHOSPHORIBOSYLTRANSFERASE UPP (UMP PYROPHOSPHORYLASE) (UPRTASE) (UMP DIPHOSPHORYLASE)	INVOLVED IN PYRIMIDINE SALVAGE PATHWAY [CATALYTIC ACTIVITY: UMP + PYROPHOSPHATE = URACIL + 5-PHOSPHO-ALPHA-D-RIBOSE 1-DIPHOSPHATE].	MtH37Rv-3309c (4C6)	2.82183	2.7469	3.06794	2.5451	2.36584	1.59207	0.997226	1.35077	0.73953	0.620212
	Rv3322c	Rv3322c	Possible methyltransferase	Intermediate metabolism and respiration	Rv3322c	POSSIBLE METHYLTRANSFERASE	COULD CAUSE METHYLATION.	MtH37Rv-3322c (4E7)	2.14357	2.04412	1.90641	1.99195	1.54797	1.28142	0.988933	0.984097	1.3703	1.66473
	Rv3325	Rv3325	Probable transposase for insertion sequence element IS6110 (fragment)	Insertion sequences and phages	Rv3325	PROBABLE TRANSPOSASE FOR INSERTION SEQUENCE ELEMENT IS6110 (FRAGMENT)	INVOLVED IN THE TRANSPOSITION OF THE INSERTION SEQUENCE ELEMENT IS6110.	MtH37Rv-3325 (9D19)	2.27933	1.81036	2.04047	1.95831	1.26087	0.677925	0.991614	0.708966	0.913292	1.04545
	Rv3326	Rv3326	Probable transposase	Insertion sequences and phages	Rv3326	PROBABLE TRANSPOSASE	INVOLVED IN THE TRANSPOSITION OF THE INSERTION SEQUENCE ELEMENT IS6110.	MtH37Rv-3326 (9E19)	9.38135	6.64815	6.96482	4.62847	4.00439	1.15123	0.994616	0.901293	0.999777	1.47062
	Rv3332	nagA	Probable N-acetylglucosamine-6-phosphate deacetylase NagA (GlcNAc 6-P deacetylase)	Cell wall and cell processes	nagA	PROBABLE N-ACETYLGLUCOSAMINE-6-PHOSPHATE DEACETYLASE NAGA (GLCNAC 6-P DEACETYLASE)	INVOLVED IN N-ACETYL GLUCOSAMINE UTILIZATION PATHWAY [CATALYTIC ACTIVITY: N-ACETYL-D-GLUCOSAMINE 6-PHOSPHATE + H(2)O = D-GLUCOSAMINE 6-PHOSPHATE + ACETATE].	MtH37Rv-3332 (4C8)	2.20981	1.64751	1.96792	2.7645	2.25313	0.883335	0.997777	0.589533	0.860608	0.487953
	Rv3334	Rv3334	Probable transcriptional regulatory protein (probably MerR-family)	Regulatory proteins	Rv3334	PROBABLE TRANSCRIPTIONAL REGULATORY PROTEIN (PROBABLY MERR-FAMILY)	INVOLVED IN A TRANSCRIPTIONAL MECHANISM.	MtH37Rv-3334 (4D8)	1.95342	1.93994	1.79653	2.37417	2.21669	0.826964	0.99248	1.16728	1.59798	1.55315
	Rv3359	Rv3359	Possible oxidoreductase	Intermediate metabolism and respiration	Rv3359	POSSIBLE OXIDOREDUCTASE	FUNCTION UNKNOWN; PROBABLY INVOLVED IN CELLULAR METABOLISM.	MtH37Rv-3359 (4F9)	2.89567	2.64739	3.13319	2.28537	2.34026	1.99479	0.997649	1.06098	2.11609	1.72077
	Rv3366	spoU	Probable tRNA/rRNA methylase SpoU (tRNA/rRNA methyltransferase)	Information pathways	spoU	PROBABLE tRNA/rRNA METHYLASE SPOU (tRNA/rRNA METHYLTRANSFERASE)	CAUSES METHYLATION.	MtH37Rv-3366 (4C10)	2.73292	2.75568	3.7163	2.42785	2.14318	1.97052	0.997468	1.50558	1.05683	1.20235
	Rv3370c	dnaE2	Probable DNA polymerase III (alpha chain) DnaE2 (DNA nucleotidyltransferase)	Information pathways	dnaE2	PROBABLE DNA POLYMERASE III (ALPHA CHAIN) DNAE2 (DNA NUCLEOTIDYLTRANSFERASE)	DNA POLYMERASE III IS A COMPLEX, MULTICHAIN ENZYME RESPONSIBLE FOR MOST OF THE REPLICATIVE SYNTHESIS IN BACTERIA. THE ALPHA CHAIN IS THE DNA POLYMERASE. THOUGHT TO BE REGULATED BY Rv2720|LEXA [CATALYTIC ACTIVITY: N DEOXYNUCLEOSIDE TRIPHOSPHATE = N PYROPHOSPHATE + DNA(N)].	MtH37Rv-3370c (4F10)	13.9814	15.9156	15.1827	9.78062	7.98212	4.81768	0.973382	2.78608	1.19708	3.02126
	Rv3380c	Rv3380c	Probable transposase	Insertion sequences and phages	Rv3380c	PROBABLE TRANSPOSASE	INVOLVED IN THE TRANSPOSITION OF THE INSERTION SEQUENCE IS6110.	MtH37Rv-3380c (9C22)	7.37247	5.33984	4.97305	5.3969	4.75812	1.34474	0.99742	1.09339	1.32242	1.65
	Rv3381c	Rv3381c	Probable transposase for insertion sequence element IS6110 (fragment)	Insertion sequences and phages	Rv3381c	PROBABLE TRANSPOSASE FOR INSERTION SEQUENCE ELEMENT IS6110 (FRAGMENT)	INVOLVED IN THE TRANSPOSITION OF THE INSERTION SEQUENCE IS6110.	MtH37Rv-3381c (9D22)	5.50481	4.06372	4.34364	3.79758	4.32267	1.52374	0.986838	1.8586	1.87613	1.21304
	Rv3382c	lytB1	Probable LYTB-related protein LytB1	Cell wall and cell processes	lytB1	PROBABLE LYTB-RELATED PROTEIN LYTB1	UNKNOWN. POSSIBLY INVOLVED IN DRUG/ANTIBIOTIC TOLERANCE. IN OTHER ORGANISMS, LYTB PRODUCT IS INVOLVED IN PENICILLIN TOLERANCE AND CONTROL OF THE STRINGENT RESPONSE.	MtH37Rv-3382c (4G11)	2.59868	2.96847	3.09824	2.67771	2.63514	2.16913	0.999087	1.11134	1.14533	2.72813
	Rv3397c	phyA	Probable phytoene synthase PhyA	Intermediate metabolism and respiration	phyA	PROBABLE PHYTOENE SYNTHASE PHYA	INVOLVED IN CAROTENOID BIOSYNTHESIS AND IN ASTAXANTHIN BIOSYNTHETIC PATHWAY. CATALYSES THE REACTION FROM PREPHYTOENE DIPHOSPHATE TO PHYTOENE [CATALYTIC ACTIVITY 1: 2 GERANYLGERANYL DIPHOSPHATE = PYROPHOSPHATE + PREPHYTOENE DIPHOSPHATE] [CATALYTIC ACTIVITY 2: PREPHYTOENE DIPHOSPHATE = PYROPHOSPHATE + PHYTOENE].	MtH37Rv-3397c (4E12)	9.62777	8.05561	8.57356	6.45942	4.97556	3.06825	0.996228	5.66759	2.53915	12.55
	Rv3402c	Rv3402c	Conserved hypothetical protein	Cell wall and cell processes	Rv3402c	CONSERVED HYPOTHETICAL PROTEIN	FUNCTION UNKNOWN; THOUGHT TO BE INVOLVED IN CELL PROCESS.	MtH37Rv-3402c (4A13)	2.03229	1.74673	2.00561	2.03369	2.24909	1.88004	0.996268	1.49274	2.35875	3.37207
	Rv3406	Rv3406	Probable dioxygenase	Intermediate metabolism and respiration	Rv3406	PROBABLE DIOXYGENASE	FUNCTION UNKNOWN; INVOLVED IN CELLULAR METABOLISM.	MtH37Rv-3406 (4E13)	1.88201	2.158	2.10967	1.77476	2.04874	0.98197	0.998345	0.885945	1.27568	0.818241
	Rv3425	PPE57	PPE family protein PPE57	PE/PPE families	PPE57	PPE FAMILY PROTEIN	FUNCTION UNKNOWN	MtH37Rv-3425 (4C15)	1.84458	2.62301	2.31764	2.45394	3.29407	4.47633	0.997449	3.61727	2.86422	5.23682
	Rv3426	PPE58	PPE family protein PPE58	PE/PPE families	PPE58	PPE FAMILY PROTEIN	FUNCTION UNKNOWN	MtH37Rv-3426 (9D24)	2.01593	2.29927	2.12327	2.6784	3.20029	2.45042	0.990933	2.36151	1.5485	2.72953
	Rv3437	Rv3437	Possible conserved transmembrane protein	Cell wall and cell processes	Rv3437	POSSIBLE CONSERVED TRANSMEMBRANE PROTEIN	UNKNOWN	MtH37Rv-3437 (4C16)	4.07556	3.83898	3.21332	3.75276	3.76435	1.25433	0.974098	1.09118	2.21263	3.17786
	Rv3440c	Rv3440c	Hypothetical protein	Conserved hypotheticals	Rv3440c	HYPOTHETICAL PROTEIN	UNKNOWN	MtH37Rv-3440c (10P18)	1.62596	1.40704	1.45755	0.951337	0.994763	1.07517	0.998865	1.06107	1.24401	1.40825
	Rv3444c	esxT	Putative ESAT-6 like protein EsxT	Cell wall and cell processes	esxT	PUTATIVE ESAT-6 LIKE PROTEIN ESXT	FUNCTION UNKNOWN	MtH37Rv-3444c (10I19)	2.57306	2.29378	2.03168	1.65773	1.32863	1.24336	0.995156	1.00214	1.08054	1.59671
	Rv3450c	eccB4	ESX conserved component EccB4. ESX-4 type VII secretion system protein. Probable membrane protein.	Cell wall and cell processes	eccB4	ESX CONSERVED COMPONENT ECCB4. PROBABLE MEMBRANE PROTEIN.	UNKNOWN	MtH37Rv-3450c (4E17)	2.71141	2.60567	2.04778	2.19484	2.18366	1.18367	0.99646	0.700929	1.03988	1.22871
	Rv3451	cut3	Probable cutinase precursor Cut3	Cell wall and cell processes	cut3	PROBABLE CUTINASE PRECURSOR CUT3	HYDROLYSIS OF CUTIN (A POLYESTER THAT FORMS THE STRUCTURE OF PLANT CUTICLE).	MtH37Rv-3451 (4F17)	2.3066	2.28756	2.22667	1.93218	1.80353	1.59717	0.995869	1.57087	1.61018	3.33674
	Rv3454	Rv3454	Probable conserved integral membrane protein	Cell wall and cell processes	Rv3454	PROBABLE CONSERVED INTEGRAL MEMBRANE PROTEIN	UNKNOWN	MtH37Rv-3454 (4H17)	9.96058	10.2569	9.25738	8.02999	6.31553	2.34165	0.96197	1.89467	4.69366	2.21539
	Rv3455c	truA	Probable tRNA pseudouridine synthase a TruA (pseudouridylate synthase I) (pseudouridine synthase I) (uracil hydrolyase)	Information pathways	truA	PROBABLE TRNA PSEUDOURIDINE SYNTHASE A TRUA (PSEUDOURIDYLATE SYNTHASE I) (PSEUDOURIDINE SYNTHASE I) (URACIL HYDROLYASE)	FORMATION OF PSEUDOURIDINE AT POSITIONS 38, 39 AND 40 IN THE ANTICODON STEM AND LOOP OF TRANSFER RNAS [CATALYTIC ACTIVITY: URACIL + D-RIBOSE 5-PHOSPHATE = PSEUDOURIDINE 5'-PHOSPHATE + H(2)O].	MtH37Rv-3455c (4A18)	14.2871	13.7957	12.7378	7.52702	6.18274	1.56994	0.996689	2.15738	1.54	3.48406
	Rv3457c	rpoA	Probable DNA-directed RNA polymerase (alpha chain) RpoA (transcriptase alpha chain) (RNA polymerase alpha subunit) (DNA-directed RNA nucleotidyltransferase)	Information pathways	rpoA	PROBABLE DNA-DIRECTED RNA POLYMERASE (ALPHA CHAIN) RPOA (TRANSCRIPTASE ALPHA CHAIN) (RNA POLYMERASE ALPHA SUBUNIT) (DNA-DIRECTED RNA NUCLEOTIDYLTRANSFERASE)	DNA-DEPENDENT RNA POLYMERASE CATALYZES THE TRANSCRIPTION OF DNA INTO RNA USING THE FOUR RIBONUCLEOSIDE TRIPHOSPHATES AS SUBSTRATES. THE AMINO-TERMINAL PORTION IS INVOLVED IN THE ASSEMBLY OF CORE RNAP, WHEREAS THE C-TERMINAL IS INVOLVED IN INTERACTION WITH TRANSCRIPTIONAL REGULATORS [CATALYTIC ACTIVITY: N NUCLEOSIDE TRIPHOSPHATE = N PYROPHOSPHATE + RNA(N)].	MtH37Rv-3457c (4C18)	2.08586	2.05899	2.0672	1.49898	1.4098	0.813644	0.996162	0.811464	0.906822	1.18483
	Rv3458c	rpsD	30S ribosomal protein S4 RpsD	Information pathways	rpsD	PROBABLE 30S RIBOSOMAL PROTEIN S4 RPSD	THIS PROTEIN BINDS DIRECTLY TO 16S RIBOSOMAL RNA.	MtH37Rv-3458c (4D18)	3.1045	2.69162	2.6037	1.90162	1.48655	1.05239	0.99705	0.959095	0.75372	1.49903
	Rv3459c	rpsK	30S ribosomal protein S11 RpsK	Information pathways	rpsK	PROBABLE 30S RIBOSOMAL PROTEIN S11 RPSK	S11 PLAYS AN ESSENTIAL ROLE FOR THE SELECTION OF THE CORRECT TRNA IN PROTEIN BIOSYNTHESIS. IT IS LOCATED ON THE LARGE LOBE OF THE SMALL SUBUNIT.	MtH37Rv-3459c (4E18)	4.46566	3.94211	3.34978	2.26907	2.42523	1.47075	0.999478	1.37772	0.808679	1.88368
	Rv3461c	rpmJ	50S ribosomal protein L36 RpmJ	Information pathways	rpmJ	PROBABLE 50S RIBOSOMAL PROTEIN L36 RPMJ	INVOLVED IN TRANSLATION MECHANISM.	MtH37Rv-3461c (10M19)	2.48087	1.96211	1.54788	1.50656	1.22391	1.07985	0.993691	0.94662	0.512611	2.09693
	Rv3462c	infA	Probable translation initiation factor if-1 InfA	Information pathways	infA	PROBABLE TRANSLATION INITIATION FACTOR IF-1 INFA	NO SPECIFIC FUNCTION HAS SO FAR BEEN ATTRIBUTED TO THIS INITIATION FACTOR; HOWEVER, IT SEEMS TO STIMULATE MORE OR LESS ALL THE ACTIVITIES OF THE OTHER TWO INITIATION FACTORS, IF-2 AND IF-3.	MtH37Rv-3462c (10N19)	2.7567	2.5926	2.41386	1.48788	1.49121	1.07491	0.997331	1.0106	0.436604	2.34788
	Rv3466	Rv3466	Conserved hypothetical protein	Insertion sequences and phages	Rv3466	CONSERVED HYPOTHETICAL PROTEIN	UNKNOWN	MtH37Rv-3466 (10O19)	3.12883	2.82934	2.93376	2.76305	2.42158	1.31886	0.985687	1.28306	1.34701	1.39982
	Rv3468c	Rv3468c	Possible dTDP-glucose 4,6-dehydratase	Intermediate metabolism and respiration	Rv3468c	POSSIBLE DTDP-GLUCOSE 4,6-DEHYDRATASE	POSSIBLY INVOLVED IN dTDP-L-RHAMNOSE BIOSYNTHESIS [CATALYTIC ACTIVITY: dTDP-GLUCOSE = dTDP-4-DEHYDRO-6-DEOXY-D-GLUCOSE + H(2)O].	MtH37Rv-3468c (4B19)	5.93859	5.61294	7.08186	5.41599	6.0208	2.01938	0.995036	2.14171	1.38255	2.32342
	Rv3469c	mhpE	Probable 4-hydroxy-2-oxovalerate aldolase MhpE (HOA)	Intermediate metabolism and respiration	mhpE	PROBABLE 4-HYDROXY-2-OXOVALERATE ALDOLASE MHPE (HOA)	INVOLVED IN AROMATIC HYDROCARBONS DEGRADATION [CATALYTIC ACTIVITY: 4-HYDROXY-2-OXOVALERATE = PYRUVATE + ACETALDEHYDE].	MtH37Rv-3469c (10P19)	2.81051	2.89111	3.16688	2.61883	2.46287	1.12832	0.980057	1.02456	1.30323	1.29969
	Rv3474	Rv3474	Possible transposase for insertion element IS6110 (fragment)	Insertion sequences and phages	Rv3474	POSSIBLE TRANSPOSASE FOR INSERTION ELEMENT IS6110 (FRAGMENT)	INVOLVED IN THE TRANSPOSITION OF THE INSERTION SEQUENCE IS6110.	MtH37Rv-3474 (10I20)	5.23291	3.86949	3.61972	3.24822	2.68822	1.14204	0.998376	1.10886	1.06958	1.26606
	Rv3475	Rv3475	Possible transposase for insertion element IS6110 [second part]	Insertion sequences and phages	Rv3475	POSSIBLE TRANSPOSASE FOR INSERTION ELEMENT IS6110 [SECOND PART]	INVOLVED IN THE TRANSPOSITION OF THE INSERTION SEQUENCE IS6110.	MtH37Rv-3475 (10J20)	9.0174	7.46656	6.89259	6.44115	4.1598	1.34536	0.962694	0.937665	0.955403	1.69398
	Rv3502c	Rv3502c	Probable short-chain type dehydrogenase/reductase. Possible 17-beta-hydroxysteroid dehydrogenase.	Intermediate metabolism and respiration	Rv3502c	PROBABLE SHORT-CHAIN TYPE DEHYDROGENASE/REDUCTASE. Possible 17-beta-hydroxysteroid dehydrogenase.	FUNCTION UNKNOWN; SUPPOSED INVOLVEMENT IN CELLULAR METABOLISM. Predicted to be involved in lipid catabolism.	MtH37Rv-3502c (4H21)	1.91424	1.69537	1.26065	1.20937	1.05222	0.488583	0.994859	0.779562	0.751672	1.65111
	Rv3504	fadE26	Probable acyl-CoA dehydrogenase FadE26	Lipid metabolism	fadE26	PROBABLE ACYL-CoA DEHYDROGENASE FADE26	FUNCTION UNKNOWN, BUT INVOLVED IN LIPID DEGRADATION.	MtH37Rv-3504 (10M21)	2.1562	1.78031	1.78665	1.42869	1.40237	0.807187	0.991876	0.637061	0.898768	1.59494
	Rv3505	fadE27	Probable acyl-CoA dehydrogenase FadE27	Lipid metabolism	fadE27	PROBABLE ACYL-CoA DEHYDROGENASE FADE27	FUNCTION UNKNOWN, BUT INVOLVED IN LIPID DEGRADATION.	MtH37Rv-3505 (4A22)	1.90588	1.42904	1.31996	1.7252	1.29467	1.02818	0.997034	0.750601	0.655275	1.15929
	Rv3515c	fadD19	Fatty-acid-CoA ligase FadD19 (fatty-acid-CoA synthetase) (fatty-acid-CoA synthase)	Lipid metabolism	fadD19	PROBABLE FATTY-ACID-CoA LIGASE FADD19 (FATTY-ACID-CoA SYNTHETASE) (FATTY-ACID-CoA SYNTHASE)	FUNCTION UNKNOWN, BUT INVOLVED IN LIPID DEGRADATION.	MtH37Rv-3515c (4E22)	1.96922	1.92472	1.93779	2.14874	2.5612	1.14034	0.989811	1.35157	0.988967	2.12
	Rv3533c	PPE62	PPE family protein PPE62	PE/PPE families	PPE62	PPE FAMILY PROTEIN	FUNCTION UNKNOWN	MtH37Rv-3533c (10N22)	5.37413	4.75258	5.56211	5.93149	5.95521	2.15711	0.98631	1.55361	4.02394	1.12783
	Rv3535c	hsaG	Probable acetaldehyde dehydrogenase (acetaldehyde dehydrogenase [acetylating])	Intermediate metabolism and respiration	hsaG	PROBABLE ACETALDEHYDE DEHYDROGENASE (ACETALDEHYDE DEHYDROGENASE [ACETYLATING])	SUPPOSED INVOLVEMENT IN ONE, OR SEVERAL, CATABOLIC PATHWAYS [CATALYTIC ACTIVITY: ACETALDEHYDE + CoA + NAD(+) = ACETYL-CoA + NADH]. Predicted to be involved in lipid catabolism.	MtH37Rv-3535c (4F24)	3.37397	3.19336	2.89544	4.03692	3.87555	1.08025	0.963634	1.2397	1.10415	1.76904
	Rv3536c	hsaE	Probable hydratase	Intermediate metabolism and respiration	hsaE	PROBABLE HYDRATASE	FUNCTION UNKNOWN; PROBABLY INVOLVED IN CELLULAR METABOLISM. Predicted to be involved in lipid catabolism.	MtH37Rv-3536c (4G24)	4.17215	3.00947	3.73623	4.353	5.022	1.21589	0.992161	1.4425	1.12866	1.76159
	Rv3538	Rv3538	Probable dehydrogenase. Possible 2-enoyl acyl-CoA hydratase.	Intermediate metabolism and respiration	Rv3538	PROBABLE DEHYDROGENASE. Possible 2-enoyl acyl-CoA hydratase.	UNKNOWN; PROBABLY INVOLVED IN CELLULAR METABOLISM. Predicted to be involved in lipid catabolism.	MtH37Rv-3538 (10O22)	2.60689	2.47827	2.4878	3.20404	2.62478	1.51009	0.998644	1.37938	1.16866	1.51232
	Rv3539	PPE63	PPE family protein PPE63	PE/PPE families	PPE63	PPE FAMILY PROTEIN	FUNCTION UNKNOWN	MtH37Rv-3539 (2A13)	1.7481	1.88531	1.56045	2.00244	1.65661	1.4278	0.999344	1.20819	1.22087	0.959074
	Rv3544c	fadE28	Probable acyl-CoA dehydrogenase FadE28	Lipid metabolism	fadE28	PROBABLE ACYL-CoA DEHYDROGENASE FADE28	FUNCTION UNKNOWN, BUT INVOLVED IN LIPID DEGRADATION.	MtH37Rv-3544c (2D13)	2.22158	2.00619	2.36304	1.6429	1.39772	0.897785	0.998638	0.773989	0.753992	0.800709
	Rv3545c	cyp125	Probable cytochrome P450 125 Cyp125	Intermediate metabolism and respiration	cyp125	PROBABLE CYTOCHROME P450 125 CYP125	CYTOCHROMES P450 ARE A GROUP OF HEME-THIOLATE MONOOXYGENASES. THEY OXIDIZE A VARIETY OF STRUCTURALLY UNRELATED COMPOUNDS, INCLUDING STEROIDS, FATTY ACIDS, AND XENOBIOTICS.	MtH37Rv-3545c (2E13)	2.09036	2.14659	2.35509	1.41264	1.28617	0.893004	0.985657	0.909129	0.811867	1.18964
	Rv3549c	Rv3549c	Probable short-chain type dehydrogenase/reductase	Intermediate metabolism and respiration	Rv3549c	PROBABLE SHORT-CHAIN TYPE DEHYDROGENASE/REDUCTASE	FUNCTION UNKNOWN; SUPPOSED INVOLVEMENT IN CELLULAR METABOLISM.	MtH37Rv-3549c (2H13)	2.94513	2.90912	3.23173	2.93837	2.34434	1.50847	0.975502	1.30586	1.34548	1.38382
	Rv3556c	fadA6	Probable acetyl-CoA acetyltransferase FadA6 (acetoacetyl-CoA thiolase)	Lipid metabolism	fadA6	PROBABLE ACETYL-CoA ACETYLTRANSFERASE FADA6 (ACETOACETYL-CoA THIOLASE)	FUNCTION UNKNOWN, BUT INVOLVED IN LIPID DEGRADATION [CATALYTIC ACTIVITY: 2 ACETYL-CoA = CoA + ACETOACETYL-COA].	MtH37Rv-3556c (10M23)	3.64908	2.98898	2.51312	2.46943	2.0468	1.26602	0.98937	0.855203	0.977489	1.11359
	Rv3557c	Rv3557c	Transcriptional regulatory protein (probably TetR-family)	Regulatory proteins	Rv3557c	PROBABLE TRANSCRIPTIONAL REGULATORY PROTEIN (PROBABLY TETR-FAMILY)	INVOLVED IN TRANSCRIPTIONAL MECHANISM.	MtH37Rv-3557c (2E14)	3.38458	3.73086	4.45385	3.14408	2.63959	1.7445	0.99679	0.866014	0.996406	2.41905
	Rv3561	fadD3	Probable fatty-acid-CoA ligase FadD3 (fatty-acid-CoA synthetase) (fatty-acid-CoA synthase)	Lipid metabolism	fadD3	PROBABLE FATTY-ACID-CoA LIGASE FADD3 (FATTY-ACID-CoA SYNTHETASE) (FATTY-ACID-CoA SYNTHASE)	FUNCTION UNKNOWN, BUT INVOLVED IN LIPID DEGRADATION.	MtH37Rv-3561 (10I24)	1.93189	1.42485	1.67215	1.78475	2.00131	1.22837	0.982744	0.790696	1.12711	0.907635
	Rv3564	fadE33	Probable acyl-CoA dehydrogenase FadE33	Lipid metabolism	fadE33	PROBABLE ACYL-CoA DEHYDROGENASE FADE33	FUNCTION UNKNOWN, BUT INVOLVED IN LIPID DEGRADATION.	MtH37Rv-3564 (2H14)	3.7957	3.45513	4.30531	5.22685	4.32792	1.57453	0.989036	1.13768	1.4147	1.30223
	Rv3571	kshB	Reductase component of 3-ketosteroid-9-alpha-hydroxylase KshB	Intermediate metabolism and respiration	hmp	POSSIBLE HEMOGLOBINE-RELATED PROTEIN HMP. Possible ketosteroid-9-alpha-hydroxylase.	MAY PLAY A ROLE IN PROTECTION FROM OXIDATIVE (NITRIC OXIDE) AND NITROSATIVE STRESS. MAY ALSO BE INVOLVED IN ANAEROBIC METABOLISM. COULD HAVE NITRIC OXIDE DIOXYGENASE ACTIVITY. Also predicted to be involved in lipid catabolism.	MtH37Rv-3571 (2G15)	2.24588	2.95469	3.04702	3.46705	2.92686	1.92052	0.99405	1.37398	0.944748	1.24136
	Rv3574	kstR	Transcriptional regulatory protein KstR (probably TetR-family)	Regulatory proteins	kstR	TRANSCRIPTIONAL REGULATORY PROTEIN KSTR (PROBABLY TETR-FAMILY)	INVOLVED IN TRANSCRIPTIONAL MECHANISM. Predicted to control regulon involved in lipid metabolism	MtH37Rv-3574 (2A16)	2.19747	1.93081	1.91945	1.78864	1.75291	1.55235	0.986087	1.06047	0.723764	2.72823
	Rv3577	Rv3577	Conserved hypothetical protein	Conserved hypotheticals	Rv3577	CONSERVED HYPOTHETICAL PROTEIN	FUNCTION UNKNOWN	MtH37Rv-3577 (2D16)	1.82115	1.91859	2.2131	3.11199	2.76218	1.56753	0.998312	0.964796	0.621333	0.447431
	Rv3579c	Rv3579c	Possible tRNA/rRNA methyltransferase	Intermediate metabolism and respiration	Rv3579c	POSSIBLE TRNA/RRNA METHYLTRANSFERASE	CAUSES METHYLATION.	MtH37Rv-3579c (10K24)	3.25907	2.40925	2.7011	3.52391	3.90282	1.61288	0.997843	0.935949	0.66613	0.551372
	Rv3580c	cysS1	Cysteinyl-tRNA synthetase 1 CysS1 (cysteine--tRNA ligase 1) (CYSRS 1) (cysteine translase)	Information pathways	cysS1	CYSTEINYL-TRNA SYNTHETASE 1 CYSS1 (CYSTEINE--TRNA LIGASE 1) (CYSRS 1) (CYSTEINE TRANSLASE)	INVOLVED IN TRANSLATION [CATALYTIC ACTIVITY: ATP + L-CYSTEINE + TRNA(CYS) = AMP + PYROPHOSPHATE + L-CYSTEINYL-TRNA(CYS)].	MtH37Rv-3580c (2F16)	5.69468	6.66017	6.23514	8.50853	7.76426	1.50689	0.999142	1.36429	0.868518	1.20086
	Rv3581c	ispF	Probable 2C-methyl-D-erythritol 2,4-cyclodiphosphate synthase IspF (MECPS)	Intermediate metabolism and respiration	ispF	PROBABLE 2C-METHYL-D-ERYTHRITOL 2,4-CYCLODIPHOSPHATE SYNTHASE ISPF (MECPS)	INVOLVED IN THE DEOXYXYLULOSE-5-PHOSPHATE PATHWAY (DXP) OF ISOPRENOID BIOSYNTHESIS (AT THE FIFTH STEP). CONVERTS 4-DIPHOSPHOCYTIDYL-2C-METHYL-D-ERYTHRITOL 2-PHOSPHATE INTO 2C-METHYL-D-ERYTHRITOL 2,4-CYCLODIPHOSPHATE AND CMP. ALSO CONVERTS 4-DIPHOSPHOCYTIDYL-2C-METHYL-D-ERYTHRITOL INTO 2C-METHYL-D-ERYTHRITOL 3,4-CYCLOPHOSPHATE AND CMP.	MtH37Rv-3581c (2G16)	5.66599	3.18518	3.22254	4.27945	4.20662	1.26183	0.991761	0.778611	0.576131	1.80541
	Rv3585	radA	DNA repair protein RadA (DNA repair protein SMS)	Information pathways	radA	DNA REPAIR PROTEIN RADA (DNA REPAIR PROTEIN SMS)	INVOLVED IN GENETIC RECOMBINATION. MAY PLAY A ROLE IN THE REPAIR OF ENDOGENOUS ALKYLATION DAMAGE.	MtH37Rv-3585 (2B17)	1.87913	1.78151	2.23824	1.57987	1.49765	1.52472	0.985417	1.83912	1.44445	1.68193
	Rv3586	Rv3586	Conserved hypothetical protein	Conserved hypotheticals	Rv3586	CONSERVED HYPOTHETICAL PROTEIN	FUNCTION UNKNOWN	MtH37Rv-3586 (2C17)	1.68087	2.01714	2.20876	1.57322	1.44437	1.7644	0.999217	1.49172	0.748487	0.976707
	Rv3591c	Rv3591c	Possible hydrolase	Intermediate metabolism and respiration	Rv3591c	POSSIBLE HYDROLASE	FUNCTION UNKNOWN; PROBABLY INVOLVED IN CELLULAR METABOLISM.	MtH37Rv-3591c (2G17)	1.9121	1.805	2.26079	1.80144	1.65914	1.36916	0.993314	1.12117	0.735938	0.386006
	Rv3594	Rv3594	Conserved hypothetical protein	Conserved hypotheticals	Rv3594	CONSERVED HYPOTHETICAL PROTEIN	FUNCTION UNKNOWN	MtH37Rv-3594 (2B18)	3.59197	3.91971	3.99535	3.79396	3.1783	1.49218	0.999139	1.43634	2.17634	1.70721
	Rv3606c	folK	2-amino-4-hydroxy-6-hydroxymethyldihydropteridine pyrophosphokinase FolK (7,8-dihydro-6-hydroxymethylpterin-pyrophosphokinase) (HPPK) (6-hydroxymethyl-7,8-dihydropterin pyrophosphokinase) (PPPK) (2-amino-4-hydroxy-6-hydroxymethyldihydropteridine diphosphokinase) (7,8-dihydro-6-hydroxymethylpterin-diphosphokinase) (6-hydroxymethyl-7,8-dihydropterin diphosphokinase)	Intermediate metabolism and respiration	folK	2-AMINO-4-HYDROXY-6-HYDROXYMETHYLDIHYDROPTERIDINE PYROPHOSPHOKINASE FOLK (7,8-DIHYDRO-6-HYDROXYMETHYLPTERIN-PYROPHOSPHOKINASE) (HPPK) (6-HYDROXYMETHYL-7,8-DIHYDROPTERIN PYROPHOSPHOKINASE) (PPPK) (2-AMINO-4-HYDROXY-6-HYDROXYMETHYLDIHYDROPTERIDINE DIPHOSPHOKINASE) (7,8-DIHYDRO-6-HYDROXYMETHYLPTERIN-DIPHOSPHOKINASE) (6-HYDROXYMETHYL-7,8-DIHYDROPTERIN DIPHOSPHOKINASE)	INVOLVED IN DIHYDROFOLATE BIOSYNTHESIS (AT THE FIRST STEP) [CATALYTIC ACTIVITY: ATP + 2-AMINO-4-HYDROXY-6-HYDROXYMETHYL-7,8-DIHYDROPTERIDINE = AMP + 2-AMINO-7,8-DIHYDRO-4-HYDROXY-6-(DIPHOSPHOOXYMETHYL)PTERIDINE].	MtH37Rv-3606c (2A19)	1.93062	1.67839	1.85163	1.72483	1.55034	1.44996	0.989986	0.941863	1.18065	1.0524
	Rv3607c	folB	Probable dihydroneopterin aldolase FolB (DHNA)	Intermediate metabolism and respiration	folB	PROBABLE DIHYDRONEOPTERIN ALDOLASE FOLB (DHNA)	INVOLVED IN FOLATE BIOSYNTHESIS. CATALYZES THE CONVERSION OF 7,8-DIHYDRONEOPTERIN TO 6- HYDROXYMETHYL-7,8-DIHYDROPTERIN [CATALYTIC ACTIVITY: 2-AMINO-4-HYDROXY-6-(D-ERYTHRO-1,2,3-TRIHYDROXYPROPYL)-7,8-DIHYDROPTERIDINE = 2-AMINO-4-HYDROXY-6-HYDROXYMETHYL-7,8-DIHYDROPTERIDINE + GLYCOLALDEHYDE].	MtH37Rv-3607c (2B19)	1.89707	1.88125	1.75202	1.54782	1.54152	1.15112	0.995637	0.831788	1.06619	0.867615
	Rv3609c	folE	GTP cyclohydrolase I FolE (GTP-ch-I)	Intermediate metabolism and respiration	folE	GTP CYCLOHYDROLASE I FOLE (GTP-CH-I)	INVOLVED IN THE BIOSYNTHESIS OF TETRAHYDROFOLATE (AT THE FIRST STEP) [CATALYTIC ACTIVITY: GTP + 2 H(2)O = FORMATE + 2-AMINO-4-HYDROXY-6-(ERYTHRO-1,2,3-TRIHYDROXYPROPYL)DIHYDROPTERIDINE TRIPHOSPHATE].	MtH37Rv-3609c (2D19)	4.26028	3.52192	3.84183	3.0639	2.76195	1.57247	0.997386	1.05512	1.17623	2.52178
	Rv3610c	ftsH	Membrane-bound protease FtsH (cell division protein)	Cell wall and cell processes	ftsH	MEMBRANE-BOUND PROTEASE FTSH (CELL DIVISION PROTEIN)	THOUGHT TO ACT AS AN ATP-DEPENDENT ZINC METALLOPEPTIDASE, WITH ATPase AND PROTEOLYTIC ACTIVITIES. PROBABLY HAS A REGULATORY ROLE IN STRESS RESPONSE AND SPECIFIC PROTEINS SECRETION FOR ADAPTATION TO HOST ENVIRONMENT.	MtH37Rv-3610c (2E19)	3.12427	3.01703	3.04017	2.03004	1.88313	1.05038	0.985045	1.14852	0.862633	2.0244
	Rv3621c	PPE65	PPE family protein PPE65	PE/PPE families	PPE65	PPE FAMILY PROTEIN	FUNCTION UNKNOWN	MtH37Rv-3621c (2B20)	1.68829	1.59539	1.94298	1.39163	1.22859	1.0084	0.999124	1.08994	3.88337	1.14987
	Rv3639c	Rv3639c	Conserved hypothetical protein	Conserved hypotheticals	Rv3639c	CONSERVED HYPOTHETICAL PROTEIN	FUNCTION UNKNOWN	MtH37Rv-3639c (11G2)	1.75266	1.57805	1.78314	1.45418	1.45441	1.31072	0.992238	1.0141	0.950299	1.03301
	Rv3641c	fic	Possible cell filamentation protein Fic	Cell wall and cell processes	fic	POSSIBLE CELL FILAMENTATION PROTEIN FIC	COULD BE INVOLVED IN CELL FILAMENTATION INDUCED BY CYCLIC AMP AND MAY HAVE SOME ROLE IN CELL DIVISION.	MtH37Rv-3641c (2H21)	10.481	11.8853	12.1463	7.94539	7.58151	2.34854	0.993575	2.20809	3.79112	4.68587
	Rv3654c	Rv3654c	Conserved hypothetical protein	Conserved hypotheticals	Rv3654c	CONSERVED HYPOTHETICAL PROTEIN	FUNCTION UNKNOWN	MtH37Rv-3654c (11F3)	2.12772	2.17044	2.04868	1.60961	1.4002	1.00928	0.999557	0.753429	1.05212	0.886542
	Rv3659c	Rv3659c	Conserved hypothetical protein	Conserved hypotheticals	Rv3659c	CONSERVED HYPOTHETICAL PROTEIN	FUNCTION UNKNOWN	MtH37Rv-3659c (2A23)	13.5842	14.5742	15.0353	14.4976	11.6437	2.95554	0.986752	0.864484	1.82001	1.51476
	Rv3660c	Rv3660c	Conserved hypothetical protein	Virulence, detox and adaptation	Rv3660c	CONSERVED HYPOTHETICAL PROTEIN	POSSIBLY PLAYS A REGULATORY ROLE IN CELULAR DIFFERENTIATION.	MtH37Rv-3660c (2B23)	11.3776	10.5221	9.84904	13.0819	12.5079	2.64662	0.871469	0.761337	1.34244	2.14201
	Rv3663c	dppD	Probable dipeptide-transport ATP-binding protein ABC transporter DppD	Cell wall and cell processes	dppD	PROBABLE DIPEPTIDE-TRANSPORT ATP-BINDING PROTEIN ABC TRANSPORTER DPPD	INVOLVED IN ACTIVE TRANSPORT OF DIPEPTIDE ACROSS THE MEMBRANE (IMPORT). RESPONSIBLE FOR ENERGY COUPLING TO THE TRANSPORT SYSTEM.	MtH37Rv-3663c (2E23)	2.30567	2.468	2.22963	1.86342	1.82581	1.38621	0.996503	1.04577	1.46243	0.646098
	Rv3667	acs	Acetyl-coenzyme A synthetase Acs (acetate--CoA ligase) (acetyl-CoA synthetase) (acetyl-CoA synthase) (acyl-activating enzyme) (acetate thiokinase) (acetyl-activating enzyme) (acetate--coenzyme A ligase) (acetyl-coenzyme A synthase)	Lipid metabolism	acs	ACETYL-COENZYME A SYNTHETASE ACS (ACETATE--CoA LIGASE) (ACETYL-CoA SYNTHETASE) (ACETYL-CoA SYNTHASE) (ACYL-ACTIVATING ENZYME) (ACETATE THIOKINASE) (ACETYL-ACTIVATING ENZYME) (ACETATE--COENZYME A LIGASE) (ACETYL-COENZYME A SYNTHASE)	ACTIVATES ACETATE TO ACETYL-COENZYME A [CATALYTIC ACTIVITY: ATP + ACETATE + CoA = AMP + PYROPHOSPHATE + ACETYL-COA].	MtH37Rv-3667 (2A24)	2.88154	2.33344	2.72327	3.20432	3.38779	2.07495	0.994509	1.51066	1.93412	1.11297
	Rv3683	Rv3683	Conserved protein	Conserved hypotheticals	Rv3683	CONSERVED HYPOTHETICAL PROTEIN	FUNCTION UNKNOWN	MtH37Rv-3683 (3G1)	19.165	14.4327	14.3751	8.62244	7.12492	2.22036	0.998213	0.951155	1.59409	2.00278
	Rv3684	Rv3684	Probable lyase	Intermediate metabolism and respiration	Rv3684	PROBABLE LYASE	FUNCTION UNKNOWN; PROBABLY INVOLVED IN CELLULAR METABOLISM.	MtH37Rv-3684 (11C4)	4.98626	5.14132	4.84186	3.40578	2.97604	1.31664	0.998558	0.890487	1.14107	2.65778
	Rv3724A	cut5a	Probable cutinase precursor [first part] Cut5a	Cell wall and cell processes	cut5a	PROBABLE CUTINASE PRECURSOR [FIRST PART] CUT5A	HYDROLYSIS OF CUTIN (A POLYESTER THAT FORMS THE STRUCTURE OF PLANT CUTICLE).	MtH37Rv-3724A (11O6)	5.57181	4.88213	3.60797	3.1141	3.05737	1.53673	0.991754	2.10185	1.63558	4.02049
	Rv3724B	cut5b	Probable cutinase [second part] Cut5b	Cell wall and cell processes	cut5b	PROBABLE CUTINASE [SECOND PART] CUT5B	HYDROLYSIS OF CUTIN (A POLYESTER THAT FORMS THE STRUCTURE OF PLANT CUTICLE).	MtH37Rv-3724B (3E6)	6.81009	6.16843	6.02027	3.83303	2.72861	1.322	0.982025	1.53426	2.00742	4.62785
	Rv3728	Rv3728	Probable conserved two-domain membrane protein	Cell wall and cell processes	Rv3728	PROBABLE CONSERVED TWO-DOMAIN MEMBRANE PROTEIN	UNKNOWN, BUT SEEMS INVOLVED IN EFFLUX SYSTEM (PROBABLY SUGAR OR DRUG TRANSPORT).	MtH37Rv-3728 (11F4)	4.3366	4.02624	4.67047	4.44242	3.6474	1.38521	0.973339	0.949944	1.55427	1.2489
	Rv3729	Rv3729	Possible transferase	Intermediate metabolism and respiration	Rv3729	POSSIBLE TRANSFERASE	FUNCTION UNKNOWN; PROBABLY INVOLVED IN CELLULAR METABOLISM.	MtH37Rv-3729 (3A7)	10.9335	11.303	9.82579	11.2544	5.60712	2.60773	0.99909	0.795914	1.68354	1.46289
	Rv3745c	Rv3745c	Conserved hypothetical protein	Conserved hypotheticals	Rv3745c	CONSERVED HYPOTHETICAL PROTEIN	FUNCTION UNKNOWN	MtH37Rv-3745c (11F5)	1.95265	1.62511	1.41897	1.42219	1.26775	0.876618	0.984316	0.958143	1.08243	1.6223
	Rv3746c	PE34	Probable PE family protein PE34 (PE family-related protein)	PE/PPE families	PE34	PROBABLE PE FAMILY PROTEIN (PE FAMILY-RELATED PROTEIN)	FUNCTION UNKNOWN	MtH37Rv-3746c (11G5)	2.18025	1.99179	1.51179	1.23229	1.10055	0.991039	0.993584	0.665404	1.24793	1.68161
	Rv3776	Rv3776	Conserved hypothetical protein	Conserved hypotheticals	Rv3776	CONSERVED HYPOTHETICAL PROTEIN	FUNCTION UNKNOWN. THOUGHT TO BE REGULATED BY Rv2720|LEXA.	MtH37Rv-3776 (11H6)	2.5161	1.96814	2.25384	1.96069	1.68455	1.02764	0.984052	1.51435	1.49598	1.36757
	Rv3780	Rv3780	Conserved protein	Conserved hypotheticals	Rv3780	CONSERVED HYPOTHETICAL PROTEIN	FUNCTION UNKNOWN	MtH37Rv-3780 (3A11)	3.41641	3.14977	3.03524	2.75683	2.38138	1.60018	0.997087	0.904797	1.08837	1.29876
	Rv3784	Rv3784	Possible dTDP-glucose 4,6-dehydratase	Intermediate metabolism and respiration	Rv3784	POSSIBLE dTDP-GLUCOSE 4,6-DEHYDRATASE	POSSIBLY INVOLVED IN dTDP-L-RHAMNOSE BIOSYNTHESIS WITHIN THE O ANTIGEN BIOSYNTHESIS PATHWAY OF LIPOPOLYSACCHARIDE BIOSYNTHESIS [CATALYTIC ACTIVITY: dTDP-GLUCOSE = dTDP-4-DEHYDRO-6-DEOXY-D-GLUCOSE + H(2)O].	MtH37Rv-3784 (3E11)	1.76778	1.86966	2.06733	1.64354	1.33775	1.20814	0.998045	1.36973	1.27945	1.81109
	Rv3785	Rv3785	Hypothetical protein	Conserved hypotheticals	Rv3785	HYPOTHETICAL PROTEIN	UNKNOWN	MtH37Rv-3785 (3F11)	3.39229	3.52877	3.60327	2.73558	2.37424	1.66291	0.987568	1.33696	1.65691	2.49565
	Rv3787c	Rv3787c	Conserved hypothetical protein	Conserved hypotheticals	Rv3787c	CONSERVED HYPOTHETICAL PROTEIN	FUNCTION UNKNOWN	MtH37Rv-3787c (11A7)	1.89667	1.99813	2.33624	2.44842	2.20813	1.66061	0.989037	0.922825	1.44181	0.692108
	Rv3832c	Rv3832c	Conserved protein	Conserved hypotheticals	Rv3832c	CONSERVED HYPOTHETICAL PROTEIN	FUNCTION UNKNOWN	MtH37Rv-3832c (8F3)	3.67049	4.45918	4.41969	3.46132	3.63393	1.69106	0.998063	0.889994	1.20142	0.901941
	Rv3833	Rv3833	Transcriptional regulatory protein (probably AraC-family)	Regulatory proteins	Rv3833	TRANSCRIPTIONAL REGULATORY PROTEIN (PROBABLY ARAC-FAMILY)	INVOLVED IN A TRANSCRIPTIONAL MECHANISM.	MtH37Rv-3833 (8G3)	4.66297	4.79451	4.81899	5.44071	4.39452	1.67694	0.979092	1.13521	1.83447	1.19721
	Rv3834c	serS	SERYL-tRNA synthetase SerS (serine--tRNA ligase) (SERRS) (serine translase)	Information pathways	serS	SERYL-TRNA SYNTHETASE SERS (SERINE--TRNA LIGASE) (SERRS) (SERINE TRANSLASE)	INVOLVED IN TRANSLATION MECHANISM [CATALYTIC ACTIVITY: ATP + L-SERINE + TRNA(SER) = AMP + PYROPHOSPHATE + L-SERYL-TRNA(SER)].	MtH37Rv-3834c (8H3)	4.6799	4.48686	5.39531	4.67186	4.43087	1.85734	0.999132	1.20908	1.12492	0.994747
	Rv3835	Rv3835	Conserved membrane protein	Cell wall and cell processes	Rv3835	PROBABLE CONSERVED MEMBRANE PROTEIN	UNKNOWN	MtH37Rv-3835 (8A4)	7.03048	6.8676	6.45825	7.68919	7.0992	1.77953	0.955439	0.422196	0.975604	0.534887
	Rv3836	Rv3836	Conserved hypothetical protein	Conserved hypotheticals	Rv3836	CONSERVED HYPOTHETICAL PROTEIN	FUNCTION UNKNOWN	MtH37Rv-3836 (8B4)	15.6279	15.8611	14.614	17.1661	13.4749	3.26513	0.977565	1.70298	3.43174	1.61572
	Rv3837c	Rv3837c	Probable phosphoglycerate mutase (phosphoglyceromutase) (phosphoglycerate phosphomutase)	Intermediate metabolism and respiration	Rv3837c	PROBABLE PHOSPHOGLYCERATE MUTASE (PHOSPHOGLYCEROMUTASE) (PHOSPHOGLYCERATE PHOSPHOMUTASE)	THOUGHT TO BE INVOLVED IN GLYCOLISIS AND PERHAPS GLYCOGEN METABOLISM [CATALYTIC ACTIVITY: 3-PHOSPHOGLYCERATE = 2-PHOSPHOGLYCERATE].	MtH37Rv-3837c (8C4)	6.20558	6.31302	5.70301	4.56727	4.60693	1.31895	0.985452	1.11856	1.98457	1.65151
	Rv3839	Rv3839	Conserved hypothetical protein	Conserved hypotheticals	Rv3839	CONSERVED HYPOTHETICAL PROTEIN	FUNCTION UNKNOWN	MtH37Rv-3839 (8E4)	2.08406	2.09946	2.19555	1.88567	1.83526	1.5633	0.998099	1.12381	1.49421	1.12299
	Rv3843c	Rv3843c	Probable conserved transmembrane protein	Cell wall and cell processes	Rv3843c	PROBABLE CONSERVED TRANSMEMBRANE PROTEIN	UNKNOWN	MtH37Rv-3843c (8A5)	1.86357	1.4369	1.20135	1.25235	0.925192	0.810184	0.991565	0.889091	0.769638	2.7539
	Rv3848	Rv3848	Probable conserved transmembrane protein	Cell wall and cell processes	Rv3848	PROBABLE CONSERVED TRANSMEMBRANE PROTEIN	UNKNOWN	MtH37Rv-3848 (8E5)	3.2347	2.50307	3.11284	2.27992	1.54667	0.638037	0.995418	0.965021	2.078	4.2923
	Rv3854c	ethA	Monooxygenase EthA	Intermediate metabolism and respiration	ethA	MONOOXYGENASE ETHA	ACTIVATES THE PRO-DRUG ETHIONAMIDE (ETH); INDUCED ETH SENSITIVITY WHEN OVEREXPRESSED IN Mycobacterium tuberculosis.	MtH37Rv-3854c (11C9)	2.16412	2.32413	2.06715	1.50776	1.21369	0.843482	0.993188	0.852427	0.940127	1.5714
	Rv3855	ethR	Transcriptional regulatory repressor protein (TetR-family) EthR	Regulatory proteins	ethR	TRANSCRIPTIONAL REGULATORY REPRESSOR PROTEIN (TETR-FAMILY) ETHR	REGULATES NEGATIVELY THE PRODUCTION OF ETHA. INDUCED ETH RESISTANCE WHEN OVEREXPRESSED IN Mycobacterium tuberculosis.	MtH37Rv-3855 (8A6)	3.37582	3.66351	3.42672	3.66042	3.42947	1.64728	0.979034	1.33088	1.59757	2.12938
	Rv3861	Rv3861	Hypothetical protein	Conserved hypotheticals	Rv3861	HYPOTHETICAL PROTEIN	UNKNOWN	MtH37Rv-3861 (11F9)	3.17796	6.37115	6.89688	4.70161	3.36117	3.17969	0.991404	1.1571	1.70548	3.6826
	Rv3862c	whiB6	Possible transcriptional regulatory protein WhiB-like WhiB6	Regulatory proteins	whiB6	POSSIBLE TRANSCRIPTIONAL REGULATORY PROTEIN WHIB-LIKE WHIB6	INVOLVED IN TRANSCRIPTIONAL MECHANISM.	MtH37Rv-3862c (11G9)	2.13363	4.35788	4.45856	3.13732	2.61495	2.32296	0.988978	0.942892	1.60791	2.92253
	Rv3863	Rv3863	Unknown alanine rich protein	Conserved hypotheticals	Rv3863	HYPOTHETICAL ALANINE RICH PROTEIN	UNKNOWN	MtH37Rv-3863 (8G11)	2.34699	3.01835	2.60622	1.84561	1.662	2.09129	0.998543	0.863015	0.862033	3.0136
	Rv3867	espH	ESX-1 secretion-associated protein EspH	Cell wall and cell processes	espH	ESX-1 SECRETION-ASSOCIATED PROTEIN ESPH	FUNCTION UNKNOWN	MtH37Rv-3867 (8D11)	1.95651	1.87149	1.49048	1.69441	1.42795	0.912568	0.989577	0.767666	1.64604	1.83859
	Rv3868	eccA1	ESX conserved component EccA1. ESX-1 type VII secretion system protein.	Cell wall and cell processes	eccA1	ESX CONSERVED COMPONENT ECCA1	FUNCTION UNKNOWN	MtH37Rv-3868 (8E6)	2.22339	1.90976	2.01504	1.71145	1.60839	0.724346	0.997751	0.637057	1.70111	1.11144
	Rv3879c	espK	ESX-1 secretion-associated protein EspK. Alanine and proline rich protein.	Cell wall and cell processes	espK	ESX-1 SECRETION-ASSOCIATED PROTEIN ESPK. ALANINE AND PROLINE RICH PROTEIN.	UNKNOWN	MtH37Rv-3879c (11E10)	5.32581	5.14204	5.49589	4.05517	3.19704	2.05058	0.996573	1.16159	2.36718	1.88593
	Rv3910	Rv3910	Probable conserved transmembrane protein	Cell wall and cell processes	Rv3910	PROBABLE CONSERVED TRANSMEMBRANE PROTEIN	UNKNOWN	MtH37Rv-3910 (8A10)	3.55419	2.6834	3.11715	2.29049	1.62699	1.415	0.996972	0.898746	1.17627	0.912389
	Rv3911	sigM	Possible alternative RNA polymerase sigma factor SigM	Information pathways	sigM	POSSIBLE ALTERNATIVE RNA POLYMERASE SIGMA FACTOR SIGM	THE SIGMA FACTOR IS AN INITIATION FACTOR THAT PROMOTES ATTACHMENT OF THE RNA POLYMERASE TO SPECIFIC INITIATION SITES AND THEN IS RELEASED.	MtH37Rv-3911 (8B10)	6.19191	5.43648	6.05801	5.21426	3.79624	2.11631	0.980298	1.112	1.98967	1.92774
	Rv3912	Rv3912	Hypothetical alanine rich protein	Conserved hypotheticals	Rv3912	HYPOTHETICAL ALANINE RICH PROTEIN	UNKNOWN	MtH37Rv-3912 (8C10)	7.09604	5.64522	6.80201	5.39453	4.22334	1.5985	0.999159	0.723534	1.41091	0.896864
	Rv3914	trxC	Thioredoxin TrxC (TRX) (MPT46)	Intermediate metabolism and respiration	trxC	THIOREDOXIN TRXC (TRX) (MPT46)	THIOREDOXIN PARTICIPATES IN VARIOUS REDOX REACTIONS THROUGH THE REVERSIBLE OXIDATION OF ITS ACTIVE CENTER DITHIOL, TO A DISULFIDE, & CATALYZES DITHIOL-DISULFIDE EXCHANGE REACTIONS. FORMS TOGETHER WITH THIOREDOXIN REDUCTASE AND NADPH A REDOX ACTIVE SYSTEM WHICH DONATES ELECTRONS TO A WIDE VARIETY OF DIFFERENT METABOLIC PROCESS. SEEMS REGULATED BY SIGH (Rv3223c PRODUCT).	MtH37Rv-3914 (11G11)	2.84526	2.23273	2.26469	1.72777	1.39428	1.18242	0.999944	0.849213	1.3011	0.982427
	Rv3919c	gid	Probable glucose-inhibited division protein B Gid	Cell wall and cell processes	gid	PROBABLE GLUCOSE-INHIBITED DIVISION PROTEIN B GID	UNKNOWN	MtH37Rv-3919c (8A11)	2.11827	1.66133	1.63244	1.52567	1.27496	1.13024	0.990978	1.34088	1.72915	1.68462

## Sheet: Repressed NC_1 vs Log phase
	Supplementary Table 1
	864 genes significantly repressed (ANOVA p<0.05, >1.5 fold) in NC state (high MPN/low CFU) compared to +K log phase growth
	Table ordered by Rv number, expression ratios relative to aerobic log phase growth
	Rv Number	Gene Tuberculist R27	Protein Function Tuberculist R27	Functional Cat Tuberculist R27	Common	Product	Function	Systematic ID	NC	Res 10h	Res 24h	Res 48h	Res 96h	Res 192h	Log phase	Log phase -K	Stationary phase	Stationary phase -K
	Rv0002	dnaN	DNA polymerase III (beta chain) DnaN (DNA nucleotidyltransferase)	Information pathways	dnaN	DNA POLYMERASE III (BETA CHAIN) DNAN (DNA NUCLEOTIDYLTRANSFERASE)	DNA POLYMERASE III IS A COMPLEX, MULTICHAIN ENZYME RESPONSIBLE FOR MOST OF THE REPLICATIVE SYNTHESIS IN BACTERIA. THIS DNA POLYMERASE ALSO EXHIBITS 3' TO 5' EXONUCLEASE ACTIVITY. THE BETA CHAIN IS REQUIRED FOR INITIATION OF REPLICATION ONCE IT IS CLAMPED ONTO DNA, IT SLIDES FREELY (BIDIRECTIONAL AND ATP-INDEPENDENT) ALONG DUPLEX DNA [CATALYTIC ACTIVITY: N deoxynucleoside triphosphate = N diphosph…	MtH37Rv-0002 (1B1)	0.0671189	0.0905915	0.0797291	0.0635712	0.117595	0.763909	0.992821	0.619923	0.190964	0.412961
	Rv0003	recF	DNA replication and repair protein RecF (single-strand DNA binding protein)	Information pathways	recF	DNA REPLICATION AND REPAIR PROTEIN RECF (SINGLE-STRAND DNA BINDING PROTEIN)	THE RECF PROTEIN IS INVOLVED IN DNA METABOLISM AND RECOMBINATION; IT IS REQUIRED FOR DNA REPLICATION AND NORMAL SOS INDUCIBILITY. RECF BINDS PREFERENTIALLY TO SINGLE-STRANDED, LINEAR DNA. IT ALSO SEEMS TO BIND ATP.	MtH37Rv-0003 (1C1)	0.284942	0.274146	0.347061	0.277103	0.372329	0.921168	0.996464	1.05806	0.459952	0.790629
	Rv0004	Rv0004	Conserved hypothetical protein	Conserved hypotheticals	Rv0004	CONSERVED HYPOTHETICAL PROTEIN	FUNCTION UNKNOWN	MtH37Rv-0004 (1D1)	0.400222	0.458579	0.420264	0.344975	0.331829	0.684888	0.993905	0.943005	0.58008	0.832606
	Rv0006	gyrA	DNA gyrase (subunit A) GyrA (DNA topoisomerase (ATP-hydrolysing)) (DNA topoisomerase II) (type II DNA topoisomerase)	Information pathways	gyrA	DNA GYRASE (SUBUNIT A) GYRA (DNA TOPOISOMERASE (ATP-HYDROLYSING)) (DNA TOPOISOMERASE II) (TYPE II DNA TOPOISOMERASE)	DNA GYRASE NEGATIVELY SUPERCOILS CLOSED CIRCULAR DOUBLE-STRANDED DNA IN AN ATP-DEPENDENT MANNER AND ALSO CATALYZES THE INTERCONVERSION OF OTHER TOPOLOGICAL ISOMERS OF DOUBLE-STRANDED DNA RINGS, INCLUDING CATENANES AND KNOTTED RINGS [CATALYTIC ACTIVITY: ATP-dependent breakage, passage and rejoining of double-stranded DNA].	MtH37Rv-0006 (1F1)	0.332646	0.348344	0.353737	0.307036	0.298817	0.673777	0.999456	0.892694	0.505373	0.830924
	Rv0007	Rv0007	Possible conserved membrane protein	Cell wall and cell processes	Rv0007	POSSIBLE CONSERVED MEMBRANE PROTEIN	UNKNOWN	MtH37Rv-0007 (1G1)	0.327661	0.317379	0.266386	0.295886	0.336696	0.761489	0.99927	0.845006	0.686441	0.600053
	Rv0009	ppiA	Probable iron-regulated peptidyl-prolyl cis-trans isomerase A PpiA (PPIase A) (rotamase A)	Information pathways	ppiA	PROBABLE IRON-REGULATED PEPTIDYL-PROLYL CIS-TRANS ISOMERASE A PPIA (PPIase A) (ROTAMASE A)	PPIASES ACCELERATE THE FOLDING OF PROTEINS [CATALYTIC ACTIVITY: CIS-TRANS ISOMERIZATION OF PROLINE IMIDIC PEPTIDE BONDS IN OLIGOPEPTIDES].	MtH37Rv-0009 (1A2)	0.228963	0.22176	0.22312	0.194825	0.24534	1.0668	0.999751	0.596409	0.299309	0.344925
	Rv0011c	Rv0011c	Probable conserved transmembrane protein	Cell wall and cell processes	Rv0011c	PROBABLE CONSERVED TRANSMEMBRANE PROTEIN	UNKNOWN	MtH37Rv-0011c (1C2)	0.271717	0.400487	0.338994	0.273032	0.543368	2.7019	0.9701	0.972044	0.655848	1.74784
	Rv0015c	pknA	Transmembrane serine/threonine-protein kinase A PknA (protein kinase A) (STPK A)	Regulatory proteins	pknA	TRANSMEMBRANE SERINE/THREONINE-PROTEIN KINASE A PKNA (PROTEIN KINASE A) (STPK A)	INVOLVED IN SIGNAL TRANSDUCTION (VIA PHOSPHORYLATION). THOUGHT TO REGULATE MORPHOLOGICAL CHANGES ASSOCIATED WITH CELL DIVISION/DIFFERENTIATION PROCESS. PHOSPHORYLATES AT SERINE AND THREONINE RESIDUES [CATALYTIC ACTIVITY: ATP + A PROTEIN = ADP + A PHOSPHOPROTEIN].	MtH37Rv-0015c (1G2)	0.61154	0.630191	0.654825	0.665927	0.816922	1.42568	0.996406	1.07749	1.08783	0.404734
	Rv0044c	Rv0044c	Possible oxidoreductase	Intermediate metabolism and respiration	Rv0044c	POSSIBLE OXIDOREDUCTASE	FUNCTION UNKNOWN; PROBABLY INVOLVED IN CELLULAR METABOLISM.	MtH37Rv-0044c (1D6)	0.350952	0.390057	0.38696	0.67116	0.528395	0.579358	0.982281	0.957708	0.733738	0.471558
	Rv0050	ponA1	Probable bifunctional penicillin-binding protein 1A/1B PonA1 (murein polymerase) (PBP1): penicillin-insensitive transglycosylase (peptidoglycan TGASE) + penicillin-sensitive transpeptidase (DD-transpeptidase)	Cell wall and cell processes	ponA1	PROBABLE BIFUNCTIONAL PENICILLIN-BINDING PROTEIN 1A/1B PONA1 (MUREIN POLYMERASE) (PBP1): PENICILLIN-INSENSITIVE TRANSGLYCOSYLASE (PEPTIDOGLYCAN TGASE) + PENICILLIN-SENSITIVE TRANSPEPTIDASE (DD-TRANSPEPTIDASE)	INVOLVED IN PEPTIDOGLYCAN SYNTHESIS (AT THE FINAL STAGES), CELL WALL FORMATION. SYNTHESIS OF CROSS-LINKED PEPTIDOGLYCAN FROM THE LIPID INTERMEDIATES. THE ENZYME HAS A PENICILLIN-INSENSITIVE TRANSGLYCOSYLASE N-TERMINAL DOMAIN (FORMATION OF LINEAR GLYCAN STRANDS) AND A PENICILLIN-SENSITIVE TRANSPEPTIDASE C-TERMINAL DOMAIN (CROSS-LINKING OF THE PEPTIDE SUBUNITS).	MtH37Rv-0050 (1B7)	0.314858	0.258672	0.329999	0.332116	0.369934	0.659391	0.986943	0.91099	0.800994	0.457036
	Rv0051	Rv0051	Probable conserved transmembrane protein	Cell wall and cell processes	Rv0051	PROBABLE CONSERVED TRANSMEMBRANE PROTEIN	UNKNOWN	MtH37Rv-0051 (1C7)	0.380774	0.347046	0.358188	0.404657	0.453555	0.623573	0.9938	0.808971	0.692429	0.230699
	Rv0053	rpsF	30S ribosomal protein S6 RpsF	Information pathways	rpsF	PROBABLE 30S RIBOSOMAL PROTEIN S6 RPSF	BINDS TOGETHER WITH S18 TO 16S RIBOSOMAL RNA.	MtH37Rv-0053 (1E7)	0.171195	0.239278	0.22969	0.253744	0.293142	2.04337	0.99832	1.14143	0.935059	0.810038
	Rv0054	ssb	Single-strand binding protein Ssb (helix-destabilizing protein)	Information pathways	ssb	PROBABLE SINGLE-STRAND BINDING PROTEIN SSB (HELIX-DESTABILIZING PROTEIN)	THIS PROTEIN IS ESSENTIAL FOR REPLICATION OF THE CHROMOSOME. IT IS ALSO INVOLVED IN DNA RECOMBINATION AND REPAIR.	MtH37Rv-0054 (1F7)	0.166374	0.197336	0.175056	0.187753	0.232395	1.15978	0.986506	1.66377	0.515669	0.760298
	Rv0055	rpsR1	30S ribosomal protein S18-1 RpsR1	Information pathways	rpsR1	PROBABLE 30S RIBOSOMAL PROTEIN S18-1 RPSR1	THIS PROTEIN HAS BEEN IMPLICATED IN AMINOACYL-TRANSFER RNA BINDING. IT APPEARS TO BE SITUATED AT THE DECODING SITE OF MESSENGER RNA.	MtH37Rv-0055 (1G7)	0.110004	0.151669	0.139557	0.2537	0.291488	1.24347	0.964573	1.63763	0.601857	0.769868
	Rv0056	rplI	50S ribosomal protein L9 RplI	Information pathways	rplI	PROBABLE 50S RIBOSOMAL PROTEIN L9 RPLI	BINDS TO THE 23S RRNA.	MtH37Rv-0056 (1H7)	0.0679155	0.0858632	0.0811195	0.106894	0.204041	1.27872	0.974846	1.64254	0.541309	0.798128
	Rv0057	Rv0057	Hypothetical protein	Conserved hypotheticals	Rv0057	HYPOTHETICAL PROTEIN	UNKNOWN	MtH37Rv-0057 (1A8)	0.277966	0.244981	0.31814	0.378756	0.501934	1.55303	0.993158	2.03414	0.487879	1.15763
	Rv0058	dnaB	Probable replicative DNA helicase DnaB	Information pathways	dnaB	PROBABLE REPLICATIVE DNA HELICASE DNAB	PARTICIPATES IN INITIATION AND ELONGATION DURING CHROMOSOME REPLICATION; IT EXHIBITS DNA-DEPENDENT ATPASE ACTIVITY. THE INTEIN IS AN ENDONUCLEASE (POTENTIAL).	MtH37Rv-0058 (1B8)	0.243748	0.259151	0.267161	0.298878	0.479702	1.11477	0.998546	0.920506	0.250664	0.506766
	Rv0060	Rv0060	Conserved hypothetical protein	Conserved hypotheticals	Rv0060	CONSERVED HYPOTHETICAL PROTEIN	FUNCTION UNKNOWN	MtH37Rv-0060 (1D8)	0.511303	0.412167	0.440242	0.535951	0.559279	0.801887	0.993607	1.63916	0.79931	1.97265
	Rv0061c	Rv0061c	Hypothetical protein	Conserved hypotheticals	Rv0061	HYPOTHETICAL PROTEIN	UNKNOWN	MtH37Rv-0061 (1E8)	0.270404	0.270796	0.306657	0.361729	0.449175	0.967602	0.971627	1.30867	0.508866	3.23873
	Rv0062	celA1	Possible cellulase CelA1 (endoglucanase) (endo-1,4-beta-glucanase) (FI-cmcase) (carboxymethyl cellulase)	Intermediate metabolism and respiration	celA1	POSSIBLE CELLULASE CELA1 (ENDOGLUCANASE) (ENDO-1,4-BETA-GLUCANASE) (FI-CMCASE) (CARBOXYMETHYL CELLULASE)	THE BIOLOGICAL CONVERSION OF CELLULOSE TO GLUCOSE GENERALLY REQUIRES THREE TYPES OF HYDROLYTIC ENZYMES: (1) ENDOGLUCANASES WHICH CUT INTERNAL BETA-1,4-GLUCOSIDIC BONDS; (2) EXOCELLOBIOHYDROLASES THAT CUT THE DISSACCHARIDE CELLOBIOSE FROM THE NONREDUCING END OF THE CELLULOSE POLYMER CHAIN; (3) BETA-1,4-GLUCOSIDASES WHICH HYDROLYZE THE CELLOBIOSE AND OTHER SHORT CELLO-OLIGOSACCHARIDES TO GLUCOSE [C…	MtH37Rv-0062 (1F8)	0.13431	0.195649	0.105876	0.331536	0.650745	0.426583	0.975789	0.409657	0.264187	0.390995
	Rv0065	vapC1	Possible toxin VapC1	Virulence, detox and adaptation	vapC1	POSSIBLE TOXIN VAPC1	UNKNOWN	MtH37Rv-0065 (1A9)	0.254709	0.250248	0.21651	0.325045	0.462816	0.562693	0.980639	0.789084	0.358556	0.518395
	Rv0066c	icd2	Probable isocitrate dehydrogenase [NADP] Icd2 (oxalosuccinate decarboxylase) (IDH) (NADP+-specific ICDH) (IDP)	Intermediate metabolism and respiration	icd2	PROBABLE ISOCITRATE DEHYDROGENASE [NADP] ICD2 (OXALOSUCCINATE DECARBOXYLASE) (IDH) (NADP+-SPECIFIC ICDH) (IDP)	INVOLVED IN THE KREBS CYCLE [CATALYTIC ACTIVITY: Isocitrate + NADP+ = 2-OXOGLUTARATE + CO(2) + NADPH].	MtH37Rv-0066c (1B9)	0.330225	0.418359	0.448702	0.483621	0.927353	0.919109	0.996591	0.694176	0.606762	0.462856
	Rv0072	Rv0072	Probable glutamine-transport transmembrane protein ABC transporter	Cell wall and cell processes	Rv0072	PROBABLE GLUTAMINE-TRANSPORT TRANSMEMBRANE PROTEIN ABC TRANSPORTER	THOUGHT TO BE INVOLVED IN ACTIVE TRANSPORT OF GLUTAMINE ACROSS THE MEMBRANE (IMPORT). RESPONSIBLE FOR THE TRANSLOCATION OF THE SUBSTRATE ACROSS THE MEMBRANE.	MtH37Rv-0072 (1H9)	0.180867	0.279455	0.172665	0.237661	0.402755	0.982915	0.997736	1.27494	0.884943	0.630204
	Rv0073	Rv0073	Probable glutamine-transport ATP-binding protein ABC transporter	Cell wall and cell processes	Rv0073	PROBABLE GLUTAMINE-TRANSPORT ATP-BINDING PROTEIN ABC TRANSPORTER	THOUGHT TO BE INVOLVED IN ACTIVE TRANSPORT OF GLUTAMINE ACROSS THE MEMBRANE (IMPORT). RESPONSIBLE FOR THE TRANSLOCATION OF THE SUBSTRATE ACROSS THE MEMBRANE.	MtH37Rv-0073 (1A10)	0.102313	0.125366	0.102831	0.0953745	0.21138	1.06871	0.996818	1.17978	0.614744	0.371892
	Rv0074	Rv0074	Conserved protein	Conserved hypotheticals	Rv0074	CONSERVED HYPOTHETICAL PROTEIN	FUNCTION UNKNOWN	MtH37Rv-0074 (1B10)	0.235217	0.308937	0.38647	0.230715	0.412251	0.883686	0.981855	1.05045	1.15767	0.502317
	Rv0088	Rv0088	Possible polyketide cyclase/dehydrase	Lipid metabolism	Rv0088	HYPOTHETICAL PROTEIN	UNKNOWN	MtH37Rv-0088 (1H11)	0.33062	0.326637	0.332102	0.268615	0.305336	0.581465	0.999034	2.08894	1.80358	1.71044
	Rv0101	nrp	Probable peptide synthetase Nrp (peptide synthase)	Lipid metabolism	nrp	PROBABLE PEPTIDE SYNTHETASE NRP (PEPTIDE SYNTHASE)	INVOLVED IN LIPID METABOLISM.	MtH37Rv-0101 (8I1)	0.637671	0.747916	0.74444	0.885881	1.06577	1.53946	0.99907	1.05943	0.677177	0.597597
	Rv0103c	ctpB	Probable cation-transporter P-type ATPase B CtpB	Cell wall and cell processes	ctpB	PROBABLE CATION-TRANSPORTER P-TYPE ATPASE B CTPB	CATION-TRANSPORTING ATPASE; POSSIBLY CATALYZES THE TRANSPORT OF A CATION (POSSIBLY COOPPER) WITH THE HYDROLYSE OF ATP [CATALYTIC ACTIVITY: ATP + H(2)O + CATION(IN) = ADP + ORTHOPHOSPHATE + CATION(OUT)].	MtH37Rv-0103c (8J1)	0.254839	0.255294	0.229873	0.378795	0.314326	0.708748	0.989752	0.494814	0.458119	0.328548
	Rv0108c	Rv0108c	Hypothetical protein	Conserved hypotheticals	Rv0108c	HYPOTHETICAL PROTEIN	UNKNOWN	MtH37Rv-0108c (8L1)	0.128399	0.146706	0.119461	0.0949134	0.220763	0.676507	0.993101	0.563447	0.33228	0.2779
	Rv0128	Rv0128	Probable conserved transmembrane protein	Cell wall and cell processes	Rv0128	PROBABLE CONSERVED TRANSMEMBRANE PROTEIN	UNKNOWN	MtH37Rv-0128 (8J2)	0.268756	0.321337	0.312898	0.288975	0.311084	0.898955	0.999829	1.17842	1.21898	0.751343
	Rv0144	Rv0144	Probable transcriptional regulatory protein (possibly TetR-family)	Regulatory proteins	Rv0144	PROBABLE TRANSCRIPTIONAL REGULATORY PROTEIN (POSSIBLY TETR-FAMILY)	INVOLVED IN TRANSCRIPTIONAL MECHANISM.	MtH37Rv-0144 (8P3)	0.633931	0.674956	0.594971	0.565633	0.744307	0.699908	0.997049	0.89468	1.20225	0.765158
	Rv0149	Rv0149	Possible quinone oxidoreductase (NADPH:quinone oxidoreductase) (zeta-crystallin)	Intermediate metabolism and respiration	Rv0149	POSSIBLE QUINONE OXIDOREDUCTASE (NADPH:QUINONE OXIDOREDUCTASE) (ZETA-CRYSTALLIN)	POSSIBLY BINDS NADP AND ACTS THROUGH A ONE-ELECTRON TRANSFER PROCESS. QUINONES ARE SUPPOSED TO BE THE BEST SUBSTRATES. MAY ACT IN THE DETOXIFICATION OF XENOBIOTICS [CATALYTIC ACTIVITY: NADPH + quinone = NADP+ + semiquinone]	MtH37Rv-0149 (8M4)	0.601235	0.42658	0.482289	0.52844	0.472514	0.363222	0.999694	0.920079	1.10419	0.832425
	Rv0155	pntAa	Probable NAD(P) transhydrogenase (subunit alpha) PntAa [first part; catalytic part] (pyridine nucleotide transhydrogenase subunit alpha) (nicotinamide nucleotide transhydrogenase subunit alpha)	Intermediate metabolism and respiration	pntAa	PROBABLE NAD(P) TRANSHYDROGENASE (SUBUNIT ALPHA) PNTAA [FIRST PART; CATALYTIC PART] (PYRIDINE NUCLEOTIDE TRANSHYDROGENASE SUBUNIT ALPHA) (NICOTINAMIDE NUCLEOTIDE TRANSHYDROGENASE SUBUNIT ALPHA)	THE TRANSHYDROGENATION BETWEEN NADH AND NADP IS COUPLED TO RESPIRATION AND ATP HYDROLYSIS AND FUNCTIONS AS A PROTON PUMP ACROSS THE MEMBRANE [CATALYTIC ACTIVITY: NADPH + NAD+ = NADP+ + NADH].	MtH37Rv-0155 (8K5)	0.413969	0.401911	0.409482	0.395569	0.504257	1.93782	0.998575	1.13412	0.386752	0.498862
	Rv0156	pntAb	Probable NAD(P) transhydrogenase (subunit alpha) PntAb [second part; integral membrane protein] (pyridine nucleotide transhydrogenase subunit alpha) (nicotinamide nucleotide transhydrogenase subunit alpha)	Intermediate metabolism and respiration	pntAb	PROBABLE NAD(P) TRANSHYDROGENASE (SUBUNIT ALPHA) PNTAB [SECOND PART; INTEGRAL MEMBRANE PROTEIN] (PYRIDINE NUCLEOTIDE TRANSHYDROGENASE SUBUNIT ALPHA) (NICOTINAMIDE NUCLEOTIDE TRANSHYDROGENASE SUBUNIT ALPHA)	THE TRANSHYDROGENATION BETWEEN NADH AND NADP IS COUPLED TO RESPIRATION AND ATP HYDROLYSIS AND FUNCTIONS AS A PROTON PUMP ACROSS THE MEMBRANE [CATALYTIC ACTIVITY: NADPH + NAD+ = NADP+ + NADH].	MtH37Rv-0156 (8L5)	0.475001	0.528145	0.56398	0.506599	0.634238	2.80066	0.998317	1.03303	0.598291	0.654044
	Rv0157	pntB	Probable NAD(P) transhydrogenase (subunit beta) PntB [integral membrane protein] (pyridine nucleotide transhydrogenase subunit beta) (nicotinamide nucleotide transhydrogenase subunit beta)	Intermediate metabolism and respiration	pntB	PROBABLE NAD(P) TRANSHYDROGENASE (SUBUNIT BETA) PNTB [INTEGRAL MEMBRANE PROTEIN] (PYRIDINE NUCLEOTIDE TRANSHYDROGENASE SUBUNIT BETA) (NICOTINAMIDE NUCLEOTIDE TRANSHYDROGENASE SUBUNIT BETA)	THE TRANSHYDROGENATION BETWEEN NADH AND NADP IS COUPLED TO RESPIRATION AND ATP HYDROLYSIS AND FUNCTIONS AS A PROTON PUMP ACROSS THE MEMBRANE [CATALYTIC ACTIVITY: NADPH + NAD+ = NADP+ + NADH].	MtH37Rv-0157 (8M5)	0.444488	0.385168	0.349742	0.414903	0.460592	1.68729	0.997526	0.887864	0.399863	0.493991
	Rv0163	Rv0163	Conserved protein	Conserved hypotheticals	Rv0163	CONSERVED HYPOTHETICAL PROTEIN	FUNCTION UNKNOWN	MtH37Rv-0163 (1K4)	0.498839	0.47786	0.453301	0.457801	0.46827	0.956295	0.99708	0.749335	0.697163	0.509954
	Rv0164	TB18.5	Conserved protein TB18.5	Conserved hypotheticals	TB18.5	CONSERVED HYPOTHETICAL PROTEIN TB18.5	FUNCTION UNKNOWN	MtH37Rv-0164 (1L4)	0.0730926	0.0810675	0.0761302	0.0812337	0.152607	0.702595	0.996701	1.34912	0.621897	0.377921
	Rv0165c	mce1R	Probable transcriptional regulatory protein Mce1R (probably GntR-family)	Regulatory proteins	mce1R	PROBABLE TRANSCRIPTIONAL REGULATORY PROTEIN MCER1 (PROBABLY GNTR-FAMILY)	INVOLVED IN TRANSCRIPTIONAL MECHANISM	MtH37Rv-0165c (1M4)	0.179953	0.213336	0.152703	0.253391	0.221338	0.666646	0.999888	1.09289	0.743832	0.40647
	Rv0166	fadD5	Probable fatty-acid-CoA ligase FadD5 (fatty-acid-CoA synthetase) (fatty-acid-CoA synthase)	Lipid metabolism	fadD5	PROBABLE FATTY-ACID-CoA LIGASE FADD5 (FATTY-ACID-CoA SYNTHETASE) (FATTY-ACID-CoA SYNTHASE)	FUNCTION UNKNOWN, BUT INVOLVED IN LIPID DEGRADATION.	MtH37Rv-0166 (1N4)	0.0630176	0.0796162	0.0823209	0.138818	0.0837552	0.230872	0.95434	0.114287	0.141166	0.0711341
	Rv0167	yrbE1A	Conserved integral membrane protein YrbE1A	Virulence, detox and adaptation	yrbE1A	CONSERVED HYPOTHETICAL INTEGRAL MEMBRANE PROTEIN YRBE1A	UNKNOWN	MtH37Rv-0167 (8P5)	0.0986907	0.0848099	0.104532	0.0627255	0.112254	0.512802	0.979543	0.188842	0.161882	0.168934
	Rv0168	yrbE1B	Conserved integral membrane protein YrbE1B	Virulence, detox and adaptation	yrbE1B	CONSERVED HYPOTHETICAL INTEGRAL MEMBRANE PROTEIN YRBE1B	UNKNOWN	MtH37Rv-0168 (8I6)	0.212426	0.199252	0.208293	0.215604	0.255382	1.08988	0.995992	0.235138	0.239619	0.152997
	Rv0169	mce1A	Mce-family protein Mce1A	Virulence, detox and adaptation	mce1A	MCE-FAMILY PROTEIN MCE1A	UNKNOWN, BUT THOUGHT TO BE INVOLVED IN HOST CELL INVASION (ENTRY AND SURVIVAL INSIDE MACROPHAGES).	MtH37Rv-0169 (8J6)	0.0775966	0.0907356	0.0905333	0.105225	0.141093	0.73187	0.99847	0.163368	0.16673	0.0831535
	Rv0170	mce1B	Mce-family protein Mce1B	Virulence, detox and adaptation	mce1B	MCE-FAMILY PROTEIN MCE1B	UNKNOWN, BUT THOUGHT TO BE INVOLVED IN HOST CELL INVASION.	MtH37Rv-0170 (8K6)	0.147567	0.173987	0.164132	0.136318	0.152258	0.462663	0.997718	0.177266	0.21437	0.100199
	Rv0171	mce1C	Mce-family protein Mce1C	Virulence, detox and adaptation	mce1C	MCE-FAMILY PROTEIN MCE1C	UNKNOWN, BUT THOUGHT TO BE INVOLVED IN HOST CELL INVASION.	MtH37Rv-0171 (8L6)	0.219439	0.246529	0.285847	0.299415	0.310486	0.807229	0.994342	0.200794	0.231229	0.133817
	Rv0172	mce1D	Mce-family protein Mce1D	Virulence, detox and adaptation	mce1D	MCE-FAMILY PROTEIN MCE1D	UNKNOWN, BUT THOUGHT TO BE INVOLVED IN HOST CELL INVASION.	MtH37Rv-0172 (8M6)	0.420466	0.456271	0.368759	0.374049	0.427675	0.547848	0.992324	0.331076	0.438622	0.312832
	Rv0173	lprK	Possible Mce-family lipoprotein LprK (Mce-family lipoprotein Mce1E)	Cell wall and cell processes	lprK	POSSIBLE MCE-FAMILY LIPOPROTEIN LPRK (MCE-FAMILY LIPOPROTEIN MCE1E)	UNKNOWN, BUT THOUGHT TO BE INVOLVED IN HOST CELL INVASION.	MtH37Rv-0173 (8N6)	0.321207	0.29151	0.312667	0.334192	0.366109	0.747354	0.996206	0.282772	0.387485	0.209647
	Rv0174	mce1F	Mce-family protein Mce1F	Virulence, detox and adaptation	mce1F	MCE-FAMILY PROTEIN MCE1F	UNKNOWN, BUT THOUGHT INVOLVED IN HOST CELL INVASION.	MtH37Rv-0174 (8O6)	0.133294	0.152814	0.183459	0.156919	0.21809	0.812024	0.999837	0.377332	0.397878	0.210409
	Rv0175	Rv0175	Probable conserved Mce associated membrane protein	Cell wall and cell processes	Rv0175	PROBABLE CONSERVED MCE ASSOCIATED MEMBRANE PROTEIN	UNKNOWN	MtH37Rv-0175 (1O4)	0.111923	0.10771	0.106274	0.0924094	0.130226	0.602305	0.985574	0.423948	0.418199	0.167962
	Rv0176	Rv0176	Probable conserved Mce associated transmembrane protein	Cell wall and cell processes	Rv0176	PROBABLE CONSERVED MCE ASSOCIATED TRANSMEMBRANE PROTEIN	UNKNOWN	MtH37Rv-0176 (8P6)	0.206739	0.208802	0.234921	0.270033	0.283341	0.631991	0.978223	0.462276	0.471652	0.22537
	Rv0178	Rv0178	Probable conserved Mce associated membrane protein	Cell wall and cell processes	Rv0178	PROBABLE CONSERVED MCE ASSOCIATED MEMBRANE PROTEIN	UNKNOWN	MtH37Rv-0178 (1I5)	0.569465	0.594526	0.744223	0.685876	0.550655	0.766714	0.995778	1.03216	0.732621	0.831693
	Rv0202c	mmpL11	Probable conserved transmembrane transport protein MmpL11	Cell wall and cell processes	mmpL11	PROBABLE CONSERVED TRANSMEMBRANE TRANSPORT PROTEIN MMPL11	UNKNOWN. THOUGHT TO BE INVOLVED IN FATTY ACID TRANSPORT.	MtH37Rv-0202c (1O7)	0.330722	0.430965	0.468272	0.775486	0.728851	1.28389	0.975978	0.573111	0.691556	1.32223
	Rv0203	Rv0203	Possible exported protein	Cell wall and cell processes	Rv0203	POSSIBLE EXPORTED PROTEIN	UNKNOWN	MtH37Rv-0203 (1P7)	0.198234	0.21948	0.18266	0.24934	0.321128	0.921038	0.987343	1.21424	0.555251	0.591099
	Rv0204c	Rv0204c	Probable conserved transmembrane protein	Cell wall and cell processes	Rv0204c	PROBABLE CONSERVED TRANSMEMBRANE PROTEIN	UNKNOWN	MtH37Rv-0204c (1I8)	0.334757	0.301438	0.327111	0.476546	0.443279	0.704766	0.988356	0.659312	0.429164	0.394757
	Rv0205	Rv0205	Probable conserved transmembrane protein	Cell wall and cell processes	Rv0205	PROBABLE CONSERVED TRANSMEMBRANE PROTEIN	UNKNOWN	MtH37Rv-0205 (1J8)	0.524007	0.570279	0.648672	0.707595	0.976611	0.977232	0.99379	0.872344	0.788269	0.518525
	Rv0207c	Rv0207c	Conserved hypothetical protein	Conserved hypotheticals	Rv0207c	CONSERVED HYPOTHETICAL PROTEIN	FUNCTION UNKNOWN	MtH37Rv-0207c (1L8)	0.16077	0.142657	0.170494	0.400751	0.290546	0.505664	0.98689	0.753696	0.911964	0.400196
	Rv0220	lipC	Probable esterase LipC	Intermediate metabolism and respiration	lipC	PROBABLE ESTERASE LIPC	FUNCTION UNKNOWN; LIPOLYTIC ENZYME PROBABLY INVOLVED IN CELLULAR METABOLISM.	MtH37Rv-0220 (1I10)	0.289288	0.268338	0.339019	0.288895	0.277929	0.613288	0.999465	0.995675	0.969656	0.380565
	Rv0231	fadE4	Probable acyl-CoA dehydrogenase FadE4	Lipid metabolism	fadE4	PROBABLE ACYL-CoA DEHYDROGENASE FADE4	FUNCTION UNKNOWN, BUT INVOLVED IN LIPID DEGRADATION.	MtH37Rv-0231 (1L11)	0.54051	0.58132	0.699325	0.65367	0.61432	0.870634	0.993896	0.663202	0.739732	0.479911
	Rv0235c	Rv0235c	Probable conserved transmembrane protein	Cell wall and cell processes	Rv0235c	PROBABLE CONSERVED TRANSMEMBRANE PROTEIN	UNKNOWN	MtH37Rv-0235c (1P11)	0.521537	0.821227	0.822015	0.848855	0.741204	1.01894	0.993198	1.08725	0.748059	0.675371
	Rv0236c	aftD	Possible arabinofuranosyltransferase AftD	Cell wall and cell processes	Rv0236c	PROBABLE CONSERVED TRANSMEMBRANE PROTEIN	UNKNOWN	MtH37Rv-0236c (1I12)	0.572066	0.57994	0.659857	0.610824	0.643883	1.1634	0.996281	0.688726	0.817453	0.487374
	Rv0242c	fabG4	Probable 3-oxoacyl-[acyl-carrier protein] reductase FabG4 (3-ketoacyl-acyl carrier protein reductase)	Lipid metabolism	fabG4	PROBABLE 3-OXOACYL-[ACYL-CARRIER PROTEIN] REDUCTASE FABG4 (3-KETOACYL-ACYL CARRIER PROTEIN REDUCTASE)	INVOLVED IN THE FATTY ACID BIOSYNTHESIS PATHWAY (FIRST REDUCTION STEP) [CATALYTIC ACTIVITY: (3R)-3-hydroxyacyl-[acyl-carrier protein] + NADP+ = 3-oxoacyl-[acyl-carrier protein] + NADPH].	MtH37Rv-0242c (1N12)	0.521114	0.664418	0.63793	0.590347	0.608584	0.948051	0.995052	0.721978	0.553401	0.641533
	Rv0248c	Rv0248c	Probable succinate dehydrogenase [iron-sulfur subunit] (succinic dehydrogenase)	Intermediate metabolism and respiration	Rv0248c	PROBABLE SUCCINATE DEHYDROGENASE [IRON-SULFUR SUBUNIT] (SUCCINIC DEHYDROGENASE)	INVOLVED IN INTERCONVERSION OF FUMARATE AND SUCCINATE (AEROBIC RESPIRATION) [CATALYTIC ACTIVITY: SUCCINATE + ACCEPTOR = FUMARATE + REDUCED ACCEPTOR].	MtH37Rv-0248c (2J13)	0.547562	0.5941	0.802301	0.748175	0.840548	1.15465	0.995462	0.98695	0.578129	0.620352
	Rv0268c	Rv0268c	Hypothetical protein	Conserved hypotheticals	Rv0268c	HYPOTHETICAL PROTEIN	UNKNOWN	MtH37Rv-0268c (2P14)	0.473738	0.500961	0.547172	0.506945	0.426065	0.992999	0.993228	0.626515	0.923656	1.30361
	Rv0269c	Rv0269c	Conserved hypothetical protein	Conserved hypotheticals	Rv0269c	CONSERVED HYPOTHETICAL PROTEIN	FUNCTION UNKNOWN	MtH37Rv-0269c (8L8)	0.527204	0.408155	0.542	0.759636	0.907266	0.580131	0.992186	0.479203	0.770088	0.548476
	Rv0270	fadD2	Probable fatty-acid-CoA ligase FadD2 (fatty-acid-CoA synthetase) (fatty-acid-CoA synthase)	Lipid metabolism	fadD2	PROBABLE FATTY-ACID-CoA LIGASE FADD2 (FATTY-ACID-CoA SYNTHETASE) (FATTY-ACID-CoA SYNTHASE)	FUNCTION UNKNOWN, BUT INVOLVED IN LIPID DEGRADATION.	MtH37Rv-0270 (2I15)	0.29692	0.256215	0.298373	0.277998	0.300271	0.417656	0.990882	0.187479	0.257895	0.344829
	Rv0284	eccC3	ESX conserved component EccC3. ESX-3 type VII secretion system protein. Possible membrane protein.	Cell wall and cell processes	eccC3	ESX CONSERVED COMPONENT ECCC3. POSSIBLE MEMBRANE PROTEIN.	UNKNOWN	MtH37Rv-0284 (2J16)	0.469726	0.473992	0.55643	0.625744	0.865745	1.97369	0.99884	1.05542	2.30769	1.05892
	Rv0286	PPE4	PPE family protein PPE4	PE/PPE families	PPE4	PPE FAMILY PROTEIN	FUNCTION UNKNOWN	MtH37Rv-0286 (2K16)	0.12903	0.125132	0.139916	0.200084	0.238568	0.454253	0.997305	0.399474	1.75362	0.27
	Rv0287	esxG	ESAT-6 like protein EsxG (conserved protein TB9.8)	Cell wall and cell processes	esxG	ESAT-6 LIKE PROTEIN ESXG (CONSERVED HYPOTHETICAL PROTEIN TB9.8)	FUNCTION UNKNOWN	MtH37Rv-0287 (8K9)	0.149731	0.15232	0.159367	0.119626	0.183004	0.538681	0.984052	0.507249	0.946356	0.345338
	Rv0288	esxH	Low molecular weight protein antigen 7 EsxH (10 kDa antigen) (CFP-7) (protein TB10.4)	Cell wall and cell processes	esxH	LOW MOLECULAR WEIGHT PROTEIN ANTIGEN 7 ESXH (10 kDa ANTIGEN) (CFP-7) (PROTEIN TB10.4)	FUNCTION UNKNOWN. MAY BE INVOLVED IN VIRULENCE.	MtH37Rv-0288 (8L9)	0.218894	0.182044	0.225412	0.163696	0.233654	0.604388	0.998873	0.848711	1.17089	0.414882
	Rv0289	espG3	ESX-3 secretion-associated protein EspG3	Cell wall and cell processes	espG3	ESX-1 SECRETION-ASSOCIATED PROTEIN ESPG3	FUNCTION UNKNOWN	MtH37Rv-0289 (2L16)	0.187037	0.157778	0.178523	0.257498	0.274625	0.299312	0.979217	0.441157	1.82502	0.209105
	Rv0290	eccD3	ESX conserved component EccD3. ESX-3 type VII secretion system protein. Probable transmembrane protein.	Cell wall and cell processes	eccD3	ESX CONSERVED COMPONENT ECCD3. PROBABLE TRANSMEMBRANE PROTEIN.	UNKNOWN	MtH37Rv-0290 (2M16)	0.193416	0.174266	0.200155	0.235628	0.317352	0.353738	0.992973	0.372763	2.17032	0.174794
	Rv0296c	Rv0296c	Probable sulfatase	Intermediate metabolism and respiration	Rv0296c	PROBABLE SULFATASE	FUNCTION UNKNOWN; PROBABLY INVOLVED IN CELLULAR METABOLISM.	MtH37Rv-0296c (2J17)	0.200417	0.234175	0.260828	0.264677	0.317783	1.45339	0.999618	1.5525	0.636419	0.83892
	Rv0298	Rv0298	Hypothetical protein	Conserved hypotheticals	Rv0298	HYPOTHETICAL PROTEIN	UNKNOWN	MtH37Rv-0298 (8O9)	0.517294	0.610481	0.555369	0.375674	0.430058	0.960456	0.986112	0.813065	0.909743	0.935815
	Rv0299	Rv0299	Hypothetical protein	Conserved hypotheticals	Rv0299	HYPOTHETICAL PROTEIN	UNKNOWN	MtH37Rv-0299 (8P9)	0.593814	0.492044	0.496927	0.396543	0.414794	0.729328	0.998193	0.801668	0.660653	0.820898
	Rv0308	Rv0308	Probable conserved integral membrane protein	Cell wall and cell processes	Rv0308	PROBABLE CONSERVED INTEGRAL MEMBRANE PROTEIN	UNKNOWN	MtH37Rv-0308 (2O17)	0.0737065	0.0766685	0.0833293	0.0903091	0.137878	0.704831	0.974004	1.09183	0.238783	0.467661
	Rv0309	Rv0309	Possible conserved exported protein	Cell wall and cell processes	Rv0309	POSSIBLE CONSERVED EXPORTED PROTEIN	UNKNOWN	MtH37Rv-0309 (2P17)	0.119512	0.125474	0.124185	0.0923821	0.166914	0.781654	0.994356	0.964503	0.379041	0.656217
	Rv0312	Rv0312	Conserved hypothetical proline and threonine rich protein	Conserved hypotheticals	Rv0312	CONSERVED HYPOTHETICAL PROLINE AND THREONINE RICH PROTEIN	FUNCTION UNKNOWN	MtH37Rv-0312 (2K18)	0.363109	0.394296	0.48887	0.49113	0.503339	0.993126	0.989076	0.848975	0.739943	0.689305
	Rv0338c	Rv0338c	Probable iron-sulfur-binding reductase	Intermediate metabolism and respiration	Rv0338c	PROBABLE IRON-SULFUR-BINDING REDUCTASE	FUNCTION UNKNOWN; PROBABLY INVOLVED IN CELLULAR METABOLISM.	MtH37Rv-0338c (2P20)	0.15119	0.164061	0.169201	0.202615	0.301447	0.764919	0.996029	0.891753	0.330864	0.397794
	Rv0345	Rv0345	Conserved hypothetical protein	Conserved hypotheticals	Rv0345	CONSERVED HYPOTHETICAL PROTEIN	FUNCTION UNKNOWN	MtH37Rv-0345 (2O21)	0.487104	0.450959	0.474791	0.522373	0.433983	0.862221	0.998991	1.09953	1.42935	0.895479
	Rv0348	Rv0348	Possible transcriptional regulatory protein	Regulatory proteins	Rv0348	POSSIBLE TRANSCRIPTIONAL REGULATORY PROTEIN	COULD BE INVOLVED IN TRANSCRIPTIONAL MECHANISM.	MtH37Rv-0348 (2I22)	0.53757	0.489452	0.557107	0.941071	0.643677	0.613097	0.99486	0.565153	0.887185	0.454249
	Rv0357c	purA	Probable adenylosuccinate synthetase PurA (imp--aspartate ligase) (ADSS) (ampsase)	Intermediate metabolism and respiration	purA	PROBABLE ADENYLOSUCCINATE SYNTHETASE PURA (IMP--ASPARTATE LIGASE) (ADSS) (AMPSASE)	INVOLVED IN AMP BIOSYNTHESIS (FIRST COMMITTED STEP). PLAYS AN IMPORTANT ROLE IN THE DE NOVO PATHWAY OF PURINE NUCLEOTIDE BIOSYNTHESIS [CATALYTIC ACTIVITY: GTP + IMP + L-aspartate = GDP + phosphate + adenylosuccinate].	MtH37Rv-0357c (2P22)	0.295714	0.311276	0.40488	0.506228	0.550159	0.554691	0.995751	0.705271	0.474431	0.378166
	Rv0359	Rv0359	Probable conserved integral membrane protein	Cell wall and cell processes	Rv0359	PROBABLE CONSERVED INTEGRAL MEMBRANE PROTEIN	UNKNOWN	MtH37Rv-0359 (2J23)	0.273978	0.241188	0.349204	0.450477	0.469099	0.702922	0.992041	0.336478	0.599801	0.186026
	Rv0363c	fba	Probable fructose-bisphosphate aldolase Fba	Intermediate metabolism and respiration	fba	PROBABLE FRUCTOSE-BISPHOSPHATE ALDOLASE FBA	INVOLVED IN GLYCOLYSIS (AT THE SIXTH STEP) [CATALYTIC ACTIVITY: D-FRUCTOSE 1,6-BISPHOSPHATE = GLYCERONE PHOSPHATE + D-GLYCERALDEHYDE 3-PHOSPHATE].	MtH37Rv-0363c (2N23)	0.133079	0.177914	0.147967	0.169057	0.259922	0.696684	0.987037	1.0064	0.678142	1.06481
	Rv0364	Rv0364	Possible conserved transmembrane protein	Cell wall and cell processes	Rv0364	POSSIBLE CONSERVED TRANSMEMBRANE PROTEIN	UNKNOWN	MtH37Rv-0364 (2O23)	0.0902264	0.149982	0.140603	0.190042	0.334484	1.1402	0.985705	1.03474	0.482836	1.07285
	Rv0379	secE2	Possible protein transport protein SecE2	Cell wall and cell processes	secE2	POSSIBLE PROTEIN TRANSPORT PROTEIN SECE2	THOUGHT TO BE INVOLVED IN PROTEIN TRANSPORT (EXPORT).	MtH37Rv-0379 (8P11)	0.257237	0.345992	0.432119	0.351504	0.410936	1.3961	0.987913	0.845432	0.285972	0.4755
	Rv0390	Rv0390	Conserved protein	Conserved hypotheticals	Rv0390	CONSERVED HYPOTHETICAL PROTEIN	FUNCTION UNKNOWN	MtH37Rv-0390 (1B14)	0.401049	0.60961	0.293661	0.478312	0.822964	1.14049	0.986389	0.639003	0.950032	0.977196
	Rv0391	metZ	Probable O-succinylhomoserine sulfhydrylase MetZ (OSH sulfhydrylase)	Intermediate metabolism and respiration	metZ	PROBABLE O-SUCCINYLHOMOSERINE SULFHYDRYLASE METZ (OSH SULFHYDRYLASE)	INVOLVED IN METHIONINE BIOSYNTHESIS. CONVERTS O-SUCCINYLHOMOSERINE INTO HOMOCYSTEINE.	MtH37Rv-0391 (1C14)	0.192147	0.296786	0.291475	0.367381	0.465392	0.702037	0.951938	0.675938	0.487099	0.246399
	Rv0397	Rv0397	Conserved 13E12 repeat family protein	Insertion sequences and phages	Rv0397	CONSERVED 13E12 REPEAT FAMILY PROTEIN	FUNCTION UNKNOWN	MtH37Rv-0397 (8O12)	0.532002	0.497502	0.478228	0.407986	0.418865	0.754132	0.997094	1.29993	0.7896	1.58858
	Rv0407	fgd1	F420-dependent glucose-6-phosphate dehydrogenase Fgd1	Intermediate metabolism and respiration	fgd1	PROBABLE F420-DEPENDENT GLUCOSE-6-PHOSPHATE DEHYDROGENASE FGD1	CATALYZES OXIDATION OF GLUCOSE-6-PHOSPHATE TO 6-PHOSPHOGLUCONOLACTONE USING COENZYME F420 (AN *-HYDROXY-5-DEAZAFLAVIN DERIVATIVE) AS THE ELECTRON ACCEPTOR.	MtH37Rv-0407 (1E15)	0.338338	0.348958	0.296291	0.400348	0.39927	0.55364	0.989026	0.942332	0.674956	0.495275
	Rv0412c	Rv0412c	Possible conserved membrane protein	Cell wall and cell processes	Rv0412c	POSSIBLE CONSERVED MEMBRANE PROTEIN	UNKNOWN	MtH37Rv-0412c (1B16)	0.455457	0.370074	0.424684	0.775495	0.78266	0.906905	0.979751	0.649454	0.917092	0.748195
	Rv0418	lpqL	Probable lipoprotein aminopeptidase LpqL	Cell wall and cell processes	lpqL	PROBABLE LIPOPROTEIN AMINOPEPTIDASE LPQL	FUNCTION UNKNOWN; HYDROLYZES PEPTIDES AND/OR PROTEINS.	MtH37Rv-0418 (1F16)	0.101435	0.105294	0.115907	0.223321	0.269488	0.689389	0.981	0.835667	0.318775	0.116748
	Rv0424c	Rv0424c	Hypothetical protein	Conserved hypotheticals	Rv0424c	HYPOTHETICAL PROTEIN	UNKNOWN	MtH37Rv-0424c (9L13)	0.477144	0.403519	0.354459	0.276201	0.335471	0.699871	0.9864	0.561672	0.600678	0.476832
	Rv0428c	Rv0428c	GCN5-related N-acetyltransferase	Intermediate metabolism and respiration	Rv0428c	GCN5-RELATED N-ACETYLTRANSFERASE	ACETYLATION, SUBSTRATE UNKNOWN	MtH37Rv-0428c (1G17)	0.458386	0.511969	0.668091	0.54035	0.494952	1.07108	0.99753	0.82685	0.650552	0.514353
	Rv0430	Rv0430	Conserved hypothetical protein	Conserved hypotheticals	Rv0430	CONSERVED HYPOTHETICAL PROTEIN	FUNCTION UNKNOWN	MtH37Rv-0430 (9M13)	0.060495	0.0742611	0.0563283	0.105849	0.160734	0.98633	0.904248	0.71528	0.163858	0.277452
	Rv0431	Rv0431	Putative tuberculin related peptide	Cell wall and cell processes	Rv0431	PUTATIVE TUBERCULIN RELATED PEPTIDE	UNKNOWN	MtH37Rv-0431 (1A18)	0.229339	0.169129	0.226874	0.242733	0.332934	0.746251	0.966597	0.826649	0.236532	0.552788
	Rv0434	Rv0434	Conserved hypothetical protein	Conserved hypotheticals	Rv0434	CONSERVED HYPOTHETICAL PROTEIN	FUNCTION UNKNOWN	MtH37Rv-0434 (1D18)	0.429686	0.407712	0.452728	0.332307	0.351439	0.724729	0.996437	0.823961	1.43974	0.509461
	Rv0445c	sigK	Alternative RNA polymerase sigma factor SigK	Information pathways	sigK	PROBABLE ALTERNATIVE RNA POLYMERASE SIGMA FACTOR SIGK	INVOLVED IN TRANSCRIPTION MECHANISM. THE SIGMA FACTOR IS AN INITIATION FACTOR THAT PROMOTES ATTACHMENT OF THE RNA POLYMERASE TO SPECIFIC INITIATION SITES AND THEN IS RELEASED.	MtH37Rv-0445c (1E19)	0.365437	0.41154	0.371046	0.352198	0.449994	1.3875	0.990832	0.631953	0.448202	0.484351
	Rv0455c	Rv0455c	Conserved protein	Conserved hypotheticals	Rv0455c	CONSERVED HYPOTHETICAL PROTEIN	FUNCTION UNKNOWN	MtH37Rv-0455c (1C20)	0.247035	0.363926	0.373275	0.367026	0.400339	1.47305	0.997903	1.23925	0.66049	1.75174
	Rv0460	Rv0460	Conserved hydrophobic protein	Conserved hypotheticals	Rv0460	CONSERVED HYDROPHOBIC PROTEIN	FUNCTION UNKNOWN	MtH37Rv-0460 (9M14)	0.137537	0.139777	0.128509	0.185026	0.208394	0.639743	0.99779	0.571279	0.268133	0.344645
	Rv0461	Rv0461	Probable transmembrane protein	Cell wall and cell processes	Rv0461	PROBABLE TRANSMEMBRANE PROTEIN	UNKNOWN	MtH37Rv-0461 (1G20)	0.146784	0.158267	0.153732	0.141502	0.197732	0.875557	0.997391	1.14502	0.289195	0.738557
	Rv0462	lpdC	Dihydrolipoamide dehydrogenase LpdC (lipoamide reductase (NADH)) (lipoyl dehydrogenase) (dihydrolipoyl dehydrogenase) (diaphorase)	Intermediate metabolism and respiration	lpdC	DIHYDROLIPOAMIDE DEHYDROGENASE LPD (LIPOAMIDE REDUCTASE (NADH)) (LIPOYL DEHYDROGENASE) (DIHYDROLIPOYL DEHYDROGENASE) (DIAPHORASE)	INVOLVED IN ENERGY METABOLISM. LIPOAMIDE DEHYDROGENASE IS A COMPONENT OF THE ALPHA-KETOACID DEHYDROGENASE COMPLEX [CATALYTIC ACTIVITY: DIHYDROLIPOAMIDE + NAD(+) = LIPOAMIDE + NADH]	MtH37Rv-0462 (1H20)	0.33942	0.301204	0.390508	0.353347	0.358207	0.83954	0.996744	0.919507	0.444915	0.478132
	Rv0463	Rv0463	Probable conserved membrane protein	Cell wall and cell processes	Rv0463	PROBABLE CONSERVED MEMBRANE PROTEIN	UNKNOWN	MtH37Rv-0463 (9N14)	0.224072	0.321077	0.243693	0.220101	0.217743	0.68153	0.992291	0.759805	0.384225	0.253895
	Rv0464c	Rv0464c	Conserved protein	Conserved hypotheticals	Rv0464c	CONSERVED HYPOTHETICAL PROTEIN	FUNCTION UNKNOWN	MtH37Rv-0464c (1A21)	0.402929	0.392243	0.420335	0.421025	0.388486	1.02539	0.999777	0.746139	0.444575	0.680052
	Rv0466	Rv0466	Conserved protein	Conserved hypotheticals	Rv0466	CONSERVED HYPOTHETICAL PROTEIN	FUNCTION UNKNOWN	MtH37Rv-0466 (1C21)	0.234775	0.265121	0.285293	0.236778	0.280755	1.14115	0.997535	1.17984	0.989429	0.668161
	Rv0468	fadB2	3-hydroxybutyryl-CoA dehydrogenase FadB2 (beta-hydroxybutyryl-CoA dehydrogenase) (BHBD)	Lipid metabolism	fadB2	PROBABLE 3-HYDROXYBUTYRYL-CoA DEHYDROGENASE FADB2 (BETA-HYDROXYBUTYRYL-CoA DEHYDROGENASE) (BHBD)	BUTYRATE/BUTANOL-PRODUCING PATHWAY [CATALYTIC ACTIVITY: (S)-3-hydroxybutanoyl-CoA + NADP+ = 3-acetoacetyl-CoA + NADPH]	MtH37Rv-0468 (1D21)	0.32996	0.375358	0.352919	0.285774	0.390334	0.918172	0.9996	0.95687	0.847721	1.2056
	Rv0469	umaA	Possible mycolic acid synthase UmaA	Lipid metabolism	umaA	POSSIBLE MYCOLIC ACID SYNTHASE UMAA	Involved in mycolic acid modification or synthesis.	MtH37Rv-0469 (9P14)	0.216111	0.238323	0.273719	0.269447	0.361955	1.50392	0.986602	1.13025	0.933287	1.9988
	Rv0479c	Rv0479c	Probable conserved membrane protein	Cell wall and cell processes	Rv0479c	PROBABLE CONSERVED MEMBRANE PROTEIN	UNKNOWN	MtH37Rv-0479c (1C22)	0.660097	0.718402	0.817126	0.745215	0.68697	1.12036	0.999563	0.90336	1.38234	0.984408
	Rv0484c	Rv0484c	Probable short-chain type oxidoreductase	Intermediate metabolism and respiration	Rv0484c	PROBABLE SHORT-CHAIN TYPE OXIDOREDUCTASE	FUNCTION UNKNOWN; POSSIBLY INVOLVED IN CELLULAR METABOLISM.	MtH37Rv-0484c (1H22)	0.491797	0.516491	0.529402	0.558721	0.620634	1.27345	0.993618	1.91872	0.903427	2.4456
	Rv0487	Rv0487	Conserved hypothetical protein	Conserved hypotheticals	Rv0487	CONSERVED HYPOTHETICAL PROTEIN	FUNCTION UNKNOWN	MtH37Rv-0487 (1C23)	0.45829	0.511727	0.497553	0.553431	0.603828	0.879464	0.991692	0.738986	0.796524	0.749949
	Rv0500	proC	Probable pyrroline-5-carboxylate reductase ProC (P5CR) (P5C reductase)	Intermediate metabolism and respiration	proC	PROBABLE PYRROLINE-5-CARBOXYLATE REDUCTASE PROC (P5CR) (P5C REDUCTASE)	INVOLVED AT THE TERMINAL (THIRD) STEP IN PROLINE BIOSYNTHESIS [CATALYTIC ACTIVITY: L-proline + NAD(P)+ = 1-pyrroline-5-carboxylate + NAD(P)H].	MtH37Rv-0500 (1H24)	0.134417	0.184502	0.172583	0.403811	0.356406	0.545435	0.934162	0.714836	0.57104	0.280317
	Rv0500A	Rv0500A	Conserved protein	Conserved hypotheticals	Rv0500A	CONSERVED HYPOTHETICAL PROTEIN	FUNCTION UNKNOWN	MtH37Rv-0500A (11A14)	0.110164	0.133456	0.115816	0.118572	0.194558	1.47414	0.997899	0.958833	0.442188	1.0418
	Rv0500B	Rv0500B	Conserved hypothetical protein	Conserved hypotheticals	Rv0500B	CONSERVED HYPOTHETICAL PROTEIN	FUNCTION UNKNOWN	MtH37Rv-0500B (11B14)	0.170085	0.177239	0.17139	0.19919	0.284108	1.2357	0.992882	0.95242	0.750036	1.19156
	Rv0502	Rv0502	Conserved protein	Conserved hypotheticals	Rv0502	CONSERVED HYPOTHETICAL PROTEIN	FUNCTION UNKNOWN	MtH37Rv-0502 (4J13)	0.281655	0.69733	0.232295	0.430455	0.539329	0.697757	0.965803	0.773167	1.12449	0.623649
	Rv0503c	cmaA2	Cyclopropane-fatty-acyl-phospholipid synthase 2 CmaA2 (cyclopropane fatty acid synthase) (CFA synthase) (cyclopropane mycolic acid synthase 2) (mycolic acid trans-cyclopropane synthetase)	Lipid metabolism	cmaA2	CYCLOPROPANE-FATTY-ACYL-PHOSPHOLIPID SYNTHASE 2 CMAA2 (CYCLOPROPANE FATTY ACID SYNTHASE) (CFA SYNTHASE) (CYCLOPROPANE MYCOLIC ACID SYNTHASE 2) (MYCOLIC ACID TRANS-CYCLOPROPANE SYNTHETASE)	ESSENTIAL FOR THE CYCLOPROPANATION FUNCTION. TRANSFERS A METHYLENE GROUP FROM S-ADENOSYL-L-METHIONINE TO THE CIS DOUBLE BOND OF AN UNSATURATED FATTY ACID CHAIN RESULTING IN THE REPLACEMENT OF THE DOUBLE BOND WITH A METHYLENE BRIDGE. MYCOLIC ACIDS, WHICH REPRESENT THE MAJOR CONSTITUENT OF MYCOBACTERIAL CELL WALL COMPLEX, ACT AS SUBSTRATES [CATALYTIC ACTIVITY: S-adenosyl-L-methionine + phospholipid…	MtH37Rv-0503c (9L15)	0.0983225	0.0911122	0.0894082	0.129449	0.161063	0.666354	0.996945	0.639216	0.547931	0.27376
	Rv0506	mmpS2	Probable conserved membrane protein MmpS2	Cell wall and cell processes	mmpS2	PROBABLE CONSERVED MEMBRANE PROTEIN MMPS2	UNKNOWN	MtH37Rv-0506 (4M13)	0.12877	0.172071	0.147879	0.13938	0.276241	1.37392	0.982915	0.948217	0.22139	0.528107
	Rv0507	mmpL2	Probable conserved transmembrane transport protein MmpL2	Cell wall and cell processes	mmpL2	PROBABLE CONSERVED TRANSMEMBRANE TRANSPORT PROTEIN MMPL2	UNKNOWN. THOUGHT TO BE INVOLVED IN FATTY ACID TRANSPORT.	MtH37Rv-0507 (9M15)	0.348569	0.382216	0.427082	0.525498	0.497671	0.983267	0.998793	1.01553	0.504001	0.726332
	Rv0510	hemC	Probable porphobilinogen deaminase HemC (PBG) (hydroxymethylbilane synthase) (HMBS) (pre-uroporphyrinogen synthase)	Intermediate metabolism and respiration	hemC	PROBABLE PORPHOBILINOGEN DEAMINASE HEMC (PBG) (HYDROXYMETHYLBILANE SYNTHASE) (HMBS) (PRE-UROPORPHYRINOGEN SYNTHASE)	INVOLVED IN PORPHYRIN BIOSYNTHESIS BY THE C5 PATHWAY (AT THE FOURTH STEP). TETRAPOLYMERIZATION OF THE MONOPYRROLE PBG INTO THE HYDROXYMETHYLBILANE PREUROPORPHYRINOGEN IN SEVERAL DISCRETE STEPS [CATALYTIC ACTIVITY: 4 porphobilinogen + H2O = hydroxymethylbilane + 4 NH3].	MtH37Rv-0510 (4O13)	0.445703	0.460146	0.412862	0.388148	0.417365	1.43708	0.991565	0.663886	0.62231	0.938557
	Rv0513	Rv0513	Possible conserved transmembrane protein	Cell wall and cell processes	Rv0513	POSSIBLE CONSERVED TRANSMEMBRANE PROTEIN	UNKNOWN	MtH37Rv-0513 (4I14)	0.490926	0.477608	0.507085	0.554124	0.633028	1.32127	0.998164	0.786825	0.940593	0.528361
	Rv0524	hemL	Probable glutamate-1-semialdehyde 2,1-aminomutase HemL (GSA) (glutamate-1-semialdehyde aminotransferase) (GSA-at)	Intermediate metabolism and respiration	hemL	PROBABLE GLUTAMATE-1-SEMIALDEHYDE 2,1-AMINOMUTASE HEML (GSA) (GLUTAMATE-1-SEMIALDEHYDE AMINOTRANSFERASE) (GSA-AT)	INVOLVED IN PORPHYRIN BIOSYNTHESIS BY THE C5 PATHWAY (AT THE SECOND STEP) [CATALYTIC ACTIVITY: (S)-4-amino-5-oxopentanoate = 5-aminolevulinate].	MtH37Rv-0524 (9M16)	0.524321	0.484528	0.656912	0.79861	0.666597	1.32911	0.995353	0.925166	0.715997	0.500319
	Rv0527	ccdA	Possible cytochrome C-type biogenesis protein CcdA	Intermediate metabolism and respiration	ccdA	POSSIBLE CYTOCHROME C-TYPE BIOGENESIS PROTEIN CCDA	POSSIBLY INVOLVED IN CYTOCHROME C SYNTHESIS. MIGHT TRANSFER REDUCING EQUIVALENTS ACROSS THE CYTOPLASMIC MEMBRANE, PROMOTING EFFICIENT DISULFIDE BOND ISOMERIZATION OF PROTEINS LOCALIZED ON THE OUTER SURFACE OF THE MEMBRANE.	MtH37Rv-0527 (4I15)	0.35387	0.355536	0.419698	0.38328	0.407443	0.458694	0.974798	0.504357	0.634612	0.249945
	Rv0531	Rv0531	Possible conserved membrane protein	Cell wall and cell processes	Rv0531	POSSIBLE CONSERVED MEMBRANE PROTEIN	UNKNOWN	MtH37Rv-0531 (9O16)	0.409391	0.541871	0.498928	0.545079	0.705515	1.34131	0.987791	1.19831	0.930037	0.698642
	Rv0532	PE_PGRS6	PE-PGRS family protein PE_PGRS6	PE/PPE families	PE_PGRS6	PE-PGRS FAMILY PROTEIN	FUNCTION UNKNOWN	MtH37Rv-0532 (9P16)	0.452251	0.417829	0.418745	0.771566	0.639261	0.504096	0.994884	0.626117	1.45037	0.475944
	Rv0534c	menA	1,4-dihydroxy-2-naphthoate octaprenyltransferase MenA (DHNA-octaprenyltransferase)	Intermediate metabolism and respiration	menA	1,4-DIHYDROXY-2-NAPHTHOATE OCTAPRENYLTRANSFERASE MENA (DHNA-OCTAPRENYLTRANSFERASE)	INVOLVED IN MENAQUINONE BIOSYNTHESIS. CONVERSION OF 1,4-DIHYDROXY-2-NAPHTHOATE (DHNA) TO DIMETHYLMENAQUINONE (DMK). ATTACHES OCTAPRENYLPYROPHOSPHATE, A MEMBRANE-BOUND 40-CARBON SIDE CHAIN TO DHNA. THE CONVERSION OF DHNA TO DMK PROCEEDS IN THREE STAGES: THE REMOVAL OF THE CARBOXYL GROUP OF DHNA AS CO2, THE ATTACHMENT OF THE ISOPRENOID SIDE CHAIN, AND A QUINOL-TO-QUINONE OXIDATION, WHICH IS THOUGHT…	MtH37Rv-0534c (4M15)	0.367067	0.331346	0.35414	0.899866	0.574488	0.532197	0.966471	0.557028	0.724613	0.285861
	Rv0545c	pitA	Probable low-affinity inorganic phosphate transporter integral membrane protein PitA	Cell wall and cell processes	pitA	PROBABLE LOW-AFFINITY INORGANIC PHOSPHATE TRANSPORTER INTEGRAL MEMBRANE PROTEIN PITA	INVOLVED IN LOW-AFFINITY INORGANIC PHOSPHATE TRANSPORT ACROSS THE MEMBRANE. RESPONSIBLE FOR THE TRANSLOCATION OF THE SUBSTRATE ACROSS THE MEMBRANE.	MtH37Rv-0545c (4N16)	0.145598	0.128137	0.165303	0.165835	0.195046	0.421892	0.973461	0.591934	0.514255	0.725356
	Rv0547c	Rv0547c	Possible oxidoreductase	Intermediate metabolism and respiration	Rv0547c	POSSIBLE OXIDOREDUCTASE	FUNCTION UNKNOWN; PROBABLY INVOLVED IN CELLULAR METABOLISM.	MtH37Rv-0547c (4P16)	0.540908	0.393688	0.493387	0.678382	0.68151	0.84552	0.996145	1.09799	0.790249	0.656773
	Rv0580c	Rv0580c	Conserved protein	Conserved hypotheticals	Rv0580c	CONSERVED HYPOTHETICAL PROTEIN	FUNCTION UNKNOWN	MtH37Rv-0580c (4J20)	0.345695	0.288153	0.305958	0.240905	0.254688	0.480696	0.997613	0.534067	0.757563	0.549967
	Rv0632c	echA3	Probable enoyl-CoA hydratase EchA3 (enoyl hydrase) (unsaturated acyl-CoA hydratase) (crotonase)	Lipid metabolism	echA3	PROBABLE ENOYL-CoA HYDRATASE ECHA3 (ENOYL HYDRASE) (UNSATURATED ACYL-CoA HYDRATASE) (CROTONASE)	COULD POSSIBLY OXIDIZE FATTY ACIDS USING SPECIFIC COMPONENTS [CATALYTIC ACTIVITY: (3S)-3-HYDROXYACYL-CoA = TRANS-2(OR 3)-ENOYL-CoA + H(2)O].	MtH37Rv-0632c (4J23)	0.333533	0.238135	0.323971	0.29393	0.501981	1.00063	0.999302	1.06381	0.455164	0.642376
	Rv0633c	Rv0633c	Possible exported protein	Cell wall and cell processes	Rv0633c	POSSIBLE EXPORTED PROTEIN	UNKNOWN	MtH37Rv-0633c (9N21)	0.585912	0.574894	0.544361	0.538767	0.587698	1.44045	0.999461	1.09661	0.451062	0.67368
	Rv0634A	Rv0634A	Unknown protein	Conserved hypotheticals	Rv0634A	HYPOTHETICAL PROTEIN	UNKNOWN	MtH37Rv-0634A (11E14)	0.247369	0.229604	0.290814	0.286517	0.350736	0.875682	0.997024	0.953232	0.382173	0.57407
	Rv0634B	rpmG2	50S ribosomal protein L33 RpmG2	Information pathways	rpmG2	PROBABLE 50S RIBOSOMAL PROTEIN L33 RPMG2	INVOLVED IN TRANSLATION MECHANISM	MtH37Rv-0634B (11F14)	0.0930286	0.16315	0.153079	0.185552	0.295112	1.21522	0.961549	1.22584	0.440145	0.98198
	Rv0635	hadA	(3R)-hydroxyacyl-ACP dehydratase subunit HadA	Intermediate metabolism and respiration	hadA	(3R)-HYDROXYACYL-ACP DEHYDRATASE SUBUNIT HADA	INVOLVED IN FATTY ACID SYNTHESIS TYPE II (FAS-II)	MtH37Rv-0635 (4L23)	0.059216	0.0832002	0.0991814	0.109671	0.212154	0.621836	0.995126	1.1388	0.358669	0.890669
	Rv0636	hadB	(3R)-hydroxyacyl-ACP dehydratase subunit HadB	Intermediate metabolism and respiration	hadB	(3R)-HYDROXYACYL-ACP DEHYDRATASE SUBUNIT HADB	INVOLVED IN FATTY ACID SYNTHESIS TYPE II (FAS-II)	MtH37Rv-0636 (9O21)	0.292044	0.30812	0.376357	0.29879	0.351101	0.781513	0.994817	1.13905	0.482313	0.723077
	Rv0637	hadC	(3R)-hydroxyacyl-ACP dehydratase subunit HadC	Intermediate metabolism and respiration	hadC	(3R)-HYDROXYACYL-ACP DEHYDRATASE SUBUNIT HADC	INVOLVED IN FATTY ACID SYNTHESIS TYPE II (FAS-II)	MtH37Rv-0637 (9P21)	0.238594	0.21372	0.168811	0.21775	0.202132	0.781405	0.999242	1.20514	0.607357	0.664112
	Rv0640	rplK	50S ribosomal protein L11 RplK	Information pathways	rplK	PROBABLE 50S RIBOSOMAL PROTEIN L11 RPLK	THIS PROTEIN BINDS DIRECTLY TO 23S RIBOSOMAL RNA.	MtH37Rv-0640 (9K22)	0.43695	0.504963	0.535505	0.417187	0.480166	0.764161	0.993659	0.856153	0.746033	1.08279
	Rv0642c	mmaA4	Methoxy mycolic acid synthase 4 MmaA4 (methyl mycolic acid synthase 4) (MMA4) (hydroxy mycolic acid synthase)	Lipid metabolism	mmaA4	METHOXY MYCOLIC ACID SYNTHASE 4 MMAA4 (METHYL MYCOLIC ACID SYNTHASE 4) (MMA4) (HYDROXY MYCOLIC ACID SYNTHASE)	INVOLVED IN MYCOLIC ACIDS MODIFICATION. CATALYZES UNUSUAL S-ADENOSYL-METHIONINE-DEPENDENT TRANSFORMATION OF A CIS-OLEFIN MYCOLIC ACID INTO A SECONDARY ALCOHOL. CATALYZES INTRODUCTION OF A HYDROXYL GROUP AT THE DISTAL POSITION ON MYCOLIC ACID CHAINS TO PRODUCE THE HYDROXYL MYCOLATE. Mycolic acids represent a major constituent of the mycobacterial cell wall complex. Methyl transfer results in forma…	MtH37Rv-0642c (9M22)	0.536043	0.513541	0.521201	0.493122	0.485001	1.06117	0.993483	0.824177	0.866529	0.845399
	Rv0644c	mmaA2	Methoxy mycolic acid synthase 2 MmaA2 (methyl mycolic acid synthase 2) (MMA2) (hydroxy mycolic acid synthase)	Lipid metabolism	mmaA2	METHOXY MYCOLIC ACID SYNTHASE 2 MMAA2 (METHYL MYCOLIC ACID SYNTHASE 2) (MMA2) (HYDROXY MYCOLIC ACID SYNTHASE)	INVOLVED IN MYCOLIC ACIDS MODIFICATION. CATALYZES UNUSUAL S-ADENOSYL-METHIONINE-DEPENDENT TRANSFORMATION OF A CIS-OLEFIN MYCOLIC ACID INTO A SECONDARY ALCOHOL. CATALYZES INTRODUCTION OF A HYDROXYL GROUP AT THE DISTAL POSITION ON MYCOLIC ACID CHAINS TO PRODUCE THE HYDROXYL MYCOLATE. Mycolic acids represent a major constituent of the mycobacterial cell wall complex. Methyl transfer results in forma…	MtH37Rv-0644c (9O22)	0.270184	0.335527	0.340753	0.35105	0.488051	1.25653	0.977085	1.33603	1.17058	0.978901
	Rv0647c	Rv0647c	Conserved protein	Conserved hypotheticals	Rv0647c	CONSERVED HYPOTHETICAL PROTEIN	FUNCTION UNKNOWN	MtH37Rv-0647c (9I23)	0.29338	0.328509	0.381138	0.413904	0.522313	1.34197	0.999378	1.31872	1.90587	0.893008
	Rv0651	rplJ	50S ribosomal protein L10 RplJ	Information pathways	rplJ	PROBABLE 50S RIBOSOMAL PROTEIN L10 RPLJ	INVOLVED IN TRANSLATION MECHANISMS.	MtH37Rv-0651 (9K23)	0.581488	0.64748	0.562752	0.70033	0.711509	0.96078	0.992712	0.854599	0.816308	0.678185
	Rv0652	rplL	50S ribosomal protein L7/L12 RplL (SA1)	Information pathways	rplL	PROBABLE 50S RIBOSOMAL PROTEIN L7/L12 RPLL (SA1)	INVOLVED IN TRANSLATION MECHANISMS: SEEMS TO BE THE BINDING SITE FOR SEVERAL OF THE FACTORS INVOLVED IN PROTEIN SYNTHESIS AND APPEARS TO BE ESSENTIAL FOR ACCURATE TRANSLATION.	MtH37Rv-0652 (9L23)	0.15133	0.146979	0.142528	0.170904	0.244014	0.97638	0.995011	0.758144	0.483101	0.316598
	Rv0653c	Rv0653c	Possible transcriptional regulatory protein (probably TetR-family)	Regulatory proteins	Rv0653c	POSSIBLE TRANSCRIPTIONAL REGULATORY PROTEIN (PROBABLY TETR-FAMILY)	INVOLVED IN TRANSCRIPTIONAL MECHANISM.	MtH37Rv-0653c (4P23)	0.095486	0.104967	0.111204	0.13116	0.274504	0.720486	0.926347	0.776379	0.443829	0.394375
	Rv0655	mkl	Possible ribonucleotide-transport ATP-binding protein ABC transporter Mkl	Cell wall and cell processes	mkl	POSSIBLE RIBONUCLEOTIDE-TRANSPORT ATP-BINDING PROTEIN ABC TRANSPORTER MKL	THOUGHT TO BE INVOLVED IN ACTIVE TRANSPORT OF RIBONUCLEOTIDE ACROSS THE MEMBRANE. RESPONSIBLE FOR ENERGY COUPLING TO THE TRANSPORT SYSTEM.	MtH37Rv-0655 (4J24)	0.303693	0.305366	0.303317	0.287122	0.442611	0.411854	0.999492	0.111628	0.295404	0.28004
	Rv0681	Rv0681	Probable transcriptional regulatory protein (possibly TetR-family)	Regulatory proteins	Rv0681	PROBABLE TRANSCRIPTIONAL REGULATORY PROTEIN (POSSIBLY TETR-FAMILY)	INVOLVED IN TRANSCRIPTIONAL MECHANISM.	MtH37Rv-0681 (3I14)	0.559365	0.490771	0.505301	0.537894	0.564491	0.621744	0.998753	0.83556	0.59911	0.612653
	Rv0682	rpsL	30S ribosomal protein S12 RpsL	Information pathways	rpsL	PROBABLE 30S RIBOSOMAL PROTEIN S12 RPSL	PROTEIN S12 IS INVOLVED IN THE TRANSLATION INITIATION STEP.	MtH37Rv-0682 (9P24)	0.285544	0.258626	0.212013	0.215852	0.284527	0.504755	0.996452	1.0446	0.397482	0.70573
	Rv0683	rpsG	30S ribosomal protein S7 RpsG	Information pathways	rpsG	PROBABLE 30S RIBOSOMAL PROTEIN S7 RPSG	PROTEIN S7 BINDS SPECIFICALLY TO PART OF THE 3' END OF 16S RIBOSOMAL RNA.	MtH37Rv-0683 (3J14)	0.27789	0.23664	0.207869	0.160664	0.197368	0.525423	0.991052	0.863065	0.453866	1.07192
	Rv0684	fusA1	Probable elongation factor G FusA1 (EF-G)	Information pathways	fusA1	PROBABLE ELONGATION FACTOR G FUSA1 (EF-G)	THIS PROTEIN PROMOTES THE GTP-DEPENDENT TRANSLOCATION OF THE NASCENT PROTEIN CHAIN FROM THE A-SITE TO THE P-SITE OF THE RIBOSOME.	MtH37Rv-0684 (3K14)	0.434596	0.458678	0.396226	0.424749	0.471827	0.921411	0.999606	1.01242	0.640121	0.979781
	Rv0685	tuf	Probable iron-regulated elongation factor TU Tuf (EF-TU)	Information pathways	tuf	PROBABLE IRON-REGULATED ELONGATION FACTOR TU TUF (EF-TU)	THIS PROTEIN PROMOTES THE GTP-DEPENDENT BINDING OF AMINOACYL-TRNA TO THE A-SITE OF RIBOSOMES DURING PROTEIN BIOSYNTHESIS.	MtH37Rv-0685 (3L14)	0.428999	0.423146	0.403897	0.330928	0.324508	0.31042	0.97534	0.942409	0.596144	0.626373
	Rv0686	Rv0686	Probable membrane protein	Cell wall and cell processes	Rv0686	PROBABLE MEMBRANE PROTEIN	UNKNOWN	MtH37Rv-0686 (3M14)	0.420359	0.492138	0.419435	0.568053	0.554	1.06329	0.98668	0.829955	0.676475	1.38544
	Rv0692	Rv0692	Conserved hypothetical protein	Conserved hypotheticals	Rv0692	CONSERVED HYPOTHETICAL PROTEIN	FUNCTION UNKNOWN	MtH37Rv-0692 (9C1)	0.238694	0.298858	0.323568	0.231702	0.427733	2.04136	0.99381	2.78953	1.52789	1.38185
	Rv0693	pqqE	Probable coenzyme PQQ synthesis protein E PqqE (coenzyme PQQ synthesis protein III)	Intermediate metabolism and respiration	pqqE	PROBABLE COENZYME PQQ SYNTHESIS PROTEIN E PQQE (COENZYME PQQ SYNTHESIS PROTEIN III)	REQUIRED FOR COENZYME PYRROLO-QUINOLINE-QUINONE (PQQ) BIOSYNTHESIS.	MtH37Rv-0693 (3I15)	0.406613	0.453945	0.436971	0.792184	0.747634	1.03026	0.981214	1.33753	1.5435	0.369975
	Rv0694	lldD1	Possible L-lactate dehydrogenase (cytochrome) LldD1	Intermediate metabolism and respiration	lldD1	POSSIBLE L-LACTATE DEHYDROGENASE (CYTOCHROME) LLDD1	INVOLVED IN RESPIRATION; CATALYZES CONVERSION OF LACTATE INTO PYRUVATE [CATALYTIC ACTIVITY: (S)-LACTATE + 2 FERRICYTOCHROME C = PYRUVATE + 2 FERROCYTOCHROME C].	MtH37Rv-0694 (3J15)	0.639851	0.633958	0.765028	0.944147	0.958784	1.10086	0.999872	1.65881	1.52069	0.432767
	Rv0695	Rv0695	Conserved hypothetical protein	Conserved hypotheticals	Rv0695	CONSERVED HYPOTHETICAL PROTEIN	FUNCTION UNKNOWN	MtH37Rv-0695 (3K15)	0.211585	0.186036	0.210308	0.233693	0.223332	0.238441	0.992476	0.347798	0.325523	0.0915962
	Rv0696	Rv0696	Probable membrane sugar transferase	Intermediate metabolism and respiration	Rv0696	PROBABLE MEMBRANE SUGAR TRANSFERASE	FUNCTION UNKNOWN; PROBABLY INVOLVED IN CELLULAR METABOLISM.	MtH37Rv-0696 (3L15)	0.0957372	0.101676	0.0859661	0.165849	0.17367	0.181249	0.983605	0.309319	0.199295	0.0898505
	Rv0700	rpsJ	30S ribosomal protein S10 RpsJ (transcription antitermination factor NusE)	Information pathways	rpsJ	30S RIBOSOMAL PROTEIN S10 RPSJ (TRANSCRIPTION ANTITERMINATION FACTOR NUSE)	THIS PROTEIN IS INVOLVED IN THE BINDING OF tRNA TO THE RIBOSOMES, AND IN THE REGULATION OF rRNA BIOSYNTHESIS (BY MODULATING THE EFFICIENCY OF TRANSCRIPTIONAL TERMINATION). INTERACTS WITH NUSB|Rv2533c.	MtH37Rv-0700 (9F1)	0.117398	0.112518	0.144131	0.10126	0.229263	1.79971	0.994346	0.938549	0.217372	0.788844
	Rv0701	rplC	50S ribosomal protein L3 RplC	Information pathways	rplC	PROBABLE 50S RIBOSOMAL PROTEIN L3 RPLC	THIS PROTEIN BINDS DIRECTLY TO 23S RIBOSOMAL RNA AND MAY PARTICIPATE IN THE FORMATION OF THE PEPTIDYLTRANSFERASE CENTER OF THE RIBOSOME.	MtH37Rv-0701 (3N15)	0.160758	0.148901	0.188401	0.236481	0.307427	1.13252	0.991999	1.06506	0.373811	0.597798
	Rv0702	rplD	50S ribosomal protein L4 RplD	Information pathways	rplD	PROBABLE 50S RIBOSOMAL PROTEIN L4 RPLD	THIS PROTEIN BINDS DIRECTLY AND SPECIFICALLY TO 23S RRNA.	MtH37Rv-0702 (3O15)	0.176462	0.196184	0.175937	0.260886	0.299799	0.544118	0.943888	0.593147	0.356306	0.386654
	Rv0703	rplW	50S ribosomal protein L23 RplW	Information pathways	rplW	PROBABLE 50S RIBOSOMAL PROTEIN L23 RPLW	BINDS TO A SPECIFIC REGION ON THE 23S RRNA.	MtH37Rv-0703 (9G1)	0.124924	0.188754	0.188625	0.126056	0.268933	2.08834	0.999479	0.861733	0.278137	0.589144
	Rv0704	rplB	50S ribosomal protein L2 RplB	Information pathways	rplB	PROBABLE 50S ribosomal protein L2 RPLB	THIS PROTEIN IS A PRIMARY 23S RRNA-BINDING PROTEIN. IT HAS PEPTIDYLTRANSFERASE ACTIVITY.	MtH37Rv-0704 (3P15)	0.109988	0.122689	0.104759	0.27175	0.339266	1.02556	0.974711	0.909793	0.399708	0.623471
	Rv0705	rpsS	30S ribosomal protein S19 RpsS	Information pathways	rpsS	PROBABLE 30S RIBOSOMAL PROTEIN S19 RPSS	PROTEIN S19 FORMS A COMPLEX WITH S13 THAT BINDS STRONGLY TO THE 16S RIBOSOMAL RNA.	MtH37Rv-0705 (9H1)	0.210707	0.240292	0.208023	0.196649	0.375468	1.98828	0.989615	1.06486	0.446346	0.776521
	Rv0706	rplV	50S ribosomal protein L22 RplV	Information pathways	rplV	PROBABLE 50S RIBOSOMAL PROTEIN L22 RPLV	THIS PROTEIN BINDS SPECIFICALLY TO 23S RRNA; ITS BINDING IS STIMULATED BY OTHER RIBOSOMAL PROTEINS, E.G., L4, L17, AND L20. IT IS IMPORTANT DURING THE EARLY STAGES OF 50S RECONSTITUTION.	MtH37Rv-0706 (3I16)	0.0878798	0.0881277	0.103759	0.123864	0.212191	0.971741	0.992168	0.635713	0.325341	0.3225
	Rv0707	rpsC	30S ribosomal protein S3 RpsC	Information pathways	rpsC	PROBABLE 30S RIBOSOMAL PROTEIN S3 RPSC	THIS PROTEIN IS INVOLVED IN THE BINDING OF INITIATOR MET-TRNA.	MtH37Rv-0707 (3J16)	0.0584059	0.0785101	0.0707635	0.230142	0.244322	0.567956	0.991062	0.630272	0.375407	0.469632
	Rv0708	rplP	50S ribosomal protein L16 RplP	Information pathways	rplP	PROBABLE 50S RIBOSOMAL PROTEIN L16 RPLP	THIS PROTEIN BINDS DIRECTLY TO 23S RIBOSOMAL RNA AND IS LOCATED AT THE A SITE OF THE PEPTIDYLTRANSFERASE CENTER.	MtH37Rv-0708 (3K16)	0.0854031	0.0798477	0.0867593	0.122233	0.215348	0.818474	0.99829	0.726945	0.288817	0.333835
	Rv0709	rpmC	50S ribosomal protein L29 RpmC	Information pathways	rpmC	PROBABLE 50S RIBOSOMAL PROTEIN L29 RPMC	INVOLVED IN TRANSLATION MECHANISMS.	MtH37Rv-0709 (9A2)	0.0783156	0.110901	0.0895919	0.108065	0.180112	1.21921	0.996977	0.682966	0.19493	0.37245
	Rv0710	rpsQ	30S ribosomal protein S17 RpsQ	Information pathways	rpsQ	PROBABLE 30S RIBOSOMAL PROTEIN S17 RPSQ	PROTEIN S17 BINDS SPECIFICALLY TO THE 5' END OF 16S RIBOSOMAL RNA.	MtH37Rv-0710 (3L16)	0.0579297	0.0524103	0.0558526	0.0854076	0.164139	0.868852	0.987391	0.789127	0.217332	0.292918
	Rv0712	Rv0712	Conserved protein	Conserved hypotheticals	Rv0712	CONSERVED HYPOTHETICAL PROTEIN	FUNCTION UNKNOWN	MtH37Rv-0712 (3N16)	0.274304	0.310439	0.186808	0.611258	0.618541	0.471253	0.969694	0.869881	0.885151	0.586884
	Rv0713	Rv0713	Probable conserved transmembrane protein	Cell wall and cell processes	Rv0713	PROBABLE CONSERVED TRANSMEMBRANE PROTEIN	UNKNOWN	MtH37Rv-0713 (3O16)	0.0902908	0.120407	0.0939444	0.370366	0.333972	0.627048	0.997614	0.950662	0.617487	0.323641
	Rv0714	rplN	50S ribosomal protein L14 RplN	Information pathways	rplN	PROBABLE 50S RIBOSOMAL PROTEIN L14 RPLN	THIS PROTEIN BINDS DIRECTLY TO 23S RIBOSOMAL RNA.	MtH37Rv-0714 (9B2)	0.208624	0.284639	0.260102	0.251253	0.376588	1.2191	0.966583	1.08204	0.641536	0.811018
	Rv0715	rplX	50S ribosomal protein L24 RplX	Information pathways	rplX	PROBABLE 50S RIBOSOMAL PROTEIN L24 RPLX	THIS PROTEIN IS FOUND IN THE RIBONUCLEOPROTEIN CORE AND IS INVOLVED IN THE EARLY ASSEMBLY OF THE 50S SUBUNIT. IT IS NOT INVOLVED IN THE FUNCTIONS OF THE MATURE 50S SUBUNIT.	MtH37Rv-0715 (3P16)	0.100706	0.0924227	0.0897199	0.120078	0.232576	0.9499	0.982053	1.09575	0.639435	0.462573
	Rv0717	rpsN1	30S ribosomal protein S14 RpsN1	Information pathways	rpsN1	PROBABLE 30S RIBOSOMAL PROTEIN S14 RPSN1	KNOWN TO BE REQUIRED FOR THE ASSEMBLY OF 30S PARTICLES AND MAY ALSO BE RESPONSIBLE FOR DETERMINING THE CONFORMATION OF THE 16S RRNA AT THE A SITE.	MtH37Rv-0717 (9C2)	0.229185	0.258998	0.265914	0.242228	0.3595	1.16625	0.994326	0.899213	0.679607	0.522785
	Rv0718	rpsH	30S ribosomal protein S8 RpsH	Information pathways	rpsH	PROBABLE 30S RIBOSOMAL PROTEIN S8 RPSH	BINDS DIRECTLY TO THE CENTRAL DOMAIN OF 16S RIBOSOMAL RNA.	MtH37Rv-0718 (9D2)	0.440173	0.440677	0.439095	0.401393	0.428902	1.40069	0.999293	1.10536	0.796536	0.702732
	Rv0719	rplF	50S ribosomal protein L6 RplF	Information pathways	rplF	PROBABLE 50S RIBOSOMAL PROTEIN L6 RPLF	THIS PROTEIN BINDS DIRECTLY TO 23S RIBOSOMAL RNA AND IS LOCATED AT THE AMINOACYL-TRNA BINDING SITE OF THE PEPTIDYLTRANSFERASE CENTER.	MtH37Rv-0719 (3J17)	0.15838	0.190923	0.187521	0.172625	0.246519	0.732765	0.999295	0.84493	0.945022	0.490322
	Rv0720	rplR	50S ribosomal protein L18 RplR	Information pathways	rplR	PROBABLE 50S RIBOSOMAL PROTEIN L18 RPLR	THIS IS ONE OF 3 PROTEINS THAT MEDIATE THE ATTACHMENT OF THE 5S RNA INTO THE LARGE RIBOSOMAL SUBUNIT.	MtH37Rv-0720 (9E2)	0.259807	0.18216	0.174912	0.121164	0.188943	0.969551	0.992884	0.879249	0.783151	0.474827
	Rv0721	rpsE	30S ribosomal protein S5 RpsE	Information pathways	rpsE	PROBABLE 30S RIBOSOMAL PROTEIN S5 RPSE	PROTEIN S5 IS IMPORTANT IN THE ASSEMBLY AND FUNCTION OF THE 30S RIBOSOMAL SUBUNIT.	MtH37Rv-0721 (9F2)	0.206688	0.230053	0.259779	0.201217	0.264428	0.951826	0.996248	1.02043	0.813607	0.658994
	Rv0722	rpmD	50S ribosomal protein L30 RpmD	Information pathways	rpmD	PROBABLE 50S RIBOSOMAL PROTEIN L30 RPMD	INVOLVED ION TRANSLATION MECHANISMS.	MtH37Rv-0722 (9G2)	0.182037	0.140811	0.174829	0.139719	0.164976	0.678614	0.999268	0.707635	0.741252	0.370372
	Rv0730	Rv0730	GCN5-related N-acetyltransferase	Intermediate metabolism and respiration	Rv0730	GCN5-RELATED N-ACETYLTRANSFERASE	ACETYLATION, SUBSTRATE UNKNOWN	MtH37Rv-0730 (3P17)	0.466092	0.631023	0.741377	0.546986	0.617119	0.887024	0.996196	0.941569	0.964992	0.656708
	Rv0732	secY	Probable preprotein translocase SecY	Cell wall and cell processes	secY	PROBABLE PREPROTEIN TRANSLOCASE SECY	ESSENTIAL FOR PROTEIN EXPORT. INTERACTS WITH SECA|Rv3240c AND SECE|Rv0638 TO ALLOW THE TRANSLOCATION OF PROTEINS ACROSS THE PLASMA MEMBRANE, BY FORMING PART OF A CHANNEL.	MtH37Rv-0732 (3I18)	0.0814012	0.164596	0.165671	0.149034	0.236452	1.21022	0.999046	0.641859	0.437598	0.344439
	Rv0733	adk	Adenylate kinase Adk (ATP-AMP transphosphorylase)	Intermediate metabolism and respiration	adk	PROBABLE ADENYLATE KINASE ADK (ATP-AMP TRANSPHOSPHORYLASE)	THIS SMALL UBIQUITOUS ENZYME IS ESSENTIAL IN INTRACELLULAR NUCLEOTIDE METABOLISM, IN ADDITION IT HAS BEEN FOUND TO ACT AS BOTH A NUCLEOSIDE MONO- AND DI-PHOSPHATE KINASE SUGGESTING IT MAY HAVE A ROLE IN RNA AND DNA BIOSYNTHESIS [CATALYTIC ACTIVITY: ATP + AMP = ADP + ADP].	MtH37Rv-0733 (3J18)	0.0502023	0.0642316	0.069529	0.0746234	0.13187	0.642035	0.989514	0.476673	0.221103	0.225424
	Rv0734	mapA	Methionine aminopeptidase MapA (map) (peptidase M) (MetAP)	Intermediate metabolism and respiration	mapA	PROBABLE METHIONINE AMINOPEPTIDASE MAPA (MAP) (PEPTIDASE M) (MetAP)	REMOVES THE AMINO-TERMINAL METHIONINE FROM NASCENT PROTEINS [CATALYTIC ACTIVITY: L-METHIONYLPEPTIDE + H2O = L-METHIONINE + PEPTIDE].	MtH37Rv-0734 (3K18)	0.347932	0.326163	0.371986	0.337857	0.354195	0.935989	0.997672	0.644405	0.504928	0.367228
	Rv0740	Rv0740	Conserved hypothetical protein	Conserved hypotheticals	Rv0740	CONSERVED HYPOTHETICAL PROTEIN	FUNCTION UNKNOWN	MtH37Rv-0740 (9D3)	0.60906	0.696786	0.714156	0.537008	0.511171	0.608574	0.996021	0.758399	1.2967	1.09934
	Rv0741	Rv0741	Probable transposase (fragment)	Insertion sequences and phages	Rv0741	PROBABLE TRANSPOSASE (FRAGMENT)	REQUIRED FOR THE TRANSPOSITION OF THE INSERTION ELEMENT IS1557.	MtH37Rv-0741 (9E3)	0.506665	0.456846	0.500695	0.488564	0.44961	0.725169	0.986506	1.00769	0.836861	0.575492
	Rv0756c	Rv0756c	Unknown protein	Conserved hypotheticals	Rv0756c	HYPOTHETICAL PROTEIN	UNKNOWN	MtH37Rv-0756c (3L19)	0.629666	0.586153	0.665216	0.592048	0.561126	0.931068	0.996755	0.748747	0.941083	1.28764
	Rv0760c	Rv0760c	Conserved protein	Conserved hypotheticals	Rv0760c	CONSERVED HYPOTHETICAL PROTEIN	FUNCTION UNKNOWN	MtH37Rv-0760c (3N19)	0.120777	0.137252	0.160199	0.155085	0.204371	0.728553	0.99864	0.770959	0.229659	0.228754
	Rv0761c	adhB	Possible zinc-containing alcohol dehydrogenase NAD dependent AdhB	Intermediate metabolism and respiration	adhB	POSSIBLE ZINC-CONTAINING ALCOHOL DEHYDROGENASE NAD DEPENDENT ADHB	THOUGHT TO CATALYZE THE REVERSIBLE OXIDATION OF ETHANOL TO ACETALDEHYDE WITH THE CONCOMITANT REDUCTION OF NAD. PROBABLY ACTS ON PRIMARY OR SECONDARY ALCOHOLS OR HEMIACETALS [CATALYTIC ACTIVITY: An alcohol + NAD+ = an aldehyde or ketone + NADH].	MtH37Rv-0761c (3O19)	0.114959	0.135574	0.164317	0.133017	0.1457	0.484166	0.999534	0.621874	0.244715	0.122595
	Rv0773c	ggtA	Probable bifunctional acylase GgtA: cephalosporin acylase (GL-7ACA acylase) + gamma-glutamyltranspeptidase (GGT)	Intermediate metabolism and respiration	ggtA	PROBABLE BIFUNCTIONAL ACYLASE GGTA: CEPHALOSPORIN ACYLASE (GL-7ACA ACYLASE) + GAMMA-GLUTAMYLTRANSPEPTIDASE (GGT)	BESIDES THE CEPHALOSPORIN ACYLASE I ACTIVITY WHICH CONVERTS GL-7ACA INTO 7-ACA; THIS ENZYME DISPLAYS SOME GAMMA GLUTAMYLTRANSPEPTIDASE ACTIVITY: GGT PLAYS A KEY ROLE IN THE GAMMA-GLUTAMYL CYCLE, A PATHWAY FOR THE SYNTHESIS AND DEGRADATION OF GLUTATHIONE. [CATALYTIC ACTIVITY 1: 7-BETA-(4-CARBOXYBUTANAMIDO)-CEPHALOSPORANIC ACID + H2O = 7-AMINOCEPHALOSPORANIC ACID + GLUTARIC ACID] [CATALYTIC ACTIVIT…	MtH37Rv-0773c (3P20)	0.482613	0.451449	0.614308	0.790492	0.598791	0.805266	0.981429	1.03275	0.60786	0.624429
	Rv0774c	Rv0774c	Probable conserved exported protein	Cell wall and cell processes	Rv0774c	PROBABLE CONSERVED EXPORTED PROTEIN	UNKNOWN; COULD HAVE POSSIBLY A LIPOLYTIC ACTIVITY.	MtH37Rv-0774c (9E5)	0.259266	0.239749	0.224589	0.234341	0.272593	0.661324	0.99917	0.969189	0.513828	0.529088
	Rv0777	purB	Probable adenylosuccinate lyase PurB (adenylosuccinase) (ASL) (ASASE)	Intermediate metabolism and respiration	purB	PROBABLE ADENYLOSUCCINATE LYASE PURB (ADENYLOSUCCINASE) (ASL) (ASASE)	INVOLVED IN DE NOVO PURINE BIOSYNTHESIS (AT THE EIGHT STEP) [CATALYTIC ACTIVITY: 1-(5-PHOSPHORIBOSYL)-4-(N-SUCCINO-CARBOXAMIDE) -5-AMINOIMIDAZOLE = FUMARATE + 5'-PHOSPHORIBOSYL-5-AMINO-4-IMIDAZOLECARBOXAMIDE (ALSO CATALYZES: N6-(1,2-DICARBOXYETHYL)AMP = FUMARATE + AMP)].	MtH37Rv-0777 (3K21)	0.335606	0.29059	0.387617	0.46459	0.445138	0.79558	0.975388	0.734735	1.05225	0.842779
	Rv0778	cyp126	Possible cytochrome P450 126 Cyp126	Intermediate metabolism and respiration	cyp126	POSSIBLE CYTOCHROME P450 126 CYP126	CYTOCHROMES P450 ARE A GROUP OF HEME-THIOLATE MONOOXYGENASES. THEY OXIDIZE A VARIETY OF STRUCTURALLY UNRELATED COMPOUNDS, INCLUDING STEROIDS, FATTY ACIDS, AND XENOBIOTICS.	MtH37Rv-0778 (3L21)	0.328234	0.551849	0.35257	0.847018	0.503368	1.05614	0.958464	0.802383	0.869736	1.06606
	Rv0798c	cfp29	29 KDa antigen CFP29	Virulence, detox and adaptation	cfp29	29 KDa ANTIGEN CFP29	UNKNOWN. SUPPOSED RELEASED FROM THE ENVELOPE TO THE OUTSIDE DURING GROWTH.	MtH37Rv-0798c (3J23)	0.163305	0.527078	0.399141	0.386233	0.872569	0.604039	0.980572	0.59448	0.563613	0.2362
	Rv0803	purL	Phosphoribosylformylglycinamidine synthase II PurL (FGAM synthase II)	Intermediate metabolism and respiration	purL	PHOSPHORIBOSYLFORMYLGLYCINAMIDINE SYNTHASE II PURL (FGAM SYNTHASE II)	INVOLVED IN DE NOVO PURINE BIOSYNTHESIS (AT THE FOURTH STEP) [CATALYTIC ACTIVITY: ATP + 5'-PHOSPHORIBOSYLFORMYLGLYCINAMIDE + L-GLUTAMINE + H(2)O = ADP + PHOSPHATE + 5'-PHOSPHORIBOSYLFORMYLGLYCINAMIDINE + L-GLUTAMATE].	MtH37Rv-0803 (3M23)	0.287682	0.285392	0.353833	0.390992	0.393962	0.647683	0.997017	1.00047	0.743802	0.254498
	Rv0814c	sseC2	Conserved protein SseC2	Intermediate metabolism and respiration	sseC2	CONSERVED HYPOTHETICAL PROTEIN SSEC2	THOUGHT TO BE INVOLVED IN SULPHUR METABOLISM.	MtH37Rv-0814c (3N24)	0.241943	0.217892	0.211257	0.233401	0.318104	0.535033	0.996007	1.49711	1.12853	1.44372
	Rv0824c	desA1	Probable acyl-[acyl-carrier protein] desaturase DesA1 (acyl-[ACP] desaturase) (stearoyl-ACP desaturase) (protein Des)	Lipid metabolism	desA1	PROBABLE ACYL-[ACYL-CARRIER PROTEIN] DESATURASE DESA1 (ACYL-[ACP] DESATURASE) (STEAROYL-ACP DESATURASE) (PROTEIN DES)	CATALYZES THE PRINCIPAL CONVERSION OF SATURATED FATTY ACIDS TO UNSATURATED FATTY ACIDS. THOUGHT TO CONVERT STEAROYL-ACP TO OLEOYL-ACP BY INTRODUCTION OF A CIS DOUBLE BOND BETWEEN CARBONS DELTA-9 AND DELTA-10 OF THE ACYL CHAIN [CATALYTIC ACTIVITY: Stearoyl-[acyl-carrier protein] + AH2 + O2 = oleoyl-[acyl-carrier protein] + A + 2 H2O].	MtH37Rv-0824c (10C13)	0.26557	0.414557	0.431904	0.364084	0.362537	0.775165	0.992779	0.282249	1.25777	0.312135
	Rv0831c	Rv0831c	Conserved protein	Conserved hypotheticals	Rv0831c	CONSERVED HYPOTHETICAL PROTEIN	FUNCTION UNKNOWN	MtH37Rv-0831c (4O1)	0.227851	0.312486	0.277802	0.229942	0.352791	1.38142	0.997085	1.04758	0.329262	0.966768
	Rv0852	fadD16	Possible fatty-acid-CoA ligase FadD16 (fatty-acid-CoA synthetase) (fatty-acid-CoA synthase)	Lipid metabolism	fadD16	POSSIBLE FATTY-ACID-CoA LIGASE FADD16 (FATTY-ACID-CoA SYNTHETASE) (FATTY-ACID-CoA SYNTHASE)	FUNCTION UNKNOWN, BUT INVOLVED IN LIPID DEGRADATION.	MtH37Rv-0852 (4O3)	0.537205	0.587678	0.64083	0.586263	0.618382	1.18396	0.999921	0.807016	0.555918	0.477688
	Rv0854	Rv0854	Conserved protein	Conserved hypotheticals	Rv0854	CONSERVED HYPOTHETICAL PROTEIN	FUNCTION UNKNOWN	MtH37Rv-0854 (4I4)	0.373584	0.274125	0.23112	0.286415	0.3155	0.670891	0.996549	0.851356	0.42136	0.376401
	Rv0873	fadE10	Probable acyl-CoA dehydrogenase FadE10	Lipid metabolism	fadE10	PROBABLE ACYL-CoA DEHYDROGENASE FADE10	FUNCTION UNKNOWN, BUT INVOLVED IN LIPID DEGRADATION.	MtH37Rv-0873 (4L5)	0.399105	0.341883	0.40571	0.273474	0.318797	0.511362	0.991874	0.656322	0.611122	0.959422
	Rv0879c	Rv0879c	Possible conserved transmembrane protein	Cell wall and cell processes	Rv0879c	POSSIBLE CONSERVED TRANSMEMBRANE PROTEIN	UNKNOWN	MtH37Rv-0879c (10G15)	0.388899	0.312872	0.262981	0.605167	0.369837	0.783458	0.972801	0.504543	0.482032	0.256153
	Rv0883c	Rv0883c	Conserved hypothetical protein	Conserved hypotheticals	Rv0883c	CONSERVED HYPOTHETICAL PROTEIN	FUNCTION UNKNOWN	MtH37Rv-0883c (4J6)	0.382292	0.488425	0.442678	0.506256	0.583737	1.24808	0.979966	0.712264	0.457743	0.583545
	Rv0885	Rv0885	Conserved hypothetical protein	Conserved hypotheticals	Rv0885	CONSERVED HYPOTHETICAL PROTEIN	FUNCTION UNKNOWN	MtH37Rv-0885 (4L6)	0.209681	0.226729	0.245936	0.223077	0.283997	0.659807	0.99702	0.716345	0.810054	0.836254
	Rv0889c	citA	Probable citrate synthase II CitA	Intermediate metabolism and respiration	citA	PROBABLE CITRATE SYNTHASE II CITA	INVOLVED IN TRICARBOXYLIC ACID CYCLE (KREBS CYCLE) [CATALYTIC ACTIVITY: Citrate + CoA = acetyl-CoA + H2O + oxaloacetate].	MtH37Rv-0889c (4P6)	0.310225	0.303435	0.327398	0.347394	0.330433	0.406559	0.992382	0.589691	0.45604	0.297369
	Rv0891c	Rv0891c	Possible transcriptional regulatory protein	Regulatory proteins	Rv0891c	POSSIBLE TRANSCRIPTIONAL REGULATORY PROTEIN	THOUGHT TO BE INVOLVED IN TRANSCRIPTIONAL MECHANISM.	MtH37Rv-0891c (4I7)	0.310702	0.316861	0.366641	0.48543	0.550284	1.02802	0.992025	1.20792	0.606181	0.402464
	Rv0892	Rv0892	Probable monooxygenase	Intermediate metabolism and respiration	Rv0892	PROBABLE MONOOXYGENASE	FUNCTION UNKNOWN; PROBABLY INVOLVED IN CELLULAR METABOLISM.	MtH37Rv-0892 (4J7)	0.267165	0.295573	0.328922	0.337321	0.505488	0.913979	0.998901	2.0617	0.804958	0.382536
	Rv0896	gltA2	Probable citrate synthase I GltA2	Intermediate metabolism and respiration	gltA2	PROBABLE CITRATE SYNTHASE I GLTA2	INVOLVED IN TRICARBOXYLIC ACID CYCLE (KREBS CYCLE) [CATALYTIC ACTIVITY: Citrate + CoA = acetyl-CoA + H2O + oxaloacetate].	MtH37Rv-0896 (4L7)	0.0554095	0.0649536	0.0737414	0.0828778	0.123539	0.282641	0.997296	0.553343	0.278385	0.265957
	Rv0899	ompA	Outer membrane protein A OmpA	Cell wall and cell processes	ompA	OUTER MEMBRANE PROTEIN A OMPA	THE PROTEIN BEHAVED AS A PORIN OF LOW SPECIFIC ACTIVITY. STRUCTURAL PROTEIN THAT MAY PROTECT THE INTEGRITY OF THE BACTERIUM.	MtH37Rv-0899 (4N7)	0.430102	0.458959	0.532193	0.46779	0.779156	1.14425	0.999477	1.26256	0.988353	0.803935
	Rv0905	echA6	Possible enoyl-CoA hydratase EchA6 (enoyl hydrase) (unsaturated acyl-CoA hydratase) (crotonase)	Lipid metabolism	echA6	POSSIBLE ENOYL-CoA HYDRATASE ECHA6 (ENOYL HYDRASE) (UNSATURATED ACYL-CoA HYDRATASE) (CROTONASE)	COULD POSSIBLY OXIDIZE FATTY ACIDS USING SPECIFIC COMPONENTS [CATALYTIC ACTIVITY: (3S)-3-HYDROXYACYL-CoA = TRANS-2(OR 3)-ENOYL-CoA + H(2)O].	MtH37Rv-0905 (4K8)	0.277954	0.239665	0.277814	0.318719	0.531484	1.08585	0.989385	2.26043	0.721211	1.32987
	Rv0909	Rv0909	Conserved hypothetical protein	Conserved hypotheticals	Rv0909	CONSERVED HYPOTHETICAL PROTEIN	FUNCTION UNKNOWN	MtH37Rv-0909 (10G16)	0.177176	0.1325	0.238028	0.303077	0.501015	1.39987	0.962635	1.00871	0.761933	0.841852
	Rv0910	Rv0910	Conserved hypothetical protein	Conserved hypotheticals	Rv0910	CONSERVED HYPOTHETICAL PROTEIN	FUNCTION UNKNOWN	MtH37Rv-0910 (4N8)	0.14553	0.135495	0.139243	0.197507	0.310109	0.855904	0.997947	0.774764	0.474575	0.562471
	Rv0924c	mntH	Divalent cation-transport integral membrane protein MntH (BRAMP) (MRAMP)	Cell wall and cell processes	mntH	DIVALENT CATION-TRANSPORT INTEGRAL MEMBRANE PROTEIN MNTH (BRAMP) (MRAMP)	H(+)-STIMULATED, HIGHLY SELECTIVE, DIVALENT CATION UPTAKE SYSTEM. RESPONSIBLE FOR THE TRANSLOCATION OF THE DIVALENT METAL ACROSS THE MEMBRANE.	MtH37Rv-0924c (4P9)	0.465907	0.508248	0.586708	0.52301	0.65107	1.15313	0.999174	1.36459	0.55147	0.36483
	Rv0925c	Rv0925c	Conserved protein	Conserved hypotheticals	Rv0925c	CONSERVED HYPOTHETICAL PROTEIN	FUNCTION UNKNOWN	MtH37Rv-0925c (4I10)	0.171566	0.161871	0.200298	0.202387	0.236716	0.836872	0.996957	0.967802	0.333199	0.295482
	Rv0926c	Rv0926c	Conserved hypothetical protein	Conserved hypotheticals	Rv0926c	CONSERVED HYPOTHETICAL PROTEIN	FUNCTION UNKNOWN	MtH37Rv-0926c (4J10)	0.378324	0.44128	0.423455	0.569767	0.544363	0.865919	0.999894	0.951851	0.701569	0.484944
	Rv0928	pstS3	Periplasmic phosphate-binding lipoprotein PstS3 (PBP-3) (PstS3) (PHOS1)	Cell wall and cell processes	pstS3	PERIPLASMIC PHOSPHATE-BINDING LIPOPROTEIN PSTS3 (PBP-3) (PSTS3) (PHOS1)	INVOLVED IN ACTIVE TRANSPORT OF INORGANIC PHOSPHATE ACROSS THE MEMBRANE (IMPORT). THIS IS ONE OF THE PROTEINS REQUIRED FOR BINDING-PROTEIN-MEDIATED PHOSPHATE TRANSPORT.	MtH37Rv-0928 (10D17)	0.253006	0.605627	0.279975	0.360864	0.431492	0.560202	0.962111	1.06794	1.14907	0.543467
	Rv0930	pstA1	Probable phosphate-transport integral membrane ABC transporter PstA1	Cell wall and cell processes	pstA1	PROBABLE PHOSPHATE-TRANSPORT INTEGRAL MEMBRANE ABC TRANSPORTER PSTA1	INVOLVED IN ACTIVE TRANSPORT OF INORGANIC PHOSPHATE ACROSS THE MEMBRANE (IMPORT); RESPONSIBLE FOR THE TRANSLOCATION OF THE SUBSTRATE ACROSS THE MEMBRANE. THIS IS ONE OF THE PROTEINS REQUIRED FOR BINDING-PROTEIN-MEDIATED PHOSPHATE TRANSPORT.	MtH37Rv-0930 (4M10)	0.519997	0.454923	0.433436	0.61125	0.466328	1.17087	0.989422	0.822688	0.629719	0.489819
	Rv0932c	pstS2	Periplasmic phosphate-binding lipoprotein PstS2 (PBP-2) (PstS2)	Cell wall and cell processes	pstS2	PERIPLASMIC PHOSPHATE-BINDING LIPOPROTEIN PSTS2 (PBP-2) (PSTS2)	INVOLVED IN ACTIVE TRANSPORT OF INORGANIC PHOSPHATE ACROSS THE MEMBRANE (IMPORT). THIS IS ONE OF THE PROTEINS REQUIRED FOR BINDING-PROTEIN-MEDIATED PHOSPHATE TRANSPORT.	MtH37Rv-0932c (10F17)	0.415766	0.431052	0.420769	0.294789	0.338381	0.554705	0.997433	0.658325	0.462936	0.705497
	Rv0933	pstB	Phosphate-transport ATP-binding protein ABC transporter PstB	Cell wall and cell processes	pstB	PHOSPHATE-TRANSPORT ATP-BINDING PROTEIN ABC TRANSPORTER PSTB	INVOLVED IN ACTIVE TRANSPORT OF INORGANIC PHOSPHATE ACROSS THE MEMBRANE (IMPORT); RESPONSIBLE FOR ENERGY COUPLING TO THE TRANSPORT SYSTEM. THIS IS ONE OF THE PROTEINS REQUIRED FOR BINDING-PROTEIN-MEDIATED PHOSPHATE TRANSPORT. HAVE ATP-BINDING ABILITY AND ATPase ACTIVITY.	MtH37Rv-0933 (10G17)	0.197775	0.230721	0.227329	0.167609	0.235023	1.64897	0.998838	0.751345	0.46562	0.358243
	Rv0934	pstS1	Periplasmic phosphate-binding lipoprotein PstS1 (PBP-1) (PstS1)	Cell wall and cell processes	pstS1	PERIPLASMIC PHOSPHATE-BINDING LIPOPROTEIN PSTS1 (PBP-1) (PSTS1)	INVOLVED IN ACTIVE TRANSPORT OF INORGANIC PHOSPHATE ACROSS THE MEMBRANE (IMPORT). THIS IS ONE OF THE PROTEINS REQUIRED FOR BINDING-PROTEIN-MEDIATED PHOSPHATE TRANSPORT.	MtH37Rv-0934 (10H17)	0.0654661	0.057253	0.0874372	0.0964386	0.096465	0.316368	0.99484	0.534335	0.41211	0.214417
	Rv0935	pstC1	Phosphate-transport integral membrane ABC transporter PstC1	Cell wall and cell processes	pstC1	PHOSPHATE-TRANSPORT INTEGRAL MEMBRANE ABC TRANSPORTER PSTC1	INVOLVED IN ACTIVE TRANSPORT OF INORGANIC PHOSPHATE ACROSS THE MEMBRANE (IMPORT); RESPONSIBLE FOR THE TRANSLOCATION OF THE SUBSTRATE ACROSS THE MEMBRANE. THIS IS ONE OF THE PROTEINS REQUIRED FOR BINDING-PROTEIN-MEDIATED PHOSPHATE TRANSPORT.	MtH37Rv-0935 (10A18)	0.335889	0.367793	0.310554	0.25544	0.252514	0.320147	0.997917	0.493188	0.511556	0.201589
	Rv0936	pstA2	Phosphate-transport integral membrane ABC transporter PstA2	Cell wall and cell processes	pstA2	PHOSPHATE-TRANSPORT INTEGRAL MEMBRANE ABC TRANSPORTER PSTA2	INVOLVED IN ACTIVE TRANSPORT OF INORGANIC PHOSPHATE ACROSS THE MEMBRANE (IMPORT); RESPONSIBLE FOR THE TRANSLOCATION OF THE SUBSTRATE ACROSS THE MEMBRANE. THIS IS ONE OF THE PROTEINS REQUIRED FOR BINDING-PROTEIN-MEDIATED PHOSPHATE TRANSPORT.	MtH37Rv-0936 (4N10)	0.462156	0.518475	0.578314	0.583684	0.515264	0.813636	0.994344	0.692032	0.686233	0.374659
	Rv0945	Rv0945	Probable short-chain type dehydrogenase/reductase	Intermediate metabolism and respiration	Rv0945	PROBABLE SHORT-CHAIN TYPE DEHYDROGENASE/REDUCTASE	FUNCTION UNKNOWN; POSSIBLY INVOLVED IN CELLULAR METABOLISM.	MtH37Rv-0945 (4M11)	0.472832	0.479922	0.565022	0.560436	0.621279	1.49651	0.998857	1.11391	0.788509	0.50254
	Rv0946c	pgi	Probable glucose-6-phosphate isomerase Pgi (GPI) (phosphoglucose isomerase) (phosphohexose isomerase) (phi)	Intermediate metabolism and respiration	pgi	PROBABLE GLUCOSE-6-PHOSPHATE ISOMERASE PGI (GPI) (PHOSPHOGLUCOSE ISOMERASE) (PHOSPHOHEXOSE ISOMERASE) (PHI)	INVOLVED IN GLYCOLYSIS AND IN GLUCONEOGENESIS [CATALYTIC ACTIVITY: D-glucose 6-phosphate = D-fructose 6-phosphate].	MtH37Rv-0946c (4N11)	0.323168	0.285739	0.32872	0.273951	0.249438	0.509587	0.99622	0.540068	0.381789	0.358974
	Rv0950c	Rv0950c	Conserved hypothetical protein	Conserved hypotheticals	Rv0950c	CONSERVED HYPOTHETICAL PROTEIN	FUNCTION UNKNOWN	MtH37Rv-0950c (4P11)	0.244358	0.245568	0.266109	0.242744	0.292459	0.996952	0.995769	0.920474	0.561925	0.473284
	Rv0951	sucC	Probable succinyl-CoA synthetase (beta chain) SucC (SCS-beta)	Intermediate metabolism and respiration	sucC	PROBABLE SUCCINYL-CoA SYNTHETASE (BETA CHAIN) SUCC (SCS-BETA)	INVOLVED IN TRICARBOXYLIC ACID CYCLE [CATALYTIC ACTIVITY: ATP + succinate + CoA = ADP + succinyl-CoA + phosphate].	MtH37Rv-0951 (4I12)	0.220652	0.151408	0.201017	0.1772	0.251263	1.04942	0.996892	0.901343	0.412582	0.424851
	Rv0952	sucD	Probable succinyl-CoA synthetase (alpha chain) SucD (SCS-alpha)	Intermediate metabolism and respiration	sucD	PROBABLE SUCCINYL-CoA SYNTHETASE (ALPHA CHAIN) SUCD (SCS-ALPHA)	INVOLVED IN TRICARBOXYLIC ACID CYCLE [CATALYTIC ACTIVITY: ATP + succinate + CoA = ADP + succinyl-CoA + phosphate].	MtH37Rv-0952 (4J12)	0.376859	0.393466	0.385862	0.439833	0.45226	1.06511	0.99674	0.965353	0.522662	0.563733
	Rv0966c	Rv0966c	Conserved protein	Conserved hypotheticals	Rv0966c	CONSERVED HYPOTHETICAL PROTEIN	FUNCTION UNKNOWN	MtH37Rv-0966c (5H1)	0.40911	0.396209	0.423693	0.2989	0.338891	0.563652	0.993374	0.390359	0.162446	0.407484
	Rv0993	galU	UTP--glucose-1-phosphate uridylyltransferase GalU (UDP-glucose pyrophosphorylase) (UDPGP) (alpha-D-glucosyl-1-phosphate uridylyltransferase) (uridine diphosphoglucose pyrophosphorylase)	Intermediate metabolism and respiration	galU	PROBABLE UTP--GLUCOSE-1-PHOSPHATE URIDYLYLTRANSFERASE GALU (UDP-GLUCOSE PYROPHOSPHORYLASE) (UDPGP) (ALPHA-D-GLUCOSYL-1-PHOSPHATE URIDYLYLTRANSFERASE) (URIDINE DIPHOSPHOGLUCOSE PYROPHOSPHORYLASE)	MAY PLAY A ROLE IN STATIONARY PHASE SURVIVAL [CATALYTIC ACTIVITY: UTP + alpha-D-glucose 1-phosphate = diphosphate + UDP-glucose].	MtH37Rv-0993 (5G3)	0.426608	0.381897	0.49721	0.399532	0.452693	0.836331	0.998278	0.353557	0.293101	0.24668
	Rv0994	moeA1	Probable molybdopterin biosynthesis protein MoeA1	Intermediate metabolism and respiration	moeA1	PROBABLE MOLYBDOPTERIN BIOSYNTHESIS PROTEIN MOEA1	INVOLVED IN MOLYBDENUM COFACTOR BIOSYNTHESIS: INVOLVED IN THE BIOSYNTHESIS OF A DEMOLYBDO-COFACTOR (MOLYBDOPTERIN), NECESSARY FOR MOLYBDO-ENZYMES.	MtH37Rv-0994 (5H3)	0.534632	0.414018	0.465006	0.346791	0.339944	0.53857	0.995879	0.706156	1.12991	0.968006
	Rv0997	Rv0997	Hypothetical protein	Conserved hypotheticals	Rv0997	HYPOTHETICAL PROTEIN	UNKNOWN	MtH37Rv-0997 (5C4)	0.454837	0.39932	0.416245	0.379255	0.376648	0.597913	0.994889	0.667645	0.114435	1.18579
	Rv1009	rpfB	Probable resuscitation-promoting factor RpfB	Cell wall and cell processes	rpfB	Probable resuscitation-promoting factor rpfB	THOUGHT TO PROMOTE THE RESUSCITATION AND GROWTH OF DORMANT, NONGROWING CELLS. COULD ALSO STIMULATES THE GROWTH OF SEVERAL OTHER HIGH G+C GRAM+ ORGANISMS, e.g. Mycobacterium avium, Mycobacterium bovis (BCG), Mycobacterium kansasii, Mycobacterium smegmatis. Interacts with RipA (see Hett et al., 2007).	MtH37Rv-1009 (8C14)	0.393522	0.43502	0.564285	0.510479	0.468022	0.900774	0.992248	1.07061	0.695671	1.39338
	Rv1013	pks16	Putative polyketide synthase Pks16	Lipid metabolism	pks16	PUTATIVE POLYKETIDE SYNTHASE PKS16	POTENTIALLY INVOLVED IN SOME INTERMEDIATE STEPS FOR THE SYNTHESIS OF A POLYKETIDE MOLECULE WHICH MAY BE INVOLVED IN SECONDARY METABOLISM.	MtH37Rv-1013 (5H5)	0.26011	0.317373	0.33663	0.309723	0.327377	0.565491	0.999758	0.352553	0.282055	0.403523
	Rv1017c	prsA	Probable ribose-phosphate pyrophosphokinase PrsA (phosphoribosyl pyrophosphate synthetase) (PRPP synthetase)	Intermediate metabolism and respiration	prsA	PROBABLE RIBOSE-PHOSPHATE PYROPHOSPHOKINASE PRSA (Phosphoribosyl pyrophosphate synthetase) (PRPP synthetase)	Catalyzes the formation of PRPP from ATP and ribose 5-phosphate. PRPP is then used in various biosynthetic pathways, as for example in the formation of purines, pyrimidines, histidine and tryptophan. [CATALYTIC ACTIVITY: ATP + D-ribose 5-phosphate = AMP + 5-phospho-alpha-D-ribose 1-diphosphate]	MtH37Rv-1017c (5D6)	0.122748	0.142516	0.16635	0.171927	0.232061	0.714463	0.994233	0.484933	0.395753	0.704731
	Rv1022	lpqU	Probable conserved lipoprotein LpqU	Cell wall and cell processes	lpqU	PROBABLE CONSERVED LIPOPROTEIN LPQU	UNKNOWN	MtH37Rv-1022 (5A7)	0.236737	0.209641	0.296155	0.320567	0.31386	0.567918	0.997135	1.15009	1.24606	1.03973
	Rv1023	eno	Probable enolase Eno	Intermediate metabolism and respiration	eno	PROBABLE ENOLASE ENO	GLYCOLYSIS [CATALYTIC ACTIVITY:2-PHOSPHO-D-GLYCERATE = PHOSPHOENOLPYRUVATE + H(2)O]	MtH37Rv-1023 (5B7)	0.40598	0.411461	0.463845	0.510758	0.44007	0.71953	0.999482	1.24038	1.71236	0.49359
	Rv1029	kdpA	Probable potassium-transporting ATPase a chain KdpA (potassium-translocating ATPase a chain) (ATP phosphohydrolase [potassium-transporting] a chain) (potassium binding and translocating subunit A)	Cell wall and cell processes	kdpA	Probable Potassium-transporting ATPase A chain KDPA (Potassium-translocating ATPase A chain) (ATP phosphohydrolase [potassium-transporting] A chain) (Potassium binding and translocating subunit A)	ONE OF THE COMPONENTS OF THE HIGH-AFFINITY ATP-DRIVEN POTASSIUM TRANSPORT (OR KDP) SYSTEM, WHICH CATALYZES THE HYDROLYSIS OF ATP COUPLED WITH THE EXCHANGE OF HYDROGEN AND POTASSIUM IONS [CATALYTIC ACTIVITY: ATP + H(2)O + K(+)(OUT) = ADP + PHOSPHATE + K(+)(IN)].	MtH37Rv-1029 (5H7)	0.426894	0.446996	0.485102	0.5446	0.545452	0.352905	0.999299	9.21094	5.47679	2.97985
	Rv1030	kdpB	Probable potassium-transporting P-type ATPase B chain KdpB (potassium-translocating ATPase B chain) (ATP phosphohydrolase [potassium-transporting] B chain) (potassium binding and translocating subunit B)	Cell wall and cell processes	kdpB	Probable Potassium-transporting P-type ATPase B chain KDPB (Potassium-translocating ATPase B chain) (ATP phosphohydrolase [potassium-transporting] B chain) (Potassium binding and translocating subunit B)	ONE OF THE COMPONENTS OF THE HIGH-AFFINITY ATP-DRIVEN POTASSIUM TRANSPORT (OR KDP) SYSTEM, WHICH CATALYZES THE HYDROLYSIS OF ATP COUPLED WITH THE EXCHANGE OF HYDROGEN AND POTASSIUM IONS [CATALYTIC ACTIVITY:ATP + H(2)O + K(+)(OUT) = ADP + PHOSPHATE + K(+)(IN)].	MtH37Rv-1030 (5A8)	0.588048	0.614507	0.727832	0.860941	0.757528	0.556617	0.995101	3.38602	3.71684	1.28216
	Rv1033c	trcR	Two component transcriptional regulator TrcR	Regulatory proteins	trcR	TWO COMPONENT TRANSCRIPTIONAL REGULATOR TRCR	SENSOR PART OF THE TWO COMPONENT REGULATORY SYSTEM TRCS/TRCR. INVOLVED IN TRANSCRIPTIONAL AUTOACTIVATION: TRCR ACTIVATES ITS OWN EXPRESSION BY INTERACTING WITH THE AT-RICH SEQUENCE OF THE TRCR PROMOTER.	MtH37Rv-1033c (8F14)	0.416394	0.39717	0.437128	0.463281	0.617285	0.532198	0.984074	0.53757	0.506398	0.650345
	Rv1036c	Rv1036c	Probable IS1560 transposase (fragment)	Insertion sequences and phages	Rv1036c	PROBABLE IS1560 TRANSPOSASE (FRAGMENT)	POSSIBLY REQUIRED FOR THE TRANSPOSITION OF THE INSERTION ELEMENT IS1560.	MtH37Rv-1036c (8A15)	0.485066	0.489251	0.492419	0.555575	0.581244	1.12598	0.9809	0.847116	1.55824	0.933521
	Rv1037c	esxI	Putative ESAT-6 like protein EsxI (ESAT-6 like protein 1)	Cell wall and cell processes	esxI	PUTATIVE ESAT-6 LIKE PROTEIN ESXI (ESAT-6 LIKE PROTEIN 1)	UNKNOWN	MtH37Rv-1037c (8B15)	0.0892098	0.0849251	0.0819106	0.0949762	0.118998	0.368125	0.993875	0.534269	2.54575	0.603713
	Rv1038c	esxJ	ESAT-6 like protein EsxJ (ESAT-6 like protein 2)	Cell wall and cell processes	esxJ	ESAT-6 LIKE PROTEIN ESXJ (ESAT-6 LIKE PROTEIN 2)	FUNCTION UNKNOWN	MtH37Rv-1038c (8C15)	0.069936	0.0750159	0.0683111	0.0741577	0.0993226	0.36387	0.983826	0.499377	1.716	0.392434
	Rv1069c	Rv1069c	Conserved protein	Conserved hypotheticals	Rv1069c	CONSERVED HYPOTHETICAL PROTEIN	FUNCTION UNKNOWN	MtH37Rv-1069c (5G10)	0.289471	0.350935	0.410993	0.356008	0.344218	0.657531	0.989562	0.421731	0.258967	0.306028
	Rv1070c	echA8	Probable enoyl-CoA hydratase EchA8 (enoyl hydrase) (unsaturated acyl-CoA hydratase) (crotonase)	Lipid metabolism	echA8	PROBABLE ENOYL-CoA HYDRATASE ECHA8 (ENOYL HYDRASE) (UNSATURATED ACYL-CoA HYDRATASE) (CROTONASE)	COULD POSSIBLY OXIDIZE FATTY ACIDS USING SPECIFIC COMPONENTS [CATALYTIC ACTIVITY: (3S)-3-HYDROXYACYL-CoA = TRANS-2(OR 3)-ENOYL-CoA + H(2)O].	MtH37Rv-1070c (5H10)	0.362631	0.366818	0.476731	0.381199	0.360803	0.590549	0.996818	0.680674	0.381749	0.382106
	Rv1077	cbs	Probable cystathionine beta-synthase Cbs (serine sulfhydrase) (beta-thionase) (hemoprotein H-450)	Intermediate metabolism and respiration	cbs	Probable cystathionine beta-synthase CBS (Serine sulfhydrase) (Beta-thionase) (Hemoprotein H-450)	THOUGHT TO BE INVOLVED IN HOMOCYSTEINE TRANSULFURATION [CATALYTIC ACTIVITY: L-serine + L-homocysteine = cystathionine + H2O]	MtH37Rv-1077 (5E11)	0.597232	0.604285	0.733106	0.732884	0.64411	0.552494	0.998078	0.650175	0.398549	0.453458
	Rv1078	pra	Probable proline-rich antigen homolog Pra	Conserved hypotheticals	pra	Probable Proline-rich antigen homolog pra	UNKNOWN	MtH37Rv-1078 (5F11)	0.383918	0.357191	0.353431	0.246388	0.251053	0.350896	0.981748	0.467854	0.300237	0.138732
	Rv1094	desA2	Possible acyl-[acyl-carrier protein] desaturase DesA2 (acyl-[ACP] desaturase) (stearoyl-ACP desaturase)	Lipid metabolism	desA2	POSSIBLE ACYL-[ACYL-CARRIER PROTEIN] DESATURASE DESA2 (ACYL-[ACP] DESATURASE) (STEAROYL-ACP DESATURASE)	THOUGHT TO CATALYZE THE PRINCIPAL CONVERSION OF SATURATED FATTY ACIDS TO UNSATURATED FATTY ACIDS. THOUGHT TO CONVERT STEAROYL-ACP TO OLEOYL-ACP BY INTRODUCTION OF A CIS DOUBLE BOND BETWEEN CARBONS DELTA-9 AND DELTA-10 OF THE ACYL CHAIN [CATALYTIC ACTIVITY: Stearoyl-[acyl-carrier protein] + AH2 + O2 = oleoyl-[acyl-carrier protein] + A + 2 H2O].	MtH37Rv-1094 (8G17)	0.357795	0.375108	0.439288	0.395029	0.36374	0.595299	0.996364	0.308253	0.710116	0.453432
	Rv1095	phoH2	Probable PHOH-like protein PhoH2 (phosphate starvation-inducible protein PSIH)	Intermediate metabolism and respiration	phoH2	PROBABLE PHOH-LIKE PROTEIN PHOH2 (PHOSPHATE STARVATION-INDUCIBLE PROTEIN PSIH)	UNKNOWN	MtH37Rv-1095 (5G12)	0.536798	0.547962	0.48528	0.45861	0.343264	0.503287	0.997182	0.68665	0.979858	0.665399
	Rv1096	Rv1096	Possible glycosyl hydrolase	Intermediate metabolism and respiration	Rv1096	POSSIBLE GLYCOSYL HYDROLASE	PROBABLY INVOLVED IN CARBOHYDRATE DEGRADATION. May Hydrolyse the glycosidic bond between two or more carbohydrates or between a carbohydrate and a non-carbohydrate moiety.	MtH37Rv-1096 (5H12)	0.491856	0.471205	0.528534	0.456218	0.505054	1.3896	0.996815	1.20387	0.750412	0.843123
	Rv1098c	fum	Probable fumarase Fum (fumarate hydratase)	Intermediate metabolism and respiration	fum	PROBABLE FUMARASE FUM (Fumarate hydratase)	Involved in the tricarboxylic acid cycle. Catalyzes the reversible hydration of fumarate to L-malate [CATALYTIC ACTIVITY: (S)-malate = fumarate + H2O]	MtH37Rv-1098c (7I1)	0.290016	0.266823	0.280197	0.325676	0.362885	0.70991	0.999696	0.634572	0.403941	0.318114
	Rv1107c	xseB	Probable exodeoxyribonuclease VII (small subunit) XseB (exonuclease VII small subunit)	Information pathways	xseB	PROBABLE EXODEOXYRIBONUCLEASE VII (SMALL SUBUNIT) XSEA (EXONUCLEASE VII SMALL SUBUNIT)	BIDIRECTIONALLY DEGRADES SINGLE-STRANDED DNA INTO LARGE ACID-INSOLUBLE OLIGONUCLEOTIDES, WHICH ARE THEN DEGRADED FURTHER INTO SMALL ACID-SOLUBLE OLIGONUCLEOTIDES [CATALYTIC ACTIVITY: EXONUCLEOLYTIC CLEAVAGE IN EITHER 5'- TO 3'- OR 3'- TO 5'-DIRECTION TO YIELD 5'-PHOSPHOMONONUCLEOTIDES.]	MtH37Rv-1107c (8B18)	0.436176	0.522383	0.513342	0.4115	0.42915	1.23728	0.993053	0.896349	0.64622	0.766908
	Rv1108c	xseA	Probable exodeoxyribonuclease VII (large subunit) XseA (exonuclease VII large subunit)	Information pathways	xseA	PROBABLE EXODEOXYRIBONUCLEASE VII (LARGE SUBUNIT) XSEA (EXONUCLEASE VII LARGE SUBUNIT)	BIDIRECTIONALLY DEGRADES SINGLE-STRANDED DNA INTO LARGE ACID-INSOLUBLE OLIGONUCLEOTIDES, WHICH ARE THEN DEGRADED FURTHER INTO SMALL ACID-SOLUBLE OLIGONUCLEOTIDES [CATALYTIC ACTIVITY: EXONUCLEOLYTIC CLEAVAGE IN EITHER 5'- TO 3'- OR 3'- TO 5'-DIRECTION TO YIELD 5'-PHOSPHOMONONUCLEOTIDES]	MtH37Rv-1108c (7P1)	0.455424	0.470918	0.527995	0.353431	0.400545	0.812323	0.988948	1.1853	0.888009	0.870626
	Rv1109c	Rv1109c	Conserved protein	Conserved hypotheticals	Rv1109c	CONSERVED HYPOTHETICAL PROTEIN	FUNCTION UNKNOWN	MtH37Rv-1109c (7I2)	0.204311	0.215252	0.224861	0.221609	0.261896	0.816207	0.99198	1.14723	0.582877	1.31585
	Rv1113	vapB32	Possible antitoxin VapB32	Virulence, detox and adaptation	Rv1113	CONSERVED HYPOTHETICAL PROTEIN, ANTITOXIN	UNKNOWN	MtH37Rv-1113 (8C18)	0.353225	0.391931	0.501448	0.512757	0.322543	0.498908	0.959484	1.24154	0.488866	0.545138
	Rv1114	vapC32	Possible toxin VapC32. Contains PIN domain.	Virulence, detox and adaptation	Rv1114	CONSERVED HYPOTHETICAL PROTEIN WITH PIN DOMAIN	UNKNOWN	MtH37Rv-1114 (7M2)	0.447121	0.346553	0.392388	0.330571	0.359862	0.628044	0.997272	1.04338	0.721605	0.660744
	Rv1116A	Rv1116A	Conserved hypothetical protein (fragment)	Conserved hypotheticals	Rv1116A	CONSERVED HYPOTHETICAL PROTEIN (FRAGMENT)	FUNCTION UNKNOWN	MtH37Rv-1116A (11G15)	0.290031	0.417267	0.340846	0.409549	0.64251	1.01595	0.997908	0.726604	1.11858	0.43167
	Rv1124	ephC	Probable epoxide hydrolase EphC (epoxide hydratase)	Virulence, detox and adaptation	ephC	PROBABLE EPOXIDE HYDROLASE EPHC (EPOXIDE HYDRATASE)	THOUGHT TO BE INVOLVED IN DETOXIFICATION REACTIONS FOLLOWING OXIDATIVE DAMAGE TO LIPIDS [CATALYTIC ACTIVITY: AN EPOXIDE + H(2)O = A GLYCOL].	MtH37Rv-1124 (7K3)	0.567495	0.538062	0.674423	0.521855	0.477815	0.416448	0.99746	0.820313	0.503872	0.758963
	Rv1132	Rv1132	Conserved membrane protein	Cell wall and cell processes	Rv1132	CONSERVED MEMBRANE PROTEIN	UNKNOWN	MtH37Rv-1132 (7J4)	0.224202	0.286904	0.338566	0.288707	0.314373	0.992375	0.995385	0.946489	0.815745	0.232842
	Rv1140	Rv1140	Probable integral membrane protein	Cell wall and cell processes	Rv1140	PROBABLE INTEGRAL MEMBRANE PROTEIN	FUNCTION UNKNOWN	MtH37Rv-1140 (7O4)	0.476047	0.50792	0.479661	0.569895	0.471853	0.713748	0.998782	0.645893	0.730043	0.565778
	Rv1141c	echA11	Probable enoyl-CoA hydratase EchA11 (enoyl hydrase) (unsaturated acyl-CoA hydratase) (crotonase)	Lipid metabolism	echA11	PROBABLE ENOYL-CoA HYDRATASE ECHA11 (ENOYL HYDRASE) (UNSATURATED ACYL-CoA HYDRATASE) (CROTONASE)	COULD POSSIBLY OXIDIZE FATTY ACIDS USING SPECIFIC COMPONENTS [CATALYTIC ACTIVITY: (3S)-3-HYDROXYACYL-CoA = TRANS-2(OR 3)-ENOYL-CoA + H(2)O].	MtH37Rv-1141c (8D19)	0.42986	0.495765	0.438772	0.473737	0.455263	0.869332	0.992136	0.960876	0.711629	0.613637
	Rv1158c	Rv1158c	Conserved hypothetical ala-, pro-rich protein	Conserved hypotheticals	Rv1158c	CONSERVED HYPOTHETICAL ALA-, PRO-RICH PROTEIN	FUNCTION UNKNOWN	MtH37Rv-1158c (7P5)	0.422897	0.372481	0.390784	0.381104	0.329025	0.509888	0.997498	0.38829	0.181492	0.185053
	Rv1159A	Rv1159A	Unknown protein	Conserved hypotheticals	Rv1159A	HYPOTHETICAL PROTEIN	UNKNOWN	MtH37Rv-1159A (11I1)	0.427663	0.430978	0.380109	0.251278	0.29721	0.726253	0.991955	0.915228	0.659452	2.01569
	Rv1160	mutT2	Probable mutator protein MutT2 (7,8-dihydro-8-oxoguanine-triphosphatase) (8-oxo-dGTPase)	Information pathways	mutT2	PROBABLE MUTATOR PROTEIN MUTT2 (7,8-dihydro-8-oxoguanine-triphosphatase) (8-OXO-DGTPASE)	INVOLVED IN THE GO SYSTEM RESPONSIBLE FOR REMOVING AN OXIDATIVELY DAMAGED FORM OF GUANINE (7,8-DIHYDRO-8-OXOGUANINE) FROM DNA AND THE NUCLEOTIDE POOL. 8-OXO-DGTP IS INSERTED OPPOSITE DA AND DC RESIDUES OF TEMPLATE DNA WITH ALMOST EQUAL EFFICIENCY THUS LEADING TO A.T TO G.C TRANSVERSIONS. MUTT2 SPECIFICALLY DEGRADES 8-OXO-DGTP TO THE MONOPHOSPHATE.	MtH37Rv-1160 (7J6)	0.314557	0.271477	0.341964	0.307057	0.388004	0.88532	0.998509	1.12491	0.565144	0.735236
	Rv1164	narI	Probable respiratory nitrate reductase (gamma chain) NarI	Intermediate metabolism and respiration	narI	PROBABLE RESPIRATORY NITRATE REDUCTASE (GAMMA CHAIN) NARI	NITRATE REDUCTION [CATALYTIC ACTIVITY: Nitrite + acceptor = nitrate + reduced acceptor].	MtH37Rv-1164 (8G20)	0.3709	0.460887	0.356253	0.349082	0.396313	1.06201	0.98823	0.529483	1.08327	0.391042
	Rv1171	Rv1171	Conserved hypothetical protein	Conserved hypotheticals	Rv1171	CONSERVED HYPOTHETICAL PROTEIN	UNKNOWN	MtH37Rv-1171 (8A21)	0.479268	0.485342	0.508223	0.41185	0.387297	0.490346	0.982349	0.661726	0.939508	0.646814
	Rv1180	pks3	Probable polyketide beta-ketoacyl synthase Pks3	Lipid metabolism	pks3	PROBABLE POLYKETIDE BETA-KETOACYL SYNTHASE PKS3	POTENTIALLY INVOLVED IN SOME INTERMEDIATE STEPS FOR THE SYNTHESIS OF A POLYKETIDE MOLECULE WHICH MAY BE INVOLVED IN SECONDARY METABOLISM. SUPPOSEDLY INVOLVED IN STATIONARY-PHASE SURVIVAL.	MtH37Rv-1180 (8F21)	0.323364	0.260167	0.246912	0.190979	0.190367	0.1568	0.971719	0.641718	0.910115	0.746822
	Rv1181	pks4	Probable polyketide beta-ketoacyl synthase Pks4	Lipid metabolism	pks4	PROBABLE POLYKETIDE BETA-KETOACYL SYNTHASE PKS4	POTENTIALLY INVOLVED IN SOME INTERMEDIATE STEPS FOR THE SYNTHESIS OF A POLYKETIDE MOLECULE WHICH MAY BE INVOLVED IN SECONDARY METABOLISM.	MtH37Rv-1181 (8G21)	0.124024	0.120247	0.118919	0.111001	0.122474	0.152232	0.990912	0.6124	0.745853	0.801988
	Rv1182	papA3	Probable conserved polyketide synthase associated protein PapA3	Lipid metabolism	papA3	PROBABLE CONSERVED POLYKETIDE SYNTHASE ASSOCIATED PROTEIN PAPA3	FUNCTION UNKNOWN; THOUGHT TO BE INVOLVED IN LIPID METABOLISM.	MtH37Rv-1182 (7C13)	0.0906286	0.117413	0.0795358	0.186728	0.134122	0.194176	0.993613	0.58306	0.656094	0.562668
	Rv1183	mmpL10	Probable conserved transmembrane transport protein MmpL10	Cell wall and cell processes	mmpL10	PROBABLE CONSERVED TRANSMEMBRANE TRANSPORT PROTEIN MMPL10	UNKNOWN. THOUGHT TO BE INVOLVED IN FATTY ACID TRANSPORT.	MtH37Rv-1183 (8H21)	0.324437	0.269602	0.268343	0.231969	0.235566	0.178123	0.998232	0.403137	1.17735	0.268893
	Rv1185c	fadD21	Probable fatty-acid-AMP ligase FadD21 (fatty-acid-AMP synthetase) (fatty-acid-AMP synthase)	Lipid metabolism	fadD21	PROBABLE FATTY-ACID--CoA LIGASE FADD21 (FATTY-ACID-CoA SYNTHETASE) (FATTY-ACID-CoA SYNTHASE)	FUNCTION UNKNOWN, BUT SUPPOSEDLY INVOLVED IN LIPID DEGRADATION.	MtH37Rv-1185c (8A22)	0.262826	0.308621	0.215115	0.260588	0.277613	0.448878	0.982334	1.0936	0.685556	1.16808
	Rv1192	Rv1192	Unknown protein	Conserved hypotheticals	Rv1192	HYPOTHETICAL PROTEIN	UNKNOWN	MtH37Rv-1192 (7C14)	0.561757	0.642175	0.703641	0.551922	0.511034	0.820478	0.998677	1.09486	2.75469	0.565688
	Rv1193	fadD36	Probable fatty-acid-CoA ligase FadD36 (fatty-acid-CoA synthetase) (fatty-acid-CoA synthase)	Lipid metabolism	fadD36	PROBABLE FATTY-ACID-CoA LIGASE FADD36 (FATTY-ACID-CoA SYNTHETASE) (FATTY-ACID-CoA SYNTHASE)	FUNCTION UNKNOWN, BUT SUPPOSEDLY INVOLVED IN LIPID DEGRADATION.	MtH37Rv-1193 (7D14)	0.523855	0.49937	0.431163	0.674944	0.659281	0.679406	0.992568	0.568436	0.828278	0.626032
	Rv1195	PE13	PE family protein PE13	PE/PPE families	PE13	PE FAMILY PROTEIN	FUNCTION UNKNOWN	MtH37Rv-1195 (8C22)	0.139913	0.307252	0.345928	0.262134	0.426235	1.70397	0.9314	0.631111	4.71063	0.610493
	Rv1196	PPE18	PPE family protein PPE18	PE/PPE families	PPE18	PPE FAMILY PROTEIN	FUNCTION UNKNOWN	MtH37Rv-1196 (8D22)	0.0597366	0.0680361	0.0585113	0.0781429	0.072765	0.165679	0.991299	0.145242	0.879118	0.085245
	Rv1197	esxK	ESAT-6 like protein EsxK (ESAT-6 like protein 3)	Cell wall and cell processes	esxK	ESAT-6 LIKE PROTEIN ESXK (ESAT-6 LIKE PROTEIN 3)	FUNCTION UNKNOWN	MtH37Rv-1197 (8E22)	0.0862814	0.0875109	0.0760266	0.0952775	0.109884	0.41666	0.995822	0.497298	2.16861	0.380188
	Rv1198	esxL	Putative ESAT-6 like protein EsxL (ESAT-6 like protein 4)	Cell wall and cell processes	esxL	PUTATIVE ESAT-6 LIKE PROTEIN ESXL (ESAT-6 LIKE PROTEIN 4)	UNKNOWN	MtH37Rv-1198 (8F22)	0.0893542	0.0865111	0.0858433	0.132741	0.127676	0.35332	0.994049	0.547889	1.79769	0.560349
	Rv1201c	dapD	Tetrahydrodipicolinate N-succinyltransferase DapD	Intermediate metabolism and respiration	dapD	PROBABLE TETRAHYDRODIPICOLINATE N-SUCCINYLTRANSFERASE DAPD	INVOLVED IN BIOSYNTHESIS OF DIAMINOPIMELATE AND LYSINE FROM ASPARTATE SEMIALDEHYDE (AT THE THIRD STEP) [CATALYTIC ACTIVITY: TETRAHYDRODIPICOLINATE + SUCCINYL-CoA + H2O = N-SUCCINYL-2-AMINO-6-KETOPIMELATE + COENZYME A]	MtH37Rv-1201c (7F14)	0.12198	0.162994	0.147636	0.160436	0.194344	0.460399	0.982557	0.567518	0.286266	0.206961
	Rv1205	Rv1205	Conserved hypothetical protein	Conserved hypotheticals	Rv1205	CONSERVED HYPOTHETICAL PROTEIN	FUNCTION UNKNOWN	MtH37Rv-1205 (7B15)	0.434827	0.416661	0.369899	0.453481	0.432622	0.601541	0.984162	0.778199	0.530539	0.441365
	Rv1206	fadD6	Probable fatty-acid-CoA ligase FadD6 (fatty-acid-CoA synthetase) (fatty-acid-CoA synthase)	Lipid metabolism	fadD6	PROBABLE FATTY-ACID-CoA LIGASE FADD6 (FATTY-ACID-CoA SYNTHETASE) (FATTY-ACID-CoA SYNTHASE)	FUNCTION UNKNOWN, BUT SUPPOSED INVOLVEMENT IN LIPID DEGRADATION.	MtH37Rv-1206 (7C15)	0.439515	0.398554	0.338827	0.557808	0.617672	0.479396	0.981813	0.881682	1.22291	0.423454
	Rv1207	folP2	Dihydropteroate synthase 2 FolP2 (DHPS 2) (dihydropteroate pyrophosphorylase 2)	Intermediate metabolism and respiration	folP2	PROBABLE DIHYDROPTEROATE SYNTHASE 2 FOLP2 (DHPS 2) (Dihydropteroate pyrophosphorylase 2)	INVOVLED IN DIHYDROFOLATE BIOSYNTHESIS [CATALYTIC ACTIVITY: 2-AMINO-4-HYDROXY-6-HYDROXYMETHYL-7,8-DIHYDROPTERIDINE DIPHOSPHATE + 4-AMINOBENZOATE = DIPHOSPHATE + DIHYDROPTEROATE]	MtH37Rv-1207 (7D15)	0.559962	0.554956	0.68994	0.791157	0.667286	0.989368	0.997894	0.770306	1.04846	0.607158
	Rv1208	gpgS	Probable glucosyl-3-phosphoglycerate synthase GpgS	Intermediate metabolism and respiration	gpgS	PROBABLE GLUCOSYL-3-PHOSPHOGLYCERATE SYNTHASE GPGS	GLUCOSYLGLYCERATE BIOSYNTHESIS [CATALYTIC ACTIVITY: NDP-GLUCOSE + 3-PHOSPHOGLYCERATE = GLUCOSYL-3-PHSOPHOGLYCERATE + NDP]	MtH37Rv-1208 (7E15)	0.453769	0.451886	0.412343	0.501061	0.59825	0.759545	0.999223	0.969832	0.826593	0.663925
	Rv1210	tagA	Probable DNA-3-methyladenine glycosylase I TagA (tag I) (3-methyladenine-DNA glycosylase I, constitutive) (DNA-3-methyladenine glycosidase I)	Information pathways	tagA	PROBABLE DNA-3-METHYLADENINE GLYCOSYLASE I TAGA (TAG I) (3-methyladenine-DNA glycosylase I, constitutive) (DNA-3-methyladenine glycosidase I )	INVOLVED IN BASE EXCISION REPAIR. HYDROLYSIS OF THE DEOXYRIBOSE N-GLYCOSIDIC BOND TO EXCISE 3-METHYLADENINE FROM THE DAMAGED DNA POLYMER FORMED BY ALKYLATION LESIONS	MtH37Rv-1210 (7F15)	0.525861	0.51698	0.550056	0.338858	0.439907	0.713541	0.99558	0.904233	0.729647	1.11755
	Rv1211	Rv1211	Conserved protein	Conserved hypotheticals	Rv1211	CONSERVED HYPOTHETICAL PROTEIN	FUNCTION UNKNOWN	MtH37Rv-1211 (8A23)	0.0747597	0.0668422	0.0575085	0.0638688	0.11979	0.55159	0.954102	0.612194	0.594736	0.527743
	Rv1213	glgC	Glucose-1-phosphate adenylyltransferase GlgC (ADP-glucose synthase) (ADP-glucose pyrophosphorylase)	Intermediate metabolism and respiration	glgC	PROBABLE GLUCOSE-1-PHOSPHATE ADENYLYLTRANSFERASE GLGC (ADP-glucose synthase) (ADP-glucose pyrophosphorylase)	INVOLVED IN GLYCOGEN BIOSYNTHESIS (FIRST STEP) [CATALYTIC ACTIVITY:ATP + ALPHA-D-GLUCOSE 1-PHOSPHATE = DIPHOSPHATE + ADP-GLUCOSE].	MtH37Rv-1213 (7H15)	0.346702	0.397526	0.49086	0.823718	0.6147	0.684001	0.982299	0.942866	0.50281	0.901671
	Rv1249c	Rv1249c	Possible membrane protein	Cell wall and cell processes	Rv1249c	POSSIBLE MEMBRANE PROTEIN	UNKNOWN	MtH37Rv-1249c (7H24)	0.229344	0.203059	0.205634	0.276932	0.419385	0.630047	0.999123	0.736931	0.593065	0.692759
	Rv1253	deaD	Probable cold-shock DeaD-box protein A homolog DeaD (ATP-dependent RNA helicase dead homolog)	Information pathways	deaD	PROBABLE COLD-SHOCK DEAD-BOX PROTEIN A HOMOLOG DEAD (ATP-dependent RNA helicase deaD homolog)	HAS A HELIX-DESTABILIZING ACTIVITY	MtH37Rv-1253 (7L7)	0.516237	0.555616	0.615892	0.725286	0.685225	0.920965	0.986791	1.2963	0.680761	1.29287
	Rv1254	Rv1254	Probable acyltransferase	Intermediate metabolism and respiration	Rv1254	PROBABLE ACYLTRANSFERASE	CATALYZES THE ACYLATION OF THE MYCAMINOSE SUGAR DURING MIDECAMYCIN BIOSYNTHESIS	MtH37Rv-1254 (7M7)	0.436341	0.455499	0.612845	0.529065	0.659299	0.837041	0.998035	1.21468	0.603529	0.681531
	Rv1270c	lprA	Possible lipoprotein LprA	Cell wall and cell processes	lprA	POSSIBLE LIPOPROTEIN LPRA	UNKNOWN	MtH37Rv-1270c (8H24)	0.229215	0.327518	0.330598	0.469419	0.493178	0.656025	0.994989	0.895969	0.270317	0.435488
	Rv1271c	Rv1271c	Conserved hypothetical secreted protein	Cell wall and cell processes	Rv1271c	CONSERVED HYPOTHETICAL SECRETED PROTEIN	UNKNOWN	MtH37Rv-1271c (9H6)	0.307998	0.333794	0.32542	0.37255	0.403276	0.824169	0.995937	0.915684	0.42939	0.5699
	Rv1274	lprB	Possible lipoprotein LprB	Cell wall and cell processes	lprB	POSSIBLE LIPOPROTEIN LPRB	UNKNOWN	MtH37Rv-1274 (9A7)	0.353057	0.401144	0.361552	0.381093	0.446235	1.16514	0.999813	0.916487	0.631199	0.929598
	Rv1275	lprC	Possible lipoprotein LprC	Cell wall and cell processes	lprC	POSSIBLE LIPOPROTEIN LPRC	UNKNOWN	MtH37Rv-1275 (9B7)	0.291275	0.281429	0.310073	0.341405	0.3977	0.752934	0.999221	0.796672	0.612758	0.692571
	Rv1277	Rv1277	Conserved hypothetical protein	Conserved hypotheticals	Rv1277	CONSERVED HYPOTHETICAL PROTEIN	FUNCTION UNKNOWN	MtH37Rv-1277 (9C7)	0.425907	0.581115	0.588368	0.529086	0.634311	0.990002	0.995983	1.68633	0.450144	0.75469
	Rv1283c	oppB	Probable oligopeptide-transport integral membrane protein ABC transporter OppB	Cell wall and cell processes	oppB	PROBABLE OLIGOPEPTIDE-TRANSPORT INTEGRAL MEMBRANE PROTEIN ABC TRANSPORTER OPPB	INVOLVED IN ACTIVE TRANSPORT OF OLIGOPEPTIDE ACROSS THE MEMBRANE (IMPORT). RESPONSIBLE FOR THE TRANSLOCATION OF THE SUBSTRATE ACROSS THE MEMBRANE.	MtH37Rv-1283c (7I10)	0.477316	0.488878	0.569681	0.484296	0.443109	0.897294	0.994405	0.85605	0.760626	0.282388
	Rv1293	lysA	Diaminopimelate decarboxylase LysA (DAP decarboxylase)	Intermediate metabolism and respiration	lysA	PROBABLE DIAMINOPIMELATE DECARBOXYLASE LYSA (DAP DECARBOXYLASE)	INVOLVED IN BIOSYNTHESIS OF LYSINE (LAST STEP) [CATALYTIC ACTIVITY: MESO-2,6-DIAMINOHEPTANEDIOATE = L-LYSINE + CO(2)].	MtH37Rv-1293 (7I11)	0.622525	0.678337	0.675	0.683937	0.635274	1.34197	0.998675	1.33798	0.821243	1.7877
	Rv1295	thrC	Threonine synthase ThrC (ts)	Intermediate metabolism and respiration	thrC	PROBABLE THREONINE SYNTHASE THRC (TS)	INVOLVED IN THREONINE BIOSYNTHESIS [CATALYTIC ACTIVITY: O-PHOSPHO-L-HOMOSERINE + H(2)O = L-THREONINE + PHOSPHATE]	MtH37Rv-1295 (7K11)	0.426526	0.466932	0.555568	0.65432	0.563345	0.725748	0.999427	0.84228	0.998689	0.83726
	Rv1296	thrB	Probable homoserine kinase ThrB	Intermediate metabolism and respiration	thrB	PROBABLE HOMOSERINE KINASE THRB	THREONINE BIOSYNTHESIS FROM ASPARATE (FOURTH STEP) [CATALYTIC ACTIVITY: ATP + L-HOMOSERINE = ADP + O-PHOSPHO-L-HOMOSERINE].	MtH37Rv-1296 (7L11)	0.391692	0.352654	0.407019	0.515621	0.496635	0.888871	0.996339	1.07286	0.810721	0.710289
	Rv1304	atpB	Probable ATP synthase a chain AtpB (protein 6)	Intermediate metabolism and respiration	atpB	PROBABLE ATP SYNTHASE A CHAIN ATPB (PROTEIN 6)	KEY COMPONENT OF THE PROTON CHANNEL; IT MAY PLAY A DIRECT ROLE IN THE TRANSLOCATION OF PROTONS (H+) ACROSS THE MEMBRANE	MtH37Rv-1304 (7K12)	0.28002	0.312048	0.326126	0.287885	0.383397	1.02001	0.998708	0.613775	0.170063	0.291082
	Rv1305	atpE	Probable ATP synthase C chain AtpE (lipid-binding protein) (dicyclohexylcarbodiimide-binding protein)	Intermediate metabolism and respiration	atpE	PROBABLE ATP SYNTHASE C CHAIN ATPE (LIPID-BINDING PROTEIN) (DICYCLOHEXYLCARBODIIMIDE-BINDING PROTEIN)	THIS IS ONE OF THE THREE CHAINS OF THE NONENZYMATIC COMPONENT (CF(0) SUBUNIT) OF THE ATPASE COMPLEX.	MtH37Rv-1305 (9G7)	0.0663677	0.0735857	0.0668748	0.086423	0.174661	0.609734	0.991056	0.552275	0.117607	0.2356
	Rv1307	atpH	Probable ATP synthase delta chain AtpH	Intermediate metabolism and respiration	atpH	PROBABLE ATP SYNTHASE DELTA CHAIN ATPH	THIS PROTEIN SEEMS TO BE PART OF THE STALK THAT LINKS CF(0) TO CF(1). IT EITHER TRANSMITS CONFORMATIONAL CHANGES FROM CF(0) INTO CF(1) OR IS IMPLICATED IN PROTON CONDUCTION [CATALYTIC ACTIVITY: ATP + H(2)O + H(+)(IN) = ADP + PHOSPHATE + H(+)(OUT)]	MtH37Rv-1307 (7M12)	0.182888	0.209155	0.164172	0.185197	0.250444	0.62074	0.984109	0.792342	0.214567	0.351582
	Rv1308	atpA	Probable ATP synthase alpha chain AtpA	Intermediate metabolism and respiration	atpA	PROBABLE ATP SYNTHASE ALPHA CHAIN ATPA	PRODUCES ATP FROM ADP IN THE PRESENCE OF A PROTON GRADIENT ACROSS THE MEMBRANE. THE ALPHA CHAIN IS A REGULATORY SUBUNIT [CATALYTIC ACTIVITY:ATP + H(2)O + H(+)(IN) = ADP + PHOSPHATE + H(+)(OUT)]	MtH37Rv-1308 (7N12)	0.122572	0.107832	0.139236	0.134106	0.161894	0.528487	0.979283	0.574233	0.239451	0.232716
	Rv1309	atpG	Probable ATP synthase gamma chain AtpG	Intermediate metabolism and respiration	atpG	PROBABLE ATP SYNTHASE GAMMA CHAIN ATPG	PRODUCES ATP FROM ADP IN THE PRESENCE OF A PROTON GRADIENT ACROSS THE MEMBRANE. THE GAMMA CHAIN IS BELIEVED TO BE IMPORTANT IN REGULATING ATPASE ACTIVITY AND THE FLOW OF PROTONS THROUGH THE CF(0) COMPLEX.	MtH37Rv-1309 (7O12)	0.18958	0.192774	0.225993	0.205174	0.240481	0.758443	0.997101	0.531059	0.245997	0.216952
	Rv1322A	Rv1322A	Conserved protein	Conserved hypotheticals	Rv1322A	CONSERVED HYPOTHETICAL PROTEIN	FUNCTION UNKNOWN	MtH37Rv-1322A (11K1)	0.273066	0.313682	0.29914	0.230985	0.278263	0.855503	0.982181	0.639921	0.491744	0.9334
	Rv1328	glgP	Probable glycogen phosphorylase GlgP	Intermediate metabolism and respiration	glgP	PROBABLE GLYCOGEN PHOSPHORYLASE GLGP	PHOSPHORYLASE IS AN IMPORTANT ALLOSTERIC ENZYME IN CARBOHYDRATE METABOLISM. ENZYMES FROM DIFFERENT SOURCES DIFFER IN THEIR REGULATORY MECHANISMS AND IN THEIR NATURAL SUBSTRATES. HOWEVER, ALL KNOWN PHOSPHORYLASES SHARE CATALYTIC AND STRUCTURAL PROPERTIES [CATALYTIC ACTIVITY: {(1,4)-ALPHA-D-GLUCOSYL}(N) + PHOSPHATE = {(1,4)-ALPHA-D-GLUCOSYL}(N-1) + ALPHA-D-GLUCOSE 1-PHOSPHATE].	MtH37Rv-1328 (7D20)	0.255582	0.255063	0.228676	0.291407	0.338468	0.441921	0.996918	0.852335	0.464516	0.417201
	Rv1333	Rv1333	Probable hydrolase	Intermediate metabolism and respiration	Rv1333	PROBABLE HYDROLASE	FUNCTION UNKNOWN; PROBABLY INVOLVED IN CELLULAR METABOLISM	MtH37Rv-1333 (7H20)	0.501048	0.436763	0.469797	0.38938	0.402503	0.598932	0.999084	1.09683	0.85686	0.995768
	Rv1335	cysO	Sulfur carrier protein CysO	Intermediate metabolism and respiration	cysO	SULFUR CARRIER PROTEIN CYSO	PROBABLY INVOLVED IN CYSTEINE BIOSYNTHESIS, AS SULFUR DONOR IN THIOCARBOXYLATED FORM.	MtH37Rv-1335 (9G8)	0.510242	0.654159	0.527683	0.822628	0.863247	1.07397	0.987089	0.912428	0.87772	1.03626
	Rv1357c	Rv1357c	Conserved hypothetical protein	Conserved hypotheticals	Rv1357c	CONSERVED HYPOTHETICAL PROTEIN	FUNCTION UNKNOWN	MtH37Rv-1357c (7E23)	0.620638	0.757378	0.712744	0.454184	0.949876	0.441103	0.994196	0.387979	0.615301	1.09964
	Rv1360	Rv1360	Probable oxidoreductase	Intermediate metabolism and respiration	Rv1360	PROBABLE OXIDOREDUCTASE	FUNCTION UNKNOWN; PROBABLY INVOLVED IN CELLULAR METABOLISM.	MtH37Rv-1360 (7H23)	0.23755	0.262577	0.344682	0.404577	0.513156	1.07453	0.991531	0.832788	1.21425	0.297599
	Rv1361c	PPE19	PPE family protein PPE19	PE/PPE families	PPE19	PPE FAMILY PROTEIN	FUNCTION UNKNOWN	MtH37Rv-1361c (9B9)	0.0403876	0.0549271	0.0530289	0.0527421	0.0617474	0.16158	0.99271	0.188178	0.376141	0.0794326
	Rv1374c	Rv1374c	Hypothetical protein	Conserved hypotheticals	Rv1374c	HYPOTHETICAL PROTEIN	UNKNOWN	MtH37Rv-1374c (5N1)	0.357918	0.35074	0.356371	0.278411	0.32615	0.918261	0.978807	0.625064	0.502713	0.921786
	Rv1379	pyrR	Probable pyrimidine operon regulatory protein PyrR	Regulatory proteins	pyrR	PROBABLE PYRIMIDINE OPERON REGULATORY PROTEIN PYRR	BINDS TO THE CONSERVED SEQUENCE IN THE PYR OPERON MRNA AND DISRUPTS THE ANTITERMINATOR, PERMITTING TERMINATOR HAIRPIN FORMATION AND PROMOTING TRANSCRIPTION TERMINATION	MtH37Rv-1379 (5I2)	0.4794	0.478494	0.521411	0.464641	0.534279	1.24008	0.998483	1.03842	1.01777	0.810043
	Rv1388	mihF	Putative integration host factor MihF	Information pathways	mihF	PUTATIVE INTEGRATION HOST FACTOR MIHF	UNKNOWN	MtH37Rv-1388 (5O2)	0.127266	0.155452	0.171004	0.151044	0.21145	0.492595	0.991183	0.96963	0.503616	0.434606
	Rv1389	gmk	Probable guanylate kinase Gmk	Intermediate metabolism and respiration	gmk	PROBABLE GUANYLATE KINASE GMK	ESSENTIAL FOR RECYCLING GMP AND INDIRECTLY, CGMP [CATALYTIC ACTIVITY: ATP + GMP = ADP + GDP]	MtH37Rv-1389 (5P2)	0.263461	0.253465	0.32219	0.262184	0.282603	0.903211	0.987232	1.33426	0.920705	0.843404
	Rv1409	ribG	Probable bifunctional riboflavin biosynthesis protein RibG : diaminohydroxyphosphoribosylaminopyrimidine deaminase (riboflavin-specific deaminase) + 5-amino-6-(5-phosphoribosylamino) uracil reductase (HTP reductase)	Intermediate metabolism and respiration	ribG	PROBABLE BIFUNCTIONAL riboflavin biosynthesis protein RIBG : Diaminohydroxyphosphoribosylaminopyrimidine deaminase (Riboflavin-specific deaminase) + 5-amino-6-(5-phosphoribosylamino) uracil reductase (HTP reductase)	INVOLVED IN RIBOFLAVIN BIOSYNTHESIS (AT THE SECOND AND THIRD STEPS). CONVERTS 2,5-DIAMINO-6-(RIBOSYLAMINO)-4(3H)-PYRIMIDINONE 5'-PHOSPHATE INTO 5-AMINO-6-(RIBOSYLAMINO)-2,4(1H,3H)-PYRIMIDINEDIONE 5'-PHOSPHATE [CATALYTIC ACTIVITY 1: 2,5-DIAMINO-6-HYDROXY-4-(5-PHOSPHORIBOSYLAMINO)PYRIMIDINE + H(2)O = 5-AMINO-6-(5-PHOSPHORIBOSYLAMINO)URACIL + NH(3)] [CATALYTIC ACTIVITY 2: 5-AMINO-6-(5-PHOSPHORIBITYL…	MtH37Rv-1409 (5L4)	0.506396	0.624023	0.782377	0.742545	0.679122	1.15904	0.992528	0.884754	0.837463	0.73463
	Rv1415	ribA2	Probable riboflavin biosynthesis protein RibA2 : GTP cyclohydrolase II + 3,4-dihydroxy-2-butanone 4-phosphate synthase (DHBP synthase)	Intermediate metabolism and respiration	ribA2	PROBABLE RIBOFLAVIN BIOSYNTHESIS PROTEIN RIBA2 : GTP cyclohydrolase II + 3,4-dihydroxy-2-butanone 4-phosphate synthase (DHBP synthase)	INVOLVED IN RIBOFLAVIN BIOSYNTHESIS [CATALYTIC ACTIVITY: GTP + 3 H(2)O = FORMATE + 2,5-DIAMINO-6-HYDROXY-4-(5-PHOSPHORIBOSYLAMINO)PYRIMIDINE + DIPHOSPHATE].	MtH37Rv-1415 (5P4)	0.393947	0.313355	0.355661	0.332284	0.410425	0.842127	0.999362	1.22976	1.02034	1.27837
	Rv1416	ribH	Probable riboflavin synthase beta chain RibH (6,7-dimethyl-8-ribityllumazine synthase) (DMRL synthase) (lumazine synthase)	Intermediate metabolism and respiration	ribH	PROBABLE RIBOFLAVIN SYNTHASE BETA CHAIN RIBH (6,7-dimethyl-8-ribityllumazine synthase) (DMRL synthase) (Lumazine synthase)	RIBOFLAVIN SYNTHASE IS A BIFUNCTIONAL ENZYME COMPLEX INVOLVED IN RIBOFLAVIN SYNTHESIS. RIBOFLAVIN SYNTHASE CATALYZES THE FORMATION OF RIBOFLAVIN FROM 5-AMINO-6-(1'-D)- RIBITYL-AMINO-2,4(1H,3H)-PYRIMIDINEDIONE AND L-3,4-DIHYDROHY-2- BUTANONE-4-PHOSPHATE VIA 6,7-DIMETHYL-8-LUMAZINE. THE BETA SUBUNIT CATALYZES THE CONDENSATION OF 5-AMINO-6-(1'-D)-RIBITYL- AMINO-2,4(1H,3H)-PYRIMIDINEDIONE WITH L-3,4-…	MtH37Rv-1416 (5I5)	0.378381	0.290324	0.293368	0.289649	0.27606	0.57046	0.998675	1.11739	0.790751	0.817813
	Rv1418	lprH	Probable lipoprotein LprH	Cell wall and cell processes	lprH	PROBABLE LIPOPROTEIN LPRH	UNKNOWN	MtH37Rv-1418 (5K5)	0.566205	0.667357	0.721933	0.628532	0.5967	1.20874	0.996316	1.34789	1.27939	0.92732
	Rv1422	Rv1422	Conserved hypothetical protein	Conserved hypotheticals	Rv1422	CONSERVED HYPOTHETICAL PROTEIN	FUNCTION UNKNOWN	MtH37Rv-1422 (5O5)	0.621412	0.486155	0.544647	0.577149	0.482058	0.854958	0.99989	0.627155	0.820256	0.329595
	Rv1424c	Rv1424c	Possible membrane protein	Cell wall and cell processes	Rv1424c	POSSIBLE MEMBRANE PROTEIN	UNKNOWN	MtH37Rv-1424c (5I6)	0.370623	0.339109	0.346064	0.463516	0.497919	0.811764	0.983422	0.831252	0.72649	0.517385
	Rv1431	Rv1431	Conserved membrane protein	Cell wall and cell processes	Rv1431	CONSERVED MEMBRANE PROTEIN	UNKNOWN	MtH37Rv-1431 (5N6)	0.661434	0.66157	0.827863	0.786498	0.774577	0.863533	0.999019	1.10378	0.901555	0.80787
	Rv1433	Rv1433	Possible conserved exported protein	Cell wall and cell processes	Rv1433	POSSIBLE CONSERVED EXPORTED PROTEIN	UNKNOWN	MtH37Rv-1433 (9G11)	0.211244	0.242409	0.254999	0.250156	0.292114	1.01251	0.99462	1.12706	0.225941	0.676457
	Rv1435c	Rv1435c	Probable conserved proline, glycine, valine-rich secreted protein	Cell wall and cell processes	Rv1435c	Probable conserved Proline, Glycine, Valine-rich secreted protein	UNKNOWN	MtH37Rv-1435c (5P6)	0.0999833	0.0878519	0.12036	0.122578	0.197379	1.35374	0.979602	0.910161	0.134499	0.641879
	Rv1436	gap	Probable glyceraldehyde 3-phosphate dehydrogenase Gap (GAPDH)	Intermediate metabolism and respiration	gap	PROBABLE GLYCERALDEHYDE 3-PHOSPHATE DEHYDROGENASE GAP (GAPDH)	INVOLVED IN SECOND PHASE OF GLYCOLYSIS (FIRST STEP) [CATALYTIC ACTIVITY: D-GLYCERALDEHYDE 3-PHOSPHATE + PHOSPHATE + NAD(+) = 3-PHOSPHO-D-GLYCEROYL PHOSPHATE + NADH.]	MtH37Rv-1436 (5I7)	0.085912	0.109384	0.107459	0.121976	0.185956	0.709509	0.99578	0.602906	0.238676	0.172848
	Rv1437	pgk	Probable phosphoglycerate kinase Pgk	Intermediate metabolism and respiration	pgk	PROBABLE PHOSPHOGLYCERATE KINASE PGK	INVOLVED IN THE SECOND PHASE OF GLYCOLYSIS (SECOND STEP) [CATALYTIC ACTIVITY: ATP + 3-PHOSPHO-D-GLYCERATE = ADP + 3-PHOSPHO-D-GLYCEROYL PHOSPHATE]	MtH37Rv-1437 (5J7)	0.063331	0.0675892	0.0775382	0.0920343	0.149338	0.564901	0.990513	0.581693	0.163037	0.152998
	Rv1438	tpi	Probable triosephosphate isomerase Tpi (TIM)	Intermediate metabolism and respiration	tpi	PROBABLE TRIOSEPHOSPHATE ISOMERASE TPI (TIM)	PLAYS AN IMPORTANT ROLE IN SEVERAL METABOLIC PATHWAYS [CATALYTIC ACTIVITY: D-GLYCERALDEHYDE 3-PHOSPHATE = GLYCERONE PHOSPHATE]	MtH37Rv-1438 (5K7)	0.0778989	0.09052	0.0994552	0.130742	0.177258	0.528342	0.996939	0.609452	0.241645	0.190917
	Rv1440	secG	Probable protein-export membrane protein (translocase subunit) SecG	Cell wall and cell processes	secG	PROBABLE PROTEIN-EXPORT MEMBRANE PROTEIN (TRANSLOCASE SUBUNIT) SECG	INVOLVED IN PROTEIN EXPORT. PARTICIPATES IN A EARLY EVENT OF PROTEIN TRANSLOCATION.	MtH37Rv-1440 (9A12)	0.162719	0.127938	0.151819	0.155887	0.212507	0.738693	0.967598	0.815486	0.544617	0.743062
	Rv1443c	Rv1443c	Unknown protein	Conserved hypotheticals	Rv1443c	HYPOTHETICAL PROTEIN	UNKNOWN	MtH37Rv-1443c (5N7)	0.351158	0.398103	0.367253	0.448329	0.540326	1.13973	0.993188	1.41401	0.497871	1.2228
	Rv1444c	Rv1444c	Unknown protein	Conserved hypotheticals	Rv1444c	HYPOTHETICAL PROTEIN	UNKNOWN	MtH37Rv-1444c (5O7)	0.2234	0.259724	0.292419	0.374962	0.401988	1.06445	0.998194	0.693777	0.764771	0.470963
	Rv1446c	opcA	Putative OXPP cycle protein OpcA	Intermediate metabolism and respiration	opcA	PUTATIVE OXPP CYCLE PROTEIN OPCA	MAY BE INVOLVED IN THE FUNCTIONAL ASSEMBLY OF GLUCOSE 6-PHOSPHATE DEHYDROGENASE	MtH37Rv-1446c (5I8)	0.348047	0.36732	0.371395	0.519204	0.567478	0.829046	0.997263	0.553897	0.524126	0.321818
	Rv1447c	zwf2	Probable glucose-6-phosphate 1-dehydrogenase Zwf2 (G6PD)	Intermediate metabolism and respiration	zwf2	PROBABLE GLUCOSE-6-PHOSPHATE 1-DEHYDROGENASE ZWF2 (G6PD)	INVOLVED IN PENTOSE PHOSPHATE PATHWAY [CATALYTIC ACTIVITY: D-GLUCOSE 6-PHOSPHATE + NADP(+) = D-GLUCONO- 1,5-LACTONE 6-PHOSPHATE + NADPH]	MtH37Rv-1447c (5J8)	0.289034	0.32598	0.311685	0.344898	0.628908	0.73301	0.995155	0.510026	0.527425	0.338568
	Rv1448c	tal	Probable transaldolase Tal	Intermediate metabolism and respiration	tal	PROBABLE TRANSALDOLASE TAL	TRANSALDOLASE IS IMPORTANT FOR THE BALANCE OF METABOLITES IN THE PENTOSE-PHOSPHATE PATHWAY [CATALYTIC ACTIVITY: SEDOHEPTULOSE 7-PHOSPHATE + D-GLYCERALDEHYDE 3-PHOSPHATE = D-ERYTHROSE 4-PHOSPHATE + D-FRUCTOSE 6-PHOSPHATE]	MtH37Rv-1448c (5K8)	0.345199	0.308291	0.436535	0.436355	0.483126	0.583378	0.998334	0.649298	0.577462	0.422777
	Rv1449c	tkt	Transketolase Tkt (TK)	Intermediate metabolism and respiration	tkt	PROBABLE TRANSKETOLASE TKT (TK)	This enzyme, together with transaldolase, provides a link between the glycolytic and pentose-phosphate pathways. It catalyzes the reversible transfer of a two-carbon ketol unit from xylulose 5-phosphate to an aldose receptor [CATALYTIC ACTIVITY: Sedoheptulose 7-phosphate + D-glyceraldehyde 3-phosphate = D-ribose 5-phosphate + D-xylulose 5-phosphate]	MtH37Rv-1449c (5L8)	0.477359	0.420319	0.459063	0.510487	0.595782	0.614774	0.992856	0.474834	0.606738	0.461768
	Rv1456c	Rv1456c	Probable unidentified antibiotic-transport integral membrane ABC transporter	Cell wall and cell processes	Rv1456c	PROBABLE UNIDENTIFIED ANTIBIOTIC-TRANSPORT INTEGRAL MEMBRANE ABC TRANSPORTER	THOUGHT TO BE INVOLVED IN ACTIVE TRANSPORT OF ANTIBIOTIC ACROSS THE MEMBRANE (EXPORT): UNIDENTIFIED ANTIBIOTIC RESISTANCE BY AN EXPORT MECHANISM. RESPONSIBLE FOR THE TRANSLOCATION OF THE SUBSTRATE ACROSS THE MEMBRANE.	MtH37Rv-1456c (5O8)	0.520733	0.532662	0.563973	0.778071	0.895164	0.772122	0.992137	1.00334	0.870045	0.386804
	Rv1457c	Rv1457c	Probable unidentified antibiotic-transport integral membrane ABC transporter	Cell wall and cell processes	Rv1457c	PROBABLE UNIDENTIFIED ANTIBIOTIC-TRANSPORT INTEGRAL MEMBRANE ABC TRANSPORTER	THOUGHT TO BE INVOLVED IN ACTIVE TRANSPORT OF ANTIBIOTIC ACROSS THE MEMBRANE (EXPORT): UNIDENTIFIED ANTIBIOTIC RESISTANCE BY AN EXPORT MECHANISM. RESPONSIBLE FOR THE TRANSLOCATION OF THE SUBSTRATE ACROSS THE MEMBRANE.	MtH37Rv-1457c (5P8)	0.243291	0.209442	0.231698	0.307272	0.364056	0.471007	0.997182	0.398166	0.40243	0.167425
	Rv1474c	Rv1474c	Probable transcriptional regulatory protein	Regulatory proteins	Rv1474c	PROBABLE TRANSCRIPTIONAL REGULATORY PROTEIN	INVOLVED IN TRANSCRIPTIONAL MECHANISM	MtH37Rv-1474c (5J10)	0.293706	0.361877	0.397798	0.42045	0.376803	0.628108	0.997857	0.521161	0.186974	0.372501
	Rv1475c	acn	Probable iron-regulated aconitate hydratase Acn (citrate hydro-lyase) (aconitase)	Intermediate metabolism and respiration	acn	PROBABLE IRON-REGULATED ACONITATE HYDRATASE ACN (Citrate hydro-lyase) (Aconitase)	INVOLVED IN TRICARBOXYLIC ACID CYCLE [CATALYTIC ACTIVITY: Citrate = cis-aconitate + H2O]	MtH37Rv-1475c (5K10)	0.51465	0.623925	0.730551	0.689258	0.66518	0.423103	0.999484	0.426458	0.277108	0.205932
	Rv1476	Rv1476	Possible membrane protein	Cell wall and cell processes	Rv1476	POSSIBLE MEMBRANE PROTEIN	UNKNOWN	MtH37Rv-1476 (5L10)	0.544522	0.581631	0.692788	0.468727	0.474635	1.05252	0.994713	0.817992	0.530702	0.597726
	Rv1483	fabG1	3-oxoacyl-[acyl-carrier protein] reductase FabG1 (3-ketoacyl-acyl carrier protein reductase) (mycolic acid biosynthesis a protein)	Lipid metabolism	fabG1	3-OXOACYL-[ACYL-CARRIER PROTEIN] REDUCTASE FABG1 (3-KETOACYL-ACYL CARRIER PROTEIN REDUCTASE) (MYCOLIC ACID BIOSYNTHESIS A PROTEIN)	INVOLVED IN THE FATTY ACID BIOSYNTHESIS PATHWAY (FIRST REDUCTION STEP) (MYCOLIC ACID BIOSYNTHESIS); REDUCES KASA/KASB PRODUCTS [CATALYTIC ACTIVITY: (3R)-3-hydroxyacyl-[acyl-carrier protein] + NADP+ = 3-oxoacyl-[acyl-carrier protein] + NADPH].	MtH37Rv-1483 (5I11)	0.231554	0.212945	0.237302	0.266254	0.278488	1.02409	0.996272	1.01105	0.58711	0.477672
	Rv1484	inhA	NADH-dependent enoyl-[acyl-carrier-protein] reductase InhA (NADH-dependent enoyl-ACP reductase)	Lipid metabolism	inhA	NADH-DEPENDENT ENOYL-[ACYL-CARRIER-PROTEIN] REDUCTASE INHA (NADH-DEPENDENT ENOYL-ACP REDUCTASE)	THIS ISOZYME IS INVOLVED IN MYCOLIC ACID BIOSYNTHESIS. SECOND REDUCTIVE STEP IN FATTY ACID BIOSYNTHESIS. INVOLVED IN THE RESISTANCE AGAINST THE ANTITUBERCULOSIS DRUGS ISONIAZID AND ETHIONAMIDE [CATALYTIC ACTIVITY: ACYL-[ACYL-CARRIER PROTEIN] + NAD(+) = TRANS-2,3-DEHYDROACYL-[ACYL-CARRIER PROTEIN] + NADH].	MtH37Rv-1484 (5J11)	0.222851	0.250282	0.260689	0.270737	0.393297	0.976186	0.944746	0.689362	0.69164	0.561455
	Rv1486c	Rv1486c	Conserved hypothetical protein	Conserved hypotheticals	Rv1486c	CONSERVED HYPOTHETICAL PROTEIN	FUNCTION UNKNOWN	MtH37Rv-1486c (5L11)	0.415003	0.383695	0.418419	0.499878	0.505787	0.860988	0.990054	2.07138	1.57134	2.90486
	Rv1488	Rv1488	Possible exported conserved protein	Cell wall and cell processes	Rv1488	POSSIBLE EXPORTED CONSERVED PROTEIN	FUNCTION UNKNOWN	MtH37Rv-1488 (5N11)	0.399758	0.403354	0.444696	0.364337	0.376412	0.512291	0.997634	1.45485	1.42373	2.21125
	Rv1491c	Rv1491c	Conserved membrane protein	Cell wall and cell processes	Rv1491c	CONSERVED MEMBRANE PROTEIN	UNKNOWN	MtH37Rv-1491c (5P11)	0.376278	0.379326	0.374308	0.348054	0.325551	0.661554	0.997156	0.818189	1.75776	0.392429
	Rv1498A	Rv1498A	Conserved protein	Conserved hypotheticals	Rv1498A	CONSERVED HYPOTHETICAL PROTEIN	FUNCTION UNKNOWN	MtH37Rv-1498A (11N1)	0.337081	0.378964	0.349504	0.387515	0.412555	0.962476	0.985293	0.873139	0.441225	1.30473
	Rv1500	Rv1500	Probable glycosyltransferase	Intermediate metabolism and respiration	Rv1500	PROBABLE GLYCOSYLTRANSFERASE	FUNCTION UNKNOWN	MtH37Rv-1500 (5P12)	0.118383	0.125146	0.156318	0.189379	0.188157	0.543107	0.997479	1.15805	0.45717	1.06438
	Rv1501	Rv1501	Conserved hypothetical protein	Conserved hypotheticals	Rv1501	CONSERVED HYPOTHETICAL PROTEIN	FUNCTION UNKNOWN	MtH37Rv-1501 (5A13)	0.329315	0.439548	0.409652	0.388942	0.455628	1.07956	0.997556	1.18412	0.503062	3.13776
	Rv1502	Rv1502	Hypothetical protein	Unknown	Rv1502	HYPOTHETICAL PROTEIN	UNKNOWN	MtH37Rv-1502 (5B13)	0.260007	0.324611	0.343982	0.444111	0.515941	0.770087	0.995891	1.10042	0.518767	1.91215
	Rv1504c	Rv1504c	Conserved hypothetical protein	Conserved hypotheticals	Rv1504c	CONSERVED HYPOTHETICAL PROTEIN	FUNCTION UNKNOWN	MtH37Rv-1504c (5C13)	0.347406	0.466233	0.414189	0.663089	0.610441	0.963215	0.984156	0.504999	0.346767	1.07242
	Rv1506c	Rv1506c	Hypothetical protein	Unknown	Rv1506c	HYPOTHETICAL PROTEIN	UNKNOWN	MtH37Rv-1506c (5E13)	0.201108	0.349536	0.308281	0.595397	0.544245	0.719667	0.978841	0.909058	0.635872	1.09221
	Rv1507c	Rv1507c	Conserved protein	Conserved hypotheticals	Rv1507c	CONSERVED HYPOTHETICAL PROTEIN	FUNCTION UNKNOWN	MtH37Rv-1507c (5F13)	0.103904	0.288908	0.277359	0.501306	0.512598	1.44261	0.962715	1.15873	0.652654	1.31419
	Rv1508c	Rv1508c	Probable membrane protein	Cell wall and cell processes	Rv1508c	Probable membrane protein	UNKNOWN	MtH37Rv-1508c (5G13)	0.149586	0.174771	0.191117	0.264335	0.358922	0.757995	0.976781	0.522274	0.419365	0.477117
	Rv1513	Rv1513	Conserved protein	Conserved hypotheticals	Rv1513	CONSERVED HYPOTHETICAL PROTEIN	FUNCTION UNKNOWN	MtH37Rv-1513 (10E20)	0.572167	0.52718	0.552077	0.724738	0.605811	1.4941	0.998543	1.52704	0.940322	0.821977
	Rv1514c	Rv1514c	Conserved hypothetical protein	Conserved hypotheticals	Rv1514c	CONSERVED HYPOTHETICAL PROTEIN	UNKNOWN	MtH37Rv-1514c (5B14)	0.430339	0.487338	0.54229	0.849388	1.06865	1.50402	0.990252	1.14765	0.729241	0.538753
	Rv1531	Rv1531	Conserved protein	Conserved hypotheticals	Rv1531	CONSERVED HYPOTHETICAL PROTEIN	UNKNOWN	MtH37Rv-1531 (5H14)	0.220379	0.307701	0.299341	0.421409	0.499691	0.918182	0.989851	1.77961	0.441727	1.18034
	Rv1532c	Rv1532c	Conserved hypothetical protein	Conserved hypotheticals	Rv1532c	CONSERVED HYPOTHETICAL PROTEIN	FUNCTION UNKNOWN	MtH37Rv-1532c (5A15)	0.550314	0.612169	0.632979	0.674776	0.818687	1.01511	0.990664	2.68041	0.536538	1.51767
	Rv1534	Rv1534	Probable transcriptional regulator	Regulatory proteins	Rv1534	Probable transcriptional regulator	Possibly involved in a transcriptional mechanism	MtH37Rv-1534 (5C15)	0.346594	0.346929	0.415673	0.612412	0.680139	1.15289	0.996093	1.19301	1.02632	1.42264
	Rv1539	lspA	Probable lipoprotein signal peptidase LspA	Cell wall and cell processes	lspA	PROBABLE LIPOPROTEIN SIGNAL PEPTIDASE LSPA	THIS PROTEIN SPECIFICALLY CATALYZES THE REMOVAL OF SIGNAL PEPTIDES FROM PROLIPOPROTEINS [CATALYTIC ACTIVITY: CLEAVAGE OF N-TERMINAL LEADER SEQUENCES FROM MEMBRANE PROLIPOPROTEINS. HYDROLYSES XAA-XBB-XBB-|-CYS, IN WHICH XAA IS HYDROPHOBIC (PREFERABLY LEU), XBB IS OFTEN SER OR ALA, XCC IS OFTEN GLY OR ALA, AND THE CYS IS ALKYLATED ON SULFUR WITH A DIACYLGLYCERYL GROUP].	MtH37Rv-1539 (5G15)	0.292913	0.313886	0.255441	0.309394	0.359513	0.460966	0.98898	0.754458	1.01471	0.563859
	Rv1540	Rv1540	Conserved hypothetical protein member of yabO/yceC/yfiI family	Conserved hypotheticals	Rv1540	CONSERVED HYPOTHETICAL PROTEIN MEMBER OF yabO/yceC/yfiI FAMILY	FUNCTION UNKNOWN	MtH37Rv-1540 (5H15)	0.434893	0.557749	0.588902	0.761928	0.774077	0.976477	0.993596	0.920703	0.828131	0.683895
	Rv1544	Rv1544	Possible ketoacyl reductase	Lipid metabolism	Rv1544	Possible ketoacyl reductase	FUNCTION UNKNOWN, BUT POSSIBLY INVOLVEMENT IN LIPID METABOLISM.	MtH37Rv-1544 (5D16)	0.0767732	0.0953147	0.127352	0.19692	0.248333	0.337831	0.99039	0.545574	0.391989	0.290539
	Rv1546	Rv1546	Conserved protein	Conserved hypotheticals	Rv1546	CONSERVED HYPOTHETICAL PROTEIN	FUNCTION UNKNOWN	MtH37Rv-1546 (5E16)	0.550241	0.345698	0.344559	0.421432	0.44548	0.485811	0.993575	0.992074	0.639935	0.358408
	Rv1549	fadD11.1	Possible fatty-acid-CoA ligase FadD11.1 (fatty-acid-CoA synthetase) (fatty-acid-CoA synthase)	Lipid metabolism	fadD11.1	POSSIBLE FATTY-ACID-CoA LIGASE FADD11.1 (FATTY-ACID-CoA SYNTHETASE) (FATTY-ACID-CoA SYNTHASE)	FUNCTION UNKNOWN, BUT INVOLVEMENT IN LIPID DEGRADATION.	MtH37Rv-1549 (10D22)	0.216815	0.204145	0.1949	0.190132	0.21405	0.280881	0.99894	0.157333	0.257388	0.179171
	Rv1550	fadD11	Probable fatty-acid-CoA ligase FadD11 (fatty-acid-CoA synthetase) (fatty-acid-CoA synthase)	Lipid metabolism	fadD11	PROBABLE FATTY-ACID-CoA LIGASE FADD11 (FATTY-ACID-CoA SYNTHETASE) (FATTY-ACID-CoA SYNTHASE)	FUNCTION UNKNOWN, BUT INVOLVEMENT IN LIPID DEGRADATION.	MtH37Rv-1550 (10E22)	0.284847	0.282803	0.32883	0.307251	0.3306	0.246987	0.994963	0.13764	0.228869	0.124675
	Rv1559	ilvA	Probable threonine dehydratase IlvA	Intermediate metabolism and respiration	ilvA	Probable threonine dehydratase ilvA	INVOLVED IN ISOLEUCINE BIOSYNTHESIS (FIRST STEP). CATALYZES THE FORMATION OF ALPHA-KETOBUTYRATE FROM THREONINE IN A TWO STEP REACTION. THE FIRST STEP IS A DEHYDRATION OF THREONINE, FOLLOWED BY REHYDRATION AND LIBERATION OF AMMONIA [CATALYTIC ACTIVITY: L-THREONINE + H(2)O = 2-OXOBUTANOATE + NH(3) + H(2)O].	MtH37Rv-1559 (5E17)	0.202672	0.239144	0.217723	0.292676	0.360229	0.580436	0.994766	0.767297	0.809073	0.607316
	Rv1609	trpE	Anthranilate synthase component I TrpE (glutamine amidotransferase)	Intermediate metabolism and respiration	trpE	Probable anthranilate synthase component I trpE (GLUTAMINE AMIDOTRANSFERASE)	Involved in tryptophan biosynthesis pathway (at the first step). SUPPOSED TETRAMER OF TWO COMPONENTS I AND TWO COMPONENTS II: COMPONENT I (Rv1609|trpE) CATALYZES THE FORMATION OF ANTHRANILATE USING AMMONIA RATHER THAN GLUTAMINE, WHEREAS COMPONENT II (Rv0013|trpG) PROVIDES GLUTAMINE AMIDOTRANSFERASE ACTIVITY [CATALYTIC ACTIVITY: CHORISMATE + L-GLUTAMINE = ANTHRANILATE + PYRUVATE + L-GLUTAMATE].	MtH37Rv-1609 (5A22)	0.542212	0.472677	0.501553	0.605159	0.679428	0.952333	0.998636	1.15787	1.00843	0.770815
	Rv1611	trpC	Probable indole-3-glycerol phosphate synthase TrpC	Intermediate metabolism and respiration	trpC	Probable indole-3-glycerol phosphate synthase trpC	tryptophan biosynthesis pathway (fourth step) [CATALYTIC ACTIVITY: 1-(2-CARBOXYPHENYLAMINO)-1-DEOXY-D-RIBULOSE 5-PHOSPHATE = 1-(INDOL-3-YL)GLYCEROL 3-PHOSPHATE + CO(2) + H(2)O.]	MtH37Rv-1611 (5B22)	0.109442	0.110019	0.109513	0.202147	0.295433	1.37887	0.992473	0.79293	0.270452	0.361773
	Rv1612	trpB	Tryptophan synthase, beta subunit TrpB	Intermediate metabolism and respiration	trpB	Probable tryptophan synthase, beta subunit trpB	tryptophan biosynthesis pathway (fifth last step). THE BETA SUBUNIT IS RESPONSIBLE FOR THE SYNTHESIS OF L-TRYPTOPHAN FROM INDOLE AND L-SERINE. [CATALYTIC ACTIVITY: L-SERINE + 1-(INDOL-3-YL)GLYCEROL 3-PHOSPHATE = L-TRYPTOPHAN + GLYCERALDEHYDE 3-PHOSPHATE + H(2)O]	MtH37Rv-1612 (5C22)	0.135506	0.143257	0.150603	0.147543	0.28965	1.24684	0.999196	0.755278	0.187659	0.154214
	Rv1613	trpA	Probable tryptophan synthase, alpha subunit TrpA	Intermediate metabolism and respiration	trpA	Probable tryptophan synthase, alpha subunit trpA	tryptophan biosynthesis pathway (fifth - last step). THE ALPHA SUBUNIT IS RESPONSIBLE FOR THE ALDOL CLEAVAGE OF INDOLEGLYCEROL PHOSPHATE TO INDOLE AND GLYCERALDEHYDE 3- PHOSPHATE. [CATALYTIC ACTIVITY: L-SERINE + 1-(INDOL-3-YL)GLYCEROL 3-PHOSPHATE = L-TRYPTOPHAN + GLYCERALDEHYDE 3-PHOSPHATE + H(2)O.]	MtH37Rv-1613 (5D22)	0.11121	0.11546	0.110149	0.217921	0.25715	0.559022	0.987773	0.565871	0.254319	0.092957
	Rv1614	lgt	Possible prolipoprotein diacylglyceryl transferases Lgt	Cell wall and cell processes	lgt	Possible prolipoprotein diacylglyceryl transferases Lgt	prolipoprotein modification	MtH37Rv-1614 (5E22)	0.115334	0.108166	0.116785	0.182421	0.272405	0.950472	0.995684	0.503173	0.173814	0.0952869
	Rv1615	Rv1615	Probable membrane protein	Cell wall and cell processes	Rv1615	Probable hypothetical membrane protein	UNKNOWN	MtH37Rv-1615 (5F22)	0.32117	0.360882	0.347206	0.359656	0.459786	0.829081	0.994202	1.0043	0.74138	1.25573
	Rv1617	pykA	Probable pyruvate kinase PykA	Intermediate metabolism and respiration	pykA	Probable pyruvate kinase pykA	produces phosphoenol pyruvate in glycolysis [CATALYTIC ACTIVITY: ATP + PYRUVATE = ADP + PHOSPHOENOLPYRUVATE]	MtH37Rv-1617 (5H22)	0.196985	0.209821	0.249865	0.239881	0.259318	0.427803	0.991867	0.666716	0.593592	0.365771
	Rv1618	tesB1	Probable acyl-CoA thioesterase II TesB1	Lipid metabolism	tesB1	Probable acyl-CoA thioesterase II tesB1	Involved in fatty acid metabolism.	MtH37Rv-1618 (5A23)	0.186937	0.202802	0.235745	0.237825	0.319694	0.733131	0.998071	0.969461	0.528232	0.601419
	Rv1622c	cydB	Probable integral membrane cytochrome D ubiquinol oxidase (subunit II) CydB (cytochrome BD-I oxidase subunit II)	Intermediate metabolism and respiration	cydB	Probable integral membrane cytochrome D ubiquinol oxidase (subunit II) cydB (Cytochrome BD-I oxidase subunit II)	INVOLVED IN THE RESPIRATORY CHAIN (AT THE TERMINAL STEP): AEROBIC RESPIRATION. CYTOCHROME D TERMINAL OXIDASE COMPLEX IS THE COMPONENT OF THE AEROBIC RESPIRATORY CHAIN THAT IS SUPPOSED PREDOMINATED WHEN CELLS ARE GROWN AT LOW AERATION [CATALYTIC ACTIVITY: UBIQUINOL-8 + O(2) = UBIQUINONE-8 + H(2)O].	MtH37Rv-1622c (5E23)	0.189743	0.222941	0.167409	0.243729	0.274734	0.312175	0.98214	0.589667	1.67571	0.238683
	Rv1623c	cydA	Probable integral membrane cytochrome D ubiquinol oxidase (subunit I) CydA (cytochrome BD-I oxidase subunit I)	Intermediate metabolism and respiration	cydA	Probable integral membrane cytochrome D ubiquinol oxidase (subunit I) cydA (Cytochrome BD-I oxidase subunit I)	INVOLVED IN THE RESPIRATORY CHAIN (AT THE TERMINAL STEP): AEROBIC RESPIRATION. CYTOCHROME D TERMINAL OXIDASE COMPLEX IS THE COMPONENT OF THE AEROBIC RESPIRATORY CHAIN THAT IS SUPPOSED PREDOMINATED WHEN CELLS ARE GROWN AT LOW AERATION [CATALYTIC ACTIVITY: UBIQUINOL-8 + O(2) = UBIQUINONE-8 + H(2)O].	MtH37Rv-1623c (5F23)	0.316385	0.232194	0.24084	0.284099	0.325573	0.391325	0.974974	0.780825	1.44783	0.48597
[truncated: 501 more rows]
