# Supplementary material for: Potassium availability triggers Mycobacterium tuberculosis transition to, and resuscitation from, non-culturable (dormant) states
Source: Open Biol. 2014 Oct 15;4(10):140106. doi: 10.1098/rsob.140106 (PMC4221891; doi:10.1098/rsob.140106)
Supplement: Table S2 [file rsob140106supp3.xls]

## Sheet: A Different versus log phase
Supplementary table 2A
						Normalised volume ratio against log phase*
Match id	Gene name	Rv number	Function	Theor. Mass	Theor. pI	Stat.	NC	Res 38h	Res 63h	Res 85h	No. of peptides	%Coverage
1192	RibA2	Rv1415	Probable riboflavin biosynthesis protein	46.0	5.57	1.86	2.91	2.67	1.84	1.43	18	58
1207	GuaB1	Rv1843c	Probable guaB1, inosine-5'-monophosphate dehydrogenase	49.9	6.30	0.84	0.19	0.24	0.48	0.51	17	52
1228	FabG4	Rv0242c	Probable fabG4, 3-oxoacyl-[acyl-carrier protein] reductase	46.8	6.38	1.18	2.27	2.01	1.76	1.27	11	34
1242	FabG4	Rv0242c	Probable fabG4, 3-oxoacyl-[acyl-carrier protein] reductase	46.8	6.38	0.96	0.36	0.50	0.83	0.86	18	58
1259	KasB	Rv2246	Beta-ketoacyl-ACP synthase	46.4	5.16	0.69	0.20	0.30	0.47	0.58	15	54
1285	GcpE	Rv2868c	Probable gcpE protein	40.5	4.92	0.47	0.29	0.39	0.61	0.74	7	28
1301	Gap	Rv1436	Probable glyceraldehyde 3-phosphate dehydrogenase	35.9	5.05	0.84	0.22	0.33	0.55	0.75	11	56
1308	Ald	Rv2780	L-alanine dehydrogenase	38.7	6.18	1.42	6.28	5.78	4.27	3.27	7	32
1385	Wag31	Rv2145c	DivIVA Family Protein Wag31	28.3	4.52	1.31	2.36	2.35	1.67	1.50	11	44
1412	Tsf	Rv2889c	Probable elongation factor	28.8	5.01	1.02	0.47	0.59	0.76	0.77	9	54
1424	Rv2623	Rv2623	universal stress protein family protein	31.7	5.56	0.41	0.19	0.22	0.22	0.25	10	38
1478	FixA	Rv3029c	Probable electron transfer flavoprotein	28.1	4.37	1.40	5.85	5.56	3.61	2.28	13	52
1479	FixA	Rv3029c	Probable electron transfer flavoprotein	28.1	4.37	1.25	4.84	4.59	3.19	2.39	9	47
1550	EchA6	Rv0905	Possible enoyl-CoA hydratase	26.0	6.36	1.87	3.61	3.15	2.70	1.71	7	48
1553	EchA6	Rv0905	Possible enoyl-CoA hydratase	26.0	6.36	1.72	2.35	1.98	1.50	1.13	13	54
1595	BfrB	Rv3841	Possible bacterioferritin	20.4	4.47	0.46	0.11	0.11	0.20	0.20	5	28
1598	Adk	Rv0733	Probable adenylate kinase	20.1	4.76	0.83	0.52	0.57	0.43	0.24	11	61
1644	PpiA	Rv0009c	Probable peptidyl-prolyl cis-trans isomerase A	19.2	6.23	1.71	4.65	3.93	3.47	1.76	8	54
1695	HspX	Rv2031c	Heat shock protein	16.2	4.75	0.35	0.15	0.15	0.16	0.14	6	43
1696	HspX	Rv2031c	Heat shock protein	16.2	4.75	0.15	0.08	0.07	0.06	0.04	8	53
1703	TB18.6	Rv2140c	conserved hypothetical protein	18.6	5.52	1.32	0.54	0.58	0.98	1.26	6	60
*Signicant changes are shown in bold face

## Sheet: B Different versus NC state
Supplementary table 2B
							Normalised volume ratio against NC state
Match id	Gene name	Rv number	Function	Theor. Mass	Theor. pI	Log	Stat.	Res 38h	Res 63h	Res 85h	No. Of peptides	%Coverage
1144	GuaB2	Rv3411c	Probable inosine-5'-monophosphate (IMP) dehydrogenase	54.9	6.33	2.93	1.84	1.58	5.05	4.52	13	44
1192	RibA2	Rv1415	Probable riboflavin biosynthesis protein	46.0	5.57	0.34	0.64	0.92	0.63	0.49	18	58
1207	GuaB1	Rv1843c	Probable guaB1, inosine-5'-monophosphate dehydrogenase	49.9	6.30	5.14	4.43	1.22	2.47	2.63	17	52
1228	FabG4	Rv0242c	Probable fabG4, 3-oxoacyl-[acyl-carrier protein] reductase	46.8	6.38	0.44	0.52	0.89	0.78	0.56	11	34
1242	FabG4	Rv0242c	Probable fabG4, 3-oxoacyl-[acyl-carrier protein] reductase	46.8	6.38	2.78	2.68	1.38	2.31	2.38	18	58
1259	KasB	Rv2246	Beta-ketoacyl-ACP synthase	46.4	5.16	5.07	3.50	1.54	2.36	2.95	15	54
1285	GcpE	Rv2868c	Probable gcpE protein	40.5	4.92	3.43	1.61	1.33	2.09	2.53	7	28
1301	Gap	Rv1436	Probable glyceraldehyde 3-phosphate dehydrogenase	35.9	5.05	4.53	3.79	1.50	2.49	3.41	11	56
1308	Ald	Rv2780	L-alanine dehydrogenase	38.7	6.18	0.16	0.23	0.92	0.68	0.52	7	32
1313	PntAa	Rv0155	Probable NAD(P) transhydrogenase	37.7	4.64	1.24	1.04	1.79	3.05	7.43	6	26
1347	Qor	Rv1454c	Probable quinone oxidoreductase	34.1	5.34	1.01	1.29	0.74	0.83	0.59	10	54
1385	Wag31	Rv2145c	Unknown. Probably regulates growth, morphology and polar cell wall synthesis and involved in protection of mycobacteria under oxidative stress.	28.3	4.52	0.42	0.56	1.00	0.71	0.64	11	44
1390	PurC	Rv0780	phosphoribosylaminoimidazole- succinocarboxamide synthase	32.9	4.95	0.88	0.95	1.03	1.52	3.38	9	36
1399	Rv3399	Rv3399	Possible methyltransferase	38.1	5.01	0.50	0.44	1.78	3.34	8.27	9	29
1412	Tsf	Rv2889c	Probable elongation factor	28.8	5.01	2.11	2.14	1.24	1.59	1.63	9	54
1478	FixA	Rv3029c	Probable electron transfer flavoprotein	28.1	4.37	0.17	0.24	0.95	0.62	0.40	13	52
1479	FixA	Rv3029c	Probable electron transfer flavoprotein	28.1	4.37	0.21	0.26	0.95	0.66	0.49	9	47
1480	FixA	Rv3029c	Probable electron transfer flavoprotein	28.1	4.37	1.17	1.52	1.44	1.37	1.85	13	60
1550	EchA6	Rv0905	Possible enoyl-CoA hydratase	26.0	6.36	0.28	0.52	0.87	0.75	0.47	7	48
1553	EchA6	Rv0905	Possible enoyl-CoA hydratase	26.0	6.36	0.43	0.73	0.84	0.64	0.48	13	54
1595	BfrB	Rv3841	Possible bacterioferritin	20.4	4.47	9.29	4.30	1.04	1.82	5.81	5	28
1598	Adk	Rv0733	Probable adenylate kinase	20.1	4.76	1.94	1.61	1.10	0.84	0.47	11	61
1644	PpiA	Rv0009c	Probable peptidyl-prolyl cis-trans isomerase A	19.2	6.23	0.22	0.37	0.85	0.75	0.38	8	54
1703	TB18.6	Rv2140c	conserved hypothetical protein	18.6	5.52	1.87	2.47	1.09	1.83	2.36	6	60
*Signicant changes are shown in bold face
