# Supplementary material for: Potassium availability triggers Mycobacterium tuberculosis transition to, and resuscitation from, non-culturable (dormant) states
Source: Open Biol. 2014 Oct 15;4(10):140106. doi: 10.1098/rsob.140106 (PMC4221891; doi:10.1098/rsob.140106)
Supplement: Table S3 [file rsob140106supp4.xls]

## Sheet: Induced Log phase -K
	Supplementary Table 3
	102 genes significantly induced (t-test B+H p<0.05, >2 fold) in log phase -K compared to log phase +K
	Table ordered by Rv number, expression ratios relative to aerobic log phase growth K+
	Rv Number	Gene Tuberculist R27	Protein Function Tuberculist R27	Functional Cat Tuberculist R27	Common	Systematic	Product	Function	Log phase	Log phase -K	Stationary phase	Stationary phase -K	NC
	Rv0057	Rv0057	Hypothetical protein	Conserved hypotheticals	Rv0057	MtH37Rv-0057 (1A8)	HYPOTHETICAL PROTEIN	UNKNOWN	0.995458	2.12525	0.703356	1.98177	1.46153
	Rv0065	vapC1	Possible toxin VapC1	Virulence, detox and adaptation	Rv0065	MtH37Rv-0065 (1A9)	CONSERVED HYPOTHETICAL PROTEIN	FUNCTION UNKNOWN	0.987516	2.12106	1.17147	2.10132	1.20336
	Rv0079	Rv0079	Unknown protein	Conserved hypotheticals	Rv0079	MtH37Rv-0079 (1G10)	HYPOTHETICAL PROTEIN	UNKNOWN	0.999227	2.74623	28.7145	1.65935	2.26732
	Rv0088	Rv0088	Possible polyketide cyclase/dehydrase	Lipid metabolism	Rv0088	MtH37Rv-0088 (1H11)	HYPOTHETICAL PROTEIN	UNKNOWN	0.942647	1.8914	1.3034	1.75503	0.981053
	Rv0197	Rv0197	Possible oxidoreductase	Intermediate metabolism and respiration	Rv0197	MtH37Rv-0197 (1J7)	POSSIBLE OXIDOREDUCTASE	FUNCTION UNKNOWN; PROBABLY INVOLVED IN CELLULAR METABOLISM.	0.96361	2.49483	1.25221	3.0965	1.23822
	Rv0244c	fadE5	Probable acyl-CoA dehydrogenase FadE5	Lipid metabolism	fadE5	MtH37Rv-0244c (8L7)	PROBABLE ACYL-COA DEHYDROGENASE FADE5	FUNCTION UNKNOWN, BUT INVOLVED IN LIPID METABOLISM.	0.999907	2.24113	1.39325	2.85423	4.41463
	Rv0253	nirD	Probable nitrite reductase [NAD(P)H] small subunit NirD	Intermediate metabolism and respiration	nirD	MtH37Rv-0253 (8O7)	PROBABLE NITRITE REDUCTASE [NAD(P)H] SMALL SUBUNIT NIRD	INVOLVED IN NITRATE ASSIMILATION (DENITRIFICATION); REQUIRED FOR ACTIVITY OF THE REDUCTASE [CATALYTIC ACTIVITY: 3 NAD(P)H + nitrite = 3 NAD(P)+ + NH4OH + H2O.]	0.958282	2.09179	6.52869	1.19585	2.20751
	Rv0263c	Rv0263c	Conserved hypothetical protein	Conserved hypotheticals	Rv0263c	MtH37Rv-0263c (2L14)	CONSERVED HYPOTHETICAL PROTEIN	FUNCTION UNKNOWN	0.997389	2.14501	1.10855	2.68215	1.08319
	Rv0327c	cyp135A1	Possible cytochrome P450 135A1 Cyp135A1	Intermediate metabolism and respiration	cyp135A1	MtH37Rv-0327c (2P19)	POSSIBLE CYTOCHROME P450 135A1 CYP135A1	CYTOCHROMES P450 ARE A GROUP OF HEME-THIOLATE MONOOXYGENASES. THEY OXIDIZE A VARIETY OF STRUCTURALLY UNRELATED COMPOUNDS, INCLUDING STEROIDS, FATTY ACIDS, AND XENOBIOTICS.	0.996825	2.74892	1.6823	1.23056	1.46504
	Rv0336	Rv0336	Conserved 13E12 repeat family protein	Insertion sequences and phages	Rv0336	MtH37Rv-0336 (8I11)	CONSERVED 13E12 REPEAT FAMILY PROTEIN	FUNCTION UNKNOWN	0.951499	2.04748	1.61402	5.08143	4.102
	Rv0337c	aspC	Probable aspartate aminotransferase AspC (transaminase A) (ASPAT)	Intermediate metabolism and respiration	aspC	MtH37Rv-0337c (2O20)	PROBABLE ASPARTATE AMINOTRANSFERASE ASPC (TRANSAMINASE A) (ASPAT)	GENERATES OXALOACETATE AND L-GLUTAMATE FROM L-ASPARTATE AND 2-OXOGLUTARATE [CATALYTIC ACTIVITY: L-ASPARTATE + 2-OXOGLUTARATE = OXALOACETATE + L-GLUTAMATE].	0.974667	2.4641	0.755487	1.32557	1.67493
	Rv0484c	Rv0484c	Probable short-chain type oxidoreductase	Intermediate metabolism and respiration	Rv0484c	MtH37Rv-0484c (1H22)	PROBABLE SHORT-CHAIN TYPE OXIDOREDUCTASE	FUNCTION UNKNOWN; POSSIBLY INVOLVED IN CELLULAR METABOLISM.	0.974913	2.30477	1.19463	3.24775	2.28953
	Rv0485	Rv0485	Possible transcriptional regulatory protein	Regulatory proteins	Rv0485	MtH37Rv-0485 (1A23)	POSSIBLE TRANSCRIPTIONAL REGULATORY PROTEIN	POSSIBLY INVOLVED IN TRANSCRIPTIONAL MECHANISM.	0.967976	2.38175	1.46603	3.93769	5.33933
	Rv0692	Rv0692	Conserved hypothetical protein	Conserved hypotheticals	Rv0692	MtH37Rv-0692 (9C1)	CONSERVED HYPOTHETICAL PROTEIN	FUNCTION UNKNOWN	0.984554	2.6817	1.39754	1.51425	0.956649
	Rv0749	vapC31	Possible toxin VapC31. Contains PIN domain.	Virulence, detox and adaptation	Rv0749	MtH37Rv-0749 (9D4)	CONSERVED HYPOTHETICAL PROTEIN	FUNCTION UNKNOWN	0.987844	2.3207	1.43293	2.5988	2.67191
	Rv0814c	sseC2	Conserved protein SseC2	Intermediate metabolism and respiration	sseC2	MtH37Rv-0814c (3N24)	CONSERVED HYPOTHETICAL PROTEIN SSEC2	FUNCTION UNKNOWN	0.989168	2.37331	1.63884	2.1244	1.40586
	Rv0815c	cysA2	Probable thiosulfate sulfurtransferase CysA2 (rhodanese-like protein) (thiosulfate cyanide transsulfurase) (thiosulfate thiotransferase)	Intermediate metabolism and respiration	cysA2	MtH37Rv-0815c (10H24)	PROBABLE THIOSULFATE SULFURTRANSFERASE CYSA2 (RHODANESE-LIKE PROTEIN) (THIOSULFATE CYANIDE TRANSSULFURASE) (THIOSULFATE THIOTRANSFERASE)	MAY BE A SULFOTRANSFERASE INVOLVED IN THE FORMATION OF THIOSULFATE [CATALYTIC ACTIVITY: THIOSULFATE + CYANIDE = SULFITE + THIOCYANATE].	0.966962	2.45554	1.63044	2.37216	1.3326
	Rv0892	Rv0892	Probable monooxygenase	Intermediate metabolism and respiration	Rv0892	MtH37Rv-0892 (4J7)	PROBABLE MONOOXYGENASE	FUNCTION UNKNOWN; PROBABLY INVOLVED IN CELLULAR METABOLISM.	0.938861	2.35029	1.15829	1.10488	1.63469
	Rv0905	echA6	Possible enoyl-CoA hydratase EchA6 (enoyl hydrase) (unsaturated acyl-CoA hydratase) (crotonase)	Lipid metabolism	echA6	MtH37Rv-0905 (4K8)	POSSIBLE ENOYL-COA HYDRATASE ECHA6 (ENOYL HYDRASE) (UNSATURATED ACYL-COA HYDRATASE) (CROTONASE)	COULD POSSIBLY OXIDIZES FATTY ACIDS USING SPECIFIC COMPONENTS [CATALYTIC ACTIVITY: (3S)-3-HYDROXYACYL-COA = TRANS-2(OR 3)-ENOYL-COA + H(2)O].	0.972048	2.32836	0.623583	1.92136	2.49572
	Rv0948c	Rv0948c	Chorismate mutase	Intermediate metabolism and respiration	Rv0948c	MtH37Rv-0948c (10E18)	CONSERVED HYPOTHETICAL PROTEIN	FUNCTION UNKNOWN	0.937769	2.36035	0.575986	2.09102	1.76026
	Rv1027c	kdpE	Probable transcriptional regulatory protein KdpE	Regulatory proteins	kdpE	MtH37Rv-1027c (5F7)	PROBABLE TRANSCRIPTIONAL REGULATORY PROTEIN KDPE	MEMBER OF THE TWO-COMPONENT REGULATORY SYSTEM KDPD/KDPE INVOLVED IN THE REGULATION OF THE KDP OPERON.	0.957528	2.59132	2.14308	2.18003	3.00251
	Rv1028c	kdpD	Probable sensor protein KdpD	Regulatory proteins	kdpD	MtH37Rv-1028c (5G7)	PROBABLE SENSOR PROTEIN KDPD	MEMBER OF THE TWO-COMPONENT REGULATORY SYSTEM KDPD/KDPE INVOLVED IN THE REGULATION OF THE KDP OPERON. KDPD MAY FUNCTION AS A MEMBRANE-ASSOCIATED PROTEIN KINASE THAT PHOSPHORYLATES KDPE|Rv1027c IN RESPONSE TO ENVIRONMENTAL SIGNALS.	0.976746	4.26274	3.59752	8.98367	7.83933
	Rv1029	kdpA	Probable potassium-transporting ATPase a chain KdpA (potassium-translocating ATPase a chain) (ATP phosphohydrolase [potassium-transporting] a chain) (potassium binding and translocating subunit A)	Cell wall and cell processes	kdpA	MtH37Rv-1029 (5H7)	Probable Potassium-transporting ATPase A chain KDPA (Potassium-translocating ATPase A chain) (ATP phosphohydrolase [potassium-transporting] A chain) (Potassium binding and translocating subunit A)	ONE OF THE COMPONENTS OF THE HIGH-AFFINITY ATP-DRIVEN POTASSIUM TRANSPORT (OR KDP) SYSTEM, WHICH CATALYZES THE HYDROLYSIS OF ATP COUPLED WITH THE EXCHANGE OF HYDROGEN AND POTASSIUM IONS [CATALYTIC ACTIVITY: ATP + H(2)O + K(+)(OUT) = ADP + PHOSPHATE + K(+)(IN)].	0.994686	10.1452	4.99221	4.6221	7.13836
	Rv1030	kdpB	Probable potassium-transporting P-type ATPase B chain KdpB (potassium-translocating ATPase B chain) (ATP phosphohydrolase [potassium-transporting] B chain) (potassium binding and translocating subunit B)	Cell wall and cell processes	kdpB	MtH37Rv-1030 (5A8)	Probable Potassium-transporting P-type ATPase B chain KDPB (Potassium-translocating ATPase B chain) (ATP phosphohydrolase [potassium-transporting] B chain) (Potassium binding and translocating subunit B)	ONE OF THE COMPONENTS OF THE HIGH-AFFINITY ATP-DRIVEN POTASSIUM TRANSPORT (OR KDP) SYSTEM, WHICH CATALYZES THE HYDROLYSIS OF ATP COUPLED WITH THE EXCHANGE OF HYDROGEN AND POTASSIUM IONS [CATALYTIC ACTIVITY:ATP + H(2)O + K(+)(OUT) = ADP + PHOSPHATE + K(+)(IN)].	0.982674	5.90621	4.06432	3.31396	7.45776
	Rv1031	kdpC	Probable potassium-transporting ATPase C chain KdpC (potassium-translocating ATPase C chain) (ATP phosphohydrolase [potassium-transporting] C chain) (potassium binding and translocating subunit C)	Cell wall and cell processes	kdpC	MtH37Rv-1031 (5B8)	Probable Potassium-transporting ATPase C chain KDPC (Potassium-translocating ATPase C chain) (ATP phosphohydrolase [potassium-transporting] C chain) (Potassium binding and translocating subunit C)	ONE OF THE COMPONENTS OF THE HIGH-AFFINITY ATP-DRIVEN POTASSIUM TRANSPORT (OR KDP) SYSTEM, WHICH CATALYZES THE HYDROLYSIS OF ATP COUPLED WITH THE EXCHANGE OF HYDROGEN AND POTASSIUM IONS. THE C SUBUNIT MAY BE INVOLVED IN ASSEMBLY OF THE KDP COMPLEX. [CATALYTIC ACTIVITY: ATP + H(2)O + K(+)(OUT) = ADP + PHOSPHATE + K(+)(IN)].	0.970277	7.33481	2.86373	3.09156	4.12968
	Rv1057	Rv1057	Conserved hypothetical protein	Conserved hypotheticals	Rv1057	MtH37Rv-1057 (5F9)	CONSERVED HYPOTHETICAL PROTEIN	FUNCTION UNKNOWN	0.971112	3.53497	8.80729	12.8745	12.7342
	Rv1079	metB	Cystathionine gamma-synthase MetB (CGS) (O-succinylhomoserine [thiol]-lyase)	Intermediate metabolism and respiration	metB	MtH37Rv-1079 (5G11)	PROBABLE CYSTATHIONINE GAMMA-SYNTHASE METB (CGS) (O-SUCCINYLHOMOSERINE [THIOL]-LYASE)	INVOLVED IN METHIONINE BIOSYNTHESIS: CONVERTS O-SUCCINYL-L-HOMOSERINE TO CYSTATHIONINE [CATALYTIC ACTIVITY : O-SUCCINYL-L-HOMOSERINE + L-CYSTEINE = CYSTATHIONINE + SUCCINATE (CAN ALSO USE HYDROGEN SULFIDE AND METHANETHIOL AS SUBSTRATES)].	0.889656	2.56818	1.34281	7.39876	8.7814
	Rv1080c	greA	Probable transcription elongation factor GreA (transcript cleavage factor GreA)	Information pathways	greA	MtH37Rv-1080c (5H11)	PROBABLE TRANSCRIPTION ELONGATION FACTOR GREA (Transcript cleavage factor greA)	NECESSARY FOR EFFICIENT RNA POLYMERASE TRANSCRIPTION ELONGATION PAST TEMPLATE-ENCODED ARRESTING SITES. THE ARRESTING SITES IN DNA HAVE THE PROPERTY OF TRAPPING A CERTAIN FRACTION OF ELONGATING RNA POLYMERASES THAT PASS THROUGH, RESULTING IN LOCKED TERNARY COMPLEXES. CLEAVAGE OF THE NASCENT TRANCRIPT BY CLEAVAGE FACTORS SUCH AS GREA OR GREB ALLOWS THE RESUMPTION OF ELONGATION FROM THE NEW 3'TERMIN…	0.847492	2.57171	0.661186	5.13574	5.07932
	Rv1144	Rv1144	Probable short-chain type dehydrogenase/reductase	Intermediate metabolism and respiration	Rv1144	MtH37Rv-1144 (7P4)	PROBABLE SHORT-CHAIN TYPE DEHYDROGENASE/REDUCTASE	FUNCTION UNKNOWN; SUPPOSED INVOLVED IN CELLULAR METABOLISM.	0.977016	4.89173	1.49595	8.35802	2.9722
	Rv1168c	PPE17	PPE family protein PPE17	PE/PPE families	PPE17	MtH37Rv-1168c (7O6)	PPE FAMILY PROTEIN	FUNCTION UNKNOWN	0.985643	4.08323	4.0025	2.5429	2.13489
	Rv1169c	lipX	PE family protein. Possible lipase LipX.	PE/PPE families	PE11	MtH37Rv-1169c (8H20)	PE FAMILY PROTEIN	FUNCTION UNKNOWN	0.99296	4.83885	3.97185	3.01167	2.44995
	Rv1212c	glgA	Putative glycosyl transferase GlgA	Intermediate metabolism and respiration	Rv1212c	MtH37Rv-1212c (7G15)	PUTATIVE GLYCOSYL TRANSFERASE	FUNCTION UNKNOWN; PROBABLY INVOLVED IN CELLULAR METABOLISM	0.981045	2.06634	1.14618	2.12043	1.53538
	Rv1218c	Rv1218c	Probable tetronasin-transport ATP-binding protein ABC transporter	Cell wall and cell processes	Rv1218c	MtH37Rv-1218c (7D16)	PROBABLE TETRONASIN-TRANSPORT ATP-BINDING PROTEIN ABC TRANSPORTER	THOUGHT TO BE INVOLVED IN ACTIVE TRANSPORT OF TETRONASIN ACROSS THE MEMBRANE (EXPORT): TETRONASIN RESISTANCE BY AN EXPORT MECHANISM. RESPONSIBLE FOR ENERGY COUPLING TO THE TRANSPORT SYSTEM.	0.983895	2.93741	1.04742	1.67944	3.86031
	Rv1219c	Rv1219c	Probable transcriptional regulatory protein	Regulatory proteins	Rv1219c	MtH37Rv-1219c (7E16)	PROBABLE TRANSCRIPTIONAL REGULATORY PROTEIN	INVOLVED IN TRANSCRIPTIONAL MECHANISM.	0.999174	2.86645	1.71515	2.68666	3.79036
	Rv1257c	Rv1257c	Probable oxidoreductase	Intermediate metabolism and respiration	Rv1257c	MtH37Rv-1257c (7P7)	PROBABLE OXIDOREDUCTASE	FUNCTION UNKNOWN; PROBABLY INVOLVED IN CELLULAR METABOLISM	0.973995	2.63434	1.1251	3.0443	3.91881
	Rv1277	Rv1277	Conserved hypothetical protein	Conserved hypotheticals	Rv1277	MtH37Rv-1277 (9C7)	CONSERVED HYPOTHETICAL PROTEIN	FUNCTION UNKNOWN	0.936166	2.01347	0.63488	1.18032	1.44152
	Rv1351	Rv1351	Hypothetical protein	Conserved hypotheticals	Rv1351	MtH37Rv-1351 (7H22)	HYPOTHETICAL PROTEIN	UNKNOWN	0.998163	2.94398	0.909533	4.75252	2.2141
	Rv1359	Rv1359	Probable transcriptional regulatory protein	Regulatory proteins	Rv1359	MtH37Rv-1359 (7G23)	PROBABLE TRANSCRIPTIONAL REGULATORY PROTEIN	INVOLVED IN TRANSCRIPTIONAL MECHANISM	0.992973	3.77007	1.2649	4.19082	1.6419
	Rv1485	hemZ	Ferrochelatase HemZ (protoheme ferro-lyase) (heme synthetase)	Intermediate metabolism and respiration	hemZ	MtH37Rv-1485 (5K11)	FERROCHELATASE HEMZ (PROTOHEME FERRO-LYASE) (HEME SYNTHETASE)	INVOLVED IN PROTOHEME BIOSYNTHESIS (LAST STEP). CATALYZES THE INSERTION OF FERROUS IRON INTO PROTOPORPHYRIN IX TO FORM PROTOHEME [CATALYTIC ACTIVITY : PROTOPORPHYRIN + FE(2+) = PROTOHEME + 2 H(+)].	0.956149	3.15751	1.87394	7.46227	3.95995
	Rv1536	ileS	Isoleucyl-tRNA synthetase IleS	Information pathways	ileS	MtH37Rv-1536 (5D15)	isoleucyl-tRNA synthetase ileS	charging ile tRNA [CATALYTIC ACTIVITY : ATP + L-ISOLEUCINE + TRNA(ILE) = AMP + DIPHOSPHATE + L-ISOLEUCYL-TRNA(ILE)].	0.983197	7.03646	1.64785	20.0248	8.24896
	Rv1588c	Rv1588c	Partial REP13E12 repeat protein	Insertion sequences and phages	Rv1588c	MtH37Rv-1588c (5G19)	Partial REP13E12 repeat protein	unknown	0.866198	2.8663	1.92561	3.35676	3.16852
	Rv1600	hisC1	Probable histidinol-phosphate aminotransferase HisC1	Intermediate metabolism and respiration	hisC1	MtH37Rv-1600 (5A21)	Probable histidinol-phosphate aminotransferase hisC1	histidine biosynthesis (eighth step) [CATALYTIC ACTIVITY : L-HISTIDINOL-PHOSPHATE + 2-OXOGLUTARATE = 3-(IMIDAZOL-4-YL)-2-OXOPROPYL PHOSPHATE + L-GLUTAMATE]	0.961565	2.00987	0.66431	3.02508	2.30265
	Rv1730c	Rv1730c	Possible penicillin-binding protein	Cell wall and cell processes	Rv1730c	MtH37Rv-1730c (7N21)	POSSIBLE PENICILLIN-BINDING PROTEIN	THOUGHT TO BE INVOLVED IN CELL WALL BIOSYNTHESIS AND MAY ALSO ACT AS A SENSOR OF EXTERNAL PENICILLINS	0.941227	2.10342	1.16175	1.58162	0.977217
	Rv1750c	fadD1	Possible fatty-acid-CoA ligase FadD1 (fatty-acid-CoA synthetase) (fatty-acid-CoA synthase)	Lipid metabolism	fadD1	MtH37Rv-1750c (7L23)	POSSIBLE FATTY-ACID-COA LIGASE FADD1 (FATTY-ACID-COA SYNTHETASE) (FATTY-ACID-COA SYNTHASE)	FUNCTION UNKNOWN, BUT SUPPOSED INVOLVEMENT IN LIPID METABOLISM	0.978346	2.2005	1.91529	1.1718	1.55096
	Rv1752	Rv1752	Conserved hypothetical protein	Conserved hypotheticals	Rv1752	MtH37Rv-1752 (7N23)	CONSERVED HYPOTHETICAL PROTEIN	FUNCTION UNKNOWN	0.983531	2.10866	1.44662	1.52725	1.76364
	Rv1765A	Rv1765A	Putative transposase (fragment)	Insertion sequences and phages	Rv1765A	MtH37Rv-1765A (11K2)	PUTATIVE TRANSPOSASE (FRAGMENT)	POSSIBLY REQUIRED FOR THE TRANSPOSITION OF AN INSERTION ELEMENT.	0.946992	2.21575	0.7085	2.56322	2.64468
	Rv1805c	Rv1805c	Hypothetical protein	Conserved hypotheticals	Rv1805c	MtH37Rv-1805c (10P13)	HYPOTHETICAL PROTEIN	UNKNOWN	0.919343	4.27582	0.729217	4.81068	3.44691
	Rv1806	PE20	PE family protein PE20	PE/PPE families	PE20	MtH37Rv-1806 (10I14)	PE FAMILY PROTEIN	FUNCTION UNKNOWN	0.952604	7.15149	1.04461	8.33929	9.27792
	Rv1807	PPE31	PPE family protein PPE31	PE/PPE families	PPE31	MtH37Rv-1807 (10J14)	PPE FAMILY PROTEIN	FUNCTION UNKNOWN	0.985831	4.51115	1.02294	4.54095	5.40322
	Rv1809	PPE33	PPE family protein PPE33	PE/PPE families	PPE33	MtH37Rv-1809 (7K15)	PPE FAMILY PROTEIN	FUNCTION UNKNOWN	0.944441	3.81105	0.894201	5.19094	3.65621
	Rv1810	Rv1810	Conserved protein	Conserved hypotheticals	Rv1810	MtH37Rv-1810 (7L15)	CONSERVED HYPOTHETICAL PROTEIN	FUNCTION UNKNOWN	0.99304	2.39703	1.2961	3.2416	2.43986
	Rv1811	mgtC	Possible Mg2+ transport P-type ATPase C MgtC	Cell wall and cell processes	mgtC	MtH37Rv-1811 (7M15)	POSSIBLE Mg2+ TRANSPORT P-TYPE ATPASE C MGTC	THOUGHT TO BE INVOLVED IN Mg2+ TRANSPORT (IMPORT). MAY ACT AS AN ACCESSORY PROTEIN FOR MGTB SO MEDIATING MAGNESIUM INFLUX INTO THE CYTOSOL [CATALYTIC ACTIVITY: ATP + H(2)O + Mg(2+)(OUT) = ADP + PHOSPHATE + Mg(2+)(IN)].	0.976664	2.3367	4.22527	2.43286	5.38866
	Rv1979c	Rv1979c	Possible conserved permease	Cell wall and cell processes	Rv1979c	MtH37Rv-1979c (9J8)	POSSIBLE CONSERVED PERMEASE	UNKNOWN; POSSIBLY INVOLVED IN TRANSPORT OF AMINO ACID ACROSS THE MEMBRANE.	0.972304	2.68566	0.80863	1.3243	1.54523
	Rv2007c	fdxA	Ferredoxin FdxA	Intermediate metabolism and respiration	fdxA	MtH37Rv-2007c (9K9)	Probable ferredoxin FdxA	electron transfer.	0.998264	3.0038	26.9366	3.24946	1.78386
	Rv2041c	Rv2041c	Probable sugar-binding lipoprotein	Cell wall and cell processes	Rv2041c	MtH37Rv-2041c (6O17)	Probable sugar-binding lipoprotein	Thought to be involved in active transport of sugar across the membrane (import).	0.953147	2.16472	2.81938	1.88481	1.78477
	Rv2079	Rv2079	Conserved hypothetical protein	Conserved hypotheticals	Rv2079	MtH37Rv-2079 (6M8)	conserved hypothetical protein	unknown	0.979065	2.35955	1.56244	1.09875	1.36699
	Rv2107	PE22	PE family protein PE22	PE/PPE families	PE22	MtH37Rv-2107 (9C14)	conserved hypothetical protein, PE	unknown	0.992407	2.61381	3.20743	2.49763	1.4148
	Rv2299c	htpG	Probable chaperone protein HtpG (heat shock protein) (HSP90 family protein) (high temperature protein G)	Virulence, detox and adaptation	htpG	MtH37Rv-2299c (5P22)	PROBABLE CHAPERONE PROTEIN HTPG (HEAT SHOCK PROTEIN) (HSP90 FAMILY PROTEIN) (HIGH TEMPERATURE PROTEIN G)	MOLECULAR CHAPERONE INVOLVED IN PROTEIN FOLDING. HAS ATPASE ACTIVITY.	0.933108	2.27281	0.599432	0.838623	1.39335
	Rv2328	PE23	PE family protein PE23	PE/PPE families	PE23	MtH37Rv-2328 (6G1)	PE FAMILY PROTEIN	FUNCTION UNKNOWN	0.974931	3.16851	2.15952	1.41899	1.18057
	Rv2329c	narK1	Probable nitrite extrusion protein 1 NarK1 (nitrite facilitator 1)	Cell wall and cell processes	narK1	MtH37Rv-2329c (8P14)	PROBABLE NITRITE EXTRUSION PROTEIN 1 NARK1 (NITRITE FACILITATOR 1)	INVOLVED IN EXCRETION OF NITRITE PRODUCED BY THE DISSIMILATORY REDUCTION OF NITRATE.	0.999072	2.54115	3.1953	1.01206	1.07415
	Rv2416c	eis	Enhanced intracellular survival protein Eis, GCN5-related N-acetyltransferase	Virulence, detox and adaptation	Rv2416c	MtH37Rv-2416c (6B9)	CONSERVED HYPOTHETICAL PROTEIN	FUNCTION UNKNOWN	0.977858	9.42046	1.53492	9.01819	7.41793
	Rv2428	ahpC	Alkyl hydroperoxide reductase C protein AhpC (alkyl hydroperoxidase C)	Virulence, detox and adaptation	ahpC	MtH37Rv-2428 (6C10)	ALKYL HYDROPEROXIDE REDUCTASE C PROTEIN AHPC (ALKYL HYDROPEROXIDASE C)	INVOLVED IN OXIDATIVE STRESS RESPONSE.	0.863728	12.1108	2.9579	2.80672	6.31466
	Rv2429	ahpD	Alkyl hydroperoxide reductase D protein AhpD (alkyl hydroperoxidase D)	Virulence, detox and adaptation	ahpD	MtH37Rv-2429 (6D10)	ALKYL HYDROPEROXIDE REDUCTASE D PROTEIN AHPD (ALKYL HYDROPEROXIDASE D)	INVOLVED IN OXIDATIVE STRESS RESPONSE.	0.928977	7.70858	2.55418	1.74278	5.38704
	Rv2430c	PPE41	PPE family protein PPE41	PE/PPE families	PPE41	MtH37Rv-2430c (6E10)	PPE FAMILY PROTEIN	FUNCTION UNKNOWN	0.977584	5.37337	1.87634	2.40781	3.51121
	Rv2431c	PE25	PE family protein PE25	PE/PPE families	PE25	MtH37Rv-2431c (8P18)	PE FAMILY PROTEIN	FUNCTION UNKNOWN	0.993634	2.73145	1.65044	2.51076	1.66008
	Rv2450c	rpfE	Probable resuscitation-promoting factor RpfE	Cell wall and cell processes	rpfE	MtH37Rv-2450c (8O19)	PROBABLE RESUSCITATION-PROMOTING FACTOR RPFE	THOUGHT TO PROMOTE THE RESUSCITATION AND GROWTH OF DORMANT, NONGROWING CELLS. COULD ALSO STIMULATE THE GROWTH OF SEVERAL OTHER HIGH G+C GRAM+ ORGANISMS, e.g. Mycobacterium avium, Mycobacterium bovis (BCG), Mycobacterium kansasii, Mycobacterium smegmatis.	0.975787	31.3081	10.4181	13.9865	16.5011
	Rv2497c	bkdA	Probable branched-chain keto acid dehydrogenase E1 component, alpha subunit BkdA	Intermediate metabolism and respiration	pdhA	MtH37Rv-2497c (6D16)	PROBABLE PYRUVATE DEHYDROGENASE E1 COMPONENT (ALPHA SUBUNIT) PDHA (PYRUVATE DECARBOXYLASE) (PYRUVATE DEHYDROGENASE) (PYRUVIC DEHYDROGENASE)	INVOLVED IN ENERGY METABOLISM. THE PYRUVATE DEHYDROGENASE COMPLEX CATALYZES THE OVERALL CONVERSION OF PYRUVATE TO ACETYL-COA & CO(2). IT CONTAINS MULTIPLE COPIES OF THREE ENZYMATIC COMPONENTS: PYRUVATE DEHYDROGENASE (E1), DIHYDROLIPOAMIDE ACETYLTRANSFERASE (E2) & LIPOAMIDE DEHYDROGENASE (E3) [CATALYTIC ACTIVITY: PYRUVATE + LIPOAMIDE = S-ACETYL-DIHYDRO-LIPOAMIDE + CO(2)].	0.969875	3.49232	1.56624	14.1199	9.42139
	Rv2499c	Rv2499c	Possible oxidase regulatory-related protein	Intermediate metabolism and respiration	Rv2499c	MtH37Rv-2499c (6F16)	POSSIBLE OXIDASE REGULATORY-RELATED PROTEIN	FUNCTION UNKNOWN	0.980043	2.84693	1.26372	5.6147	1.89408
	Rv2501c	accA1	Probable acetyl-/propionyl-coenzyme A carboxylase alpha chain (alpha subunit) AccA1: biotin carboxylase + biotin carboxyl carrier protein (BCCP)	Lipid metabolism	accA1	MtH37Rv-2501c (6H16)	PROBABLE ACETYL-/PROPIONYL-COENZYME A CARBOXYLASE ALPHA CHAIN (ALPHA SUBUNIT) ACCA1: BIOTIN CARBOXYLASE + BIOTIN CARBOXYL CARRIER PROTEIN (BCCP)	THIS PROTEIN CARRIES TWO FUNCTIONS: BIOTIN CARBOXYL CARRIER PROTEIN AND BIOTIN CARBOXYLTRANSFERASE. INVOLVED IN THE FIRST STEP OF LONG-CHAIN FATTY ACID SYNTHESIS [CATALYTIC ACTIVITY: ATP + BIOTIN-CARBOXYL-CARRIER PROTEIN + CO(2) = ADP + PHOSPHATE + CARBOXYBIOTIN-CARBOXYL-CARRIER PROTEIN].	0.99619	2.31704	1.60483	7.61315	3.05525
	Rv2688c	Rv2688c	Antibiotic-transport ATP-binding protein ABC transporter	Cell wall and cell processes	Rv2688c	MtH37Rv-2688c (10D4)	PROBABLE ANTIBIOTIC-TRANSPORT ATP-BINDING PROTEIN ABC TRANSPORTER	THOUGHT TO BE INVOLVED IN ACTIVE TRANSPORT OF UNIDENTIFIED ANTIBIOTIC ACROSS THE MEMBRANE (EXPORT): ANTIBIOTIC RESISTANCE BY AN EXPORT MECHANISM. RESPONSIBLE FOR ENERGY COUPLING TO THE TRANSPORT SYSTEM.	0.97902	2.02756	1.11302	8.21493	8.2362
	Rv2706c	Rv2706c	Hypothetical protein	Conserved hypotheticals	Rv2706c	MtH37Rv-2706c (10B5)	HYPOTHETICAL PROTEIN	UNKNOWN	0.975242	2.44877	1.39143	7.21843	6.02974
	Rv2725c	hflX	Probable GTP-binding protein HflX	Intermediate metabolism and respiration	hflX	MtH37Rv-2725c (1N24)	PROBABLE GTP-BINDING PROTEIN HFLX	POSSIBLY A PUTATIVE GTPase, MODULATING ACTIVITY OF HFLK AND HFLC PROTEINS.	0.981341	2.71947	1.1974	4.66143	1.82733
	Rv2734	Rv2734	Conserved hypothetical protein	Conserved hypotheticals	Rv2734	MtH37Rv-2734 (2G1)	CONSERVED HYPOTHETICAL PROTEIN	FUNCTION UNKNOWN	0.972306	2.12311	1.15727	2.68239	2.26067
	Rv2768c	PPE43	PPE family protein PPE43	PE/PPE families	PPE43	MtH37Rv-2768c (10G6)	PPE FAMILY PROTEIN	FUNCTION UNKNOWN	0.998942	3.44736	4.97176	3.35867	1.65824
	Rv2873	mpt83	Cell surface lipoprotein Mpt83 (lipoprotein P23)	Cell wall and cell processes	mpt83	MtH37Rv-2873 (10H10)	CELL SURFACE LIPOPROTEIN MPT83 PRECURSOR (LIPOPROTEIN P23)	NOT REALLY KNOWN.	0.944912	2.49045	1.73275	1.90692	3.67085
	Rv2930	fadD26	Fatty-acid-AMP ligase FadD26 (fatty-acid-AMP synthetase) (fatty-acid-AMP synthase)	Lipid metabolism	fadD26	MtH37Rv-2930 (10F12)	FATTY-ACID-COA LIGASE FADD26 (FATTY-ACID-COA SYNTHETASE) (FATTY-ACID-COA SYNTHASE)	INVOLVED IN PHTHIOCEROL DIMYCOCEROSATE (DIM) BIOSYNTHESIS, POSSIBLY BY ACTIVATING SUBSTRATES FOR THE PPS POLYKETIDES SYNTHASE.	0.965261	5.26657	2.88737	7.8024	5.72949
	Rv2931	ppsA	Phenolpthiocerol synthesis type-I polyketide synthase PpsA	Lipid metabolism	ppsA	MtH37Rv-2931 (10G12)	PHENOLPTHIOCEROL SYNTHESIS TYPE-I POLYKETIDE SYNTHASE PPSA	INVOLVED IN PHENOLPTHIOCEROL AND PHTHIOCEROL DIMYCOCEROSATE (DIM) BIOSYNTHESIS: EXTENSION OF C18 WITH MALONY CoA (PARTIAL REDUCTION).	0.978249	3.66988	1.62266	2.86244	4.66325
	Rv2937	drrB	Daunorubicin-dim-transport integral membrane protein ABC transporter DrrB	Cell wall and cell processes	drrB	MtH37Rv-2937 (2O7)	PROBABLE DAUNORUBICIN-DIM-TRANSPORT INTEGRAL MEMBRANE PROTEIN ABC TRANSPORTER DRRB	PROBABLY INVOLVED IN ACTIVE TRANSPORT OF ANTIBIOTIC AND PHTHIOCEROL DIMYCOCEROSATE (DIM) ACROSS THE MEMBRANE (EXPORT). DRRA|Rv2934|MTCY19H9.04, DRRB AND DRRC|Rv2938|MTCY19H9.06 MAY ACT JOINTLY TO CONFER DAUNORUBICIN AND DOXORUBICIN RESISTANCE BY AN EXPORT MECHANISM. PROBABLY RESPONSIBLE FOR THE TRANSLOCATION OF THE SUBSTRATE ACROSS THE MEMBRANE AND LOCALIZATION OF DIM INTO THE CELL WALL.	0.960791	2.09863	1.97613	3.12383	3.00155
	Rv2948c	fadD22	P-hydroxybenzoyl-AMP ligase FadD22	Lipid metabolism	fadD22	MtH37Rv-2948c (2N8)	PROBABLE FATTY-ACID-COA LIGASE FADD22 (FATTY-ACID-COA SYNTHETASE) (FATTY-ACID-COA SYNTHASE)	FUNCTION UNKNOWN, BUT INVOLVED IN LIPID METABOLISM.	0.976796	2.1542	1.34924	1.84407	2.47785
	Rv2950c	fadD29	Fatty-acid-AMP ligase FadD29 (fatty-acid-AMP synthetase) (fatty-acid-AMP synthase)	Lipid metabolism	fadD29	MtH37Rv-2950c (10N1)	PROBABLE FATTY-ACID-COA LIGASE FADD29 (FATTY-ACID-COA SYNTHETASE) (FATTY-ACID-COA SYNTHASE)	FUNCTION UNKNOWN, BUT INVOLVED IN LIPID METABOLISM.	0.936814	2.65943	1.07942	2.80907	1.70145
	Rv3117	cysA3	Probable thiosulfate sulfurtransferase CysA3 (rhodanese-like protein) (thiosulfate cyanide transsulfurase) (thiosulfate thiotransferase)	Intermediate metabolism and respiration	cysA3	MtH37Rv-3117 (10L7)	PROBABLE THIOSULFATE SULFURTRANSFERASE CYSA3 (RHODANESE-LIKE PROTEIN) (THIOSULFATE CYANIDE TRANSSULFURASE) (THIOSULFATE THIOTRANSFERASE)	MAY BE A SULFOTRANSFERASE INVOLVED IN THE FORMATION OF THIOSULFATE [CATALYTIC ACTIVITY: THIOSULFATE + CYANIDE = SULFITE + THIOCYANATE].	0.967101	2.7022	1.71708	1.7772	2.50162
	Rv3137	Rv3137	Probable monophosphatase	Intermediate metabolism and respiration	Rv3137	MtH37Rv-3137 (3I1)	PROBABLE MONOPHOSPHATASE	FUNCTION UNKNOWN; INVOLVED IN CELLULAR METABOLISM.	0.941998	3.52482	3.83155	1.84739	2.19012
	Rv3138	pflA	Probable pyruvate formate lyase activating protein PflA (formate acetyltransferase activating enzyme) ([pyruvate formate-lyase] activating enzyme)	Intermediate metabolism and respiration	pflA	MtH37Rv-3138 (3J1)	PROBABLE PYRUVATE FORMATE LYASE ACTIVATING PROTEIN PFLA (FORMATE ACETYLTRANSFERASE ACTIVATING ENZYME) ([PYRUVATE FORMATE-LYASE] ACTIVATING ENZYME)	INVOLVED IN CELLULAR METABOLISM [CATALYTIC ACTIVITY: S-adenosyl-L-methionine + dihydroflavodoxin + [formate acetyltransferase]-glycine = 5'-deoxyadenosine + methionine + flavodoxin + [formate acetyltransferase]-glycine-2-yl radical].	0.940505	2.34043	3.2427	4.25375	2.24874
	Rv3202c	Rv3202c	Possible ATP-dependent DNA helicase	Information pathways	Rv3202c	MtH37Rv-3202c (3K7)	POSSIBLE ATP-DEPENDENT DNA HELICASE	HAS BOTH ATPASE AND HELICASE ACTIVITIES	0.969551	2.51415	2.77995	1.7692	16.8686
	Rv3226c	Rv3226c	Conserved hypothetical protein	Conserved hypotheticals	Rv3226c	MtH37Rv-3226c (3M9)	CONSERVED HYPOTHETICAL PROTEIN	FUNCTION UNKNOWN	0.916045	2.34152	1.62845	1.93978	1.45919
	Rv3278c	Rv3278c	Probable conserved transmembrane protein	Cell wall and cell processes	Rv3278c	MtH37Rv-3278c (4C3)	PROBABLE CONSERVED TRANSMEMBRANE PROTEIN	UNKNOWN	0.946334	2.73311	1.02067	0.996125	1.99386
	Rv3371	Rv3371	Possible triacylglycerol synthase (diacylglycerol acyltransferase)	Lipid metabolism	Rv3371	MtH37Rv-3371 (4G10)	CONSERVED HYPOTHETICAL PROTEIN	FUNCTION UNKNOWN	0.92119	2.1391	2.65565	1.72499	2.36507
	Rv3425	PPE57	PPE family protein PPE57	PE/PPE families	PPE57	MtH37Rv-3425 (4C15)	PPE FAMILY PROTEIN	FUNCTION UNKNOWN	0.982932	2.48117	1.64423	4.52197	4.68902
	Rv3427c	Rv3427c	Possible transposase	Insertion sequences and phages	Rv3427c	MtH37Rv-3427c (4D15)	POSSIBLE TRANSPOSASE	INVOLVED IN THE TRANSPOSITION OF THE INSERTION SEQUENCE IS1532.	0.991045	2.40305	2.41284	1.51489	1.82448
	Rv3429	PPE59	PPE family protein PPE59	PE/PPE families	PPE59	MtH37Rv-3429 (9E24)	PPE FAMILY PROTEIN	FUNCTION UNKNOWN	0.997581	2.03218	1.4274	4.23245	3.7288
	Rv3455c	truA	Probable tRNA pseudouridine synthase a TruA (pseudouridylate synthase I) (pseudouridine synthase I) (uracil hydrolyase)	Information pathways	truA	MtH37Rv-3455c (4A18)	PROBABLE TRNA PSEUDOURIDINE SYNTHASE A TRUA (PSEUDOURIDYLATE SYNTHASE I) (PSEUDOURIDINE SYNTHASE I) (URACIL HYDROLYASE)	FORMATION OF PSEUDOURIDINE AT POSITIONS 38, 39 AND 40 IN THE ANTICODON STEM AND LOOP OF TRANSFER RNAS [CATALYTIC ACTIVITY: URACIL + D-RIBOSE 5-PHOSPHATE = PSEUDOURIDINE 5'-PHOSPHATE + H(2)O].	0.982886	2.20017	2.06576	4.49763	6.26593
	Rv3466	Rv3466	Conserved hypothetical protein	Insertion sequences and phages	Rv3466	MtH37Rv-3466 (10O19)	CONSERVED HYPOTHETICAL PROTEIN	UNKNOWN	0.966041	2.52628	2.38857	2.80471	2.95137
	Rv3468c	Rv3468c	Possible dTDP-glucose 4,6-dehydratase	Intermediate metabolism and respiration	Rv3468c	MtH37Rv-3468c (4B19)	POSSIBLE DTDP-GLUCOSE 4,6-DEHYDRATASE	POSSIBLY INVOLVED IN dTDP-L-RHAMNOSE BIOSYNTHESIS [CATALYTIC ACTIVITY: dTDP-GLUCOSE = dTDP-4-DEHYDRO-6-DEOXY-D-GLUCOSE + H(2)O].	0.99089	2.50823	1.69986	2.45543	2.77654
	Rv3530c	Rv3530c	Possible oxidoreductase	Intermediate metabolism and respiration	Rv3530c	MtH37Rv-3530c (4C24)	POSSIBLE OXIDOREDUCTASE	FUNCTION UNKNOWN; PROBABLY INVOLVED IN CELLULAR METABOLISM.	0.941139	4.37755	1.53232	2.29946	1.21535
	Rv3555c	Rv3555c	Conserved protein	Conserved hypotheticals	Rv3555c	MtH37Rv-3555c (10L23)	CONSERVED HYPOTHETICAL PROTEIN	FUNCTION UNKNOWN	0.944997	2.04071	1.7717	2.09772	1.40291
	Rv3651	Rv3651	Conserved hypothetical protein	Conserved hypotheticals	Rv3651	MtH37Rv-3651 (2F22)	CONSERVED HYPOTHETICAL PROTEIN	FUNCTION UNKNOWN	0.972904	3.96544	0.867351	1.10952	2.10995
	Rv3776	Rv3776	Conserved hypothetical protein	Conserved hypotheticals	Rv3776	MtH37Rv-3776 (11H6)	CONSERVED HYPOTHETICAL PROTEIN	FUNCTION UNKNOWN	0.936924	2.25763	1.04456	1.56947	1.82289
	Rv3807c	Rv3807c	Possible conserved transmembrane protein	Cell wall and cell processes	Rv3807c	MtH37Rv-3807c (8G1)	POSSIBLE CONSERVED TRANSMEMBRANE PROTEIN	UNKNOWN	0.918217	3.15092	1.20582	1.57986	0.676229
	Rv3818	Rv3818	Unknown protein	Conserved hypotheticals	Rv3818	MtH37Rv-3818 (8G2)	HYPOTHETICAL PROTEIN	UNKNOWN	0.928213	1.92095	0.699847	1.53628	1.61876
	Rv3820c	papA2	Possible conserved polyketide synthase associated protein PapA2	Lipid metabolism	papA2	MtH37Rv-3820c (8H2)	POSSIBLE CONSERVED POLYKETIDE SYNTHASE ASSOCIATED PROTEIN PAPA2	FUNCTION UNKNOWN; THOUGHT TO BE INVOLVED IN LIPID METABOLISM.	0.97712	1.95483	0.762948	1.79285	1.08329
	Rv3921c	Rv3921c	Probable conserved transmembrane protein	Cell wall and cell processes	Rv3921c	MtH37Rv-3921c (8C11)	PROBABLE CONSERVED TRANSMEMBRANE PROTEIN	UNKNOWN	0.892603	1.97049	0.92428	3.0491	1.91841
	Rv3922c	Rv3922c	Possible hemolysin	Virulence, detox and adaptation	Rv3922c	MtH37Rv-3922c (11H11)	POSSIBLE HEMOLYSIN	UNKNOWN.	0.985393	2.32993	1.38146	3.8164	2.40974

## Sheet: Repressed Log phase -K
	Supplementary Table 3
	80 genes significantly repressed (t-test B+H p<0.05, >2 fold) in log phase -K compared to log phase +K
	Table ordered by Rv number, expression ratios relative to aerobic log phase growth K+
	Rv Number	Gene Tuberculist R27	Protein Function Tuberculist R27	Functional Cat Tuberculist R27	Common	Systematic	Product	Function	Log phase	Log phase -K	Stationary phase	Stationary phase -K	NC
	Rv0096	PPE1	PPE family protein PPE1	PE/PPE families	PPE1	MtH37Rv-0096 (1H12)	PPE FAMILY PROTEIN	FUNCTION UNKNOWN	0.967975	0.337946	0.793566	0.186215	0.326721
	Rv0166	fadD5	Probable fatty-acid-CoA ligase FadD5 (fatty-acid-CoA synthetase) (fatty-acid-CoA synthase)	Lipid metabolism	fadD5	MtH37Rv-0166 (1N4)	PROBABLE FATTY-ACID-COA LIGASE FADD5 (FATTY-ACID-COA SYNTHETASE) (FATTY-ACID-COA SYNTHASE)	FUNCTION UNKNOWN, BUT INVOLVED IN LIPID METABOLISM.	0.9763	0.256622	0.342245	0.20138	0.106715
	Rv0168	yrbE1B	Conserved integral membrane protein YrbE1B	Virulence, detox and adaptation	yrbE1B	MtH37Rv-0168 (8I6)	CONSERVED HYPOTHETICAL INTEGRAL MEMBRANE PROTEIN YRBE1B	UNKNOWN.	0.946753	0.262683	0.19092	0.194996	0.340218
	Rv0169	mce1A	Mce-family protein Mce1A	Virulence, detox and adaptation	mce1A	MtH37Rv-0169 (8J6)	MCE-FAMILY PROTEIN MCE1A	UNKNOWN, BUT THOUGHT TO BE INVOLVED IN HOST CELL INVASION (ENTRY AND SURVIVAL INSIDE MACROPHAGES).	0.960564	0.188919	0.187153	0.0999271	0.282307
	Rv0170	mce1B	Mce-family protein Mce1B	Virulence, detox and adaptation	mce1B	MtH37Rv-0170 (8K6)	MCE-FAMILY PROTEIN MCE1B	UNKNOWN, BUT THOUGHT TO BE INVOLVED IN HOST CELL INVASION.	0.994889	0.414673	0.508175	0.369283	0.541573
	Rv0171	mce1C	Mce-family protein Mce1C	Virulence, detox and adaptation	mce1C	MtH37Rv-0171 (8L6)	MCE-FAMILY PROTEIN MCE1C	UNKNOWN, BUT THOUGHT TO BE INVOLVED IN HOST CELL INVASION.	0.983544	0.241168	0.307637	0.16093	0.371834
	Rv0173	lprK	Possible Mce-family lipoprotein LprK (Mce-family lipoprotein Mce1E)	Cell wall and cell processes	lprK	MtH37Rv-0173 (8N6)	POSSIBLE MCE-FAMILY LIPOPROTEIN LPRK (MCE-FAMILY LIPOPROTEIN MCE1E)	UNKNOWN, BUT THOUGHT TO BE INVOLVED IN HOST CELL INVASION.	0.96277	0.238313	0.304525	0.203887	0.30967
	Rv0174	mce1F	Mce-family protein Mce1F	Virulence, detox and adaptation	mce1F	MtH37Rv-0174 (8O6)	MCE-FAMILY PROTEIN MCE1F	UNKNOWN, BUT THOUGHT INVOLVED IN HOST CELL INVASION.	0.960193	0.387244	0.322719	0.233985	0.298268
	Rv0250c	Rv0250c	Conserved protein	Conserved hypotheticals	Rv0250c	MtH37Rv-0250c (8N7)	CONSERVED HYPOTHETICAL PROTEIN	FUNCTION UNKNOWN	0.907742	0.132933	0.170301	0.198869	0.417409
	Rv0271c	fadE6	Probable acyl-CoA dehydrogenase FadE6	Lipid metabolism	fadE6	MtH37Rv-0271c (8M8)	PROBABLE ACYL-COA DEHYDROGENASE FADE6	FUNCTION UNKNOWN, BUT INVOLVED IN LIPID METABOLISM.	0.979296	0.41418	0.474747	0.393162	0.606406
	Rv0289	espG3	ESX-3 secretion-associated protein EspG3	Cell wall and cell processes	Rv0289	MtH37Rv-0289 (2L16)	CONSERVED HYPOTHETICAL PROTEIN	FUNCTION UNKNOWN	0.94837	0.40892	1.41552	0.248538	0.491781
	Rv0346c	ansP2	Possible L-asparagine permease AnsP2 (L-asparagine transport protein)	Cell wall and cell processes	ansP2	MtH37Rv-0346c (8J11)	POSSIBLE L-ASPARAGINE PERMEASE ANSP2 (L-ASPARAGINE TRANSPORT PROTEIN)	THOUGHT TO BE INVOLVED IN TRANSPORT OF L-ASPARAGINE ACROSS THE MEMBRANE. RESPONSIBLE FOR THE TRANSLOCATION OF THE SUBSTRATE ACROSS THE MEMBRANE.	0.89918	0.349404	0.315784	0.259792	0.28545
	Rv0351	grpE	Probable GrpE protein (HSP-70 cofactor)	Virulence, detox and adaptation	grpE	MtH37Rv-0351 (2L22)	PROBABLE GRPE PROTEIN (HSP-70 COFACTOR)	STIMULATES, JOINTLY WITH DNAJ, THE ATPASE ACTIVITY OF DNAK. HELPS TO RELEASE ADP FROM DNAK THUS ALLOWING DNAK TO RECYCLE MORE EFFICIENTLY.	0.923892	0.457887	1.48479	0.368789	0.610186
	Rv0440	groEL2	60 kDa chaperonin 2 GroEL2 (protein CPN60-2) (GroEL protein 2) (65 kDa antigen) (heat shock protein 65) (cell wall protein A) (antigen A)	Virulence, detox and adaptation	groEL2	MtH37Rv-0440 (1A19)	60 KDA CHAPERONIN 2 GROEL2 (PROTEIN CPN60-2) (GROEL PROTEIN 2) (65 KDA ANTIGEN) (HEAT SHOCK PROTEIN 65) (CELL WALL PROTEIN A) (ANTIGEN A)	PREVENTS MISFOLDING AND PROMOTES THE REFOLDING AND PROPER ASSEMBLY OF UNFOLDED POLYPEPTIDES GENERATED UNDER STRESS CONDITIONS.	0.877314	0.403715	0.350453	0.166828	0.727052
	Rv0577	TB27.3	Conserved protein TB27.3	Conserved hypotheticals	TB27.3	MtH37Rv-0577 (4P19)	CONSERVED HYPOTHETICAL PROTEIN TB27.3	FUNCTION UNKNOWN	0.943039	0.434578	0.772962	0.580096	1.08967
	Rv0655	mkl	Possible ribonucleotide-transport ATP-binding protein ABC transporter Mkl	Cell wall and cell processes	mkl	MtH37Rv-0655 (4J24)	POSSIBLE RIBONUCLEOTIDE-TRANSPORT ATP-BINDING PROTEIN ABC TRANSPORTER MKL	THOUGHT TO BE INVOLVED IN ACTIVE TRANSPORT OF RIBONUCLEOTIDE ACROSS THE MEMBRANE. RESPONSIBLE FOR ENERGY COUPLING TO THE TRANSPORT SYSTEM.	0.974179	0.155233	0.146388	0.181855	0.146049
	Rv0695	Rv0695	Conserved hypothetical protein	Conserved hypotheticals	Rv0695	MtH37Rv-0695 (3K15)	CONSERVED HYPOTHETICAL PROTEIN	FUNCTION UNKNOWN	0.919324	0.366877	0.32749	0.179951	0.273516
	Rv0755A	Rv0755A	Putative transposase (fragment)	Insertion sequences and phages	Rv0755A	MtH37Rv-0755A (11A15)	PUTATIVE TRANSPOSASE (FRAGMENT)	COULD BE REQUIRED FOR THE TRANSPOSITION OF AN INSERTION ELEMENT.	0.990132	0.4277	0.544812	0.698974	0.532541
	Rv0824c	desA1	Probable acyl-[acyl-carrier protein] desaturase DesA1 (acyl-[ACP] desaturase) (stearoyl-ACP desaturase) (protein Des)	Lipid metabolism	desA1	MtH37Rv-0824c (10C13)	PROBABLE ACYL-[ACYL-CARRIER PROTEIN] DESATURASE DESA1 (ACYL-[ACP] DESATURASE) (STEAROYL-ACP DESATURASE) (PROTEIN DES)	CATALYZES THE PRINCIPAL CONVERSION OF SATURATED FATTY ACIDS TO UNSATURATED FATTY ACIDS. THOUGHT TO CONVERT STEAROYL-ACP TO OLEOYL-ACP BY INTRODUCTION OF A CIS DOUBLE BOND BETWEEN CARBONS DELTA-9 AND DELTA-10 OF THE ACYL CHAIN [CATALYTIC ACTIVITY: Stearoyl-[acyl-carrier protein] + AH2 + O2 = oleoyl-[acyl-carrier protein] + A + 2 H2O].	0.980003	0.340112	0.840191	0.318078	0.252869
	Rv0859	fadA	Possible acyl-CoA thiolase FadA	Lipid metabolism	fadA	MtH37Rv-0859 (10G14)	POSSIBLE ACYL-COA THIOLASE FADA	FUNCTION UNKNOWN, BUT INVOLVEMENT IN LIPID METABOLISM.	0.938333	0.461574	0.236496	1.05704	1.10113
	Rv0888	Rv0888	Probable exported protein	Cell wall and cell processes	Rv0888	MtH37Rv-0888 (4O6)	PROBABLE EXPORTED PROTEIN	UNKNOWN	0.948184	0.45467	0.486561	0.261425	0.278642
	Rv0993	galU	UTP--glucose-1-phosphate uridylyltransferase GalU (UDP-glucose pyrophosphorylase) (UDPGP) (alpha-D-glucosyl-1-phosphate uridylyltransferase) (uridine diphosphoglucose pyrophosphorylase)	Intermediate metabolism and respiration	galU	MtH37Rv-0993 (5G3)	PROBABLE UTP--GLUCOSE-1-PHOSPHATE URIDYLYLTRANSFERASE GALU (UDP-GLUCOSE PYROPHOSPHORYLASE) (UDPGP) (ALPHA-D-GLUCOSYL-1-PHOSPHATE URIDYLYLTRANSFERASE) (URIDINE DIPHOSPHOGLUCOSE PYROPHOSPHORYLASE)	MAY PLAY A ROLE IN STATIONARY PHASE SURVIVAL [CATALYTIC ACTIVITY: UTP + alpha-D-glucose 1-phosphate = diphosphate + UDP-glucose].	0.926235	0.323272	0.51185	0.309698	0.667799
	Rv1033c	trcR	Two component transcriptional regulator TrcR	Regulatory proteins	trcR	MtH37Rv-1033c (8F14)	TWO COMPONENT TRANSCRIPTIONAL REGULATOR TRCR	SENSOR PART OF THE TWO COMPONENT REGULATORY SYSTEM TRCS/TRCR. INVOLVED IN TRANSCRIPTIONAL AUTOACTIVATION: TRCR ACTIVATES ITS OWN EXPRESSION BY INTERACTING WITH THE AT-RICH SEQUENCE OF THE TRCR PROMOTER.	0.983372	0.42403	0.434093	0.517344	0.476619
	Rv1158c	Rv1158c	Conserved hypothetical ala-, pro-rich protein	Conserved hypotheticals	Rv1158c	MtH37Rv-1158c (7P5)	CONSERVED HYPOTHETICAL ALA-, PRO-RICH PROTEIN	FUNCTION UNKNOWN	0.994124	0.367618	0.387787	0.222679	0.626408
	Rv1196	PPE18	PPE family protein PPE18	PE/PPE families	PPE18	MtH37Rv-1196 (8D22)	PPE FAMILY PROTEIN	FUNCTION UNKNOWN	0.991441	0.265198	0.621408	0.166094	0.143047
	Rv1230c	Rv1230c	Possible membrane protein	Cell wall and cell processes	Rv1230c	MtH37Rv-1230c (7E17)	POSSIBLE MEMBRANE PROTEIN	UNKNOWN	0.987666	0.23632	0.392986	0.109343	0.449192
	Rv1361c	PPE19	PPE family protein PPE19	PE/PPE families	PPE19	MtH37Rv-1361c (9B9)	PPE FAMILY PROTEIN	FUNCTION UNKNOWN	0.696407	0.194171	0.244333	0.084634	0.057925
	Rv1391	dfp	Probable DNA/pantothenate metabolism flavoprotein homolog Dfp	Intermediate metabolism and respiration	dfp	MtH37Rv-1391 (5I3)	PROBABLE DNA/PANTOTHENATE METABOLISM FLAVOPROTEIN HOMOLOG DFP	FLAVOPROTEIN AFFECTING SYNTHESIS OF DNA AND PANTOTHENATE METABOLISM	0.986716	0.461734	1.08123	0.932148	0.930565
	Rv1497	lipL	Probable esterase LipL	Intermediate metabolism and respiration	lipL	MtH37Rv-1497 (5M12)	PROBABLE ESTERASE LIPL	FUNCTION UNKNOWN, BUT SUPPOSED INVOLVEMENT IN LIPID METABOLISM	0.992868	0.446754	0.773743	0.595146	0.837544
	Rv1549	fadD11.1	Possible fatty-acid-CoA ligase FadD11.1 (fatty-acid-CoA synthetase) (fatty-acid-CoA synthase)	Lipid metabolism	fadD11'	MtH37Rv-1549 (10D22)	POSSIBLE FATTY-ACID-COA LIGASE FADD11' (FATTY-ACID-COA SYNTHETASE) (FATTY-ACID-COA SYNTHASE)	FUNCTION UNKNOWN, BUT INVOLVEMENT IN LIPID METABOLISM.	0.982991	0.351767	0.56648	0.402097	0.54896
	Rv1550	fadD11	Probable fatty-acid-CoA ligase FadD11 (fatty-acid-CoA synthetase) (fatty-acid-CoA synthase)	Lipid metabolism	fadD11	MtH37Rv-1550 (10E22)	PROBABLE FATTY-ACID-COA LIGASE FADD11 (FATTY-ACID-COA SYNTHETASE) (FATTY-ACID-COA SYNTHASE)	FUNCTION UNKNOWN, BUT INVOLVEMENT IN LIPID METABOLISM.	0.976967	0.343127	0.854193	0.426399	0.585692
	Rv1891	Rv1891	Conserved protein	Conserved hypotheticals	Rv1891	MtH37Rv-1891 (7G11)	CONSERVED HYPOTHETICAL PROTEIN	FUNCTION UNKNOWN	0.9176	0.257732	0.121314	0.259023	0.412912
	Rv1906c	Rv1906c	Conserved protein	Conserved hypotheticals	Rv1906c	MtH37Rv-1906c (7H12)	CONSERVED HYPOTHETICAL PROTEIN	FUNCTION UNKNOWN	0.988398	0.478743	0.473004	0.704786	0.420448
	Rv2155c	murD	Probable UDP-N-acetylmuramoylalanine-D-glutamate ligase MurD	Cell wall and cell processes	murD	MtH37Rv-2155c (6M20)	UDP-N-acetylmuramoylalanine-D-glutamate ligase MurD	peptidoglycan biosynthesis	0.996761	0.477778	1.10282	0.712109	0.730812
	Rv2157c	murF	Probable UDP-N-acetylmuramoylalanyl-D-glutamyl-2,6-diaminopimelate-D-alanyl-D-alanyl ligase MurF	Cell wall and cell processes	murF	MtH37Rv-2157c (6O20)	UDP-N-acetylmuramoylalanyl-D-glutamyl-2,6-diaminopimelate-D-alanyl-D-alanyl ligase MurF	peptidoglycan biosynthesis	0.998338	0.474034	1.27421	0.54886	0.845376
	Rv2161c	Rv2161c	Conserved protein	Intermediate metabolism and respiration	Rv2161c	MtH37Rv-2161c (6J21)	conserved hypothetical protein	unknown	0.955022	0.432912	0.79719	1.41671	0.818667
	Rv2193	ctaE	Probable cytochrome C oxidase (subunit III) CtaE	Intermediate metabolism and respiration	ctaE	MtH37Rv-2193 (5I13)	Probable cytochrome c oxidase (subunit III) CtaE	respiration	0.884218	0.349198	0.238433	0.301397	0.449609
	Rv2245	kasA	3-oxoacyl-[acyl-carrier protein] synthase 1 KasA (beta-ketoacyl-ACP synthase) (KAS I)	Lipid metabolism	kasA	MtH37Rv-2245 (9A18)	3-OXOACYL-[ACYL-CARRIER PROTEIN] SYNTHASE 1 KASA (BETA-KETOACYL-ACP SYNTHASE) (KAS I)	INVOLVED IN FATTY ACID BIOSYNTHESIS (MYCOLIC ACIDS SYNTHESIS); INVOLVED IN MEROMYCOLATE EXTENSION. CATALYZES THE CONDENSATION REACTION OF FATTY ACID SYNTHESIS BY THE ADDITION TO AN ACYL ACCEPTOR OF TWO CARBONS FROM MALONYL-ACP [CATALYTIC ACTIVITY: ACYL-[ACYL-CARRIER PROTEIN] + MALONYL-[ACYL-CARRIER PROTEIN] = 3-OXOACYL-[ACYL-CARRIER PROTEIN] + [ACYL-CARRIER PROTEIN] + CO(2)].	0.270509	0.01	0.01	0.01	0.01
	Rv2336	Rv2336	Hypothetical protein	Conserved hypotheticals	Rv2336	MtH37Rv-2336 (6E2)	HYPOTHETICAL PROTEIN	UNKNOWN. MAY BE INVOLVED IN VIRULENCE.	0.931893	0.264537	0.175708	0.415705	0.428865
	Rv2337c	Rv2337c	Hypothetical protein	Conserved hypotheticals	Rv2337c	MtH37Rv-2337c (6F2)	HYPOTHETICAL PROTEIN	UNKNOWN	0.886529	0.430968	0.414885	0.701104	0.946665
	Rv2352c	PPE38	PPE family protein PPE38	PE/PPE families	PPE38	MtH37Rv-2352c (8I16)	PPE FAMILY PROTEIN	FUNCTION UNKNOWN	0.969735	0.255685	0.683837	0.240095	0.506286
	Rv2459	Rv2459	Probable conserved integral membrane transport protein	Cell wall and cell processes	Rv2459	MtH37Rv-2459 (6H12)	PROBABLE CONSERVED INTEGRAL MEMBRANE TRANSPORT PROTEIN	THOUGHT TO BE INVOLVED IN A TRANSPORT SYSTEM ACROSS THE MEMBRANE (PERHAPS DRUG TRANSPORT): RESPONSIBLE FOR THE TRANSLOCATION OF THE SUBSTRATE ACROSS THE MEMBRANE.	0.960679	0.358104	0.345117	0.275761	0.516402
	Rv2482c	plsB2	Probable glycerol-3-phosphate acyltransferase PlsB2 (GPAT)	Lipid metabolism	plsB2	MtH37Rv-2482c (8O20)	PROBABLE GLYCEROL-3-PHOSPHATE ACYLTRANSFERASE PLSB2 (GPAT)	INVOLVED IN PHOSPHOLIPID BIOSYNTHESIS (AT THE FIRST STEP). MAY ALSO FUNCTION IN THE REGULATION OF MEMBRANE BIOGENESIS [CATALYTIC ACTIVITY: ACYL-COA + SN-GLYCEROL 3-PHOSPHATE = COA + 1-ACYL-SN-GLYCEROL 3-PHOSPHATE].	0.971191	0.36231	0.313746	0.195555	0.328815
	Rv2483c	plsC	Possible transmembrane phospholipid biosynthesis bifunctional enzyme PlsC: putative L-3-phosphoserine phosphatase (O-phosphoserine phosphohydrolase) (PSP) (pspase) + 1-acyl-SN-glycerol-3-phosphate acyltransferase (1-AGP acyltransferase) (1-AGPAT) (lysophosphatidic acid acyltransferase) (LPAAT)	Lipid metabolism	plsC	MtH37Rv-2483c (6B15)	POSSIBLE PHOSPHOLIPID BIOSYNTHESIS BIFUNCTIONNAL ENZYME PLSC: PUTATIVE L-3-PHOSPHOSERINE PHOSPHATASE (O-PHOSPHOSERINE PHOSPHOHYDROLASE) (PSP) (PSPASE) + 1-ACYL-SN-GLYCEROL-3-PHOSPHATE ACYLTRANSFERASE (1-AGP ACYLTRANSFERASE) (1-AGPAT) (LYSOPHOSPHATIDIC ACID ACYLTRANSFERASE) (LPAAT)	C-TERMINUS: INVOLVED IN PHOSPHOLIPID BIOSYNTHESIS (AT THE SECOND STEP); CONVERTS LYSOPHOSPHATIDIC ACID (LPA) INTO PHOSPHATIDIC ACID BY INCORPORATING ACYL MOIETY AT THE 2 POSITION [CATALYTIC ACTIVITY 2: ACYL-COA + 1-ACYL-SN-GLYCEROL 3-PHOSPHATE = COA + 1,2-DIACYL-SN-GLYCEROL 3-PHOSPHATE]. N-TERMINUS: COULD BE GENERATE SERINE AND PHOSPHATE FROM PHOSPHOSERINE; MAY CATALYZE THE LAST STEP IN THE BIOSY…	0.938156	0.420423	0.437358	0.164075	0.297977
	Rv2485c	lipQ	Probable carboxylesterase LipQ	Intermediate metabolism and respiration	lipQ	MtH37Rv-2485c (6D15)	PROBABLE CARBOXYLESTERASE LIPQ	FUNCTION UNKNOWN; LIPOLYTIC ENZYME INVOLVED IN CELLULAR METABOLISM.	0.930092	0.14924	0.261697	0.116698	0.219398
	Rv2632c	Rv2632c	Conserved protein	Conserved hypotheticals	Rv2632c	MtH37Rv-2632c (10E1)	CONSERVED HYPOTHETICAL PROTEIN	FUNCTION UNKNOWN	0.921066	0.413903	0.597395	0.855763	0.67865
	Rv2698	Rv2698	Probable conserved alanine rich transmembrane protein	Cell wall and cell processes	Rv2698	MtH37Rv-2698 (1K22)	PROBABLE CONSERVED ALANINE RICH TRANSMEMBRANE PROTEIN	UNKNOWN	0.0669326	0.01	0.058617	0.01	0.01
	Rv2846c	efpA	Possible integral membrane efflux protein EfpA	Cell wall and cell processes	efpA	MtH37Rv-2846c (2D11)	POSSIBLE INTEGRAL MEMBRANE EFFLUX PROTEIN EFPA	THOUGHT TO BE INVOLVED IN TRANSPORT OF UNDETERMINATED SUBSTRATE (POSSIBLY DRUG) ACROSS THE MEMBRANE (EXPORT): SO RESPONSIBLE FOR THE TRANSLOCATION OF THE SUBSTRATE ACROSS THE MEMBRANE.	0.959068	0.371438	0.704039	0.297489	0.882904
	Rv3145	nuoA	Probable NADH dehydrogenase I (chain A) NuoA (NADH-ubiquinone oxidoreductase chain A)	Intermediate metabolism and respiration	nuoA	MtH37Rv-3145 (10J9)	PROBABLE NADH DEHYDROGENASE I (CHAIN A) NUOA (NADH-UBIQUINONE OXIDOREDUCTASE CHAIN A)	FUNCTION UNKNOWN; INVOLVED IN CELLULAR METABOLISM [CATALYTIC ACTIVITY: NADH + UBIQUINONE = NAD(+) + UBIQUINOL].	0.888551	0.43177	0.319455	0.329154	0.344974
	Rv3146	nuoB	Probable NADH dehydrogenase I (chain B) NuoB (NADH-ubiquinone oxidoreductase chain B)	Intermediate metabolism and respiration	nuoB	MtH37Rv-3146 (3N1)	PROBABLE NADH DEHYDROGENASE I (CHAIN B) NUOB (NADH-UBIQUINONE OXIDOREDUCTASE CHAIN B)	FUNCTION UNKNOWN; INVOLVED IN CELLULAR METABOLISM [CATALYTIC ACTIVITY: NADH + UBIQUINONE = NAD(+) + UBIQUINOL].	0.950413	0.342734	0.439882	0.389336	0.398551
	Rv3147	nuoC	Probable NADH dehydrogenase I (chain C) NuoC (NADH-ubiquinone oxidoreductase chain C)	Intermediate metabolism and respiration	nuoC	MtH37Rv-3147 (3O1)	PROBABLE NADH DEHYDROGENASE I (CHAIN C) NUOC (NADH-UBIQUINONE OXIDOREDUCTASE CHAIN C)	FUNCTION UNKNOWN; INVOLVED IN CELLULAR METABOLISM [CATALYTIC ACTIVITY: NADH + UBIQUINONE = NAD(+) + UBIQUINOL].	0.951947	0.347858	0.351933	0.236632	0.334435
	Rv3148	nuoD	Probable NADH dehydrogenase I (chain D) NuoD (NADH-ubiquinone oxidoreductase chain D)	Intermediate metabolism and respiration	nuoD	MtH37Rv-3148 (3P1)	PROBABLE NADH DEHYDROGENASE I (CHAIN D) NUOD (NADH-UBIQUINONE OXIDOREDUCTASE CHAIN D)	FUNCTION UNKNOWN; INVOLVED IN CELLULAR METABOLISM [CATALYTIC ACTIVITY: NADH + UBIQUINONE = NAD(+) + UBIQUINOL].	0.973446	0.290282	0.307175	0.14117	0.235933
	Rv3149	nuoE	Probable NADH dehydrogenase I (chain E) NuoE (NADH-ubiquinone oxidoreductase chain E)	Intermediate metabolism and respiration	nuoE	MtH37Rv-3149 (3I2)	PROBABLE NADH DEHYDROGENASE I (CHAIN E) NUOE (NADH-UBIQUINONE OXIDOREDUCTASE CHAIN E)	FUNCTION UNKNOWN; INVOLVED IN CELLULAR METABOLISM [CATALYTIC ACTIVITY: NADH + UBIQUINONE = NAD(+) + UBIQUINOL].	0.921596	0.123267	0.120951	0.059797	0.109093
	Rv3151	nuoG	Probable NADH dehydrogenase I (chain G) NuoG (NADH-ubiquinone oxidoreductase chain G)	Intermediate metabolism and respiration	nuoG	MtH37Rv-3151 (3K2)	PROBABLE NADH DEHYDROGENASE I (CHAIN G) NUOG (NADH-UBIQUINONE OXIDOREDUCTASE CHAIN G)	FUNCTION UNKNOWN; INVOLVED IN CELLULAR METABOLISM [CATALYTIC ACTIVITY: NADH + UBIQUINONE = NAD(+) + UBIQUINOL].	0.984514	0.380936	0.24415	0.152547	0.347154
	Rv3152	nuoH	Probable NADH dehydrogenase I (chain H) NuoH (NADH-ubiquinone oxidoreductase chain H)	Intermediate metabolism and respiration	nuoH	MtH37Rv-3152 (3L2)	PROBABLE NADH DEHYDROGENASE I (CHAIN H) NUOH (NADH-UBIQUINONE OXIDOREDUCTASE CHAIN H)	FUNCTION UNKNOWN; INVOLVED IN CELLULAR METABOLISM [CATALYTIC ACTIVITY: NADH + UBIQUINONE = NAD(+) + UBIQUINOL].	0.919106	0.24318	0.216192	0.120726	0.246202
	Rv3153	nuoI	Probable NADH dehydrogenase I (chain I) NuoI (NADH-ubiquinone oxidoreductase chain I)	Intermediate metabolism and respiration	nuoI	MtH37Rv-3153 (3M2)	PROBABLE NADH DEHYDROGENASE I (CHAIN I) NUOI (NADH-UBIQUINONE OXIDOREDUCTASE CHAIN I)	FUNCTION UNKNOWN; INVOLVED IN CELLULAR METABOLISM [CATALYTIC ACTIVITY: NADH + UBIQUINONE = NAD(+) + UBIQUINOL].	0.958342	0.342113	0.404338	0.20054	0.273065
	Rv3154	nuoJ	Probable NADH dehydrogenase I (chain J) NuoJ (NADH-ubiquinone oxidoreductase chain J)	Intermediate metabolism and respiration	nuoJ	MtH37Rv-3154 (3N2)	PROBABLE NADH DEHYDROGENASE I (CHAIN J) NUOJ (NADH-UBIQUINONE OXIDOREDUCTASE CHAIN J)	FUNCTION UNKNOWN; INVOLVED IN CELLULAR METABOLISM [CATALYTIC ACTIVITY: NADH + UBIQUINONE = NAD(+) + UBIQUINOL].	0.911478	0.248054	0.183451	0.110391	0.211494
	Rv3155	nuoK	Probable NADH dehydrogenase I (chain K) NuoK (NADH-ubiquinone oxidoreductase chain K)	Intermediate metabolism and respiration	nuoK	MtH37Rv-3155 (10K9)	PROBABLE NADH DEHYDROGENASE I (CHAIN K) NUOK (NADH-UBIQUINONE OXIDOREDUCTASE CHAIN K)	FUNCTION UNKNOWN; INVOLVED IN CELLULAR METABOLISM [CATALYTIC ACTIVITY: NADH + UBIQUINONE = NAD(+) + UBIQUINOL].	0.913205	0.350439	0.16246	0.158797	0.194665
	Rv3156	nuoL	Probable NADH dehydrogenase I (chain L) NuoL (NADH-ubiquinone oxidoreductase chain L)	Intermediate metabolism and respiration	nuoL	MtH37Rv-3156 (3O2)	PROBABLE NADH DEHYDROGENASE I (CHAIN L) NUOL (NADH-UBIQUINONE OXIDOREDUCTASE CHAIN L)	FUNCTION UNKNOWN; INVOLVED IN CELLULAR METABOLISM [CATALYTIC ACTIVITY: NADH + UBIQUINONE = NAD(+) + UBIQUINOL].	0.92404	0.261425	0.216817	0.1042	0.246501
	Rv3157	nuoM	Probable NADH dehydrogenase I (chain M) NUOK (NADH-ubiquinone oxidoreductase chain M)	Intermediate metabolism and respiration	nuoM	MtH37Rv-3157 (3P2)	PROBABLE NADH DEHYDROGENASE I (CHAIN M) NUOK (NADH-UBIQUINONE OXIDOREDUCTASE CHAIN M)	FUNCTION UNKNOWN; INVOLVED IN CELLULAR METABOLISM [CATALYTIC ACTIVITY: NADH + UBIQUINONE = NAD(+) + UBIQUINOL].	0.955765	0.405709	0.403238	0.259249	0.397425
	Rv3158	nuoN	Probable NADH dehydrogenase I (chain N) NuoN (NADH-ubiquinone oxidoreductase chain N)	Intermediate metabolism and respiration	nuoN	MtH37Rv-3158 (3I3)	PROBABLE NADH DEHYDROGENASE I (CHAIN N) NUON (NADH-UBIQUINONE OXIDOREDUCTASE CHAIN N)	FUNCTION UNKNOWN; INVOLVED IN CELLULAR METABOLISM [CATALYTIC ACTIVITY: NADH + UBIQUINONE = NAD(+) + UBIQUINOL].	0.936576	0.253964	0.306217	0.308666	0.450544
	Rv3229c	desA3	Possible linoleoyl-CoA desaturase (delta(6)-desaturase)	Lipid metabolism	Rv3229c	MtH37Rv-3229c (3P9)	POSSIBLE LINOLEOYL-COA DESATURASE (DELTA(6)-DESATURASE)	THOUGHT TO BE INVOLVED IN LIPID METABOLISM [CATALYTIC ACTIVITY: LINOLEOYL-COA + AH(2) + O(2) = GAMMA-LINOLENOYL-COA + A + 2 H(2)O]	0.924426	0.448108	0.84756	0.57972	1.46135
	Rv3272	Rv3272	Conserved hypothetical protein	Conserved hypotheticals	Rv3272	MtH37Rv-3272 (4F2)	CONSERVED HYPOTHETICAL PROTEIN	FUNCTION UNKNOWN	0.888242	0.438037	0.31239	0.197384	0.408276
	Rv3295	Rv3295	Probable transcriptional regulatory protein (probably TetR-family)	Regulatory proteins	Rv3295	MtH37Rv-3295 (4H4)	PROBABLE TRANSCRIPTIONAL REGULATORY PROTEIN (PROBABLY TETR-FAMILY)	INVOLVED IN TRANSCRIPTIONAL MECHANISM.	0.980163	0.358605	0.362368	0.610475	0.419138
	Rv3342	Rv3342	Possible methyltransferase (methylase)	Intermediate metabolism and respiration	Rv3342	MtH37Rv-3342 (4B9)	POSSIBLE METHYLTRANSFERASE (METHYLASE)	CAUSES METHYLATION	0.954161	0.456852	0.957575	0.430458	0.724294
	Rv3400	Rv3400	Probable hydrolase	Intermediate metabolism and respiration	Rv3400	MtH37Rv-3400 (4G12)	PROBABLE HYDROLASE	FUNCTION UNKNOWN; PROBABLY INVOLVED IN CELLULAR METABOLISM.	0.0669326	0.01	0.0317576	0.01	0.01
	Rv3431c	Rv3431c	Possible transposase (fragment)	Insertion sequences and phages	Rv3431c	MtH37Rv-3431c (10O24)	POSSIBLE TRANSPOSASE	INVOLVED IN THE TRANSPOSITION OF THE INSERTION SEQUENCE IS1552	0.974527	0.403321	1.06463	0.492629	0.848383
	Rv3477	PE31	PE family protein PE31	PE/PPE families	PE31	MtH37Rv-3477 (10K20)	PE FAMILY PROTEIN	FUNCTION UNKNOWN	0.98171	0.273945	0.11532	0.119108	0.0771003
	Rv3478	PPE60	PE family protein PPE60	PE/PPE families	PPE60	MtH37Rv-3478 (4H19)	PE FAMILY PROTEIN	FUNCTION UNKNOWN	0.951859	0.272266	0.406783	0.105086	0.0989222
	Rv3480c	Rv3480c	Possible triacylglycerol synthase (diacylglycerol acyltransferase)	Lipid metabolism	Rv3480c	MtH37Rv-3480c (4B20)	CONSERVED HYPOTHETICAL PROTEIN	FUNCTION UNKNOWN	0.979154	0.380079	0.414802	0.305823	0.414458
	Rv3572	Rv3572	Unknown protein	Conserved hypotheticals	Rv3572	MtH37Rv-3572 (2H15)	HYPOTHETICAL PROTEIN	UNKNOWN	0.956502	0.379974	0.425277	0.255865	0.562199
	Rv3583c	Rv3583c	Possible transcription factor	Regulatory proteins	Rv3583c	MtH37Rv-3583c (10L24)	POSSIBLE TRANSCRIPTION FACTOR	INVOLVED IN TRANSCRIPTIONAL MECHANISM.	0.994658	0.418197	0.262315	1.47455	0.66966
	Rv3588c	canB	Beta-carbonic anhydrase CanB	Intermediate metabolism and respiration	Rv3588c	MtH37Rv-3588c (2E17)	CARBONIC ANHYDRASE (CARBONATE DEHYDRATASE) (CARBONIC DEHYDRATASE)	CATALYZES THE REVERSIBLE HYDRATATION OF CARBON DIOXIDE [CATALYTIC ACTIVITY: H(2)CO(3) = CO(2) + H(2)O].	0.935795	0.458376	0.314667	0.457479	0.361965
	Rv3613c	Rv3613c	Hypothetical protein	Conserved hypotheticals	Rv3613c	MtH37Rv-3613c (11F1)	HYPOTHETICAL PROTEIN	UNKNOWN	0.931064	0.395226	0.509327	0.380965	0.344029
	Rv3614c	espD	ESX-1 secretion-associated protein EspD	Cell wall and cell processes	Rv3614c	MtH37Rv-3614c (2F19)	CONSERVED HYPOTHETICAL PROTEIN	FUNCTION UNKNOWN	0.896958	0.222384	0.280778	0.275907	0.210863
	Rv3615c	espC	ESX-1 secretion-associated protein EspC	Cell wall and cell processes	Rv3615c	MtH37Rv-3615c (11G1)	CONSERVED HYPOTHETICAL PROTEIN	FUNCTION UNKNOWN	0.881195	0.189916	0.376291	0.296497	0.191561
	Rv3633	Rv3633	Conserved protein	Conserved hypotheticals	Rv3633	MtH37Rv-3633 (2C21)	CONSERVED HYPOTHETICAL PROTEIN	FUNCTION UNKNOWN	0.976039	0.417302	0.249943	0.311429	0.18202
	Rv3775	lipE	Probable lipase LipE	Intermediate metabolism and respiration	lipE	MtH37Rv-3775 (3E10)	PROBABLE LIPASE LIPE	FUNCTION UNKNOWN; LIPOLYTIC ENZYME PROBABLY INVOLVED IN CELLULAR METABOLISM.	0.939786	0.452069	0.792199	0.486637	0.525661
	Rv3793	embC	Integral membrane indolylacetylinositol arabinosyltransferase EmbC (arabinosylindolylacetylinositol synthase)	Cell wall and cell processes	embC	MtH37Rv-3793 (3E12)	INTEGRAL MEMBRANE INDOLYLACETYLINOSITOL ARABINOSYLTRANSFERASE EMBC (ARABINOSYLINDOLYLACETYLINOSITOL SYNTHASE)	INVOLVED IN THE BIOSYNTHESIS OF THE MYCOBACTERIAL CELL WALL ARABINAN AND RESISTANCE TO ETHAMBUTOL (Emb; dextro-2,2'-(ethylenediimino)-di-1-butanol). POLYMERIZES ARABINOSE INTO THE ARABINAN OF ARABIOGALACTAN [CATALYTIC ACTIVITY: UDP-L-ARABINOSE + INDOL-3-YLACETYL-MYO-INOSITOL = UDP + INDOL-3-YLACETYL-MYO-INOSITOL L-ARABINOSIDE].	0.827068	0.338222	1.05167	0.32881	0.39543
	Rv3846	sodA	Superoxide dismutase [FE] SodA	Virulence, detox and adaptation	sodA	MtH37Rv-3846 (8C5)	SUPEROXIDE DISMUTASE [FE] SODA	DESTROYS RADICALS WHICH ARE NORMALLY PRODUCED WITHIN THE CELLS AND ARE TOXIC TO BIOLOGICAL SYSTEMS [CATALYTIC ACTIVITY: 2 PEROXIDE RADICAL + 2 H(+) = O(2) + H(2)O(2)].	0.952363	0.438477	0.361434	0.267006	0.347939

## Sheet: Induced Stationary phase -K
	Supplementary Table 3
	402 genes significantly induced (t-test B+H p<0.05, >2 fold) in stationary phase -K compared to stationary phase +K
	Table ordered by Rv number, expression ratios relative to stationary phase growth K+
	Rv Number	Gene Tuberculist R27	Protein Function Tuberculist R27	Functional Cat Tuberculist R27	Common	Systematic	Product	Function	Log phase	Log phase -K	Stationary phase	Stationary phase -K	NC
	Rv0005	gyrB	DNA gyrase (subunit B) GyrB (DNA topoisomerase (ATP-hydrolysing)) (DNA topoisomerase II) (type II DNA topoisomerase)	Information pathways	gyrB	MtH37Rv-0005 (1E1)	DNA GYRASE (SUBUNIT B) GYRB (DNA TOPOISOMERASE (ATP-HYDROLYSING)) (DNA TOPOISOMERASE II) (TYPE II DNA TOPOISOMERASE)	DNA GYRASE NEGATIVELY SUPERCOILS CLOSED CIRCULAR DOUBLE-STRANDED DNA IN AN ATP-DEPENDENT MANNER AND ALSO CATALYZES THE INTERCONVERSION OF OTHER TOPOLOGICAL ISOMERS OF DOUBLE-STRANDED DNA RINGS, INCLUDING CATENANES AND KNOTTED RINGS [CATALYTIC ACTIVITY: ATP-dependent breakage, passage and rejoining of double-stranded DNA].	1.60512	2.96637	0.962834	3.92037	2.3201
	Rv0011c	Rv0011c	Probable conserved transmembrane protein	Cell wall and cell processes	Rv0011c	MtH37Rv-0011c (1C2)	PROBABLE CONSERVED TRANSMEMBRANE PROTEIN	UNKNOWN	1.43239	1.88992	0.873855	2.80488	0.422902
	Rv0020c	fhaA	Conserved protein with FHA domain, FhaA	Regulatory proteins	TB39.8	MtH37Rv-0020c (1D3)	CONSERVED HYPOTHETICAL PROTEIN TB39.8	FUNCTION UNKNOWN	1.50732	2.01381	0.983235	2.81188	2.77039
	Rv0054	ssb	Single-strand binding protein Ssb (helix-destabilizing protein)	Information pathways	ssb	MtH37Rv-0054 (1F7)	PROBABLE SINGLE-STRAND BINDING PROTEIN SSB (HELIX-DESTABILIZING PROTEIN)	THIS PROTEIN IS ESSENTIAL FOR REPLICATION OF THE CHROMOSOME. IT IS ALSO INVOLVED IN DNA RECOMBINATION AND REPAIR.	1.92936	3.13485	0.983649	2.47082	2.52876
	Rv0056	rplI	50S ribosomal protein L9 RplI	Information pathways	rplI	MtH37Rv-0056 (1H7)	PROBABLE 50S RIBOSOMAL PROTEIN L9 RPLI	BINDS TO THE 23S RRNA.	2.34577	3.44938	0.987423	2.82426	2.36058
	Rv0057	Rv0057	Hypothetical protein	Conserved hypotheticals	Rv0057	MtH37Rv-0057 (1A8)	HYPOTHETICAL PROTEIN	UNKNOWN	1.38728	2.96177	0.980205	2.76182	2.03681
	Rv0060	Rv0060	Conserved hypothetical protein	Conserved hypotheticals	Rv0060	MtH37Rv-0060 (1D8)	CONSERVED HYPOTHETICAL PROTEIN	FUNCTION UNKNOWN	1.05557	1.54291	0.9765	2.81417	1.63286
	Rv0061c	Rv0061c	Hypothetical protein	Conserved hypotheticals	Rv0061	MtH37Rv-0061 (1E8)	HYPOTHETICAL PROTEIN	UNKNOWN	1.9295	2.99014	0.977939	7.89463	3.09864
	Rv0064	Rv0064	Probable conserved transmembrane protein	Cell wall and cell processes	Rv0064	MtH37Rv-0064 (1H8)	PROBABLE CONSERVED TRANSMEMBRANE PROTEIN	UNKNOWN	0.756221	1.31094	0.998072	3.59868	1.19227
	Rv0078A	Rv0078A	Hypothetical protein	Conserved hypotheticals	Rv0078A	MtH37Rv-0078A (11A13)	HYPOTHETICAL PROTEIN	UNKNOWN	1.1467	1.41829	0.954171	2.16176	1.84845
	Rv0112	gca	Possible GDP-mannose 4,6-dehydratase Gca (GDP-D-mannose dehydratase)	Cell wall and cell processes	gca	MtH37Rv-0112 (1J2)	POSSIBLE GDP-MANNOSE 4,6-DEHYDRATASE GCA (GDP-D-MANNOSE DEHYDRATASE)	POSSIBLY INVOLVED IN SYNTHESIS OF A-BAND COMMON ANTIGEN LIPOPOLYSACCHARIDE. FIRST OF THE THREE STEPS IN THE BIOSYNTHESIS OF GDP-FUCOSE FROM GDP-MANNOSE [CATALYTIC ACTIVITY: GDP-mannose = GDP-4-dehydro-6-deoxy-D-mannose + H2O].	1.326	2.28818	0.935137	3.63394	0.860731
	Rv0133	Rv0133	GCN5-related N-acetyltransferase	Intermediate metabolism and respiration	Rv0133	MtH37Rv-0133 (8N2)	PROBABLE ACETYLTRANSFERASE	FUNCTION UNKNOWN; PROBABLY INVOLVED IN CELLULAR METABOLISM.	1.09395	1.57969	0.946189	2.30023	2.10256
	Rv0136	cyp138	Probable cytochrome P450 138 Cyp138	Intermediate metabolism and respiration	cyp138	MtH37Rv-0136 (1O3)	PROBABLE CYTOCHROME P450 138 CYP138	CYTOCHROMES P450 ARE A GROUP OF HEME-THIOLATE MONOOXYGENASES. THEY OXIDIZE A VARIETY OF STRUCTURALLY UNRELATED COMPOUNDS, INCLUDING STEROIDS, FATTY ACIDS, AND XENOBIOTICS.	1.36549	1.69797	0.954657	3.63687	0.619399
	Rv0140	Rv0140	Conserved protein	Conserved hypotheticals	Rv0140	MtH37Rv-0140 (8L3)	CONSERVED HYPOTHETICAL PROTEIN	FUNCTION UNKNOWN	1.59534	1.65265	0.965899	5.80419	2.38414
	Rv0141c	Rv0141c	Unknown protein	Conserved hypotheticals	Rv0141c	MtH37Rv-0141c (8M3)	HYPOTHETICAL PROTEIN	UNKNOWN	2.13462	1.96857	0.984986	4.11247	3.37923
	Rv0147	Rv0147	Probable aldehyde dehydrogenase (NAD+) dependent	Intermediate metabolism and respiration	Rv0147	MtH37Rv-0147 (8K4)	PROBABLE ALDEHYDE DEHYDROGENASE (NAD+) DEPENDANT	FUNCTION UNKNOWN; PROBABLY INVOLVED IN CELLULAR METABOLISM [CATALYTIC ACTIVITY: An aldehyde + NAD+ + H2O = an acid + NADH].	1.60259	1.42678	0.991874	2.90741	3.13678
	Rv0157A	Rv0157A	Conserved protein	Conserved hypotheticals	Rv0157A	MtH37Rv-0157A (11B13)	HYPOTHETICAL PROTEIN (FRAGMENT)	UNKNOWN	1.90132	1.90924	0.996468	2.17127	1.67117
	Rv0190	Rv0190	Conserved protein	Conserved hypotheticals	Rv0190	MtH37Rv-0190 (8J7)	CONSERVED HYPOTHETICAL PROTEIN	FUNCTION UNKNOWN	1.19881	1.86714	0.983097	4.26839	3.17744
	Rv0197	Rv0197	Possible oxidoreductase	Intermediate metabolism and respiration	Rv0197	MtH37Rv-0197 (1J7)	POSSIBLE OXIDOREDUCTASE	FUNCTION UNKNOWN; PROBABLY INVOLVED IN CELLULAR METABOLISM.	0.70605	1.82799	0.91751	2.26884	0.907259
	Rv0211	pckA	Probable iron-regulated phosphoenolpyruvate carboxykinase [GTP] PckA (phosphoenolpyruvate carboxylase) (PEPCK)(pep carboxykinase)	Intermediate metabolism and respiration	pckA	MtH37Rv-0211 (1P8)	PROBABLE PHOSPHOENOLPYRUVATE CARBOXYKINASE [GTP] PCKA (PHOSPHOENOLPYRUVATE CARBOXYLASE) (PEPCK)(PEP CARBOXYKINASE)	RATE-LIMITING GLUCONEOGENIC ENZYME [CATALYTIC ACTIVITY: GTP + oxaloacetate = GDP + phosphoenolpyruvate + CO2].	2.37553	2.07894	0.96455	7.7729	3.26876
	Rv0213c	Rv0213c	Possible methyltransferase (methylase)	Intermediate metabolism and respiration	Rv0213c	MtH37Rv-0213c (1J9)	POSSIBLE METHYLTRANSFERASE (METHYLASE)	CAUSES METHYLATION.	0.779978	0.93887	0.97502	2.00078	1.64747
	Rv0236A	Rv0236A	Small secreted protein	Cell wall and cell processes	Rv0236A	MtH37Rv-0236A (11D13)	SMALL SECRETED PROTEIN	UNKNOWN	2.33339	2.4612	0.935807	2.04373	2.52016
	Rv0239	vapB24	Possible antitoxin VapB24	Virulence, detox and adaptation	Rv0239	MtH37Rv-0239 (8K7)	CONSERVED HYPOTHETICAL PROTEIN	FUNCTION UNKNOWN	2.10958	1.56914	0.978905	3.29175	1.96758
	Rv0244c	fadE5	Probable acyl-CoA dehydrogenase FadE5	Lipid metabolism	fadE5	MtH37Rv-0244c (8L7)	PROBABLE ACYL-COA DEHYDROGENASE FADE5	FUNCTION UNKNOWN, BUT INVOLVED IN LIPID METABOLISM.	0.707606	1.58599	0.985965	2.01986	3.12411
	Rv0263c	Rv0263c	Conserved hypothetical protein	Conserved hypotheticals	Rv0263c	MtH37Rv-0263c (2L14)	CONSERVED HYPOTHETICAL PROTEIN	FUNCTION UNKNOWN	0.868697	1.86824	0.965515	2.33607	0.943427
	Rv0275c	Rv0275c	Possible transcriptional regulatory protein (possibly TetR-family)	Regulatory proteins	Rv0275c	MtH37Rv-0275c (2M15)	POSSIBLE TRANSCRIPTIONAL REGULATORY PROTEIN (POSSIBLY TETR-FAMILY)	COULD BE INVOLVED IN TRANSCRIPTIONAL MECHANISM.	1.23625	1.26541	0.991586	5.85281	7.86217
	Rv0276	Rv0276	Conserved hypothetical protein	Conserved hypotheticals	Rv0276	MtH37Rv-0276 (2N15)	CONSERVED HYPOTHETICAL PROTEIN	FUNCTION UNKNOWN	2.85604	2.41575	0.981554	5.37728	3.27404
	Rv0280	PPE3	PPE family protein PPE3	PE/PPE families	PPE3	MtH37Rv-0280 (2O15)	PPE FAMILY PROTEIN	FUNCTION UNKNOWN	0.645074	0.974446	0.938448	9.9007	5.08569
	Rv0281	Rv0281	Possible S-adenosylmethionine-dependent methyltransferase	Lipid metabolism	Rv0281	MtH37Rv-0281 (8I9)	CONSERVED HYPOTHETICAL PROTEIN	FUNCTION UNKNOWN	2.05505	1.70343	0.977938	3.38244	2.33917
	Rv0282	eccA3	ESX conserved component EccA3. ESX-3 type VII secretion system protein.	Cell wall and cell processes	Rv0282	MtH37Rv-0282 (2P15)	CONSERVED HYPOTHETICAL PROTEIN	FUNCTION UNKNOWN	0.711311	0.886823	0.988003	2.03478	1.2488
	Rv0308	Rv0308	Probable conserved integral membrane protein	Cell wall and cell processes	Rv0308	MtH37Rv-0308 (2O17)	PROBABLE CONSERVED INTEGRAL MEMBRANE PROTEIN	UNKNOWN	2.65501	4.63223	0.979361	2.21648	2.8716
	Rv0313	Rv0313	Conserved protein	Conserved hypotheticals	Rv0313	MtH37Rv-0313 (2L18)	CONSERVED HYPOTHETICAL PROTEIN	FUNCTION UNKNOWN	1.57871	1.66477	0.998042	5.66218	3.1741
	Rv0314c	Rv0314c	Possible conserved membrane protein	Cell wall and cell processes	Rv0314c	MtH37Rv-0314c (2M18)	POSSIBLE CONSERVED MEMBRANE PROTEIN	UNKNOWN	0.82264	0.925807	0.989369	2.56683	3.19021
	Rv0336	Rv0336	Conserved 13E12 repeat family protein	Insertion sequences and phages	Rv0336	MtH37Rv-0336 (8I11)	CONSERVED 13E12 REPEAT FAMILY PROTEIN	FUNCTION UNKNOWN	0.585898	1.26077	0.993854	3.12896	2.52586
	Rv0341	iniB	Isoniazid inductible gene protein IniB	Cell wall and cell processes	iniB	MtH37Rv-0341 (2K21)	ISONIAZID INDUCTIBLE GENE PROTEIN INIB	UNKNOWN.	0.493371	0.819138	0.995082	7.16092	2.75141
	Rv0342	iniA	Isoniazid inductible gene protein IniA	Cell wall and cell processes	iniA	MtH37Rv-0342 (2L21)	ISONIAZID INDUCTIBLE GENE PROTEIN INIA	UNKNOWN.	0.918513	0.970715	0.911963	2.16551	1.11977
	Rv0363c	fba	Probable fructose-bisphosphate aldolase Fba	Intermediate metabolism and respiration	fba	MtH37Rv-0363c (2N23)	PROBABLE FRUCTOSE-BISPHOSPHATE ALDOLASE FBA	INVOLVED IN GLYCOLYSIS (AT THE SIXTH STEP) [CATALYTIC ACTIVITY: D-fructose 1,6-bisphosphate = glycerone phosphate + D-glyceraldehyde 3-phosphate].	1.91118	2.39319	0.986412	3.1928	2.20603
	Rv0364	Rv0364	Possible conserved transmembrane protein	Cell wall and cell processes	Rv0364	MtH37Rv-0364 (2O23)	POSSIBLE CONSERVED TRANSMEMBRANE PROTEIN	UNKNOWN	2.30822	2.54026	0.979966	3.52184	2.17081
	Rv0398c	Rv0398c	Possible secreted protein	Cell wall and cell processes	Rv0398c	MtH37Rv-0398c (1F14)	POSSIBLE SECRETED PROTEIN	UNKNOWN	1.01771	2.35499	0.81432	3.62777	0.59827
	Rv0412c	Rv0412c	Possible conserved membrane protein	Cell wall and cell processes	Rv0412c	MtH37Rv-0412c (1B16)	POSSIBLE CONSERVED MEMBRANE PROTEIN	UNKNOWN	1.20259	1.30949	0.974594	2.29785	1.36019
	Rv0430	Rv0430	Conserved hypothetical protein	Conserved hypotheticals	Rv0430	MtH37Rv-0430 (9M13)	CONSERVED HYPOTHETICAL PROTEIN	FUNCTION UNKNOWN	4.09276	4.07501	0.978987	2.01008	4.52313
	Rv0441c	Rv0441c	Hypothetical protein	Conserved hypotheticals	Rv0441c	MtH37Rv-0441c (1B19)	HYPOTHETICAL PROTEIN	UNKNOWN	1.15363	1.3867	0.950854	3.17194	2.37049
	Rv0464c	Rv0464c	Conserved protein	Conserved hypotheticals	Rv0464c	MtH37Rv-0464c (1A21)	CONSERVED HYPOTHETICAL PROTEIN	FUNCTION UNKNOWN	3.54706	2.11964	0.992314	2.0672	2.22688
	Rv0467	icl1	Isocitrate lyase Icl (isocitrase) (isocitratase)	Intermediate metabolism and respiration	icl	MtH37Rv-0467 (9O14)	ISOCITRATE LYASE ICL (ISOCITRASE) (ISOCITRATASE)	INVOLVED IN GLYOXYLATE BYPASS (AT THE FIRST STEP), AN ALTERNATIVE TO THE TRICARBOXYLIC ACID CYCLE (IN BACTERIA, PLANTS, AND FUNGI) [CATALYTIC ACTIVITY: Isocitrate = succinate + glyoxylate].	0.573501	0.814453	0.940522	3.69439	1.6149
	Rv0469	umaA	Possible mycolic acid synthase UmaA	Lipid metabolism	umaA	MtH37Rv-0469 (9P14)	POSSIBLE MYCOLIC ACID SYNTHASE UMAA	Involved in mycolic acid modification or synthesis.	1.52234	2.02515	0.989301	3.741	2.74204
	Rv0476	Rv0476	Possible conserved transmembrane protein	Cell wall and cell processes	Rv0476	MtH37Rv-0476 (9K15)	POSSIBLE CONSERVED TRANSMEMBRANE PROTEIN	UNKNOWN	0.827605	1.01291	0.963708	3.41771	1.31689
	Rv0477	Rv0477	Possible conserved secreted protein	Cell wall and cell processes	Rv0477	MtH37Rv-0477 (1A22)	POSSIBLE CONSERVED SECRETED PROTEIN	UNKNOWN	0.793963	1.11484	0.967312	3.01975	1.86043
	Rv0484c	Rv0484c	Probable short-chain type oxidoreductase	Intermediate metabolism and respiration	Rv0484c	MtH37Rv-0484c (1H22)	PROBABLE SHORT-CHAIN TYPE OXIDOREDUCTASE	FUNCTION UNKNOWN; POSSIBLY INVOLVED IN CELLULAR METABOLISM.	0.797626	1.88565	0.977388	2.65715	1.87318
	Rv0495c	Rv0495c	Conserved hypothetical protein	Conserved hypotheticals	Rv0495c	MtH37Rv-0495c (1C24)	CONSERVED HYPOTHETICAL PROTEIN	FUNCTION UNKNOWN	1.7875	2.2696	0.941616	3.08941	1.34168
	Rv0500A	Rv0500A	Conserved protein	Conserved hypotheticals	Rv0500A	MtH37Rv-0500A (11A14)	CONSERVED HYPOTHETICAL PROTEIN	FUNCTION UNKNOWN	2.52007	2.09165	0.993657	2.92435	2.56348
	Rv0500B	Rv0500B	Conserved hypothetical protein	Conserved hypotheticals	Rv0500B	MtH37Rv-0500B (11B14)	CONSERVED HYPOTHETICAL PROTEIN	FUNCTION UNKNOWN	2.14838	1.78605	0.951859	3.67195	1.36535
	Rv0515	Rv0515	Conserved 13E12 repeat family protein	Insertion sequences and phages	Rv0515	MtH37Rv-0515 (4J14)	CONSERVED 13E12 REPEAT FAMILY PROTEIN	FUNCTION UNKNOWN	1.14452	1.83484	0.973076	2.45522	1.52569
	Rv0559c	Rv0559c	Possible conserved secreted protein	Cell wall and cell processes	Rv0559c	MtH37Rv-0559c (9L17)	POSSIBLE CONSERVED SECRETED PROTEIN	UNKNOWN	2.66961	2.71298	0.996298	2.69455	3.02731
	Rv0563	htpX	Probable protease transmembrane protein heat shock protein HtpX	Virulence, detox and adaptation	htpX	MtH37Rv-0563 (4N18)	PROBABLE PROTEASE TRANSMEMBRANE PROTEIN HEAT SHOCK PROTEIN HTPX	POSSIBLY INVOLVED IN ADAPTATION. HYDROLIZES SPECIFIC PEPTIDES AND/OR PROTEINS.	0.807381	1.62082	0.939765	2.55248	2.0817
	Rv0586	mce2R	Probable transcriptional regulatory protein Mce2R (GntR-family)	Regulatory proteins	Rv0586	MtH37Rv-0586 (4N20)	PROBABLE TRANSCRIPTIONAL REGULATORY PROTEIN (GNTR-FAMILY)	INVOLVED IN TRANSCRIPTIONAL MECHANISM.	1.19466	1.35415	0.96244	5.00457	3.3478
	Rv0611c	Rv0611c	Hypothetical protein	Conserved hypotheticals	Rv0611c	MtH37Rv-0611c (4O21)	HYPOTHETICAL PROTEIN	UNKNOWN	0.987421	0.772556	0.98782	2.68186	1.90603
	Rv0634A	Rv0634A	Unknown protein	Conserved hypotheticals	Rv0634A	MtH37Rv-0634A (11E14)	HYPOTHETICAL PROTEIN	UNKNOWN	3.71187	3.15185	0.986163	3.25145	3.87381
	Rv0634B	rpmG2	50S ribosomal protein L33 RpmG2	Information pathways	rpmG2	MtH37Rv-0634B (11F14)	PROBABLE 50S RIBOSOMAL PROTEIN L33 RPMG2	INVOLVED IN TRANSLATION MECHANISM.	3.23085	4.65837	0.925784	4.61151	3.52327
	Rv0634c	Rv0634c	Possible glyoxalase II (hydroxyacylglutathione hydrolase) (GLX II)	Virulence, detox and adaptation	Rv0634c	MtH37Rv-0634c (4K23)	POSSIBLE GLYOXALASE II (HYDROXYACYLGLUTATHIONE HYDROLASE) (GLX II)	THOUGHT TO BE INVOLVED IN GLYOXAL PATHWAY. THIOLESTERASE THAT CATALYSES THE HYDROLYSIS OF S-D-LACTOYL-GLUTATHIONE TO FORM GLUTATHIONE AND D-LACTIC ACID [CATALYTIC ACTIVITY: (S)-(2-hydroxyacyl)glutathione + H2O = glutathione + a 2-hydroxy acid anion].	2.25578	2.35595	0.941936	3.83264	3.07643
	Rv0635	hadA	(3R)-hydroxyacyl-ACP dehydratase subunit HadA	Intermediate metabolism and respiration	Rv0635	MtH37Rv-0635 (4L23)	CONSERVED HYPOTHETICAL PROTEIN	FUNCTION UNKNOWN	1.93899	2.30615	0.959375	2.61099	1.8098
	Rv0638	secE1	Probable preprotein translocase SecE1	Cell wall and cell processes	secE1	MtH37Rv-0638 (9I22)	PROBABLE PREPROTEIN TRANSLOCASE SECE1	ESSENTIAL FOR PROTEIN EXPORT.	1.66034	1.69053	0.996285	5.95839	2.07943
	Rv0639	nusG	Probable transcription antitermination protein NusG	Information pathways	nusG	MtH37Rv-0639 (9J22)	PROBABLE TRANSCRIPTION ANTITERMINATION PROTEIN NUSG	INFLUENCES TRANSCRIPTION TERMINATION AND ANTITERMINATION. ACTS AS A COMPONENT OF THE TRANSCRIPTION COMPLEX, AND INTERACTS WITH THE TERMINATION FACTOR RHO AND RNA POLYMERASE.	1.33955	1.80081	0.967906	4.5423	1.37947
	Rv0640	rplK	50S ribosomal protein L11 RplK	Information pathways	rplK	MtH37Rv-0640 (9K22)	PROBABLE 50S RIBOSOMAL PROTEIN L11 RPLK	THIS PROTEIN BINDS DIRECTLY TO 23S RIBOSOMAL RNA.	1.36388	1.54145	0.970237	3.06785	1.36596
	Rv0642c	mmaA4	Methoxy mycolic acid synthase 4 MmaA4 (methyl mycolic acid synthase 4) (MMA4) (hydroxy mycolic acid synthase)	Lipid metabolism	mmaA4	MtH37Rv-0642c (9M22)	METHOXY MYCOLIC ACID SYNTHASE 4 MMAA4 (METHYL MYCOLIC ACID SYNTHASE 4) (MMA4) (HYDROXY MYCOLIC ACID SYNTHASE)	INVOLVED IN MYCOLIC ACIDS MODIFICATION. CATALYZES UNUSUAL S-ADENOSYL-METHIONINE-DEPENDENT TRANSFORMATION OF A CIS-OLEFIN MYCOLIC ACID INTO A SECONDARY ALCOHOL. CATALYZES INTRODUCTION OF A HYDROXYL GROUP AT THE DISTAL POSITION ON MYCOLIC ACID CHAINS TO PRODUCE THE HYDROXYL MYCOLATE. Mycolic acids represent a major constituent of the mycobacterial cell wall complex. Methyl transfer results in forma…	2.89264	2.44163	0.974794	2.19771	2.26909
	Rv0654	Rv0654	Probable dioxygenase	Intermediate metabolism and respiration	Rv0654	MtH37Rv-0654 (4I24)	PROBABLE DIOXYGENASE	FUNCTION UNKNOWN; PROBABLY INVOLVED IN CELLULAR METABOLISM.	0.771789	0.888163	0.98523	2.94908	4.23479
	Rv0659c	mazF2	Toxin MazF2	Virulence, detox and adaptation	Rv0659c	MtH37Rv-0659c (9O23)	CONSERVED HYPOTHETICAL PROTEIN	FUNCTION UNKNOWN	1.67462	2.71875	0.976925	2.76664	1.12729
	Rv0660c	mazE2	Possible antitoxin MazE2	Virulence, detox and adaptation	Rv0660c	MtH37Rv-0660c (9P23)	CONSERVED HYPOTHETICAL PROTEIN	FUNCTION UNKNOWN	1.24189	1.6129	0.991543	3.16647	1.53149
	Rv0667	rpoB	DNA-directed RNA polymerase (beta chain) RpoB (transcriptase beta chain) (RNA polymerase beta subunit)	Information pathways	rpoB	MtH37Rv-0667 (4O24)	DNA-DIRECTED RNA POLYMERASE (BETA CHAIN) RPOB (TRANSCRIPTASE BETA CHAIN) (RNA POLYMERASE BETA SUBUNIT)	CATALYZES THE TRANSCRIPTION OF DNA INTO RNA USING THE FOUR RIBONUCLEOSIDE TRIPHOSPHATES AS SUBSTRATES [CATALYTIC ACTIVITY: N NUCLEOSIDE TRIPHOSPHATE = N DIPHOSPHATE + {RNA}(N)].	2.24717	1.93609	0.969236	7.24482	7.5661
	Rv0668	rpoC	DNA-directed RNA polymerase (beta' chain) RpoC (transcriptase beta' chain) (RNA polymerase beta' subunit).	Information pathways	rpoC	MtH37Rv-0668 (4P24)	DNA-DIRECTED RNA POLYMERASE (BETA' CHAIN) RPOC (TRANSCRIPTASE BETA' CHAIN) (RNA POLYMERASE BETA' SUBUNIT).	CATALYZES THE TRANSCRIPTION OF DNA INTO RNA USING THE FOUR RIBONUCLEOSIDE TRIPHOSPHATES AS SUBSTRATES [CATALYTIC ACTIVITY: N NUCLEOSIDE TRIPHOSPHATE = N DIPHOSPHATE + {RNA}(N)].	1.34047	1.57649	0.976955	2.13009	1.30035
	Rv0677c	mmpS5	Possible conserved membrane protein MmpS5	Cell wall and cell processes	mmpS5	MtH37Rv-0677c (3N13)	POSSIBLE CONSERVED MEMBRANE PROTEIN MMPS5	UNKNOWN.	1.83344	2.80085	0.983571	4.90327	2.53486
	Rv0678	Rv0678	Conserved protein	Conserved hypotheticals	Rv0678	MtH37Rv-0678 (3O13)	CONSERVED HYPOTHETICAL PROTEIN	FUNCTION UNKNOWN	1.24767	1.42595	0.990096	2.30047	1.99254
	Rv0682	rpsL	30S ribosomal protein S12 RpsL	Information pathways	rpsL	MtH37Rv-0682 (9P24)	PROBABLE 30S RIBOSOMAL PROTEIN S12 RPSL	PROTEIN S12 IS INVOLVED IN THE TRANSLATION INITIATION STEP.	3.02282	3.66349	0.995462	3.15799	2.14883
	Rv0683	rpsG	30S ribosomal protein S7 RpsG	Information pathways	rpsG	MtH37Rv-0683 (3J14)	PROBABLE 30S RIBOSOMAL PROTEIN S7 RPSG	PROTEIN S7 BINDS SPECIFICALLY TO PART OF THE 3' END OF 16S RIBOSOMAL RNA.	3.09073	4.44887	0.957974	5.14004	2.90291
	Rv0684	fusA1	Probable elongation factor G FusA1 (EF-G)	Information pathways	fusA1	MtH37Rv-0684 (3K14)	PROBABLE ELONGATION FACTOR G FUSA1 (EF-G)	THIS PROTEIN PROMOTES THE GTP-DEPENDENT TRANSLOCATION OF THE NASCENT PROTEIN CHAIN FROM THE A-SITE TO THE P-SITE OF THE RIBOSOME.	1.6996	2.04725	0.970573	2.26692	1.42453
	Rv0686	Rv0686	Probable membrane protein	Cell wall and cell processes	Rv0686	MtH37Rv-0686 (3M14)	PROBABLE MEMBRANE PROTEIN	UNKNOWN	1.58774	1.32906	0.975532	2.36772	2.33348
	Rv0701	rplC	50S ribosomal protein L3 RplC	Information pathways	rplC	MtH37Rv-0701 (3N15)	PROBABLE 50S RIBOSOMAL PROTEIN L3 RPLC	THIS PROTEIN BINDS DIRECTLY TO 23S RIBOSOMAL RNA AND MAY PARTICIPATE IN THE FORMATION OF THE PEPTIDYLTRANSFERASE CENTER OF THE RIBOSOME.	2.82908	3.84909	0.9711	3.33146	4.21564
	Rv0702	rplD	50S ribosomal protein L4 RplD	Information pathways	rplD	MtH37Rv-0702 (3O15)	PROBABLE 50S RIBOSOMAL PROTEIN L4 RPLD	THIS PROTEIN BINDS DIRECTLY AND SPECIFICALLY TO 23S RRNA.	2.90592	3.48963	0.975399	3.04251	2.52923
	Rv0714	rplN	50S ribosomal protein L14 RplN	Information pathways	rplN	MtH37Rv-0714 (9B2)	PROBABLE 50S RIBOSOMAL PROTEIN L14 RPLN	THIS PROTEIN BINDS DIRECTLY TO 23S RIBOSOMAL RNA.	2.07068	2.60014	0.957136	1.98883	2.63227
	Rv0724	sppA	Possible protease IV SppA (endopeptidase IV) (signal peptide peptidase)	Cell wall and cell processes	sppA	MtH37Rv-0724 (3L17)	POSSIBLE PROTEASE IV SPPA (ENDOPEPTIDASE IV) (SIGNAL PEPTIDE PEPTIDASE)	INVOLVED IN DIGESTION OF THE CLEAVED SIGNAL PEPTIDES. THIS ACTIVITY IS NECESSARY TO MAINTAIN PROPER SECRETION OF MATURE PROTEINS ACROSS THE MEMBRANE.	0.954068	1.39279	0.948702	3.01905	2.45617
	Rv0724A	Rv0724A	Conserved hypothetical protein	Conserved hypotheticals	Rv0724A	MtH37Rv-0724A (11G14)	CONSERVED HYPOTHETICAL PROTEIN	FUNCTION UNKNOWN	0.700921	1.04065	0.967221	4.05744	1.19824
	Rv0756c	Rv0756c	Unknown protein	Conserved hypotheticals	Rv0756c	MtH37Rv-0756c (3L19)	HYPOTHETICAL PROTEIN	UNKNOWN	1.2035	1.03911	0.983086	2.00759	1.19744
	Rv0757	phoP	Possible two component system response transcriptional positive regulator PhoP	Regulatory proteins	phoP	MtH37Rv-0757 (3M19)	POSSIBLE TWO COMPONENT SYSTEM RESPONSE TRANSCRIPTIONAL POSITIVE REGULATOR PHOP	INVOLVED IN TRANSCRIPTIONAL MECHANISM. PART OF THE TWO COMPONENT REGULATORY SYSTEM PHOP/PHOQ. THIS PROTEIN IS THOUGHT TO BE A POSITIVE REGULATOR FOR THE PHOSPHATE REGULON, REQUIRED FOR INTRACELLULAR GROWTH. TRANSCRIPTION OF THIS OPERON IS POSITIVELY REGULATED BY PHOB AND PHOR|Rv0758 WHEN PHOSPHATE IS LIMITED.	1.64413	1.17133	0.977601	2.26001	2.02705
	Rv0778	cyp126	Possible cytochrome P450 126 Cyp126	Intermediate metabolism and respiration	cyp126	MtH37Rv-0778 (3L21)	POSSIBLE CYTOCHROME P450 126 CYP126	CYTOCHROMES P450 ARE A GROUP OF HEME-THIOLATE MONOOXYGENASES. THEY OXIDIZE A VARIETY OF STRUCTURALLY UNRELATED COMPOUNDS, INCLUDING STEROIDS, FATTY ACIDS, AND XENOBIOTICS.	1.48703	1.5647	0.995017	2.17811	0.996726
	Rv0787A	Rv0787A	Conserved protein	Conserved hypotheticals	Rv0787A	MtH37Rv-0787A (11B15)	CONSERVED HYPOTHETICAL PROTEIN	FUNCTION UNKNOWN	2.22528	2.58115	0.978812	5.44752	3.69423
	Rv0788	purQ	Probable phosphoribosylformylglycinamidine synthase I PURG (FGAM synthase I)	Intermediate metabolism and respiration	purQ	MtH37Rv-0788 (3L22)	PROBABLE PHOSPHORIBOSYLFORMYLGLYCINAMIDINE SYNTHASE I PURG (FGAM SYNTHASE I)	INVOLVED IN DE NOVO PURINE BIOSYNTHESIS (AT THE FOURTH STEP) [CATALYTIC ACTIVITY: ATP + 5'-phosphoribosylformylglycinamide + L-glutamine + H2O = ADP + phosphate + 5'-phosphoribosylformylglycinamidine + L-glutamate].	1.07056	1.17236	0.984455	2.17895	4.43141
	Rv0809	purM	Probable phosphoribosylformylglycinamidine CYCLO-ligase PurM (AIRS) (phosphoribosyl-aminoimidazole synthetase) (air synthase)	Intermediate metabolism and respiration	purM	MtH37Rv-0809 (3J24)	PROBABLE PHOSPHORIBOSYLFORMYLGLYCINAMIDINE CYCLO-LIGASE PURM (AIRS) (PHOSPHORIBOSYL-AMINOIMIDAZOLE SYNTHETASE) (AIR SYNTHASE)	INVOLVED IN DE NOVO PURINE BIOSYNTHESIS (AT THE FIFTH STEP) [CATALYTIC ACTIVITY: ATP + 5'-PHOSPHORIBOSYLFORMYLGLYCINAMIDINE = ADP + PHOSPHATE + 5'-PHOSPHORIBOSYL-5-AMINOIMIDAZOLE].	0.852955	1.10406	0.989479	3.90807	3.73454
	Rv0810c	Rv0810c	Conserved hypothetical protein	Conserved hypotheticals	Rv0810c	MtH37Rv-0810c (9G6)	CONSERVED HYPOTHETICAL PROTEIN	FUNCTION UNKNOWN	1.526	1.34095	0.978831	5.26462	1.94106
	Rv0811c	Rv0811c	Conserved protein	Conserved hypotheticals	Rv0811c	MtH37Rv-0811c (3K24)	CONSERVED HYPOTHETICAL PROTEIN	FUNCTION UNKNOWN	1.03022	0.958196	0.987875	2.71963	1.59753
	Rv0821c	phoY2	Probable phosphate-transport system transcriptional regulatory protein PhoY2	Cell wall and cell processes	phoY2	MtH37Rv-0821c (10B13)	PROBABLE PHOSPHATE-TRANSPORT SYSTEM TRANSCRIPTIONAL REGULATORY PROTEIN PHOY2	INVOLVED IN TRANSCRIPTIONAL REGULATION OF ACTIVE TRANSPORT OF INORGANIC PHOSPHATE ACROSS THE MEMBRANE.	1.25471	1.50047	0.995609	4.92641	1.07549
	Rv0831c	Rv0831c	Conserved protein	Conserved hypotheticals	Rv0831c	MtH37Rv-0831c (4O1)	CONSERVED HYPOTHETICAL PROTEIN	FUNCTION UNKNOWN	2.9198	3.54655	0.997185	2.92369	3.10973
	Rv0839	Rv0839	Conserved hypothetical protein	Conserved hypotheticals	Rv0839	MtH37Rv-0839 (4L2)	CONSERVED HYPOTHETICAL PROTEIN	FUNCTION UNKNOWN	0.516625	0.682896	0.957529	5.03408	5.76961
	Rv0840c	pip	Probable proline iminopeptidase Pip (prolyl aminopeptidase) (pap)	Intermediate metabolism and respiration	pip	MtH37Rv-0840c (4M2)	PROBABLE PROLINE IMINOPEPTIDASE PIP (PROLYL AMINOPEPTIDASE) (PAP)	SPECIFICALLY CATALYZES THE REMOVAL OF N-TERMINAL PROLINE RESIDUES FROM PEPTIDES. THOUGHT TO RELEASE THE N-TERMINAL PROLINE FROM THE DIPEPTIDES, PRO-PRO, PRO-GLN, PRO-TRP AND PRO-TYR; ALSO FROM AMIDES (PRO-BETA NA) AND OLIGOPEPTIDES, PRO-LEU-GLYNH2, PRO-LEU-GLY AND PRO-PHE-GLY-LYS. HIGHER ACTIVITY TOWARD SMALL PEPTIDES (UP TO THREE RESIDUES), BUT VERY LOW ACTIVITY FOR LONGER PEPTIDES [CATALYTIC AC…	0.595786	0.629717	0.981616	2.13207	17.645
	Rv0841	Rv0841	Probable conserved transmembrane protein	Cell wall and cell processes	Rv0841	MtH37Rv-0841 (4N2)	PROBABLE CONSERVED TRANSMEMBRANE PROTEIN	UNKNOWN	0.545891	0.668231	0.981545	4.70149	43.0517
	Rv0857	Rv0857	Conserved hypothetical protein	Conserved hypotheticals	Rv0857	MtH37Rv-0857 (10F14)	CONSERVED HYPOTHETICAL PROTEIN	FUNCTION UNKNOWN	1.95169	2.05108	0.984111	3.04372	2.38481
	Rv0859	fadA	Possible acyl-CoA thiolase FadA	Lipid metabolism	fadA	MtH37Rv-0859 (10G14)	POSSIBLE ACYL-COA THIOLASE FADA	FUNCTION UNKNOWN, BUT INVOLVEMENT IN LIPID METABOLISM.	3.85725	1.89742	0.972177	4.34525	4.52646
	Rv0860	fadB	Probable fatty oxidation protein FadB	Lipid metabolism	fadB	MtH37Rv-0860 (4L4)	PROBABLE FATTY OXIDATION PROTEIN FADB	INVOLVED IN FATTY ACID METABOLISM (PROBABLY IN FATTY ACID BETA-OXIDATION CYCLE).	3.17022	1.6696	0.997326	3.78417	2.73053
	Rv0863	Rv0863	Conserved hypothetical protein	Conserved hypotheticals	Rv0863	MtH37Rv-0863 (10H14)	CONSERVED HYPOTHETICAL PROTEIN	FUNCTION UNKNOWN	2.41472	2.1603	0.96192	2.10811	1.36318
	Rv0903c	prrA	Two component response transcriptional regulatory protein PrrA	Regulatory proteins	prrA	MtH37Rv-0903c (4I8)	TWO COMPONENT RESPONSE TRANSCRIPTIONAL REGULATORY PROTEIN PRRA	TRANSCRIPTIONAL REGULATOR PART OF THE TWO COMPONENT REGULATORY SYSTEM PRRA/PRRB. THOUGHT TO BE INVOLVED IN THE ENVIRONMENTAL ADAPTATION , SPECIFICALLY IN AN EARLY PHASE OF THE INTRACELLULAR GROWTH.	1.09621	1.45733	0.992806	2.57557	2.50209
	Rv0913c	Rv0913c	Possible dioxygenase	Intermediate metabolism and respiration	Rv0913c	MtH37Rv-0913c (4P8)	POSSIBLE DIOXYGENASE	FUNCTION UNKNOWN; PROBABLY INVOLVED IN CELLULAR METABOLISM.	2.71924	1.80599	0.935276	2.4491	1.79598
	Rv0932c	pstS2	Periplasmic phosphate-binding lipoprotein PstS2 (PBP-2) (PstS2)	Cell wall and cell processes	pstS2	MtH37Rv-0932c (10F17)	PERIPLASMIC PHOSPHATE-BINDING LIPOPROTEIN PSTS2 (PBP-2) (PSTS2)	INVOLVED IN ACTIVE TRANSPORT OF INORGANIC PHOSPHATE ACROSS THE MEMBRANE (IMPORT). THIS IS ONE OF THE PROTEINS REQUIRED FOR BINDING-PROTEIN-MEDIATED PHOSPHATE TRANSPORT.	2.69851	1.99413	0.945781	2.41002	1.85847
	Rv0942	Rv0942	Hypothetical protein	Conserved hypotheticals	Rv0942	MtH37Rv-0942 (10C18)	HYPOTHETICAL PROTEIN	UNKNOWN	1.22959	1.32819	0.99859	2.67729	1.78184
	Rv0979A	rpmF	50S ribosomal protein L32 RpmF	Information pathways	rpmF	MtH37Rv-0979A (11C15)	PROBABLE 50S RIBOSOMAL PROTEIN L32 RPMF	INVOLVED IN TRANSLATION MECHANISM.	1.51401	1.70015	0.988923	2.64802	1.70173
	Rv0981	mprA	Mycobacterial persistence regulator MRPA (two component response transcriptional regulatory protein)	Regulatory proteins	mprA	MtH37Rv-0981 (8G13)	MYCOBACTERIAL PERSISTENCE REGULATOR MRPA (TWO COMPONENT RESPONSE TRANSCRIPTIONAL REGULATORY PROTEIN)	REGULATOR PART OF A TWO COMPONENT REGULATORY SYSTEM (SUPPOSED MPRAB SYSTEM).	1.59897	1.27364	0.961789	2.18126	1.75808
	Rv0996	Rv0996	Probable conserved transmembrane protein	Cell wall and cell processes	Rv0996	MtH37Rv-0996 (5B4)	PROBABLE CONSERVED TRANSMEMBRANE PROTEIN	UNKNOWN	3.55774	4.0986	0.942819	7.62526	7.77329
	Rv1004c	Rv1004c	Probable membrane protein	Cell wall and cell processes	Rv1004c	MtH37Rv-1004c (8B14)	PROBABLE MEMBRANE PROTEIN	UNKNOWN	0.801351	0.910974	0.990198	1.99168	1.77151
	Rv1009	rpfB	Probable resuscitation-promoting factor RpfB	Cell wall and cell processes	rpfB	MtH37Rv-1009 (8C14)	Probable resuscitation-promoting factor rpfB	THOUGHT TO PROMOTE THE RESUSCITATION AND GROWTH OF DORMANT, NONGROWING CELL. COULD ALSO STIMULATES THE GROWTH OF SEVERAL OTHER HIGH G+C GRAM+ ORGANISMS, e.g. Mycobacterium avium, Mycobacterium bovis (BCG), Mycobacterium kansasii, Mycobacterium smegmatis.	1.51914	1.60139	0.983472	2.79817	2.35747
	Rv1017c	prsA	Probable ribose-phosphate pyrophosphokinase PrsA (phosphoribosyl pyrophosphate synthetase) (PRPP synthetase)	Intermediate metabolism and respiration	prsA	MtH37Rv-1017c (5D6)	PROBABLE RIBOSE-PHOSPHATE PYROPHOSPHOKINASE PRSA (Phosphoribosyl pyrophosphate synthetase) (PRPP synthetase)	Catalyzes the formation of PRPP from ATP and ribose 5-phosphate. PRPP is then used in various biosynthetic pathways, as for example in the formation of purines, pyrimidines, histidine and tryptophan. [CATALYTIC ACTIVITY: ATP + D-ribose 5-phosphate = AMP + 5-phospho-alpha-D-ribose 1-diphosphate]	1.78919	1.74397	0.940921	2.36374	2.50499
	Rv1018c	glmU	Probable UDP-N-acetylglucosamine pyrophosphorylase GlmU	Cell wall and cell processes	glmU	MtH37Rv-1018c (5E6)	Probable UDP-N-acetylglucosamine pyrophosphorylase glmU	PEPTIDOGLYCAN AND LIPOPOLYSACCHARIDE BIOSYNTHESIS	1.9713	2.01231	0.99338	3.8736	2.36654
	Rv1028A	kdpF	Probable membrane protein KdpF	Cell wall and cell processes	kdpF	MtH37Rv-1028A (11D15)	Probable membrane protein kdpF	THOUGHT TO BE INVOLVED IN STABILIZATION OF THE KDP COMPLEX.	0.450716	2.93622	0.99253	2.23803	2.09311
	Rv1028c	kdpD	Probable sensor protein KdpD	Regulatory proteins	kdpD	MtH37Rv-1028c (5G7)	PROBABLE SENSOR PROTEIN KDPD	MEMBER OF THE TWO-COMPONENT REGULATORY SYSTEM KDPD/KDPE INVOLVED IN THE REGULATION OF THE KDP OPERON. KDPD MAY FUNCTION AS A MEMBRANE-ASSOCIATED PROTEIN KINASE THAT PHOSPHORYLATES KDPE|Rv1027c IN RESPONSE TO ENVIRONMENTAL SIGNALS.	0.261981	1.14334	0.964918	2.40958	2.10265
	Rv1052	Rv1052	Hypothetical protein	Conserved hypotheticals	Rv1052	MtH37Rv-1052 (8G15)	HYPOTHETICAL PROTEIN	UNKNOWN	0.738695	1.34992	0.97675	2.30062	2.09851
	Rv1059	Rv1059	Conserved protein	Conserved hypotheticals	Rv1059	MtH37Rv-1059 (5H9)	CONSERVED HYPOTHETICAL PROTEIN	FUNCTION UNKNOWN	1.17756	2.0201	0.965025	2.34266	2.16849
	Rv1061	Rv1061	Conserved protein	Conserved hypotheticals	Rv1061	MtH37Rv-1061 (5B10)	CONSERVED HYPOTHETICAL PROTEIN	FUNCTION UNKNOWN	1.28371	1.83954	0.978587	2.58912	2.42935
	Rv1075c	Rv1075c	Conserved exported protein	Cell wall and cell processes	Rv1075c	MtH37Rv-1075c (5D11)	CONSERVED EXPORTED PROTEIN	FUNCTION UNKNOWN	1.20467	1.83428	0.98733	3.04907	4.69687
	Rv1079	metB	Cystathionine gamma-synthase MetB (CGS) (O-succinylhomoserine [thiol]-lyase)	Intermediate metabolism and respiration	metB	MtH37Rv-1079 (5G11)	PROBABLE CYSTATHIONINE GAMMA-SYNTHASE METB (CGS) (O-SUCCINYLHOMOSERINE [THIOL]-LYASE)	INVOLVED IN METHIONINE BIOSYNTHESIS: CONVERTS O-SUCCINYL-L-HOMOSERINE TO CYSTATHIONINE [CATALYTIC ACTIVITY : O-SUCCINYL-L-HOMOSERINE + L-CYSTEINE = CYSTATHIONINE + SUCCINATE (CAN ALSO USE HYDROGEN SULFIDE AND METHANETHIOL AS SUBSTRATES)].	0.634237	1.83086	0.957292	5.27458	6.26026
	Rv1082	mca	Mycothiol conjugate amidase Mca (mycothiol S-conjugate amidase)	Virulence, detox and adaptation	mca	MtH37Rv-1082 (5B12)	Mycothiol conjugate amidase Mca (Mycothiol S-conjugate amidase)	Mycothiol-dependent detoxification enzyme, involved in mycothiol biosynthesis.	1.60085	2.10781	0.997376	4.33318	4.27604
	Rv1086	Rv1086	Short (C15) chain Z-isoprenyl diphosphate synthase (Z-FPP synthase) (Z-farnesyl diphosphate synthase) (Z-FPP synthetase) (Z-farnesyl diphosphate synthetase) (geranyltranstransferase) (farnesyl pyrophosphate synthetase)	Cell wall and cell processes	Rv1086	MtH37Rv-1086 (8A17)	SHORT (C15) CHAIN Z-ISOPRENYL DIPHOSPHATE SYNTHASE (Z-FPP SYNTHASE) (Z-FARNESYL DIPHOSPHATE SYNTHASE) (Z-FPP SYNTHETASE) (Z-FARNESYL DIPHOSPHATE SYNTHETASE) (GERANYLTRANSTRANSFERASE) (FARNESYL PYROPHOSPHATE SYNTHETASE)	CATALYZES THE FIRST COMMITTED STEP IN THE SYNTHESIS OF DECAPRENYL DIPHOSPHATE, A MOLECULE WHICH HAS A CENTRAL ROLE IN THE BIOSYNTHESIS OF MOST FEATURES OF THE MYCOBACTERIAL CELL WALL. ADDS ONE ISOPRENE UNIT TO OMEGA,E-GERANYL DIPHOSPHATE. THE PRODUCT, OMEGA,E, Z-FARNESYL DIPHOSPHATE, IS THE PUTATIVE SUBSTRATE OF Rv2361c PRODUCT [CATALYTIC ACTIVITY: Geranyl diphosphate + isopentenyl diphosphate = …	0.855208	1.02208	0.983389	2.41194	0.881124
	Rv1109c	Rv1109c	Conserved protein	Conserved hypotheticals	Rv1109c	MtH37Rv-1109c (7I2)	CONSERVED HYPOTHETICAL PROTEIN	FUNCTION UNKNOWN	2.08839	2.40991	0.922036	2.48976	1.46758
	Rv1110	lytB2	Probable LYTB-related protein LytB2	Cell wall and cell processes	lytB2	MtH37Rv-1110 (7J2)	PROBABLE LYTB-RELATED PROTEIN LYTB2	NOT KNOWN. IN OTHER ORGANISMS, LYTB PRODUCT IS INVOLVED IN PENICILLIN TOLERANCE AND CONTROL OF THE STRINGENT RESPONSE.	1.32639	2.32429	0.968533	4.05803	0.903375
	Rv1144	Rv1144	Probable short-chain type dehydrogenase/reductase	Intermediate metabolism and respiration	Rv1144	MtH37Rv-1144 (7P4)	PROBABLE SHORT-CHAIN TYPE DEHYDROGENASE/REDUCTASE	FUNCTION UNKNOWN; SUPPOSED INVOLVED IN CELLULAR METABOLISM.	0.617824	3.09333	0.945977	5.28526	1.87949
	Rv1149	Rv1149	Possible transposase	Insertion sequences and phages	Rv1149	MtH37Rv-1149 (8G19)	POSSIBLE TRANSPOSASE [FIRST PART]	POSSIBLY REQUIRED FOR THE TRANSPOSITION OF AN INSERTION ELEMENT	1.63695	1.26668	0.966011	2.23663	2.55806
	Rv1153c	omt	Probable O-methyltransferase Omt	Lipid metabolism	omt	MtH37Rv-1153c (7N5)	PROBABLE O-METHYLTRANSFERASE OMT	FUNCTION UNKNOWN, BUT SUPPOSED INVOLVED IN LIPID METABOLISM	1.15373	1.91135	0.970543	2.52101	3.71593
	Rv1159A	Rv1159A	Unknown protein	Conserved hypotheticals	Rv1159A	MtH37Rv-1159A (11I1)	HYPOTHETICAL PROTEIN	UNKNOWN	1.22814	1.19446	0.983116	2.94258	1.24482
	Rv1162	narH	Probable respiratory nitrate reductase (beta chain) NarH	Intermediate metabolism and respiration	narH	MtH37Rv-1162 (7K6)	PROBABLE RESPIRATORY NITRATE REDUCTASE (BETA CHAIN) NARH	NITRATE REDUCTION [CATALYTIC ACTIVITY: Nitrite + acceptor = nitrate + reduced acceptor].	1.50497	1.41747	0.940509	8.75071	6.24383
	Rv1174c	TB8.4	Low molecular weight T-cell antigen TB8.4	Cell wall and cell processes	Rv1174c	MtH37Rv-1174c (8C21)	HYPOTHETICAL PROTEIN	UNKNOWN	1.534	1.41884	0.983857	3.25872	1.31554
	Rv1185c	fadD21	Probable fatty-acid-AMP ligase FadD21 (fatty-acid-AMP synthetase) (fatty-acid-AMP synthase)	Lipid metabolism	fadD21	MtH37Rv-1185c (8A22)	PROBABLE FATTY-ACID--COA LIGASE FADD21 (FATTY-ACID-COA SYNTHETASE) (FATTY-ACID-COA SYNTHASE)	FUNCTION UNKNOWN, BUT SUPPOSED INVOLVED IN LIPID METABOLISM.	2.22855	2.99475	0.937059	2.76511	0.629653
	Rv1213	glgC	Glucose-1-phosphate adenylyltransferase GlgC (ADP-glucose synthase) (ADP-glucose pyrophosphorylase)	Intermediate metabolism and respiration	glgC	MtH37Rv-1213 (7H15)	PROBABLE GLUCOSE-1-PHOSPHATE ADENYLYLTRANSFERASE GLGC (ADP-glucose synthase) (ADP-glucose pyrophosphorylase)	INVOLVED IN GLYCOGEN BIOSYNTHESIS (FIRST STEP) [CATALYTIC ACTIVITY:ATP + ALPHA-D-GLUCOSE 1-PHOSPHATE = DIPHOSPHATE + ADP-GLUCOSE].	1.39422	2.29591	0.958829	1.93877	1.47741
	Rv1221	sigE	Alternative RNA polymerase sigma factor SigE	Information pathways	sigE	MtH37Rv-1221 (7G16)	ALTERNATIVE RNA POLYMERASE SIGMA FACTOR SIGE	THE SIGMA FACTOR IS AN INITIATION FACTOR THAT PROMOTES ATTACHMENT OF THE RNA POLYMERASE TO SPECIFIC INITIATION SITES AND THEN IS RELEASED. SEEMS REGULATED BY SIGH (Rv3223c PRODUCT).	0.95818	1.06613	0.953748	3.22835	7.04912
	Rv1222	rseA	Anti-sigma factor RseA	Information pathways	Rv1222	MtH37Rv-1222 (7H16)	CONSERVED HYPOTHETICAL PROTEIN	FUNCTION UNKNOWN	1.20519	0.990643	0.995555	2.33196	6.39816
	Rv1223	htrA	Probable serine protease HtrA (DEGP protein)	Intermediate metabolism and respiration	htrA	MtH37Rv-1223 (8C23)	PROBABLE SERINE PROTEASE HTRA (DEGP PROTEIN)	POSSIBLY HYDROLYZES PEPTIDES AND/OR PROTEINS (SEEMS TO CLEAVE PREFERENTIALLY AFTER SERINE RESIDUE).	1.24336	1.30679	0.985653	2.65663	5.79861
	Rv1247c	relB	Antitoxin RelB	Virulence, detox and adaptation	Rv1247c	MtH37Rv-1247c (8C24)	CONSERVED HYPOTHETICAL PROTEIN	FUNCTION UNKNOWN	1.28979	1.47264	0.965733	2.07429	1.75786
	Rv1253	deaD	Probable cold-shock DeaD-box protein A homolog DeaD (ATP-dependent RNA helicase dead homolog)	Information pathways	deaD	MtH37Rv-1253 (7L7)	PROBABLE COLD-SHOCK DEAD-BOX PROTEIN A HOMOLOG DEAD (ATP-dependent RNA helicase deaD homolog)	HAS A HELIX-DESTABILIZING ACTIVITY	1.21624	1.6381	0.969932	2.19088	1.9167
	Rv1257c	Rv1257c	Probable oxidoreductase	Intermediate metabolism and respiration	Rv1257c	MtH37Rv-1257c (7P7)	PROBABLE OXIDOREDUCTASE	FUNCTION UNKNOWN; PROBABLY INVOLVED IN CELLULAR METABOLISM	0.827519	2.23817	0.955901	2.58648	3.32947
	Rv1274	lprB	Possible lipoprotein LprB	Cell wall and cell processes	lprB	MtH37Rv-1274 (9A7)	POSSIBLE LIPOPROTEIN LPRB	UNKNOWN	1.91881	1.88938	0.977566	2.21554	1.66668
	Rv1275	lprC	Possible lipoprotein LprC	Cell wall and cell processes	lprC	MtH37Rv-1275 (9B7)	POSSIBLE LIPOPROTEIN LPRC	UNKNOWN	1.87918	1.84938	0.963474	2.44182	1.90359
	Rv1294	thrA	Probable homoserine dehydrogenase ThrA	Intermediate metabolism and respiration	thrA	MtH37Rv-1294 (7J11)	PROBABLE HOMOSERINE DEHYDROGENASE THRA	INVOLVED IN THE CONVERSION OF L-ASPARTATE TO HOMOSERINE (THIRD STEP). HOMOSERINE PARTICIPATES IN THE BIOSYNTHESIS OF THREONINE AND THEN ISOLEUCINE AND IN THE BIOSYNTHESIS OF METHIONINE [CATALYTIC ACTIVITY : L-HOMOSERINE + NAD(P)(+) = L-ASPARTATE 4-SEMIALDEHYDE + NAD(P)H.]	1.37747	1.95503	0.954891	2.68654	1.93072
	Rv1297	rho	Probable transcription termination factor Rho homolog	Information pathways	rho	MtH37Rv-1297 (7M11)	PROBABLE TRANSCRIPTION TERMINATION FACTOR RHO HOMOLOG	FACILITATES TRANSCRIPTION TERMINATION BY A MECHANISM THAT INVOLVES RHO BINDING TO THE NASCENT RNA, ACTIVATION OF RHO'S RNA-DEPENDENT ATPASE ACTIVITY, AND RELEASE OF THE MRNA FROM THE DNA TEMPLATE	1.46679	1.14841	0.938809	3.0625	2.81827
	Rv1298	rpmE	50S ribosomal protein L31 RpmE	Information pathways	rpmE	MtH37Rv-1298 (9F7)	PROBABLE 50S RIBOSOMAL PROTEIN L31 RPME	INVOLVED IN TRANSLATION	1.65912	1.94219	0.961242	7.49112	8.39611
	Rv1299	prfA	Probable peptide chain release factor 1 PrfA (RF-1)	Information pathways	prfA	MtH37Rv-1299 (7N11)	PROBABLE PEPTIDE CHAIN RELEASE FACTOR 1 PRFA (RF-1)	PEPTIDE CHAIN RELEASE FACTOR 1 DIRECTS THE TERMINATION OF TRANSLATION IN RESPONSE TO THE PEPTIDE CHAIN TERMINATION CODONS UAG AND UAA	1.17743	1.45964	0.944722	2.99764	1.77092
	Rv1322A	Rv1322A	Conserved protein	Conserved hypotheticals	Rv1322A	MtH37Rv-1322A (11K1)	CONSERVED HYPOTHETICAL PROTEIN	FUNCTION UNKNOWN	2.22399	1.68851	0.987422	2.05798	1.52375
	Rv1323	fadA4	Probable acetyl-CoA acetyltransferase FadA4 (acetoacetyl-CoA thiolase)	Lipid metabolism	fadA4	MtH37Rv-1323 (7H19)	PROBABLE ACETYL-COA ACETYLTRANSFERASE FADA4 (ACETOACETYL-COA THIOLASE)	FUNCTION UNKNOWN, BUT SUPPOSED INVOLVEMENT IN LIPID METABOLISM [CATALYTIC ACTIVITY: 2 ACETYL-COA = COA + ACETOACETYL-COA].	1.53454	1.49099	0.97901	3.33016	1.82682
	Rv1331	Rv1331	Conserved hypothetical protein	Conserved hypotheticals	Rv1331	MtH37Rv-1331 (9F8)	CONSERVED HYPOTHETICAL PROTEIN	FUNCTION UNKNOWN	1.48284	1.85313	0.995815	4.6403	3.23627
	Rv1351	Rv1351	Hypothetical protein	Conserved hypotheticals	Rv1351	MtH37Rv-1351 (7H22)	HYPOTHETICAL PROTEIN	UNKNOWN	1.08993	3.21462	0.993147	5.18942	2.41764
	Rv1356c	Rv1356c	Hypothetical protein	Conserved hypotheticals	Rv1356c	MtH37Rv-1356c (7D23)	HYPOTHETICAL PROTEIN	UNKNOWN	0.651843	1.47793	0.954635	4.6368	1.62622
	Rv1357c	Rv1357c	Conserved hypothetical protein	Conserved hypotheticals	Rv1357c	MtH37Rv-1357c (7E23)	CONSERVED HYPOTHETICAL PROTEIN	FUNCTION UNKNOWN	1.20034	1.15461	0.872959	3.44786	2.21804
	Rv1359	Rv1359	Probable transcriptional regulatory protein	Regulatory proteins	Rv1359	MtH37Rv-1359 (7G23)	PROBABLE TRANSCRIPTIONAL REGULATORY PROTEIN	INVOLVED IN TRANSCRIPTIONAL MECHANISM	0.766715	2.91103	0.976682	3.2359	1.26778
	Rv1364c	Rv1364c	Possible sigma factor regulatory protein	Information pathways	Rv1364c	MtH37Rv-1364c (7B24)	CONSERVED HYPOTHETICAL PROTEIN	FUNCTION UNKNOWN	0.833881	1.03524	0.98445	2.23927	1.36473
	Rv1373	Rv1373	Glycolipid sulfotransferase	Intermediate metabolism and respiration	Rv1373	MtH37Rv-1373 (5M1)	GLYCOLIPID SULFOTRANSFERASE	INVOLVED IN SULFATION: ACTIVITY TOWARDS TYPICAL CERAMIDE GLYCOLIPIDS AND TREHALOSE GLYCOLIPIDS.	0.723722	1.30705	0.965148	2.84986	4.91266
	Rv1386	PE15	PE family protein PE15	PE/PPE families	PE15	MtH37Rv-1386 (9A10)	PE FAMILY PROTEIN	FUNCTION UNKNOWN	1.96605	1.61109	0.97328	1.99779	1.53569
	Rv1387	PPE20	PPE family protein PPE20	PE/PPE families	PPE20	MtH37Rv-1387 (9B10)	PPE FAMILY PROTEIN	FUNCTION UNKNOWN	2.2173	2.5854	0.990439	5.29338	3.42787
	Rv1397c	vapC10	Possible toxin VapC10	Virulence, detox and adaptation	Rv1397c	MtH37Rv-1397c (5N3)	CONSERVED HYPOTHETICAL PROTEIN	FUNCTION UNKNOWN	1.84386	2.98961	0.975599	8.07566	11.2569
	Rv1398c	vapB10	Possible antitoxin VapB10	Virulence, detox and adaptation	Rv1398c	MtH37Rv-1398c (9E10)	CONSERVED HYPOTHETICAL PROTEIN	FUNCTION UNKNOWN	3.08443	2.49813	0.933636	8.99899	12.9408
	Rv1435c	Rv1435c	Probable conserved proline, glycine, valine-rich secreted protein	Cell wall and cell processes	Rv1435c	MtH37Rv-1435c (5P6)	Probable conserved Proline, Glycine, Valine-rich secreted protein	UNKNOWN	2.2883	2.44702	0.96055	2.28358	4.59642
	Rv1442	bisC	Probable biotin sulfoxide reductase BisC (BDS reductase) (BSO reductase)	Intermediate metabolism and respiration	bisC	MtH37Rv-1442 (5M7)	PROBABLE BIOTIN SULFOXIDE REDUCTASE BISC (BDS reductase) (BSO reductase)	THIS ENZYME MAY SERVE AS A SCAVENGER, ALLOWING THE CELL TO UTILIZE BIOTIN SULFOXIDE AS A BIOTIN SOURCE	1.21666	1.69887	0.99675	4.53585	1.40902
	Rv1460	Rv1460	Probable transcriptional regulatory protein	Regulatory proteins	Rv1460	MtH37Rv-1460 (5K9)	PROBABLE TRANSCRIPTIONAL REGULATORY PROTEIN	INVOLVED IN TRANSCRIPTIONAL MECHANISM	0.612515	0.97495	0.983476	3.01456	3.5854
	Rv1461	Rv1461	Conserved protein	Conserved hypotheticals	Rv1461	MtH37Rv-1461 (5L9)	CONSERVED HYPOTHETICAL PROTEIN	FUNCTION UNKNOWN	1.02749	1.37708	0.968208	3.19189	2.77613
	Rv1463	Rv1463	Probable conserved ATP-binding protein ABC transporter	Cell wall and cell processes	Rv1463	MtH37Rv-1463 (5N9)	PROBABLE CONSERVED ATP-BINDING PROTEIN ABC TRANSPORTER	THOUGHT TO BE INVOLVED IN ACTIVE TRANSPORT ACROSS THE MEMBRANE. RESPONSIBLE FOR ENERGY COUPLING TO THE TRANSPORT SYSTEM.	0.847657	1.29122	0.985431	3.08241	2.54561
	Rv1464	csd	Probable cysteine desulfurase Csd	Intermediate metabolism and respiration	csd	MtH37Rv-1464 (5O9)	PROBABLE CYSTEINE DESULFURASE CSD	CATALYZES THE REMOVAL OF ELEMENTAL SULFUR AND SELENIUM ATOMS FROM L-CYSTEINE, L-CYSTINE, L-SELENOCYSTEINE, AND L-SELENOCYSTINE TO PRODUCE L-ALANINE	0.907603	0.960001	0.97892	2.0931	1.63083
	Rv1473	Rv1473	Probable macrolide-transport ATP-binding protein ABC transporter	Cell wall and cell processes	Rv1473	MtH37Rv-1473 (10E19)	PROBABLE MACROLIDE-TRANSPORT ATP-BINDING PROTEIN ABC TRANSPORTER	THOUGHT TO BE INVOLVED IN ACTIVE TRANSPORT OF MACROLIDE ACROSS THE MEMBRANE (EXPORT). MACROLIDE ANTIBIOTICS RESISTANCE BY AN EXPORT MECHANISM. RESPONSIBLE FOR ENERGY COUPLING TO THE TRANSPORT SYSTEM.	0.864535	1.52464	0.985708	2.16786	1.75077
	Rv1480	Rv1480	Conserved protein	Conserved hypotheticals	Rv1480	MtH37Rv-1480 (5N10)	CONSERVED HYPOTHETICAL PROTEIN	FUNCTION UNKNOWN	0.886466	1.04577	0.966715	2.0931	1.02961
	Rv1485	hemZ	Ferrochelatase HemZ (protoheme ferro-lyase) (heme synthetase)	Intermediate metabolism and respiration	hemZ	MtH37Rv-1485 (5K11)	FERROCHELATASE HEMZ (PROTOHEME FERRO-LYASE) (HEME SYNTHETASE)	INVOLVED IN PROTOHEME BIOSYNTHESIS (LAST STEP). CATALYZES THE INSERTION OF FERROUS IRON INTO PROTOPORPHYRIN IX TO FORM PROTOHEME [CATALYTIC ACTIVITY : PROTOPORPHYRIN + FE(2+) = PROTOHEME + 2 H(+)].	0.482589	1.59366	0.945817	3.76637	1.99867
	Rv1486c	Rv1486c	Conserved hypothetical protein	Conserved hypotheticals	Rv1486c	MtH37Rv-1486c (5L11)	CONSERVED HYPOTHETICAL PROTEIN	FUNCTION UNKNOWN	1.0704	1.85599	0.974504	2.34229	0.630484
	Rv1488	Rv1488	Possible exported conserved protein	Cell wall and cell processes	Rv1488	MtH37Rv-1488 (5N11)	POSSIBLE EXPORTED CONSERVED PROTEIN	FUNCTION UNKNOWN	1.16109	1.5548	0.968491	4.16207	1.60872
	Rv1498A	Rv1498A	Conserved protein	Conserved hypotheticals	Rv1498A	MtH37Rv-1498A (11N1)	CONSERVED HYPOTHETICAL PROTEIN	FUNCTION UNKNOWN	1.99243	2.42478	0.975963	3.43854	2.1828
	Rv1502	Rv1502	Hypothetical protein	Unknown	Rv1502	MtH37Rv-1502 (5B13)	HYPOTHETICAL PROTEIN	UNKNOWN	1.34842	1.22517	0.993853	2.49718	1.15228
	Rv1520	Rv1520	Probable sugar transferase	Intermediate metabolism and respiration	Rv1520	MtH37Rv-1520 (10A21)	probable sugar transferase	unknown; thought to be involved in cellular metabolism.	1.64358	1.54786	0.962854	1.96398	1.37805
	Rv1535	Rv1535	Unknown protein	Conserved hypotheticals	Rv1535	MtH37Rv-1535 (10A22)	HYPOTHETICAL PROTEIN	UNKNOWN	1.07291	4.8255	0.986456	7.45206	3.35706
	Rv1536	ileS	Isoleucyl-tRNA synthetase IleS	Information pathways	ileS	MtH37Rv-1536 (5D15)	isoleucyl-tRNA synthetase ileS	charging ile tRNA [CATALYTIC ACTIVITY : ATP + L-ISOLEUCINE + TRNA(ILE) = AMP + DIPHOSPHATE + L-ISOLEUCYL-TRNA(ILE)].	0.585049	4.18703	0.980551	11.9157	4.90852
	Rv1547	dnaE1	Probable DNA polymerase III (alpha chain) DnaE1 (DNA nucleotidyltransferase)	Information pathways	dnaE1	MtH37Rv-1547 (5F16)	Probable DNA polymerase III (alpha chain) dnaE1	DNA POLYMERASE III IS A COMPLEX, MULTICHAIN ENZYME RESPONSIBLE FOR MOST OF THE REPLICATIVE SYNTHESIS IN BACTERIA. THIS DNA POLYMERASE ALSO EXHIBITS 3' TO 5' EXONUCLEASE ACTIVITY. THE ALPHA CHAIN IS THE DNA POLYMERASE [CATALYTIC ACTIVITY : N DEOXYNUCLEOSIDE TRIPHOSPHATE = N DIPHOSPHATE + {DNA}(N)]	1.91262	2.07808	0.911181	2.07754	1.35467
	Rv1554	frdC	Probable fumarate reductase [membrane anchor subunit] FrdC (fumarate dehydrogenase) (fumaric hydrogenase)	Intermediate metabolism and respiration	frdC	MtH37Rv-1554 (10F22)	PROBABLE FUMARATE REDUCTASE [MEMBRANE ANCHOR SUBUNIT] FRDC (FUMARATE DEHYDROGENASE) (FUMARIC HYDROGENASE)	INVOLVED IN INTERCONVERSION OF FUMARATE AND SUCCINATE (ANAEROBIC RESPIRATION). THIS HYDROPHOBIC COMPONENT MAY BE REQUIRED TO ANCHOR THE CATALYTIC COMPONENTS OF THE FUMARATE REDUCTASE COMPLEX TO THE CYTOPLASMIC MEMBRANE.	0.808829	1.16596	0.886023	2.63843	2.56635
	Rv1561	vapC11	Possible toxin VapC11	Virulence, detox and adaptation	Rv1561	MtH37Rv-1561 (5F17)	CONSERVED HYPOTHETICAL PROTEIN	FUNCTION UNKNOWN	1.62967	2.26083	0.993866	2.59757	1.66047
	Rv1566c	Rv1566c	Possible Inv protein	Virulence, detox and adaptation	Rv1566c	MtH37Rv-1566c (5C18)	Possible inv protein	unknown	3.73992	4.41736	0.976648	1.99554	5.14115
	Rv1575	Rv1575	Probable PhiRv1 phage protein	Insertion sequences and phages	Rv1575	MtH37Rv-1575 (10C23)	Probable phiRV1 phage protein	unknown	0.515789	0.978107	0.978576	4.79524	5.98534
	Rv1576c	Rv1576c	Probable PhiRv1 phage protein	Insertion sequences and phages	Rv1576c	MtH37Rv-1576c (10D23)	Probable phiRV1 phage protein	unknown	0.836247	0.899816	0.969981	7.36752	25.4367
	Rv1597	Rv1597	Hypothetical protein	Conserved hypotheticals	Rv1597	MtH37Rv-1597 (5F20)	HYPOTHETICAL PROTEIN	UNKNOWN	1.04224	0.981988	0.993468	2.22536	1.41747
	Rv1598c	Rv1598c	Conserved protein	Conserved hypotheticals	Rv1598c	MtH37Rv-1598c (5G20)	CONSERVED HYPOTHETICAL PROTEIN	FUNCTION UNKNOWN	0.91304	0.879351	0.94815	5.03373	2.24299
	Rv1600	hisC1	Probable histidinol-phosphate aminotransferase HisC1	Intermediate metabolism and respiration	hisC1	MtH37Rv-1600 (5A21)	Probable histidinol-phosphate aminotransferase hisC1	histidine biosynthesis (eighth step) [CATALYTIC ACTIVITY : L-HISTIDINOL-PHOSPHATE + 2-OXOGLUTARATE = 3-(IMIDAZOL-4-YL)-2-OXOPROPYL PHOSPHATE + L-GLUTAMATE]	1.43686	3.00334	0.992675	4.52036	3.44084
	Rv1608c	bcpB	Probable peroxidoxin BcpB	Virulence, detox and adaptation	bcpB	MtH37Rv-1608c (5H21)	Probable peroxidoxin BcpB	peroxide detoxification	1.95867	2.64267	0.95925	2.56102	1.35917
	Rv1627c	Rv1627c	Probable nonspecific lipid-transfer protein	Lipid metabolism	Rv1627c	MtH37Rv-1627c (5B24)	Probable nonspecific lipid-transfer protein	Thought to be involved in lipid metabolism.	1.54191	1.35693	0.974448	3.2503	2.96868
	Rv1628c	Rv1628c	Conserved protein	Conserved hypotheticals	Rv1628c	MtH37Rv-1628c (5C24)	CONSERVED HYPOTHETICAL PROTEIN	FUNCTION UNKNOWN	1.02381	0.869762	0.981605	2.82612	1.961
	Rv1643	rplT	50S ribosomal protein L20 RplT	Information pathways	rplT	MtH37Rv-1643 (9J1)	Probable 50S ribosomal protein L20 RplT	THIS PROTEIN BINDS DIRECTLY TO 23S RIBOSOMAL RNA AND IS NECESSARY TO THE IN VITRO ASSEMBLY PROCESS OF THE 50S RIBOSOMAL SUBUNIT; IT IS NOT INVOLVED IN THE PROTEIN SYNTHESIZING FUNCTIONS OF THAT SUBUNIT	1.79973	1.41285	0.998179	2.97755	0.745565
	Rv1656	argF	Probable ornithine carbamoyltransferase, anabolic ArgF	Intermediate metabolism and respiration	argF	MtH37Rv-1656 (7A3)	Probable Ornithine carbamoyltransferase, anabolic ArgF	INVOLVED IN ARGININE BIOSYNTHESIS [CATALYTIC ACTIVITY : CARBAMOYL PHOSPHATE + L-ORNITHINE = PHOSPHATE + L-CITRULLINE.]	1.15068	0.952117	0.992398	2.40279	1.8036
	Rv1697	Rv1697	Conserved hypothetical protein	Conserved hypotheticals	Rv1697	MtH37Rv-1697 (7F6)	CONSERVED HYPOTHETICAL PROTEIN	FUNCTION UNKNOWN	4.53249	8.17437	0.942867	2.44963	6.59317
	Rv1703c	Rv1703c	Probable catechol-O-methyltransferase	Intermediate metabolism and respiration	Rv1703c	MtH37Rv-1703c (7K19)	Probable catechol-o-methyltransferase	CATALYZES THE O-METHYLATION [CATALYTIC ACTIVITY: S-ADENOSYL-L-METHIONINE + CATECHOL = S-ADENOSYL-L-HOMOCYSTEINE + GUAIACOL]	2.70551	2.47718	0.969598	2.38482	2.3748
	Rv1707	Rv1707	Probable conserved transmembrane protein	Cell wall and cell processes	Rv1707	MtH37Rv-1707 (7M19)	PROBABLE CONSERVED TRANSMEMBRANE PROTEIN	UNKNOWN; POSSIBLY INVOLVED IN TRANSPORT OF SULFATE ACROSS THE MEMBRANE.	1.61539	2.85219	0.98792	2.7375	5.79116
	Rv1753c	PPE24	PPE family protein PPE24	PE/PPE families	PPE24	MtH37Rv-1753c (9P4)	PPE FAMILY PROTEIN	FUNCTION UNKNOWN	1.20073	1.30814	0.967215	2.42754	1.35207
	Rv1765A	Rv1765A	Putative transposase (fragment)	Insertion sequences and phages	Rv1765A	MtH37Rv-1765A (11K2)	PUTATIVE TRANSPOSASE (FRAGMENT)	POSSIBLY REQUIRED FOR THE TRANSPOSITION OF AN INSERTION ELEMENT.	1.28319	3.00238	0.960031	3.47321	3.5836
	Rv1801	PPE29	PPE family protein PPE29	PE/PPE families	PPE29	MtH37Rv-1801 (10N13)	PPE FAMILY PROTEIN	FUNCTION UNKNOWN	1.32601	1.31631	0.994121	2.86991	7.74394
	Rv1805c	Rv1805c	Hypothetical protein	Conserved hypotheticals	Rv1805c	MtH37Rv-1805c (10P13)	HYPOTHETICAL PROTEIN	UNKNOWN	1.20971	5.62629	0.959533	6.33009	4.53557
	Rv1806	PE20	PE family protein PE20	PE/PPE families	PE20	MtH37Rv-1806 (10I14)	PE FAMILY PROTEIN	FUNCTION UNKNOWN	0.903217	6.78072	0.990455	7.90694	8.79692
	Rv1808	PPE32	PPE family protein PPE32	PE/PPE families	PPE32	MtH37Rv-1808 (10K14)	PPE FAMILY PROTEIN	FUNCTION UNKNOWN	0.992531	2.73621	0.983303	4.62768	7.30935
	Rv1809	PPE33	PPE family protein PPE33	PE/PPE families	PPE33	MtH37Rv-1809 (7K15)	PPE FAMILY PROTEIN	FUNCTION UNKNOWN	1.01583	4.09911	0.961791	5.58331	3.93258
	Rv1812c	Rv1812c	Probable dehydrogenase	Intermediate metabolism and respiration	Rv1812c	MtH37Rv-1812c (7N15)	PROBABLE DEHYDROGENASE	FUNCTION UNKNOWN; PROBABLY INVOLVED IN CELLULAR METABOLISM	2.66357	2.78443	0.968093	3.17212	3.12856
	Rv1816	Rv1816	Possible transcriptional regulatory protein	Regulatory proteins	Rv1816	MtH37Rv-1816 (7J16)	POSSIBLE TRANSCRIPTIONAL REGULATORY PROTEIN	INVOLVED IN TRANSCRIPTIONAL MECHANISM.	0.900645	0.76084	0.956341	2.04675	4.15894
	Rv1831	Rv1831	Hypothetical protein	Conserved hypotheticals	Rv1831	MtH37Rv-1831 (10O14)	HYPOTHETICAL PROTEIN	UNKNOWN	1.02892	1.60808	0.975136	7.20927	3.4297
	Rv1832	gcvB	Probable glycine dehydrogenase GcvB (glycine decarboxylase) (glycine cleavage system P-protein)	Intermediate metabolism and respiration	gcvB	MtH37Rv-1832 (7N17)	Probable glycine dehydrogenase gcvB (Glycine decarboxylase) (Glycine cleavage system P-protein)	THE GLYCINE CLEAVAGE SYSTEM CATALYSES THE DEGRADATION OF GLYCINE. THE P PROTEIN BINDS THE ALPHA-AMINO GROUP OF GLYCINE THROUGH ITS PYRIDOXAL PHOSPHATE COFACTOR; CO(2) IS RELEASED AND THE REMAINING METHYLAMINE MOIETY IS THEN TRANSFERRED TO THE LIPOAMIDE COFACTOR OF THE H PROTEIN [CATALYTIC ACTIVITY : GLYCINE + LIPOYLPROTEIN = S- AMINOMETHYLDIHYDROLIPOYLPROTEIN + CO(2)]	0.978233	0.839552	0.990395	2.97147	2.06603
	Rv1837c	glcB	Malate synthase G GlcB	Intermediate metabolism and respiration	glcB	MtH37Rv-1837c (7K18)	Probable malate synthase G glcB	INVOLVED IN GLYOXYLATE BYPASS (SECOND STEP), AN ALTERNATIVE TO THE TRICARBOXYLIC ACID CYCLE [CATALYTIC ACTIVITY : L-MALATE + COA = ACETYL-COA + H(2)O + GLYOXYLATE]	1.87807	2.82633	0.955466	2.16398	2.81493
	Rv1845c	blaR	Possible sensor-transducer protein BlaR	Cell wall and cell processes	Rv1845c	MtH37Rv-1845c (10J15)	CONSERVED HYPOTHETICAL TRANSMEMBRANE PROTEIN	UNKNOWN	1.46748	1.79574	0.942573	4.28499	3.15191
	Rv1847	Rv1847	Conserved protein	Conserved hypotheticals	Rv1847	MtH37Rv-1847 (7C7)	CONSERVED HYPOTHETICAL PROTEIN	FUNCTION UNKNOWN	1.3077	1.09283	0.980587	3.70065	2.32086
	Rv1854c	ndh	Probable NADH dehydrogenase Ndh	Intermediate metabolism and respiration	ndh	MtH37Rv-1854c (10L15)	PROBABLE NADH DEHYDROGENASE NDH	TRANSFER OF ELECTRONS FROM NADH TO THE RESPIRATORY CHAIN. THE IMMEDIATE ELECTRON ACCEPTOR FOR THE ENZYME IS BELIEVED TO BE UBIQUINONE. DOES NOT COUPLE THE REDOX REACTION TO PROTON TRANSLOCATION.	0.554601	1.02943	0.989379	2.20249	1.34342
	Rv1855c	Rv1855c	Possible oxidoreductase	Intermediate metabolism and respiration	Rv1855c	MtH37Rv-1855c (7A8)	POSSIBLE OXIDOREDUCTASE	FUNCTION UNKNOWN; PROBABLY INVOLVED IN CELLULAR METABOLISM	1.4463	1.20082	0.998155	2.82755	0.973589
	Rv1871c	Rv1871c	Conserved protein	Conserved hypotheticals	Rv1871c	MtH37Rv-1871c (10O15)	CONSERVED HYPOTHETICAL PROTEIN	FUNCTION UNKNOWN	2.44007	2.64608	0.931168	2.59517	1.35739
	Rv1874	Rv1874	Unknown protein	Conserved hypotheticals	Rv1874	MtH37Rv-1874 (7A10)	HYPOTHETICAL PROTEIN	UNKNOWN	1.43408	0.988755	0.946742	4.10282	2.49694
	Rv1875	Rv1875	Conserved protein	Conserved hypotheticals	Rv1875	MtH37Rv-1875 (7B10)	CONSERVED HYPOTHETICAL PROTEIN	FUNCTION UNKNOWN	1.02049	1.27205	0.972298	5.14645	1.08132
	Rv1876	bfrA	Probable bacterioferritin BfrA	Intermediate metabolism and respiration	bfrA	MtH37Rv-1876 (7C10)	PROBABLE BACTERIOFERRITIN BFRA	INVOLVED IN IRON STORAGE (MAY PERFORM ANALOGOUS FUNCTIONS IN IRON DETOXIFICATION AND STORAGE AS THAT OF ANIMAL FERRITINS); FERRITIN IS AN INTRACELLULAR MOLECULE THAT STORES IRON IN A SOLUBLE, NONTOXIC, READILY AVAILABLE FORM. THE FUNCTIONAL MOLECULE, WHICH IS COMPOSED OF 24 CHAINS, IS ROUGHLY SPHERICAL AND CONTAINS A CENTRAL CAVITY IN WHICH THE POLYMERIC FERRIC IRON CORE IS DEPOSITED.	1.65292	1.61986	0.948034	2.80848	2.09252
	Rv1880c	cyp140	Probable cytochrome P450 140 Cyp140	Intermediate metabolism and respiration	cyp140	MtH37Rv-1880c (7G10)	Probable cytochrome p450 140 CYP140	CYTOCHROMES P450 ARE A GROUP OF HEME-THIOLATE MONOOXYGENASES. THEY OXIDIZE A VARIETY OF STRUCTURALLY UNRELATED COMPOUNDS, INCLUDING STEROIDS, FATTY ACIDS, AND XENOBIOTICS.	2.42184	2.71301	0.982995	3.70005	1.6314
	Rv1884c	rpfC	Probable resuscitation-promoting factor RpfC	Cell wall and cell processes	rpfC	MtH37Rv-1884c (10P15)	PROBABLE RESUSCITATION-PROMOTING FACTOR RPFC	THOUGHT TO PROMOTE THE RESUSCITATION AND GROWTH OF DORMANT, NONGROWING CELL. COULD ALSO STIMULATES THE GROWTH OF SEVERAL OTHER HIGH G+C GRAM+ ORGANISMS, e.g. Mycobacterium avium, Mycobacterium bovis (BCG), Mycobacterium kansasii, Mycobacterium smegmatis.	2.88794	2.60745	0.986975	2.42802	4.98824
	Rv1891	Rv1891	Conserved protein	Conserved hypotheticals	Rv1891	MtH37Rv-1891 (7G11)	CONSERVED HYPOTHETICAL PROTEIN	FUNCTION UNKNOWN	7.28019	2.04483	0.962502	2.05508	3.27602
	Rv1894c	Rv1894c	Conserved hypothetical protein	Conserved hypotheticals	Rv1894c	MtH37Rv-1894c (7H11)	CONSERVED HYPOTHETICAL PROTEIN	FUNCTION UNKNOWN	1.19165	1.0783	0.969901	5.87119	4.07277
	Rv1899c	lppD	Possible lipoprotein LppD	Cell wall and cell processes	lppD	MtH37Rv-1899c (10P16)	POSSIBLE LIPOPROTEIN LPPD	UNKNOWN	2.45178	1.75967	0.996493	3.17414	1.01691
	Rv1925	fadD31	Probable acyl-CoA ligase FadD31 (acyl-CoA synthetase) (acyl-CoA synthase)	Lipid metabolism	fadD31	MtH37Rv-1925 (6M2)	PROBABLE ACYL-COA LIGASE FADD31 (ACYL-COA SYNTHETASE) (ACYL-COA SYNTHASE)	FUNCTION UNKNOWN, BUT INVOLVEMENT IN LIPID METABOLISM.	4.61565	4.88539	0.964929	5.32525	3.64542
	Rv1954c	Rv1954c	Hypothetical protein	Conserved hypotheticals	Rv1954c	MtH37Rv-1954c (9I7)	HYPOTHETICAL PROTEIN	UNKNOWN	0.780323	1.32613	0.888922	3.89113	1.25611
	Rv1960c	parD1	Possible antitoxin ParD1	Virulence, detox and adaptation	Rv1960c	MtH37Rv-1960c (9M7)	CONSERVED HYPOTHETICAL PROTEIN	FUNCTION UNKNOWN	1.32134	1.35919	0.981539	2.01659	1.84028
	Rv1980c	mpt64	Immunogenic protein Mpt64 (antigen Mpt64/MPB64)	Cell wall and cell processes	mpt64	MtH37Rv-1980c (6O6)	IMMUNOGENIC PROTEIN MPT64 (ANTIGEN MPT64/MPB64)	UNKNOWN	2.70791	6.32805	0.968941	3.06605	1.76207
	Rv1986	Rv1986	Probable conserved integral membrane protein	Cell wall and cell processes	Rv1986	MtH37Rv-1986 (6K13)	PROBABLE CONSERVED INTEGRAL MEMBRANE PROTEIN	UNKNOWN; POSSIBLY INVOLVED IN TRANSPORT OF LYSINE ACROSS THE MEMBRANE.	2.21564	1.75756	0.972009	5.80177	2.27516
	Rv2010	vapC15	Toxin VapC15	Virulence, detox and adaptation	Rv2010	MtH37Rv-2010 (9M9)	conserved hypothetical protein	unknown	1.03121	1.12205	0.994164	2.12289	4.91048
	Rv2091c	Rv2091c	Probable membrane protein	Cell wall and cell processes	Rv2091c	MtH37Rv-2091c (6L9)	Probable membrane protein	unknown	1.06082	1.14711	0.969782	3.22836	1.03144
	Rv2094c	tatA	Sec-independent protein translocase membrane-bound protein TatA	Cell wall and cell processes	tatA	MtH37Rv-2094c (9B13)	Probable Sec-independent protein translocase membrane-bound protein tatA	INVOLVED IN PROTEINS EXPORT: REQUIRED FOR CORRECT LOCALIZATION OF PRECURSOR PROTEINS BEARING SIGNAL PEPTIDES WITH THE TWIN ARGININE CONSERVED MOTIF S/T-R-R-X-F-L-K. THIS SEC-INDEPENDENT PATHWAY IS TERMED TAT FOR TWIN-ARGININE TRANSLOCATION SYSTEM. THIS SYSTEM MAINLY TRANSPORTS PROTEINS WITH BOUND COFACTORS THAT REQUIRE FOLDING PRIOR TO EXPORT (BY SIMILARITY).	1.18796	1.18052	0.975169	2.0158	1.43739
	Rv2110c	prcB	Proteasome beta subunit PrcB; assembles with alpha subunit PrcA.	Intermediate metabolism and respiration	prcB	MtH37Rv-2110c (6L10)	proteasome (beta subunit) prcB	protein degradation	1.88869	2.25468	0.968416	4.5349	2.32487
	Rv2114	Rv2114	Conserved protein	Conserved hypotheticals	Rv2114	MtH37Rv-2114 (6N10)	hypothetical protein	unknown	1.16915	1.08004	0.977598	2.08088	1.14951
	Rv2115c	mpa	Mycobacterial proteasome ATPase Mpa	Cell wall and cell processes	Rv2115c	MtH37Rv-2115c (6O10)	Probable ATPase	unknown	0.574329	0.732839	0.946263	2.22561	0.99798
	Rv2124c	metH	5-methyltetrahydrofolate--homocystein methyltransferase MetH (methionine synthase, vitamin-B12 dependent isozyme) (ms)	Intermediate metabolism and respiration	metH	MtH37Rv-2124c (6M11)	Probable 5-methyltetrahydrofolate--homocystein methyltransferase MetH (Methionine synthase, vitamin-B12 dependent isozyme) (MS)	INVOLVED IN BIOSYNTHESIS OF METHIONINE (AT THE TERMINAL STEP) [CATALYTIC ACTIVITY: 5-methyltetrahydrofolate + L-homocysteine = tetrahydrofolate + L-methionine].	1.2841	0.963933	0.973426	2.44816	1.05136
	Rv2125	Rv2125	Conserved hypothetical protein	Conserved hypotheticals	Rv2125	MtH37Rv-2125 (6N11)	conserved hypothetical protein	unknown	1.10257	0.955237	0.996806	2.23336	1.37609
	Rv2131c	cysQ	Monophosphatase CysQ	Intermediate metabolism and respiration	cysQ	MtH37Rv-2131c (6I12)	POSSIBLE MONOPHOSPHATASE CYSQ	COULD HELP CONTROL THE POOL OF 3'-PHOSPHOADENOSIDE 5'-PHOSPHOSULFATE, OR ITS USE IN SULFITE SYNTHESIS (BY SIMILARITY).	1.94435	1.22059	0.985949	3.33498	1.62415
	Rv2132	Rv2132	Conserved hypothetical protein	Conserved hypotheticals	Rv2132	MtH37Rv-2132 (9E15)	conserved hypothetical protein	unknown	0.936211	1.18962	0.961476	2.05185	0.872628
	Rv2133c	Rv2133c	Conserved hypothetical protein	Conserved hypotheticals	Rv2133c	MtH37Rv-2133c (6J12)	conserved hypothetical protein	unknown	0.924041	1.01149	0.993084	2.24578	1.41065
	Rv2137c	Rv2137c	Conserved hypothetical protein	Conserved hypotheticals	Rv2137c	MtH37Rv-2137c (6N12)	conserved hypothetical protein	unknown	1.98579	1.36736	0.951214	3.35504	1.25125
	Rv2147c	Rv2147c	Conserved hypothetical protein	Conserved hypotheticals	Rv2147c	MtH37Rv-2147c (6M19)	conserved hypothetical protein	unknown	4.20132	4.45739	0.975525	2.64741	3.34835
	Rv2165c	Rv2165c	Conserved protein	Conserved hypotheticals	Rv2165c	MtH37Rv-2165c (6M21)	conserved hypothetical protein	unknown	1.61685	1.67913	0.997903	6.15851	5.54206
	Rv2166c	Rv2166c	Conserved protein	Conserved hypotheticals	Rv2166c	MtH37Rv-2166c (6N21)	conserved hypothetical protein	unknown	3.38388	4.76526	0.996263	14.6175	5.81478
	Rv2169c	Rv2169c	Probable conserved transmembrane protein	Cell wall and cell processes	Rv2169c	MtH37Rv-2169c (6O21)	Probable conserved transmembrane protein	unknown	1.01673	0.94682	0.994201	2.11367	0.972868
	Rv2171	lppM	Probable conserved lipoprotein LppM	Cell wall and cell processes	lppM	MtH37Rv-2171 (6I22)	Probable conserved lipoprotein lppM	unknown	1.21692	1.86095	0.947813	2.08157	3.87373
	Rv2187	fadD15	Long-chain-fatty-acid-CoA ligase FadD15 (fatty-acid-CoA synthetase) (fatty-acid-CoA synthase)	Lipid metabolism	fadD15	MtH37Rv-2187 (6O23)	Probable long-chain-fatty-acid-CoA ligase fadD15 (FATTY-ACID-COA SYNTHETASE) (FATTY-ACID-COA SYNTHASE)	Involved in fatty acid metabolism.	2.22068	2.33476	0.983398	2.35484	1.88456
	Rv2202c	adoK	Adenosine kinase	Intermediate metabolism and respiration	cbhK	MtH37Rv-2202c (5I14)	Probable carbohydrate kinase CbhK	phosphorylation of carbohydrates	1.33687	1.1199	0.9901	2.64451	2.55038
	Rv2204c	Rv2204c	Conserved protein	Conserved hypotheticals	Rv2204c	MtH37Rv-2204c (9H16)	conserved hypothetical protein	unknown	1.48043	1.34995	0.992612	7.10767	2.07814
	Rv2216	Rv2216	Conserved protein	Conserved hypotheticals	Rv2216	MtH37Rv-2216 (5M15)	conserved hypothetical protein	unknown	3.65881	2.47372	0.733073	2.94839	0.801377
	Rv2217	lipB	Probable lipoate biosynthesis protein B LipB	Intermediate metabolism and respiration	lipB	MtH37Rv-2217 (9B17)	Probable lipoate biosynthesis protein B LipB	lipoate biosynthesis	1.46508	1.65356	0.97986	2.06366	1.95471
	Rv2255c	Rv2255c	Hypothetical protein	Conserved hypotheticals	Rv2255c	MtH37Rv-2255c (9E18)	hypothetical protein	unknown	0.809338	0.93572	0.97868	2.40508	2.32847
	Rv2256c	Rv2256c	Conserved hypothetical protein	Conserved hypotheticals	Rv2256c	MtH37Rv-2256c (5I19)	conserved hypothetical protein	unknown	1.0825	1.55771	0.998751	5.43804	1.18594
	Rv2293c	Rv2293c	Conserved hypothetical protein	Conserved hypotheticals	Rv2293c	MtH37Rv-2293c (5K22)	conserved hypothetical protein	unknown	1.56373	1.23097	0.905516	2.52523	0.920035
	Rv2307B	Rv2307B	Hypothetical glycine rich protein	Conserved hypotheticals	Rv2307B	MtH37Rv-2307B (11L3)	HYPOTHETICAL GLYCINE RICH PROTEIN	UNKNOWN	0.761696	1.12907	0.974831	5.70053	1.97128
	Rv2307D	Rv2307D	Hypothetical protein	Conserved hypotheticals	Rv2307D	MtH37Rv-2307D (11M3)	HYPOTHETICAL PROTEIN	UNKNOWN	1.14647	1.35789	0.997519	3.00765	1.84551
	Rv2336	Rv2336	Hypothetical protein	Conserved hypotheticals	Rv2336	MtH37Rv-2336 (6E2)	HYPOTHETICAL PROTEIN	UNKNOWN. MAY BE INVOLVED IN VIRULENCE.	5.14796	1.46135	0.970646	2.29643	2.36913
	Rv2338c	moeW	Possible molybdopterin biosynthesis protein MoeW	Intermediate metabolism and respiration	moeW	MtH37Rv-2338c (6G2)	POSSIBLE MOLYBDOPTERIN BIOSYNTHESIS PROTEIN MOEW	INVOLVED IN MOLYBDOPTENUM COFACTOR BIOSYNTHESIS; THOUGHT TO BE INVOLVED IN THE BIOSYNTHESIS OF A DEMOLYBDO-COFACTOR (MOLYBDOPTERIN), NECESSARY FOR MOLYBDO-ENZYMES (BY SIMILARITY).	3.27168	2.12119	0.97447	3.29298	3.67229
	Rv2358	smtB	Probable transcriptional regulatory protein SmtB (probably ArsR-family)	Regulatory proteins	Rv2358	MtH37Rv-2358 (6G3)	PROBABLE TRANSCRIPTIONAL REGULATORY PROTEIN (PROBABLY ARSR-FAMILY)	INVOLVED IN TRANSCRIPTIONAL MECHANISM.	1.22641	1.52308	0.979146	3.05207	2.17041
	Rv2391	sirA	Ferredoxin-dependent sulfite reductase SirA	Intermediate metabolism and respiration	nirA	MtH37Rv-2391 (6H6)	PROBABLE FERREDOXIN-DEPENDANT NITRITE REDUCTASE NIRA	GENERATES NITRITE FROM AMMONIA USING OXIDIZED FERREDOXIN [CATALYTIC ACTIVITY: AMMONIA + H(2)O + OH(-) + 3 OXIDIZED FERREDOXIN = NITRITE + 3 REDUCED FERREDOXIN].	0.985747	1.1226	0.93284	4.05023	1.14176
	Rv2392	cysH	Probable 3'-phosphoadenosine 5'-phosphosulfate reductase CysH (PAPS reductase, thioredoxin DEP.) (padops reductase) (3'- phosphoadenylylsulfate reductase) (PAPS sulfotransferase)	Intermediate metabolism and respiration	cysH	MtH37Rv-2392 (6A7)	PROBABLE 3'-PHOSPHOADENOSINE 5'-PHOSPHOSULFATE REDUCTASE CYSH (PAPS REDUCTASE, THIOREDOXIN DEP.) (PADOPS REDUCTASE) (3'- PHOSPHOADENYLYLSULFATE REDUCTASE) (PAPS SULFOTRANSFERASE).	INVOLVED IN THE SULFATE ACTIVATION PATHWAY (AT THE THIRD STEP) IN THE REDUCTIVE BRANCH OF THE CYSTEINE BIOSYNTHETIC PATHWAY. REDUCES ACTIVATED SULFATE INTO SULFITE [CATALYTIC ACTIVITY: 5-PHOSPHOADENOSINE 3-PHOSPHOSULFATE + REDUCED THIOREDOXIN = PHOSPHOADENOSINE PHOSPHATE + OXIDIZED THIOREDOXIN + SULFITE].	1.28049	2.11349	0.976588	4.90803	2.54791
	Rv2397c	cysA1	Sulfate-transport ATP-binding protein ABC transporter CysA1	Cell wall and cell processes	cysA1	MtH37Rv-2397c (8O17)	PROBABLE SULFATE-TRANSPORT ATP-BINDING PROTEIN ABC TRANSPORTER CYSA1	INVOLVED IN THE ACTIVE TRANSPORT ACROSS THE MEMBRANE OF MULTIPLE SULFUR-CONTAINING COMPOUNDS, INCLUDING SULFATE AND THIOSULFATE (IMPORT). RESPONSIBLE FOR ENERGY COUPLING TO THE TRANSPORT SYSTEM.	0.496611	0.99057	0.978183	1.97491	2.03749
	Rv2416c	eis	Enhanced intracellular survival protein Eis, GCN5-related N-acetyltransferase	Virulence, detox and adaptation	Rv2416c	MtH37Rv-2416c (6B9)	CONSERVED HYPOTHETICAL PROTEIN	FUNCTION UNKNOWN	0.625135	6.0224	0.98126	5.76524	4.74221
	Rv2444c	rne	Possible ribonuclease E Rne	Information pathways	rne	MtH37Rv-2444c (6F11)	POSSIBLE RIBONUCLEASE E RNE	THOUGHT TO BE INVOLVED IN SEVERAL CELLULAR PROCESS.	1.18114	1.7074	0.977919	7.20192	4.06319
	Rv2457c	clpX	Probable ATP-dependent CLP protease ATP-binding subunit ClpX	Intermediate metabolism and respiration	clpX	MtH37Rv-2457c (6F12)	PROBABLE ATP-DEPENDENT CLP PROTEASE ATP-BINDING SUBUNIT CLPX	ATP-DEPENDENT SPECIFICITY COMPONENT OF THE CLP PROTEASE. IT DIRECTS THE PROTEASE TO SPECIFIC SUBSTRATES. CAN PERFORM CHAPERONE FUNCTIONS IN THE ABSENCE OF CLPP).	2.31314	2.17967	0.89192	2.57484	2.48741
	Rv2462c	tig	Probable trigger factor (TF) protein Tig	Cell wall and cell processes	tig	MtH37Rv-2462c (6C13)	PROBABLE TRIGGER FACTOR (TF) PROTEIN TIG	INVOLVED IN PROTEIN EXPORT. ACTS AS A CHAPERONE BY MAINTAINING THE NEWLY SYNTHESIZED PROTEIN IN AN OPEN CONFORMATION.	1.76774	1.98961	0.981149	1.96426	2.48653
	Rv2465c	rpiB	Ribose-5-phosphate isomerase	Intermediate metabolism and respiration	Rv2465c	MtH37Rv-2465c (6F13)	PROBABLE ISOMERASE	FUNCTION UNKNOWN; PROBABLY INVOLVED IN CELLULAR METABOLISM.	1.63099	1.58173	0.950667	4.46432	2.32623
	Rv2466c	Rv2466c	Conserved protein	Conserved hypotheticals	Rv2466c	MtH37Rv-2466c (6G13)	CONSERVED HYPOTHETICAL PROTEIN	FUNCTION UNKNOWN. SEEMS REGULATED BY SIGH (Rv3223c PRODUCT).	1.63358	2.11371	0.998114	4.58288	3.05965
	Rv2470	glbO	Globin (oxygen-binding protein) GlbO	Intermediate metabolism and respiration	glbO	MtH37Rv-2470 (6C14)	POSSIBLE GLOBIN (OXYGEN-BINDING PROTEIN) GLBO	OXYGEN CARRIER, INVOLVED IN OXYGEN TRANSPORT.	1.112	1.22601	0.980905	2.31265	1.21572
	Rv2492	Rv2492	Hypothetical protein	Conserved hypotheticals	Rv2492	MtH37Rv-2492 (6H15)	HYPOTHETICAL PROTEIN	UNKNOWN	0.458538	0.769041	0.966018	2.62781	2.93607
	Rv2495c	bkdC	Probable branched-chain keto acid dehydrogenase E2 component BkdC	Intermediate metabolism and respiration	pdhC	MtH37Rv-2495c (6B16)	PROBABLE DIHYDROLIPOAMIDE S-ACETYLTRANSFERASE E2 COMPONENT PDHC (LIPOATE ACETYLTRANSFERASE) (THIOLTRANSACETYLASE A)	INVOLVED IN ENERGY METABOLISM. THE PYRUVATE DEHYDROGENASE COMPLEX CATALYZES THE OVERALL CONVERSION OF PYRUVATE TO ACETYL-COA & CO(2). IT CONTAINS MULTIPLE COPIES OF THREE ENZYMATIC COMPONENTS: PYRUVATE DEHYDROGENASE (E1), DIHYDROLIPOAMIDE ACETYLTRANSFERASE (E2) & LIPOAMIDE DEHYDROGENASE (E3) [CATALYTIC ACTIVITY: ACETYL-COA + DIHYDROLIPOAMIDE = COA + S-ACETYLDIHYDROLIPOAMIDE].	0.536691	1.15467	0.978551	3.9178	1.27997
	Rv2496c	bkdB	Probable branched-chain keto acid dehydrogenase E1 component, beta subunit BkdB	Intermediate metabolism and respiration	pdhB	MtH37Rv-2496c (6C16)	PROBABLE PYRUVATE DEHYDROGENASE E1 COMPONENT (BETA SUBUNIT) PDHB (PYRUVATE DECARBOXYLASE) (PYRUVATE DEHYDROGENASE) (PYRUVIC DEHYDROGENASE)	INVOLVED IN ENERGY METABOLISM. THE PYRUVATE DEHYDROGENASE COMPLEX CATALYZES THE OVERALL CONVERSION OF PYRUVATE TO ACETYL-COA & CO(2). IT CONTAINS MULTIPLE COPIES OF THREE ENZYMATIC COMPONENTS: PYRUVATE DEHYDROGENASE (E1), DIHYDROLIPOAMIDE ACETYLTRANSFERASE (E2) & LIPOAMIDE DEHYDROGENASE (E3). [CATALYTIC ACTIVITY: PYRUVATE + LIPOAMIDE = S-ACETYL-DIHYDRO-LIPOAMIDE + CO(2)].	0.62166	1.19761	0.970143	4.93311	2.44643
	Rv2497c	bkdA	Probable branched-chain keto acid dehydrogenase E1 component, alpha subunit BkdA	Intermediate metabolism and respiration	pdhA	MtH37Rv-2497c (6D16)	PROBABLE PYRUVATE DEHYDROGENASE E1 COMPONENT (ALPHA SUBUNIT) PDHA (PYRUVATE DECARBOXYLASE) (PYRUVATE DEHYDROGENASE) (PYRUVIC DEHYDROGENASE)	INVOLVED IN ENERGY METABOLISM. THE PYRUVATE DEHYDROGENASE COMPLEX CATALYZES THE OVERALL CONVERSION OF PYRUVATE TO ACETYL-COA & CO(2). IT CONTAINS MULTIPLE COPIES OF THREE ENZYMATIC COMPONENTS: PYRUVATE DEHYDROGENASE (E1), DIHYDROLIPOAMIDE ACETYLTRANSFERASE (E2) & LIPOAMIDE DEHYDROGENASE (E3) [CATALYTIC ACTIVITY: PYRUVATE + LIPOAMIDE = S-ACETYL-DIHYDRO-LIPOAMIDE + CO(2)].	0.616795	2.22095	0.996055	8.97962	5.99156
	Rv2498c	citE	Probable citrate (pro-3S)-lyase (beta subunit) CitE (citrase) (citratase) (citritase) (citridesmolase) (citrase aldolase)	Intermediate metabolism and respiration	citE	MtH37Rv-2498c (6E16)	PROBABLE CITRATE (PRO-3S)-LYASE (BETA SUBUNIT) CITE (CITRASE) (CITRATASE) (CITRITASE) (CITRIDESMOLASE) (CITRASE ALDOLASE)	INTERCONVERSION OF ACETATE AND OXALOACETATE FROM CITRATE [CATALYTIC ACTIVITY: CITRATE = ACETATE + OXALOACETATE].	0.553787	1.09609	0.94851	2.01784	1.44873
	Rv2499c	Rv2499c	Possible oxidase regulatory-related protein	Intermediate metabolism and respiration	Rv2499c	MtH37Rv-2499c (6F16)	POSSIBLE OXIDASE REGULATORY-RELATED PROTEIN	FUNCTION UNKNOWN	0.749775	2.17803	0.966803	4.29549	1.44905
	Rv2500c	fadE19	Possible acyl-CoA dehydrogenase FadE19 (MMGC)	Lipid metabolism	fadE19	MtH37Rv-2500c (6G16)	POSSIBLE ACYL-COA DEHYDROGENASE FADE19 (MMGC)	FUNCTION UNKNOWN, BUT SEEMS INVOLVED IN METABOLISM OF SMALL BRANCHED-CHAIN FATTY ACIDS AND MACROLIDE ANTIBIOTIC PRODUCTION. CATALYSES THE ALPHA, BETA-DEHYDROGENETION OF ACYL-COA ESTERS AND TRANSFER ELECTRONS TO ETF, THE ELECTRON TRANSFER PROTEIN.	0.831203	2.11622	0.931273	5.75068	3.5168
	Rv2501c	accA1	Probable acetyl-/propionyl-coenzyme A carboxylase alpha chain (alpha subunit) AccA1: biotin carboxylase + biotin carboxyl carrier protein (BCCP)	Lipid metabolism	accA1	MtH37Rv-2501c (6H16)	PROBABLE ACETYL-/PROPIONYL-COENZYME A CARBOXYLASE ALPHA CHAIN (ALPHA SUBUNIT) ACCA1: BIOTIN CARBOXYLASE + BIOTIN CARBOXYL CARRIER PROTEIN (BCCP)	THIS PROTEIN CARRIES TWO FUNCTIONS: BIOTIN CARBOXYL CARRIER PROTEIN AND BIOTIN CARBOXYLTRANSFERASE. INVOLVED IN THE FIRST STEP OF LONG-CHAIN FATTY ACID SYNTHESIS [CATALYTIC ACTIVITY: ATP + BIOTIN-CARBOXYL-CARRIER PROTEIN + CO(2) = ADP + PHOSPHATE + CARBOXYBIOTIN-CARBOXYL-CARRIER PROTEIN].	0.592508	1.37811	0.954512	4.5281	1.81718
	Rv2503c	scoB	Probable succinyl-CoA:3-ketoacid-coenzyme A transferase (beta subunit) ScoB (3-oxo-acid:CoA transferase) (OXCT B) (succinyl CoA:3-oxoacid CoA-transferase)	Lipid metabolism	scoB	MtH37Rv-2503c (6B17)	PROBABLE SUCCINYL-COA:3-KETOACID-COENZYME A TRANSFERASE (BETA SUBUNIT) SCOB (3-OXO-ACID:COA TRANSFERASE)	INVOLVED IN FATTY ACID SYNTHESIS [CATALYTIC ACTIVITY: SUCCINYL-COA + A 3-OXO ACID = SUCCINATE + A 3-OXO-ACYL-COA].	0.832074	1.2836	0.945472	2.77557	4.07718
	Rv2513	Rv2513	Hypothetical protein	Conserved hypotheticals	Rv2513	MtH37Rv-2513 (6A18)	HYPOTHETICAL PROTEIN	UNKNOWN	0.727883	1.17331	0.966333	1.97361	1.68599
	Rv2516c	Rv2516c	Hypothetical protein	Conserved hypotheticals	Rv2516c	MtH37Rv-2516c (6D18)	HYPOTHETICAL PROTEIN	UNKNOWN	0.494942	0.667268	0.953582	1.95877	3.05244
	Rv2525c	Rv2525c	Conserved hypothetical protein. Secreted; predicted to be a substrate of the twin arginine translocation (tat) export system.	Conserved hypotheticals	Rv2525c	MtH37Rv-2525c (6B19)	CONSERVED HYPOTHETICAL PROTEIN	FUNCTION UNKNOWN	2.43238	3.59913	0.975339	4.89029	4.64797
	Rv2558	Rv2558	Conserved protein	Conserved hypotheticals	Rv2558	MtH37Rv-2558 (8K23)	CONSERVED HYPOTHETICAL PROTEIN	FUNCTION UNKNOWN	0.893828	0.639973	0.988745	2.19486	0.881439
	Rv2576c	Rv2576c	Possible conserved membrane protein	Cell wall and cell processes	Rv2576c	MtH37Rv-2576c (6G23)	POSSIBLE CONSERVED MEMBRANE PROTEIN	UNKNOWN	2.1114	2.92824	0.954395	4.03927	1.68563
	Rv2583c	relA	Probable GTP pyrophosphokinase RelA (ATP:GTP 3'- pyrophosphotransferase) (PPGPP synthetase I) ((P)PPGPP synthetase) (GTP diphosphokinase)	Intermediate metabolism and respiration	relA	MtH37Rv-2583c (6F24)	PROBABLE GTP PYROPHOSPHOKINASE RELA (ATP:GTP 3'- PYROPHOSPHOTRANSFERASE) (PPGPP SYNTHETASE I) ((P)PPGPP SYNTHETASE) (GTP DIPHOSPHOKINASE)	INVOLVED IN THE METABOLISM OF PPGPP (AT THE FIRST STEP). IN EUBACTERIA PPGPP (GUANOSINE 3'-DIPHOSPHATE 5-'DIPHOSPHATE) IS A MEDIATOR OF THE STRINGENT RESPONSE THAT COORDINATES A VARIETY OF CELLULAR ACTIVITIES IN RESPONSE TO CHANGES IN NUTRITIONAL ABUNDANCE. THIS ENZYME CATALYZES THE FORMATION OF PPPGPP WHICH IS THEN HYDROLYSED TO FORM PPGPP [CATALYTIC ACTIVITY: ATP + GTP = AMP + GUANOSINE 3'-DIPH…	0.699635	0.800501	0.970185	2.36571	1.76739
	Rv2602	vapC41	Possible toxin VapC41. Contains PIN domain.	Virulence, detox and adaptation	Rv2602	MtH37Rv-2602 (8M24)	CONSERVED HYPOTHETICAL PROTEIN	FUNCTION UNKNOWN	1.12498	1.71053	0.995945	2.04193	2.28937
	Rv2606c	snzP	Possible pyridoxine biosynthesis protein SnzP	Intermediate metabolism and respiration	Rv2606c	MtH37Rv-2606c (1N14)	CONSERVED HYPOTHETICAL PROTEIN	FUNCTION UNKNOWN	1.4232	1.37899	0.977632	2.01003	1.4404
	Rv2649	Rv2649	Probable transposase for insertion sequence element IS6110	Insertion sequences and phages	Rv2649	MtH37Rv-2649 (10C2)	PROBABLE TRANSPOSASE FOR INSERTION SEQUENCE ELEMENT IS6110	REQUIRED FOR THE TRANSPOSITION OF THE INSERTION ELEMENT IS6110.	0.725216	1.04386	0.957774	1.91754	2.57067
	Rv2650c	Rv2650c	Possible PhiRv2 prophage protein	Insertion sequences and phages	Rv2650c	MtH37Rv-2650c (10D2)	POSSIBLE phiRv2 PROPHAGE PROTEIN	UNKNOWN	0.732761	1.19625	0.982663	2.05759	14.028
	Rv2651c	Rv2651c	Possible PhiRv2 prophage protease	Insertion sequences and phages	Rv2651c	MtH37Rv-2651c (10E2)	POSSIBLE phiRv2 PROPHAGE PROTEASE	FUNCTION UNKNOWN; POSSIBLY HYDROLYZES PEPTIDES AND/OR PROTEINS.	0.649005	1.02654	0.972368	8.97801	38.8129
	Rv2660c	Rv2660c	Hypothetical protein	Conserved hypotheticals	Rv2660c	MtH37Rv-2660c (10B3)	HYPOTHETICAL PROTEIN	UNKNOWN	2.17383	0.988839	0.951835	16.1009	317.324
	Rv2661c	Rv2661c	Hypothetical protein	Conserved hypotheticals	Rv2661c	MtH37Rv-2661c (10C3)	HYPOTHETICAL PROTEIN	UNKNOWN	0.504241	0.711333	0.976865	3.50992	127.698
	Rv2668	Rv2668	Possible exported alanine and valine rich protein	Cell wall and cell processes	Rv2668	MtH37Rv-2668 (1I19)	POSSIBLE EXPORTED ALANINE AND VALINE RICH PROTEIN	UNKNOWN	2.94198	2.08037	0.972243	3.75105	1.46049
	Rv2688c	Rv2688c	Antibiotic-transport ATP-binding protein ABC transporter	Cell wall and cell processes	Rv2688c	MtH37Rv-2688c (10D4)	PROBABLE ANTIBIOTIC-TRANSPORT ATP-BINDING PROTEIN ABC TRANSPORTER	THOUGHT TO BE INVOLVED IN ACTIVE TRANSPORT OF UNIDENTIFIED ANTIBIOTIC ACROSS THE MEMBRANE (EXPORT): ANTIBIOTIC RESISTANCE BY AN EXPORT MECHANISM. RESPONSIBLE FOR ENERGY COUPLING TO THE TRANSPORT SYSTEM.	0.870234	1.80226	0.989347	7.3021	7.32101
	Rv2706c	Rv2706c	Hypothetical protein	Conserved hypotheticals	Rv2706c	MtH37Rv-2706c (10B5)	HYPOTHETICAL PROTEIN	UNKNOWN	0.700252	1.75829	0.999088	5.18304	4.32953
	Rv2707	Rv2707	Probable conserved transmembrane alanine and leucine rich protein	Conserved hypotheticals	Rv2707	MtH37Rv-2707 (1O22)	PROBABLE CONSERVED TRANSMEMBRANE ALANINE AND LEUCINE RICH PROTEIN	UNKNOWN	0.825326	1.17996	0.980564	3.12023	5.48552
	Rv2708c	Rv2708c	Conserved hypothetical protein	Conserved hypotheticals	Rv2708c	MtH37Rv-2708c (10C5)	CONSERVED HYPOTHETICAL PROTEIN	FUNCTION UNKNOWN	1.58437	1.26435	0.976783	2.39105	2.66599
	Rv2734	Rv2734	Conserved hypothetical protein	Conserved hypotheticals	Rv2734	MtH37Rv-2734 (2G1)	CONSERVED HYPOTHETICAL PROTEIN	FUNCTION UNKNOWN	0.795665	1.7374	0.947029	2.19507	1.84997
	Rv2748c	ftsK	Possible cell division transmembrane protein FtsK	Cell wall and cell processes	ftsK	MtH37Rv-2748c (2B3)	CELL DIVISION MEMBRANE PROTEIN FTSK	POSSIBLY INVOLVED IN CELL DIVISION PROCESSES	2.68456	4.42905	0.943882	8.19952	7.08582
	Rv2749	Rv2749	Conserved protein	Conserved hypotheticals	Rv2749	MtH37Rv-2749 (10A6)	CONSERVED HYPOTHETICAL PROTEIN	FUNCTION UNKNOWN	1.32701	1.29336	0.990974	2.19755	1.73583
	Rv2750	Rv2750	Probable dehydrogenase	Intermediate metabolism and respiration	Rv2750	MtH37Rv-2750 (10B6)	PROBABLE DEHYDROGENASE	FUNCTION UNKNOWN; POSSIBLY INVOLVED IN CELLULAR METABOLISM.	1.72726	1.68438	0.984221	3.01669	1.83436
	Rv2753c	dapA	Probable dihydrodipicolinate synthase DapA (DHDPS) (dihydrodipicolinate synthetase)	Intermediate metabolism and respiration	dapA	MtH37Rv-2753c (2E3)	PROBABLE DIHYDRODIPICOLINATE SYNTHASE DAPA (DHDPS) (DIHYDRODIPICOLINATE SYNTHETASE)	INVOLVED IN BIOSYNTHESIS OF DIAMINOPIMELATE AND LYSINE FROM ASPARTATE SEMIALDEHYDE (AT THE FIRST STEP) [CATALYTIC ACTIVITY: L-ASPARTATE 4-SEMIALDEHYDE + PYRUVATE = DIHYDRODIPICOLINATE + 2 H(2)O].	1.54799	1.20817	0.966378	3.07208	2.31241
	Rv2764c	thyA	Probable thymidylate synthase ThyA (ts) (TSASE)	Intermediate metabolism and respiration	thyA	MtH37Rv-2764c (2E4)	PROBABLE THYMIDYLATE SYNTHASE THYA (TS) (TSASE)	INVOLVED IN DEOXYRIBONUCLEOTIDE BIOSYNTHESIS. PROVIDES THE SOLE DE NOVO SOURCE OF DTMP FOR DANA BIOSYNTHESIS [CATALYTIC ACTIVITY: 5,10-METHYLENETETRAHYDROFOLATE + DUMP = DIHYDROFOLATE + DTMP].	2.1707	2.15659	0.989872	4.14478	10.1908
	Rv2776c	Rv2776c	Probable oxidoreductase	Intermediate metabolism and respiration	Rv2776c	MtH37Rv-2776c (9K19)	PROBABLE OXIDOREDUCTASE	FUNCTION UNKNOWN; PROBABLY INVOLVED IN CELLULAR METABOLISM.	0.600406	0.827659	0.938385	2.64312	1.7949
	Rv2777c	Rv2777c	Conserved hypothetical protein	Conserved hypotheticals	Rv2777c	MtH37Rv-2777c (2D5)	CONSERVED HYPOTHETICAL PROTEIN	FUNCTION UNKNOWN	0.650486	1.91223	0.988996	7.52059	3.31843
	Rv2779c	Rv2779c	Possible transcriptional regulatory protein (probably Lrp/AsnC-family)	Regulatory proteins	Rv2779c	MtH37Rv-2779c (2F5)	POSSIBLE TRANSCRIPTIONAL REGULATORY PROTEIN (PROBABLY LRP/ASNC-FAMILY)	INVOLVED IN TRANSCRIPTIONAL MECHANISM.	1.0459	1.23584	0.983171	2.8885	1.2182
	Rv2780	ald	Secreted L-alanine dehydrogenase Ald (40 kDa antigen) (TB43)	Intermediate metabolism and respiration	ald	MtH37Rv-2780 (2G5)	SECRETED L-ALANINE DEHYDROGENASE ALD (40 KDA ANTIGEN) (TB43)	MAY PLAY A ROLE IN CELL WALL SYNTHESIS AS L-ALANINE IS AN IMPORTANT CONSTITUENT OF THE PEPTIDOGLYCAN LAYER [CATALYTIC ACTIVITY: L-ALANINE + H(2)O + NAD(+) = PYRUVATE + NH(3) + NADH].	1.33676	0.782589	0.974604	6.79828	2.61825
	Rv2781c	Rv2781c	Possible alanine rich oxidoreductase	Intermediate metabolism and respiration	Rv2781c	MtH37Rv-2781c (2H5)	POSSIBLE ALANINE RICH OXIDOREDUCTASE	FUNCTION UNKNOWN; PROBABLY INVOLVED IN CELLULAR METABOLISM.	1.61069	1.37864	0.991772	2.3661	4.14256
	Rv2808	Rv2808	Hypothetical protein	Conserved hypotheticals	Rv2808	MtH37Rv-2808 (10F8)	HYPOTHETICAL PROTEIN	UNKNOWN	1.44825	2.53108	0.984327	4.96856	2.80015
	Rv2809	Rv2809	Hypothetical protein	Conserved hypotheticals	Rv2809	MtH37Rv-2809 (10G8)	HYPOTHETICAL PROTEIN	UNKNOWN	0.869796	1.63452	0.919121	2.01825	1.05055
	Rv2816c	Rv2816c	Conserved hypothetical protein	Conserved hypotheticals	Rv2816c	MtH37Rv-2816c (2C8)	CONSERVED HYPOTHETICAL PROTEIN	FUNCTION UNKNOWN	2.06863	2.59379	0.962913	3.14369	3.95831
	Rv2824c	Rv2824c	Hypothetical protein	Conserved hypotheticals	Rv2824c	MtH37Rv-2824c (2B9)	HYPOTHETICAL PROTEIN	UNKNOWN	0.775245	1.49718	0.958458	3.01877	2.56641
	Rv2840c	Rv2840c	Conserved hypothetical protein	Conserved hypotheticals	Rv2840c	MtH37Rv-2840c (10H9)	CONSERVED HYPOTHETICAL PROTEIN	FUNCTION UNKNOWN	1.69706	1.4143	0.925637	2.49688	2.03241
	Rv2841c	nusA	Probable N utilization substance protein A NusA	Information pathways	nusA	MtH37Rv-2841c (2G10)	PROBABLE N UTILIZATION SUBSTANCE PROTEIN A NUSA	COULD PARTICIPATES IN BOTH THE TERMINATION AND ANTITERMINATION OF TRANSCRIPTION.	1.23417	1.36451	0.995663	3.53159	3.385
	Rv2842c	Rv2842c	Conserved protein	Conserved hypotheticals	Rv2842c	MtH37Rv-2842c (2H10)	CONSERVED HYPOTHETICAL PROTEIN	FUNCTION UNKNOWN	1.28925	1.6981	0.995417	6.0988	1.98843
	Rv2851c	Rv2851c	GCN5-related N-acetyltransferase	Intermediate metabolism and respiration	Rv2851c	MtH37Rv-2851c (2H11)	CONSERVED HYPOTHETICAL PROTEIN	FUNCTION UNKNOWN	1.18432	1.14549	0.995813	2.07817	2.19655
	Rv2869c	rip	Membrane bound metalloprotease	Cell wall and cell processes	Rv2869c	MtH37Rv-2869c (2M1)	PROBABLE CONSERVED TRANSMEMBRANE PROTEIN	UNKNOWN	0.669973	0.755791	0.956364	2.30977	1.37008
	Rv2887	Rv2887	Probable transcriptional regulatory protein	Regulatory proteins	Rv2887	MtH37Rv-2887 (2O2)	PROBABLE TRANSCRIPTIONAL REGULATORY PROTEIN	INVOLVED IN TRANSCRIPTIONAL MECHANISM.	0.884861	1.67295	0.994621	2.38507	3.33836
	Rv2895c	viuB	Possible mycobactin utilization protein ViuB	Intermediate metabolism and respiration	viuB	MtH37Rv-2895c (2M3)	POSSIBLE MYCOBACTIN UTILIZATION PROTEIN VIUB	THOUGHT TO BE INVOLVED IN INTRACELLULAR REMOVAL OF IRON FROM IRON-MYCOBACTIN COMPLEX. MYCOBACTIN IS AN IRON-CHELATING COMPOUND INVOLVED IN THE TRANSPORT OF IRON FROM THE BACTERIAL ENVIRONMENT INTO THE CELL CYTOPLASM.	1.89818	1.63615	0.997246	2.82686	2.75311
	Rv2904c	rplS	50S ribosomal protein L19 RplS	Information pathways	rplS	MtH37Rv-2904c (2M4)	PROBABLE 50S RIBOSOMAL PROTEIN L19 RPLS	THIS PROTEIN IS LOCATED AT THE 30S-50S RIBOSOMAL SUBUNIT INTERFACE AND MAY PLAY A ROLE IN THE STRUCTURE AND FUNCTION OF THE AMINOACYL-TRNA BINDING SITE.	1.538	1.78352	0.966224	2.2083	1.3012
	Rv2905	lppW	Probable conserved alanine rich lipoprotein LppW	Cell wall and cell processes	lppW	MtH37Rv-2905 (10B12)	PROBABLE CONSERVED ALANINE RICH LIPOPROTEIN LPPW	UNKNOWN	1.05572	1.43394	0.995399	2.00597	0.998508
	Rv2919c	glnB	Probable nitrogen regulatory protein P-II GlnB	Regulatory proteins	glnB	MtH37Rv-2919c (10E12)	PROBABLE NITROGEN REGULATORY PROTEIN P-II GLNB	IN NITROGEN-LIMITING CONDITIONS, WHEN THE RATIO OF GLN TO 2-KETOGLUTARATE DECREASES, P-II IS URIDYLYLATED TO P-II-UMP BY GLND|Rv2918c. P-II-UMP ALLOWS THE DEADENYLYLATION OF GLUTAMINE SYNTHETASE (GS), THUS ACTIVATING THE ENZYME. CONVERSERLY, IN NITROGEN EXCESS P-II IS DEURIDYLATED AND PROMOTES THE ADENYLATION OF GS. P-II INDIRECTLY CONTROLS THE TRANSCRIPTION OF THE GS GENE (GLNA: FOUR COPIES IN T…	0.700051	0.831756	0.983927	3.60685	2.16677
	Rv2925c	rnc	Probable ribonuclease III Rnc (RNase III)	Information pathways	rnc	MtH37Rv-2925c (2N6)	PROBABLE RIBONUCLEASE III RNC (RNASE III)	DIGESTS DOUBLE-STRANDED RNA. INVOLVED IN THE PROCESSING OF RIBOSOMAL RNA PRECURSORS AND OF SOME mRNAs [CATALYTIC ACTIVITY: ENDONUCLEOLYTIC CLEAVAGE TO 5'-PHOSPHOMONOESTER].	1.48606	1.17234	0.995355	3.05769	2.34241
	Rv2926c	Rv2926c	Conserved protein	Conserved hypotheticals	Rv2926c	MtH37Rv-2926c (2O6)	CONSERVED HYPOTHETICAL PROTEIN	FUNCTION UNKNOWN	1.28648	1.5859	0.993983	2.79544	1.47561
	Rv2927c	Rv2927c	Conserved hypothetical protein	Conserved hypotheticals	Rv2927c	MtH37Rv-2927c (2P6)	CONSERVED HYPOTHETICAL PROTEIN	FUNCTION UNKNOWN	5.45195	9.83098	0.981882	11.2317	11.8815
	Rv2941	fadD28	Fatty-acid-AMP ligase FadD28 (fatty-acid-AMP synthetase) (fatty-acid-AMP synthase)	Lipid metabolism	fadD28	MtH37Rv-2941 (10I1)	FATTY-ACID-CoA LIGASE FADD28 (FATTY-ACID-CoA SYNTHETASE) (FATTY-ACID-CoA SYNTHASE)	INVOLVED IN PHTHIOCEROL DIMYCOCEROSATE (DIM) BIOSYNTHESIS. THOUGHT TO BE INVOLVED IN THE RELEASE AND TRANSFER OF MYCOSEROSIC ACID FROM MAS ONTO THE DIOLS.	2.13024	3.74566	0.988844	5.2683	2.9821
	Rv2950c	fadD29	Fatty-acid-AMP ligase FadD29 (fatty-acid-AMP synthetase) (fatty-acid-AMP synthase)	Lipid metabolism	fadD29	MtH37Rv-2950c (10N1)	PROBABLE FATTY-ACID-COA LIGASE FADD29 (FATTY-ACID-COA SYNTHETASE) (FATTY-ACID-COA SYNTHASE)	FUNCTION UNKNOWN, BUT INVOLVED IN LIPID METABOLISM.	0.840854	2.38702	0.968855	2.52133	1.52717
	Rv2986c	hupB	DNA-binding protein HU homolog HupB (histone-like protein) (HLP) (21-kDa laminin-2-binding protein)	Information pathways	hupB	MtH37Rv-2986c (10P2)	PROBABLE DNA-BINDING PROTEIN HU HOMOLOG HUPB (HISTONE-LIKE PROTEIN) (HLP) (21-KDA LAMININ-2-BINDING PROTEIN)	THIS PROTEIN BELONGS TO THE HISTONE LIKE FAMILY OF PROKARYOTIC DNA-BINDING PROTEINS WHICH ARE CAPABLE OF WRAPPING DNA TO STABILIZE IT, AND PREVENT ITS DENATURATION UNDER EXTREME ENVIRONMENTAL CONDITIONS.	3.30153	6.90475	0.988674	3.98045	2.41953
	Rv2989	Rv2989	Probable transcriptional regulatory protein	Regulatory proteins	Rv2989	MtH37Rv-2989 (2K12)	PROBABLE TRANSCRIPTIONAL REGULATORY PROTEIN	INVOLVED IN TRANSCRIPTIONAL MECHANISM.	1.12327	1.62715	0.930436	4.29839	2.92559
	Rv2990c	Rv2990c	Hypothetical protein	Conserved hypotheticals	Rv2990c	MtH37Rv-2990c (2L12)	HYPOTHETICAL PROTEIN	UNKNOWN	0.886918	1.39944	0.980404	8.14863	9.2967
	Rv3003c	ilvB1	Acetolactate synthase (large subunit) IlvB1 (acetohydroxy-acid synthase)	Intermediate metabolism and respiration	ilvB1	MtH37Rv-3003c (3F13)	PROBABLE ACETOLACTATE SYNTHASE (LARGE SUBUNIT) ILVB1 (ACETOHYDROXY-ACID SYNTHASE)	INVOLVED IN VALINE AND ISOLEUCINE BIOSYNTHESIS (AT THE FIRST STEP) [CATALYTIC ACTIVITY: 2-ACETOLACTATE + CO(2) = 2 PYRUVATE].	0.838216	1.41169	0.98069	2.47011	1.43798
	Rv3006	lppZ	Probable conserved lipoprotein LppZ	Cell wall and cell processes	lppZ	MtH37Rv-3006 (3H13)	PROBABLE CONSERVED LIPOPROTEIN LPPZ	UNKNOWN	1.10485	1.09358	0.984153	2.11264	0.748761
	Rv3008	Rv3008	Hypothetical protein	Conserved hypotheticals	Rv3008	MtH37Rv-3008 (3B14)	HYPOTHETICAL PROTEIN	UNKNOWN	1.27152	1.18662	0.968765	2.327	1.90365
	Rv3016	lpqA	Probable lipoprotein LpqA	Cell wall and cell processes	lpqA	MtH37Rv-3016 (3A15)	PROBABLE LIPOPROTEIN LPQA	UNKNOWN	0.515187	0.940113	0.98598	2.54897	1.63402
	Rv3038c	Rv3038c	Conserved protein	Conserved hypotheticals	Rv3038c	MtH37Rv-3038c (3H16)	CONSERVED HYPOTHETICAL PROTEIN	FUNCTION UNKNOWN	1.76916	1.38861	0.980694	1.9797	1.50342
	Rv3044	fecB	Probable FEIII-dicitrate-binding periplasmic lipoprotein FecB	Cell wall and cell processes	fecB	MtH37Rv-3044 (3F17)	PROBABLE FEIII-DICITRATE-BINDING PERIPLASMIC LIPOPROTEIN FECB	MAY BE INVOLVED IN ACTIVE TRANSPORT OF FeIII-DECITRATE ACROSS THE MEMBRANE (IMPORT).	1.91735	2.46485	0.948296	2.2654	3.38407
	Rv3052c	nrdI	Probable NrdI protein	Information pathways	nrdI	MtH37Rv-3052c (3C18)	PROBABLE NRDI PROTEIN	NOT KNOWN; PROBABLY INVOLVED IN RIBONUCLEOTIDE REDUCTASE FUNCTION.	1.19952	1.96202	0.9244	5.401	1.89124
	Rv3053c	nrdH	Probable glutaredoxin electron transport component of NRDEF (glutaredoxin-like protein) NrdH	Information pathways	nrdH	MtH37Rv-3053c (10P4)	PROBABLE GLUTAREDOXIN ELECTRON TRANSPORT COMPONENT OF NRDEF (GLUTAREDOXIN-LIKE PROTEIN) NRDH	INVOLVED IN ELECTRON TRANSFER SYSTEM FOR RIBONUCLEOTIDE REDUCTASE SYSTEM NRDEF.	1.85523	1.60163	0.895578	6.45692	1.77229
	Rv3098c	Rv3098c	Hypothetical protein	Conserved hypotheticals	Rv3098c	MtH37Rv-3098c (10M6)	HYPOTHETICAL PROTEIN	UNKNOWN	0.915256	1.1008	0.977652	5.20342	2.91608
	Rv3114	Rv3114	Conserved hypothetical protein	Conserved hypotheticals	Rv3114	MtH37Rv-3114 (3F23)	CONSERVED HYPOTHETICAL PROTEIN	FUNCTION UNKNOWN	0.761221	1.10492	0.919085	1.88462	1.52816
	Rv3116	moeB2	Probable molybdenum cofactor biosynthesis protein MoeB2 (MPT-synthase sulfurylase) (molybdopterin synthase sulphurylase)	Intermediate metabolism and respiration	moeB2	MtH37Rv-3116 (3G23)	PROBABLE MOLYBDENUM COFACTOR BIOSYNTHESIS PROTEIN MOEB2 (MPT-SYNTHASE SULFURYLASE) (MOLYBDOPTERIN SYNTHASE SULPHURYLASE)	POSSIBLY INVOLVED IN MOLYBDOPTERIN METABOLISM (SYNTHESIS).	3.59089	6.37771	0.960107	4.55735	4.79704
	Rv3118	sseC1	Conserved hypothetical protein SseC1	Intermediate metabolism and respiration	sseC1	MtH37Rv-3118 (10M7)	CONSERVED HYPOTHETICAL PROTEIN SSEC1	FUNCTION UNKNOWN	1.16835	1.85597	0.959074	2.51052	1.2457
	Rv3139	fadE24	Probable acyl-CoA dehydrogenase FadE24	Lipid metabolism	fadE24	MtH37Rv-3139 (3K1)	PROBABLE ACYL-COA DEHYDROGENASE FADE24	FUNCTION UNKNOWN, BUT INVOLVED IN LIPID METABOLISM.	0.375373	0.655367	0.940495	1.91456	1.98619
	Rv3161c	Rv3161c	Possible dioxygenase	Intermediate metabolism and respiration	Rv3161c	MtH37Rv-3161c (3K3)	POSSIBLE DIOXYGENASE	FUNCTION UNKNOWN; INVOLVED IN CELLULAR METABOLISM.	1.05631	1.34067	0.968788	2.15204	1.67073
	Rv3197	Rv3197	Probable conserved ATP-binding protein ABC transporter	Cell wall and cell processes	Rv3197	MtH37Rv-3197 (3N6)	PROBABLE CONSERVED ATP-BINDING PROTEIN ABC TRANSPORTER	THOUGHT TO BE INVOLVED IN ACTIVE TRANSPORT ACROSS THE MEMBRANE. RESPONSIBLE FOR ENERGY COUPLING TO THE TRANSPORT SYSTEM.	0.818701	1.32508	0.956333	2.84639	1.43532
	Rv3197A	whiB7	Probable transcriptional regulatory protein WhiB-like WhiB7	Regulatory proteins	whiB7	MtH37Rv-3197A (11L5)	PROBABLE TRANSCRIPTIONAL REGULATORY PROTEIN WHIB-LIKE WHIB7	INVOLVED IN TRANSCRIPTIONAL MECHANISM.	0.659115	4.2066	0.995055	5.34687	1.57519
	Rv3211	rhlE	Probable ATP-dependent RNA helicase RhlE	Information pathways	rhlE	MtH37Rv-3211 (3K8)	PROBABLE ATP-DEPENDENT RNA HELICASE RHLE	HAS A HELIX-DESTABILIZING ACTIVITY	1.85357	1.3907	0.987818	4.25044	3.20413
	Rv3219	whiB1	Transcriptional regulatory protein WhiB-like WhiB1. Contains [4FE-4S]2+ cluster.	Regulatory proteins	whiB1	MtH37Rv-3219 (10I11)	PROBABLE TRANSCRIPTIONAL REGULATORY PROTEIN WHIB-LIKE WHIB1	INVOLVED IN TRANSCRIPTIONAL MECHANISM.	2.12341	1.80416	0.96246	3.8266	2.33132
	Rv3221A	rshA	Anti-sigma factor RshA	Information pathways	Rv3221A	MtH37Rv-3221A (11O5)	POSSIBLE ANTI-SIGMA FACTOR	BINDS SIGMA FACTOR AND INHIBITS IT. PROBABLY INVOLVED IN SURVIVAL FOLLOWING HEAT SHOCK AND OXIDATIVE STRESS.	2.33393	2.03013	0.987516	2.68031	1.86534
	Rv3243c	Rv3243c	Unknown protein	Conserved hypotheticals	Rv3243c	MtH37Rv-3243c (3M11)	HYPOTHETICAL PROTEIN	UNKNOWN	0.914844	1.04736	0.98008	2.32209	1.83845
	Rv3251c	rubA	Probable rubredoxin RubA	Intermediate metabolism and respiration	rubA	MtH37Rv-3251c (10N11)	PROBABLE RUBREDOXIN RUBA	INVOLVED IN THE HYDROCARBON HYDROXYLATING SYSTEM, WHICH TRANSFERS ELECTRONS FROM NADH TO RUBREDOXIN REDUCTASE AND THEN THROUGH RUBREDOXIN TO ALKANE 1 MONOOXYGENASE.	0.99512	1.686	0.971324	2.26366	1.20721
	Rv3258c	Rv3258c	Conserved hypothetical protein	Conserved hypotheticals	Rv3258c	MtH37Rv-3258c (4B1)	CONSERVED HYPOTHETICAL PROTEIN	FUNCTION UNKNOWN	3.48401	2.19359	0.999623	2.98431	1.94085
	Rv3259	Rv3259	Conserved hypothetical protein	Conserved hypotheticals	Rv3259	MtH37Rv-3259 (4C1)	CONSERVED HYPOTHETICAL PROTEIN	FUNCTION UNKNOWN	1.83058	5.37354	0.989098	11.8934	1.59314
	Rv3267	Rv3267	Conserved protein (CPSA-related protein)	Conserved hypotheticals	Rv3267	MtH37Rv-3267 (4B2)	CONSERVED HYPOTHETICAL PROTEIN (CPSA-RELATED PROTEIN)	FUNCTION UNKNOWN	2.66991	5.25299	0.975301	7.91927	1.77871
	Rv3268	Rv3268	Conserved hypothetical protein	Conserved hypotheticals	Rv3268	MtH37Rv-3268 (4C2)	CONSERVED HYPOTHETICAL PROTEIN	FUNCTION UNKNOWN	2.31698	2.58348	0.993126	3.56038	3.31614
	Rv3287c	rsbW	Anti-sigma factor RsbW (sigma negative effector)	Information pathways	rsbW	MtH37Rv-3287c (4B4)	ANTI-SIGMA FACTOR RSBW (SIGMA NEGATIVE EFFECTOR)	BINDS TO SIGMA AND BLOCKS ITS ABILITY TO FORM AN RNA POLYMERASE HOLOENZYME. REGULATES NEGATIVELY SIGF|Rv3286c.	0.976493	0.56186	0.960702	2.08731	1.94165
	Rv3291c	lrpA	Probable transcriptional regulatory protein LrpA (Lrp/AsnC-family)	Regulatory proteins	Rv3291c	MtH37Rv-3291c (10M12)	PROBABLE TRANSCRIPTIONAL REGULATORY PROTEIN (PROBABLY ASNC-FAMILY)	INVOLVED IN TRANSCRIPTIONAL MECHANISM.	1.09546	1.07485	0.911659	2.48365	1.00955
	Rv3378c	Rv3378c	Diterpene synthase	Intermediate metabolism and respiration	Rv3378c	MtH37Rv-3378c (4E11)	HYPOTHETICAL PROTEIN	UNKNOWN	2.03779	2.53345	0.967745	3.23622	2.1256
	Rv3397c	phyA	Probable phytoene synthase PhyA	Intermediate metabolism and respiration	phyA	MtH37Rv-3397c (4E12)	PROBABLE PHYTOENE SYNTHASE PHYA	INVOLVED IN CAROTENOID BIOSYNTHESIS AND IN ASTAXANTHIN BIOSYNTHETIC PATHWAY. CATALYSES THE REACTION FROM PREPHYTOENE DIPHOSPHATE TO PHYTOENE [CATALYTIC ACTIVITY 1: 2 GERANYLGERANYL DIPHOSPHATE = PYROPHOSPHATE + PREPHYTOENE DIPHOSPHATE] [CATALYTIC ACTIVITY 2: PREPHYTOENE DIPHOSPHATE = PYROPHOSPHATE + PHYTOENE].	0.547402	1.07549	0.998285	2.79879	1.55844
	Rv3412	Rv3412	Conserved hypothetical protein	Conserved hypotheticals	Rv3412	MtH37Rv-3412 (4B14)	CONSERVED HYPOTHETICAL PROTEIN	FUNCTION UNKNOWN	1.73483	1.85954	0.959464	5.55248	4.51552
	Rv3413c	Rv3413c	Unknown alanine and proline rich protein	Conserved hypotheticals	Rv3413c	MtH37Rv-3413c (4C14)	HYPOTHETICAL ALANINE AND PROLINE RICH PROTEIN	UNKNOWN	1.09445	1.43835	0.984369	5.13236	2.62598
	Rv3418c	groES	10 kDa chaperonin GroES (protein CPN10) (protein GroES) (BCG-a heat shock protein) (10 kDa antigen)	Virulence, detox and adaptation	groES	MtH37Rv-3418c (9B24)	10 KDA CHAPERONIN GROES (PROTEIN CPN10) (PROTEIN GROES) (BCG-A HEAT SHOCK PROTEIN) (10 KDA ANTIGEN)	BINDS TO CPN60 IN THE PRESENCE OF MG-ATP AND SUPPRESSES THE ATPASE ACTIVITY OF THE LATTER.	12.249	2.61074	0.962018	1.98602	16.686
	Rv3420c	rimI	Ribosomal-protein-alanine acetyltransferase RimI (acetylating enzyme for N-terminal of ribosomal protein S18)	Information pathways	rimI	MtH37Rv-3420c (4G14)	PROBABLE RIBOSOMAL-PROTEIN-ALANINE ACETYLTRANSFERASE RIMI (ACETYLATING ENZYME FOR N-TERMINAL OF RIBOSOMAL PROTEIN S18)	THIS ENZYME ACETYLATES THE N-TERMINAL ALANINE OF RIBOSOMAL PROTEIN S18 [CATALYTIC ACTIVITY: ACETYL-COA + RIBOSOMAL-PROTEIN L-ALANINE = COA + RIBOSOMAL-PROTEIN N-ACETYL-L-ALANINE].	1.84193	1.43789	0.985701	2.4424	1.98833
	Rv3425	PPE57	PPE family protein PPE57	PE/PPE families	PPE57	MtH37Rv-3425 (4C15)	PPE FAMILY PROTEIN	FUNCTION UNKNOWN	0.578584	1.46049	0.967841	2.66177	2.7601
	Rv3429	PPE59	PPE family protein PPE59	PE/PPE families	PPE59	MtH37Rv-3429 (9E24)	PPE FAMILY PROTEIN	FUNCTION UNKNOWN	0.691292	1.40824	0.989143	2.93296	2.58394
	Rv3436c	glmS	Probable glucosamine--fructose-6-phosphate aminotransferase [isomerizing] GlmS (hexosephosphate aminotransferase) (D-fructose-6-phosphate amidotransferase) (GFAT) (L-glutamine-D-fructose-6-phosphate amidotransferase) (glucosamine-6-phosphate synthase)	Intermediate metabolism and respiration	glmS	MtH37Rv-3436c (4B16)	PROBABLE GLUCOSAMINE--FRUCTOSE-6-PHOSPHATE AMINOTRANSFERASE [ISOMERIZING] GLMS (HEXOSEPHOSPHATE AMINOTRANSFERASE) (D-FRUCTOSE-6-PHOSPHATE AMIDOTRANSFERASE) (GFAT) (L-GLUTAMINE-D-FRUCTOSE-6-PHOSPHATE AMIDOTRANSFERASE) (GLUCOSAMINE-6-PHOSPHATE SYNTHASE)	CATALYZES THE FIRST STEP IN HEXOSAMINE METABOLISM, CONVERTING FRUCTOSE-6P INTO GLUCOSAMINE-6P USING GLUTAMINE AS A NITROGEN SOURCE [CATALYTIC ACTIVITY: L-GLUTAMINE + D-FRUCTOSE 6-PHOSPHATE = L-GLUTAMATE + D-GLUCOSAMINE 6-PHOSPHATE].	1.45284	2.70264	0.997796	3.75107	1.39545
	Rv3443c	rplM	50S ribosomal protein L13 RplM	Information pathways	rplM	MtH37Rv-3443c (4H16)	PROBABLE 50S RIBOSOMAL PROTEIN L13 RPLM	INVOLVED IN TRANSLATION MECHANISM. THIS PROTEIN IS ONE OF THE EARLY ASSEMBLY PROTEINS OF THE 50S RIBOSOMAL SUBUNIT.	3.75075	2.24921	0.981561	3.22055	2.22089
	Rv3455c	truA	Probable tRNA pseudouridine synthase a TruA (pseudouridylate synthase I) (pseudouridine synthase I) (uracil hydrolyase)	Information pathways	truA	MtH37Rv-3455c (4A18)	PROBABLE TRNA PSEUDOURIDINE SYNTHASE A TRUA (PSEUDOURIDYLATE SYNTHASE I) (PSEUDOURIDINE SYNTHASE I) (URACIL HYDROLYASE)	FORMATION OF PSEUDOURIDINE AT POSITIONS 38, 39 AND 40 IN THE ANTICODON STEM AND LOOP OF TRANSFER RNAS [CATALYTIC ACTIVITY: URACIL + D-RIBOSE 5-PHOSPHATE = PSEUDOURIDINE 5'-PHOSPHATE + H(2)O].	0.463002	1.03642	0.973103	2.11867	2.95165
	Rv3456c	rplQ	50S ribosomal protein L17 RplQ	Information pathways	rplQ	MtH37Rv-3456c (4B18)	PROBABLE 50S RIBOSOMAL PROTEIN L17 RPLQ	INVOLVED IN TRANSLATION MECHANISM.	1.08845	1.55122	0.950676	2.82295	1.55778
	Rv3459c	rpsK	30S ribosomal protein S11 RpsK	Information pathways	rpsK	MtH37Rv-3459c (4E18)	PROBABLE 30S RIBOSOMAL PROTEIN S11 RPSK	S11 PLAYS AN ESSENTIAL ROLE FOR THE SELECTION OF THE CORRECT TRNA IN PROTEIN BIOSYNTHESIS. IT IS LOCATED ON THE LARGE LOBE OF THE SMALL SUBUNIT.	1.11734	1.83813	0.953236	2.65891	1.85693
	Rv3460c	rpsM	30S ribosomal protein S13 RpsM	Information pathways	rpsM	MtH37Rv-3460c (10L19)	PROBABLE 30S RIBOSOMAL PROTEIN S13 RPSM	INVOLVED IN THE BINDING OF FMET-TRNA AND, HENCE, IN THE INITIATION OF TRANSLATION.	1.53436	2.3202	0.97019	3.30751	1.83906
	Rv3461c	rpmJ	50S ribosomal protein L36 RpmJ	Information pathways	rpmJ	MtH37Rv-3461c (10M19)	PROBABLE 50S RIBOSOMAL PROTEIN L36 RPMJ	INVOLVED IN TRANSLATION MECHANISM.	1.89726	1.95975	0.984223	3.91834	1.64223
	Rv3462c	infA	Probable translation initiation factor if-1 InfA	Information pathways	infA	MtH37Rv-3462c (10N19)	PROBABLE TRANSLATION INITIATION FACTOR IF-1 INFA	NO SPECIFIC FUNCTION HAS SO FAR BEEN ATTRIBUTED TO THIS INITIATION FACTOR; HOWEVER, IT SEEMS TO STIMULATE MORE OR LESS ALL THE ACTIVITIES OF THE OTHER TWO INITIATION FACTORS, IF-2 AND IF-3.	2.01778	2.51378	0.961969	7.21609	3.5009
	Rv3463	Rv3463	Conserved protein	Conserved hypotheticals	Rv3463	MtH37Rv-3463 (4F18)	CONSERVED HYPOTHETICAL PROTEIN	FUNCTION UNKNOWN	1.67013	2.05379	0.965701	3.63341	1.34746
	Rv3464	rmlB	dTDP-glucose 4,6-dehydratase RmlB	Intermediate metabolism and respiration	rmlB	MtH37Rv-3464 (4G18)	dTDP-GLUCOSE 4,6-DEHYDRATASE RMLB	INVOLVED IN DTDP-L-RHAMNOSE BIOSYNTHESIS [CATALYTIC ACTIVITY: DTDP-GLUCOSE = DTDP-4-DEHYDRO-6-DEOXY-D-GLUCOSE + H(2)O].	2.93817	3.72914	0.949254	4.36139	3.38037
	Rv3490	otsA	Alpha, alpha-trehalose-phosphate synthase [UDP-forming] OtsA (trehalose-6-phosphate synthase) (UDP-glucose-glucosephosphate glucosyltransferase) (trehalosephosphate-UDP glucosyltransferase) (trehalose-6-phosphate synthetase) (trehalose-phosphate synthase) (trehalose-phosphate synthetase) (transglucosylase) (trehalosephosphate-UDP glucosyl transferase)	Virulence, detox and adaptation	otsA	MtH37Rv-3490 (4H20)	PROBABLE ALPHA, ALPHA-TREHALOSE-PHOSPHATE SYNTHASE [UDP-FORMING] OTSA (TREHALOSE-6-PHOSPHATE SYNTHASE) (UDP-GLUCOSE-GLUCOSEPHOSPHATE GLUCOSYLTRANSFERASE) (TREHALOSEPHOSPHATE-UDP GLUCOSYLTRANSFERASE) (TREHALOSE-6-PHOSPHATE SYNTHETASE) (TREHALOSE-PHOSPHATE SYNTHASE) (TREHALOSE-PHOSPHATE SYNTHETASE) (TRANSGLUCOSYLASE) (TREHALOSEPHOSPHATE-UDP GLUCOSYL TRANSFERASE)	INVOLVED IN OSMOREGULATORY TREHALOSE BIOSYNTHESIS. Mycobacteria can produce trehalose from glucose 6-phosphate and UDP-glucose (the OtsA-OtsB pathway) from glycogen-like alpha(1-->4)-linked glucose polymers (the TreY-TreZ pathway) and from maltose (the TreS pathway) [CATALYTIC ACTIVITY: UDP-GLUCOSE + D-GLUCOSE 6-PHOSPHATE = UDP + ALPHA,ALPHA-TREHALOSE 6-PHOSPHATE].	1.62142	1.56686	0.996955	2.0024	1.50222
	Rv3515c	fadD19	Fatty-acid-CoA ligase FadD19 (fatty-acid-CoA synthetase) (fatty-acid-CoA synthase)	Lipid metabolism	fadD19	MtH37Rv-3515c (4E22)	PROBABLE FATTY-ACID-COA LIGASE FADD19 (FATTY-ACID-COA SYNTHETASE) (FATTY-ACID-COA SYNTHASE)	FUNCTION UNKNOWN, BUT INVOLVED IN LIPID METABOLISM.	1.86924	1.72354	0.997867	3.61209	2.67402
	Rv3519	Rv3519	Unknown protein	Conserved hypotheticals	Rv3519	MtH37Rv-3519 (4A23)	HYPOTHETICAL PROTEIN	UNKNOWN	2.14865	2.37283	0.988637	2.63767	2.03934
	Rv3520c	Rv3520c	Possible coenzyme F420-dependent oxidoreductase	Intermediate metabolism and respiration	Rv3520c	MtH37Rv-3520c (4B23)	POSSIBLE COENZYME F420-DEPENDENT OXIDOREDUCTASE	FUNCTION UNKNOWN; PROBABLY INVOLVED IN CELLULAR METABOLISM.	0.661657	1.16672	0.963348	2.32118	0.948688
	Rv3526	kshA	Oxygenase component of 3-ketosteroid-9-alpha-hydroxylase KshA	Intermediate metabolism and respiration	Rv3526	MtH37Rv-3526 (4G23)	POSSIBLE OXIDOREDUCTASE	FUNCTION UNKNOWN; PROBABLY INVOLVED IN CELLULAR METABOLISM.	1.63569	1.76807	0.953409	8.28724	2.83228
	Rv3527	Rv3527	Hypothetical protein	Conserved hypotheticals	Rv3527	MtH37Rv-3527 (4H23)	HYPOTHETICAL PROTEIN	UNKNOWN	1.05636	0.954517	0.99863	2.96936	1.22207
	Rv3528c	Rv3528c	Unknown protein	Conserved hypotheticals	Rv3528c	MtH37Rv-3528c (4A24)	HYPOTHETICAL PROTEIN	UNKNOWN	3.8937	5.52994	0.957781	4.52741	3.35785
	Rv3545c	cyp125	Probable cytochrome P450 125 Cyp125	Intermediate metabolism and respiration	cyp125	MtH37Rv-3545c (2E13)	PROBABLE CYTOCHROME P450 125 CYP125	CYTOCHROMES P450 ARE A GROUP OF HEME-THIOLATE MONOOXYGENASES. THEY OXIDIZE A VARIETY OF STRUCTURALLY UNRELATED COMPOUNDS, INCLUDING STEROIDS, FATTY ACIDS, AND XENOBIOTICS.	1.88058	1.59178	0.977816	2.13912	2.20074
	Rv3581c	ispF	Probable 2C-methyl-D-erythritol 2,4-cyclodiphosphate synthase IspF (MECPS)	Intermediate metabolism and respiration	ispF	MtH37Rv-3581c (2G16)	PROBABLE 2C-METHYL-D-ERYTHRITOL 2,4-CYCLODIPHOSPHATE SYNTHASE ISPF (MECPS)	INVOLVED IN THE DEOXYXYLULOSE-5-PHOSPHATE PATHWAY (DXP) OF ISOPRENOID BIOSYNTHESIS (AT THE FIFTH STEP). CONVERTS 4-DIPHOSPHOCYTIDYL-2C-METHYL-D-ERYTHRITOL 2-PHOSPHATE INTO 2C-METHYL-D-ERYTHRITOL 2,4-CYCLODIPHOSPHATE AND CMP. ALSO CONVERTS 4-DIPHOSPHOCYTIDYL-2C-METHYL-D-ERYTHRITOL INTO 2C-METHYL-D-ERYTHRITOL 3,4-CYCLOPHOSPHATE AND CMP.	1.26281	0.89253	0.96153	3.44374	2.13266
	Rv3583c	Rv3583c	Possible transcription factor	Regulatory proteins	Rv3583c	MtH37Rv-3583c (10L24)	POSSIBLE TRANSCRIPTION FACTOR	INVOLVED IN TRANSCRIPTIONAL MECHANISM.	3.72476	1.56605	0.982305	5.52185	2.50772
	Rv3609c	folE	GTP cyclohydrolase I FolE (GTP-ch-I)	Intermediate metabolism and respiration	folE	MtH37Rv-3609c (2D19)	GTP CYCLOHYDROLASE I FOLE (GTP-CH-I)	INVOLVED IN THE BIOSYNTHESIS OF TETRAHYDROFOLATE (AT THE FIRST STEP) [CATALYTIC ACTIVITY: GTP + 2 H(2)O = FORMATE + 2-AMINO-4-HYDROXY-6-(ERYTHRO-1,2,3-TRIHYDROXYPROPYL)DIHYDROPTERIDINE TRIPHOSPHATE].	1.00635	0.890901	0.989051	2.01237	1.88198
	Rv3610c	ftsH	Membrane-bound protease FtsH (cell division protein)	Cell wall and cell processes	ftsH	MtH37Rv-3610c (2E19)	MEMBRANE-BOUND PROTEASE FTSH (CELL DIVISION PROTEIN)	THOUGHT TO ACT AS AN ATP-DEPENDENT ZINC METALLOPEPTIDASE, WITH ATPase AND PROTEOLYTIC ACTIVITIES. PROBABLY HAS A REGULATORY ROLE IN STRESS RESPONSE AND SPECIFIC PROTEINS SECRETION FOR ADAPTATION TO HOST ENVIRONMENT.	2.10341	1.57231	0.994205	5.6138	1.0843
	Rv3627c	Rv3627c	Conserved protein	Conserved hypotheticals	Rv3627c	MtH37Rv-3627c (2G20)	CONSERVED HYPOTHETICAL PROTEIN	FUNCTION UNKNOWN (POSSIBLY INVOLVED IN CELL WALL BIOSYNTHESIS).	1.3459	1.32498	0.983305	2.08344	1.10597
	Rv3679	Rv3679	Probable anion transporter ATPase	Cell wall and cell processes	Rv3679	MtH37Rv-3679 (3D1)	PROBABLE ANION TRANSPORTER ATPASE	ANION-TRANSPORTING ATPASE; SUPPOSED CATALYZES THE EXTRUSION OF UNDETERMINATED ANIONS [CATALYTIC ACTIVITY: ATP + H(2)O + UNDETERMINATED ANION(IN) = ADP + PHOSPHATE + UNDETERMINATED ANION(OUT)].	1.68325	1.2434	0.967651	2.46242	2.17869
	Rv3722c	Rv3722c	Conserved protein	Conserved hypotheticals	Rv3722c	MtH37Rv-3722c (3C6)	CONSERVED HYPOTHETICAL PROTEIN	FUNCTION UNKNOWN	1.95022	2.20192	0.942436	2.31043	2.13394
	Rv3723	Rv3723	Probable conserved transmembrane protein	Cell wall and cell processes	Rv3723	MtH37Rv-3723 (3D6)	PROBABLE CONSERVED TRANSMEMBRANE PROTEIN	UNKNOWN	2.17385	2.76057	0.94282	3.15651	4.72952
	Rv3724A	cut5a	Probable cutinase precursor [first part] Cut5a	Cell wall and cell processes	cut5a	MtH37Rv-3724A (11O6)	PROBABLE CUTINASE PRECURSOR [FIRST PART] CUT5A	HYDROLYSIS OF CUTIN (A POLYESTER THAT FORMS THE STRUCTURE OF PLANT CUTICLE).	1.00415	1.54586	0.97091	4.63461	4.03324
	Rv3724B	cut5b	Probable cutinase [second part] Cut5b	Cell wall and cell processes	cut5b	MtH37Rv-3724B (3E6)	PROBABLE CUTINASE [SECOND PART] CUT5B	HYDROLYSIS OF CUTIN (A POLYESTER THAT FORMS THE STRUCTURE OF PLANT CUTICLE).	0.65953	1.04244	0.981808	3.29461	2.42897
	Rv3755c	Rv3755c	Conserved protein	Conserved hypotheticals	Rv3755c	MtH37Rv-3755c (3F8)	CONSERVED HYPOTHETICAL PROTEIN	FUNCTION UNKNOWN	1.7267	1.562	0.99432	2.5583	1.98448
	Rv3766	Rv3766	Hypothetical protein	Conserved hypotheticals	Rv3766	MtH37Rv-3766 (3G9)	HYPOTHETICAL PROTEIN	UNKNOWN	1.57947	3.12773	0.948006	4.56705	1.08871
	Rv3778c	Rv3778c	Possible aminotransferase	Intermediate metabolism and respiration	Rv3778c	MtH37Rv-3778c (3G10)	POSSIBLE AMINOTRANSFERASE	FUNCTION UNKNOWN; PROBABLY INVOLVED IN CELLULAR METABOLISM.	1.23474	1.20173	0.983748	2.44399	1.85833
	Rv3801c	fadD32	Fatty-acid-AMP ligase FadD32 (fatty-acid-AMP synthetase) (fatty-acid-AMP synthase). Also shown to have acyl-ACP ligase activity.	Lipid metabolism	fadD32	MtH37Rv-3801c (8B1)	PROBABLE FATTY-ACID-COA LIGASE FADD32 (FATTY-ACID-COA SYNTHETASE) (FATTY-ACID-COA SYNTHASE	FUNCTION UNKNOWN, BUT INVOLVED IN LIPID METABOLISM.	1.27142	0.97806	0.972201	1.9682	1.13171
	Rv3810	pirG	Exported repetitive protein precursor PirG (cell surface protein) (EXP53)	Cell wall and cell processes	pirG	MtH37Rv-3810 (8B2)	EXPORTED REPETITIVE PROTEIN PRECURSOR PIRG (CELL SURFACE PROTEIN) (EXP53)	SURFACE-EXPOSED PROTEIN REQUIRED FOR MULTIPLICATION AND INTRACELLULAR GROWTH. SEEMS TO PLAY A ROLE IN VIRULENCE.	4.43835	5.65099	0.979194	4.87605	5.96232
	Rv3818	Rv3818	Unknown protein	Conserved hypotheticals	Rv3818	MtH37Rv-3818 (8G2)	HYPOTHETICAL PROTEIN	UNKNOWN	1.28762	2.66473	0.970828	2.13113	2.24554
	Rv3820c	papA2	Possible conserved polyketide synthase associated protein PapA2	Lipid metabolism	papA2	MtH37Rv-3820c (8H2)	POSSIBLE CONSERVED POLYKETIDE SYNTHASE ASSOCIATED PROTEIN PAPA2	FUNCTION UNKNOWN; THOUGHT TO BE INVOLVED IN LIPID METABOLISM.	1.27247	2.5457	0.993558	2.33477	1.41073
	Rv3822	Rv3822	Conserved hypothetical protein	Conserved hypotheticals	Rv3822	MtH37Rv-3822 (8A3)	CONSERVED HYPOTHETICAL PROTEIN	FUNCTION UNKNOWN	4.47176	3.71025	0.970951	8.38809	1.64345
	Rv3824c	papA1	Conserved polyketide synthase associated protein PapA1	Lipid metabolism	papA1	MtH37Rv-3824c (8B3)	PROBABLE CONSERVED POLYKETIDE SYNTHASE ASSOCIATED PROTEIN PAPA1	FUNCTION UNKNOWN; THOUGHT TO BE INVOLVED IN LIPID METABOLISM.	2.20214	1.82144	0.974784	3.55039	0.587291
	Rv3841	bfrB	Bacterioferritin BfrB	Intermediate metabolism and respiration	bfrB	MtH37Rv-3841 (8G4)	POSSIBLE BACTERIOFERRITIN BFRB	INVOLVED IN IRON STORAGE; FERRITIN IS AN INTRACELLULAR MOLECULE THAT STORES IRON IN A SOLUBLE, NONTOXIC, READILY AVAILABLE FORM. THE FUNCTIONAL MOLECULE, WHICH IS COMPOSED OF 24 CHAINS, IS ROUGHLY SPHERICAL AND CONTAINS A CENTRAL CAVITY IN WHICH THE POLYMERIC FERRIC IRON CORE IS DEPOSITED.	1.49589	2.41286	0.947644	3.77036	1.87466
	Rv3852	hns	Possible histone-like protein Hns	Information pathways	hns	MtH37Rv-3852 (8G5)	POSSIBLE HISTONE-LIKE PROTEIN HNS	FUNCTION UNKNOWN	4.4122	3.19741	0.998048	2.53294	2.57726
	Rv3858c	gltD	Probable NADH-dependent glutamate synthase (small subunit) GltD (L-glutamate synthase) (L-glutamate synthetase) (NADH-glutamate synthase) (glutamate synthase (NADH)) (GLTS beta chain) (NADPH-GOGAT)	Intermediate metabolism and respiration	gltD	MtH37Rv-3858c (8B6)	PROBABLE NADH-DEPENDENT GLUTAMATE SYNTHASE (SMALL SUBUNIT) GLTD (L-GLUTAMATE SYNTHASE) (L-GLUTAMATE SYNTHETASE) (NADH-GLUTAMATE SYNTHASE) (GLUTAMATE SYNTHASE (NADH)) (GLTS BETA CHAIN) (NADPH-GOGAT)	PROBABLY INVOLVED IN GLUTAMATE BIOSYNTHESIS [CATALYTIC ACTIVITY: 2 L-GLUTAMATE + NAD(+) = L-GLUTAMINE + 2-OXOGLUTARATE + NADH].	1.16819	1.47153	0.968179	2.52367	1.55925
	Rv3863	Rv3863	Unknown alanine rich protein	Conserved hypotheticals	Rv3863	MtH37Rv-3863 (8G11)	HYPOTHETICAL ALANINE RICH PROTEIN	UNKNOWN	1.43552	1.45945	0.966359	4.82509	3.24779
	Rv3867	espH	ESX-1 secretion-associated protein EspH	Cell wall and cell processes	Rv3867	MtH37Rv-3867 (8D11)	CONSERVED HYPOTHETICAL PROTEIN	FUNCTION UNKNOWN	0.573305	0.771097	0.967886	2.06682	0.832509
	Rv3874	esxB	10 kDa culture filtrate antigen EsxB (LHP) (CFP10)	Cell wall and cell processes	lhp	MtH37Rv-3874 (11B10)	10 KDA CULTURE FILTRATE ANTIGEN LHP (CFP10)	UNKNOWN. EXPORTED PROTEIN COTRANSCRIBED WITH Rv3875|MT3989|MTV027.10.	1.75344	1.19941	0.915028	2.38421	1.67383
	Rv3875	esxA	6 kDa early secretory antigenic target EsxA (ESAT-6)	Cell wall and cell processes	esat6	MtH37Rv-3875 (11C10)	6 KDA EARLY SECRETORY ANTIGENIC TARGET ESAT6 (ESAT-6)	NOT KNOWN. ELICITS HIGH LEVEL OF INF-GAMMA FROM MEMORY EFFECTOR CELLS DURING THE FIRST PHASE OF A PROTECTIVE IMMUNE RESPONSE. EXPORTED PROTEIN COTRANSCRIBED WITH Rv3874|MT3988|MTV027.09|LHP|CFP10.	1.18579	1.35759	0.905901	2.18353	1.07096
	Rv3878	espJ	ESX-1 secretion-associated protein EspJ. Conserved alanine rich protein.	Cell wall and cell processes	Rv3878	MtH37Rv-3878 (8C7)	CONSERVED HYPOTHETICAL ALANINE RICH PROTEIN	FUNCTION UNKNOWN	1.41577	2.18014	0.893949	3.34466	1.57521
	Rv3880c	espL	ESX-1 secretion-associated protein EspL	Cell wall and cell processes	Rv3880c	MtH37Rv-3880c (11F10)	CONSERVED HYPOTHETICAL PROTEIN	FUNCTION UNKNOWN	0.663503	0.997877	0.928547	2.52094	1.28651
	Rv3915	Rv3915	Probable peptidoglycan hydrolase	Intermediate metabolism and respiration	Rv3915	MtH37Rv-3915 (8E10)	PROBABLE HYDROLASE	FUNCTION UNKNOWN; PROBABLY INVOLVED IN CELLULAR METABOLISM.	1.75602	1.51932	0.993174	2.84123	3.43756
	Rv3920c	Rv3920c	Conserved protein similar to jag protein	Conserved hypotheticals	Rv3920c	MtH37Rv-3920c (8B11)	HYPOTHETICAL PROTEIN SIMILAR TO JAG PROTEIN	UNKNOWN	1.15025	1.72618	0.955605	2.37804	1.56477
	Rv3921c	Rv3921c	Probable conserved transmembrane protein	Cell wall and cell processes	Rv3921c	MtH37Rv-3921c (8C11)	PROBABLE CONSERVED TRANSMEMBRANE PROTEIN	UNKNOWN	0.937155	2.06884	0.970412	3.20128	2.01416
	Rv3922c	Rv3922c	Possible hemolysin	Virulence, detox and adaptation	Rv3922c	MtH37Rv-3922c (11H11)	POSSIBLE HEMOLYSIN	UNKNOWN.	0.6891	1.62936	0.966077	2.66887	1.68517
	Rv3923c	rnpA	Ribonuclease P protein component RnpA (RNaseP protein) (RNase P protein) (protein C5)	Information pathways	rnpA	MtH37Rv-3923c (11A12)	RIBONUCLEASE P PROTEIN COMPONENT RNPA (RNaseP PROTEIN) (RNase P PROTEIN) (PROTEIN C5)	RNaseP CATALYZES THE REMOVAL OF THE 5'-LEADER SEQUENCE FROM PRE-tRNA TO PRODUCE THE MATURE 5'TERMINUS. IT CAN ALSO CLEAVE OTHER RNA SUBSTRATES SUCH AS 4.5S RNA. THE PROTEIN COMPONENT PLAYS AN AUXILIARY BUT ESSENTIAL ROLE IN VIVO BY BINDING TO THE 5'-LEADER SEQUENCE AND BROADENING THE SUBSTRATE SPECIFICITY OF THE RIBOZYME [CATALYTIC ACTIVITY: ENDONUCLEOLYTIC CLEAVAGE OF RNA, REMOVING 5'-EXTRA-NUCL…	0.984843	1.71451	0.983594	4.09187	2.56246
	Rv3924c	rpmH	50S ribosomal protein L34 RpmH	Information pathways	rpmH	MtH37Rv-3924c (11B12)	50S RIBOSOMAL PROTEIN L34 RPMH	INVOLVED IN TRANSLATION MECHANISM. THIS PROTEIN IS ONE OF THE EARLY ASSEMBLY PROTEINS OF THE 50S RIBOSOMAL SUBUNIT (BY SIMILARITY).	0.984969	1.26691	0.93173	2.33788	1.13952

## Sheet: Repressed Stationary phase -K
	Supplementary Table 3
	259 genes significantly repressed (t-test B+H p<0.05, >2 fold) in stationary phase -K compared to stationary phase +K
	Table ordered by Rv number, expression ratios relative to stationary phase growth K+
	Rv Number	Gene Tuberculist R27	Protein Function Tuberculist R27	Functional Cat Tuberculist R27	Common	Systematic	Product	Function	Log phase	Log phase -K	Stationary phase	Stationary phase -K	NC
	Rv0052	Rv0052	Conserved protein	Conserved hypotheticals	Rv0052	MtH37Rv-0052 (1D7)	CONSERVED HYPOTHETICAL PROTEIN	FUNCTION UNKNOWN	0.715812	0.494901	0.865463	0.329047	0.207932
	Rv0068	Rv0068	Probable oxidoreductase	Intermediate metabolism and respiration	Rv0068	MtH37Rv-0068 (1D9)	PROBABLE OXIDOREDUCTASE	FUNCTION UNKNOWN; PROBABLY INVOLVED IN CELLULAR METABOLISM.	0.443081	0.539564	0.857861	0.341363	0.301186
	Rv0070c	glyA2	Serine hydroxymethyltransferase GlyA2 (serine methylase 2) (SHMT 2)	Intermediate metabolism and respiration	glyA2	MtH37Rv-0070c (1F9)	PROBABLE SERINE HYDROXYMETHYLTRANSFERASE GLYA2 (SERINE METHYLASE 2) (SHMT 2)	KEY ENZYME IN THE BIOSYNTHESIS OF PURINES, LIPIDS, OTHER COMPONENTS. INTERCONVERSION OF SERINE AND GLYCINE [CATALYTIC ACTIVITY: 5,10-methylenetetrahydrofolate + glycine + H2O = tetrahydrofolate + L-serine].	0.853879	0.689733	0.981294	0.484997	0.649964
	Rv0079	Rv0079	Unknown protein	Conserved hypotheticals	Rv0079	MtH37Rv-0079 (1G10)	HYPOTHETICAL PROTEIN	UNKNOWN	0.0334292	0.0918752	0.960645	0.0555136	0.0758533
	Rv0080	Rv0080	Conserved hypothetical protein	Conserved hypotheticals	Rv0080	MtH37Rv-0080 (1H10)	CONSERVED HYPOTHETICAL PROTEIN	FUNCTION UNKNOWN	0.156025	0.192894	0.992683	0.214173	0.132944
	Rv0084	hycD	Possible formate hydrogenlyase HycD (FHL)	Intermediate metabolism and respiration	hycD	MtH37Rv-0084 (1D11)	POSSIBLE FORMATE HYDROGENLYASE HYCD (FHL)	INVOLVED IN HYDROGEN METABOLISM; FHL PATHWAY.	0.419965	0.470147	0.98627	0.364893	0.243455
	Rv0086	hycQ	Possible hydrogenase HycQ	Intermediate metabolism and respiration	hycQ	MtH37Rv-0086 (1F11)	POSSIBLE HYDROGENASE HYCQ	POSSIBLY INVOLVED IN HYDROGEN METABOLISM.	0.250495	0.233709	0.983009	0.208427	0.395663
	Rv0090	Rv0090	Possible membrane protein	Cell wall and cell processes	Rv0090	MtH37Rv-0090 (1B12)	POSSIBLE MEMBRANE PROTEIN	UNKNOWN	0.329578	0.50286	0.950484	0.397716	0.606175
	Rv0095c	Rv0095c	Conserved hypothetical protein	Insertion sequences and phages	Rv0095c	MtH37Rv-0095c (1G12)	CONSERVED HYPOTHETICAL PROTEIN	FUNCTION UNKNOWN	0.663278	0.586591	0.818643	0.323023	0.666347
	Rv0096	PPE1	PPE family protein PPE1	PE/PPE families	PPE1	MtH37Rv-0096 (1H12)	PPE FAMILY PROTEIN	FUNCTION UNKNOWN	1.19678	0.41783	0.981149	0.230233	0.403951
	Rv0097	Rv0097	Possible oxidoreductase	Intermediate metabolism and respiration	Rv0097	MtH37Rv-0097 (1I1)	POSSIBLE OXIDOREDUCTASE	FUNCTION UNKNOWN; PROBABLY INVOLVED IN CELLULAR METABOLISM.	2.09346	0.822014	0.98985	0.369479	0.864041
	Rv0109	PE_PGRS1	PE-PGRS family protein PE_PGRS1	PE/PPE families	PE_PGRS1	MtH37Rv-0109 (8M1)	PE-PGRS FAMILY PROTEIN	FUNCTION UNKNOWN	0.459975	0.284958	0.996819	0.483202	0.384361
	Rv0110	Rv0110	Probable conserved integral membrane protein	Cell wall and cell processes	Rv0110	MtH37Rv-0110 (1P1)	PROBABLE CONSERVED INTEGRAL MEMBRANE PROTEIN	UNKNOWN	0.40233	0.488068	0.940078	0.432152	0.385404
	Rv0149	Rv0149	Possible quinone oxidoreductase (NADPH:quinone oxidoreductase) (zeta-crystallin)	Intermediate metabolism and respiration	Rv0149	MtH37Rv-0149 (8M4)	POSSIBLE QUINONE OXIDOREDUCTASE (NADPH:QUINONE OXIDOREDUCTASE) (ZETA-CRYSTALLIN)	POSSIBLY BINDS NADP AND ACTS THROUGH A ONE-ELECTRON TRANSFER PROCESS. QUINONES ARE SUPPOSED TO BE THE BEST SUBSTRATES. MAY ACT IN THE DETOXIFICATION OF XENOBIOTICS [CATALYTIC ACTIVITY: NADPH + quinone = NADP+ + semiquinone]	0.491694	0.383613	0.961732	0.449924	0.398712
	Rv0151c	PE1	PE family protein PE1	PE/PPE families	PE1	MtH37Rv-0151c (8O4)	PE FAMILY PROTEIN	FUNCTION UNKNOWN	0.523407	0.454975	0.965617	0.480929	0.867184
	Rv0152c	PE2	PE family protein PE2	PE/PPE families	PE2	MtH37Rv-0152c (8P4)	PE FAMILY PROTEIN	FUNCTION UNKNOWN	0.569953	0.480207	0.937047	0.369387	0.413296
	Rv0163	Rv0163	Conserved protein	Conserved hypotheticals	Rv0163	MtH37Rv-0163 (1K4)	CONSERVED HYPOTHETICAL PROTEIN	FUNCTION UNKNOWN	1.11274	0.581259	0.953592	0.399508	0.470192
	Rv0175	Rv0175	Probable conserved Mce associated membrane protein	Cell wall and cell processes	Rv0175	MtH37Rv-0175 (1O4)	PROBABLE CONSERVED MCE ASSOCIATED MEMBRANE PROTEIN	UNKNOWN	1.55628	0.616349	0.960635	0.415383	0.518661
	Rv0176	Rv0176	Probable conserved Mce associated transmembrane protein	Cell wall and cell processes	Rv0176	MtH37Rv-0176 (8P6)	PROBABLE CONSERVED MCE ASSOCIATED TRANSMEMBRANE PROTEIN	UNKNOWN	1.01926	0.741153	0.971384	0.453601	0.867271
	Rv0185	Rv0185	Conserved hypothetical protein	Conserved hypotheticals	Rv0185	MtH37Rv-0185 (1O5)	CONSERVED HYPOTHETICAL PROTEIN	FUNCTION UNKNOWN; PROBABLY INVOLVED IN A CELLULAR METABOLISM.	0.986135	0.689784	0.81231	0.38931	0.934859
	Rv0194	Rv0194	Probable transmembrane multidrug efflux pump	Cell wall and cell processes	Rv0194	MtH37Rv-0194 (1O6)	PROBABLE DRUGS-TRANSPORT TRANSMEMBRANE ATP-BINDING PROTEIN ABC TRANSPORTER	THOUGHT TO BE INVOLVED IN ACTIVE TRANSPORT OF DRUGS ACROSS THE MEMBRANE (EXPORT): MULTIDRUGS RESISTANCE BY AN EXPORT MECHANISM. RESPONSIBLE FOR ENERGY COUPLING TO THE TRANSPORT SYSTEM AND FOR THE TRANSLOCATION OF THE SUBSTRATE ACROSS THE MEMBRANE.	0.696224	0.525878	0.998391	0.47397	0.47948
	Rv0215c	fadE3	Probable acyl-CoA dehydrogenase FadE3	Lipid metabolism	fadE3	MtH37Rv-0215c (1L9)	PROBABLE ACYL-COA DEHYDROGENASE FADE3	FUNCTION UNKNOWN, BUT INVOLVED IN LIPID METABOLISM.	0.635866	0.632193	0.977011	0.450757	0.514462
	Rv0216	Rv0216	Double hotdog hydratase	Intermediate metabolism and respiration	Rv0216	MtH37Rv-0216 (1M9)	CONSERVED HYPOTHETICAL PROTEIN	FUNCTION UNKNOWN	0.730046	0.818835	0.993104	0.397189	0.490929
	Rv0231	fadE4	Probable acyl-CoA dehydrogenase FadE4	Lipid metabolism	fadE4	MtH37Rv-0231 (1L11)	PROBABLE ACYL-COA DEHYDROGENASE FADE4	FUNCTION UNKNOWN, BUT INVOLVED IN LIPID METABOLISM.	1.35485	0.900761	0.971351	0.479841	0.744019
	Rv0252	nirB	Probable nitrite reductase [NAD(P)H] large subunit [FAD flavoprotein] NirB	Intermediate metabolism and respiration	nirB	MtH37Rv-0252 (2M13)	PROBABLE NITRITE REDUCTASE [NAD(P)H] LARGE SUBUNIT [FAD FLAVOPROTEIN] NIRB	INVOLVED IN NITRATE ASSIMILATION (DENITRIFICATION) (AT THE SECOND STEP). THIS ENZYME IS A FAD FLAVOPROTEIN THAT ALSO CONTAINS A SIROHEME AND ONE 2FE-2S IRON-SULFUR CENTER [CATALYTIC ACTIVITY: 3 NAD(P)H + nitrite = 3 NAD(P)+ + NH4OH + H2O.]	0.473039	0.608577	0.965675	0.365946	0.340769
	Rv0253	nirD	Probable nitrite reductase [NAD(P)H] small subunit NirD	Intermediate metabolism and respiration	nirD	MtH37Rv-0253 (8O7)	PROBABLE NITRITE REDUCTASE [NAD(P)H] SMALL SUBUNIT NIRD	INVOLVED IN NITRATE ASSIMILATION (DENITRIFICATION); REQUIRED FOR ACTIVITY OF THE REDUCTASE [CATALYTIC ACTIVITY: 3 NAD(P)H + nitrite = 3 NAD(P)+ + NH4OH + H2O.]	0.14212	0.310226	0.968249	0.177352	0.327388
	Rv0254c	cobU	Probable bifunctional cobalamin biosynthesis protein CobU: cobinamide kinase + cobinamide phosphate guanylyltransferase	Intermediate metabolism and respiration	cobU	MtH37Rv-0254c (2N13)	PROBABLE BIFUNCTIONAL COBALAMIN BIOSYNTHESIS PROTEIN COBU: COBINAMIDE KINASE + COBINAMIDE PHOSPHATE GUANYLYLTRANSFERASE	INVOLVED IN COBALAMIN BIOSYNTHESIS.	0.755657	0.597876	0.983924	0.317057	0.309375
	Rv0269c	Rv0269c	Conserved hypothetical protein	Conserved hypotheticals	Rv0269c	MtH37Rv-0269c (8L8)	CONSERVED HYPOTHETICAL PROTEIN	FUNCTION UNKNOWN	0.491645	0.383284	0.968612	0.418569	0.530638
	Rv0287	esxG	ESAT-6 like protein EsxG (conserved protein TB9.8)	Cell wall and cell processes	TB9.8	MtH37Rv-0287 (8K9)	CONSERVED HYPOTHETICAL PROTEIN TB9.8	FUNCTION UNKNOWN	0.901244	0.614757	0.996048	0.316047	0.384741
	Rv0289	espG3	ESX-3 secretion-associated protein EspG3	Cell wall and cell processes	Rv0289	MtH37Rv-0289 (2L16)	CONSERVED HYPOTHETICAL PROTEIN	FUNCTION UNKNOWN	0.665194	0.28682	0.992858	0.174327	0.344939
	Rv0292	eccE3	ESX conserved component EccE3. ESX-3 type VII secretion system protein. Probable transmembrane protein.	Cell wall and cell processes	Rv0292	MtH37Rv-0292 (2N16)	PROBABLE CONSERVED TRANSMEMBRANE PROTEIN	UNKNOWN	0.839174	0.599858	0.984157	0.384121	0.544318
	Rv0321	dcd	Probable deoxycytidine triphosphate deaminase Dcd (dCTP deaminase)	Intermediate metabolism and respiration	dcd	MtH37Rv-0321 (2L19)	PROBABLE DEOXYCYTIDINE TRIPHOSPHATE DEAMINASE DCD (DCTP DEAMINASE)	INVOLVED IN INTERCONVERSION OF dCTP AND dUTP [CATALYTIC ACTIVITY: dCTP + H2O = dUTP + NH3].	1.06896	1.2121	0.977112	0.436027	0.684034
	Rv0322	udgA	Probable UDP-glucose 6-dehydrogenase UdgA (UDP-GLC dehydrogenase) (UDP-GLCDH) (UDPGDH)	Intermediate metabolism and respiration	udgA	MtH37Rv-0322 (2M19)	PROBABLE UDP-GLUCOSE 6-DEHYDROGENASE UDGA (UDP-GLC DEHYDROGENASE) (UDP-GLCDH) (UDPGDH)	POSSIBLY INVOLVED IN POLYSACCHARIDE BIOSYNTHESIS [CATALYTIC ACTIVITY: UDP-glucose + 2 NAD+ + H2O = UDP-glucuronate + 2 NADH].	0.448354	0.288962	0.988895	0.27048	0.324042
	Rv0350	dnaK	Probable chaperone protein DnaK (heat shock protein 70) (heat shock 70 kDa protein) (HSP70)	Virulence, detox and adaptation	dnaK	MtH37Rv-0350 (2K22)	PROBABLE CHAPERONE PROTEIN DNAK (HEAT SHOCK PROTEIN 70) (HEAT SHOCK 70 KDA PROTEIN) (HSP70)	ACTS AS A CHAPERONE. INVOLVED IN INDUCTION BY STRESS CONDITIONS E.G. HEAT SHOCK. POSSIBLY HAS AN ATPASE ACTIVITY. SEEMS REGULATED POSITIVELY BY SIGH (Rv3223c PRODUCT).	0.532717	0.325867	0.960263	0.210783	0.625293
	Rv0351	grpE	Probable GrpE protein (HSP-70 cofactor)	Virulence, detox and adaptation	grpE	MtH37Rv-0351 (2L22)	PROBABLE GRPE PROTEIN (HSP-70 COFACTOR)	STIMULATES, JOINTLY WITH DNAJ, THE ATPASE ACTIVITY OF DNAK. HELPS TO RELEASE ADP FROM DNAK THUS ALLOWING DNAK TO RECYCLE MORE EFFICIENTLY.	0.593743	0.294264	0.95421	0.237004	0.392139
	Rv0361	Rv0361	Probable conserved membrane protein	Cell wall and cell processes	Rv0361	MtH37Rv-0361 (2L23)	PROBABLE CONSERVED MEMBRANE PROTEIN	UNKNOWN	0.55649	0.638734	0.912773	0.343949	0.502488
	Rv0362	mgtE	Possible Mg2+ transport transmembrane protein MgtE	Cell wall and cell processes	mgtE	MtH37Rv-0362 (2M23)	POSSIBLE Mg2+ TRANSPORT TRANSMEMBRANE PROTEIN MGTE	THOUGHT TO BE INVOLVED IN Mg2+ TRANSPORT. RESPONSIBLE FOR THE TRANSLOCATION OF THE SUBSTRATE ACROSS THE MEMBRANE.	0.253447	0.313536	0.972796	0.267442	0.286883
	Rv0370c	Rv0370c	Possible oxidoreductase	Intermediate metabolism and respiration	Rv0370c	MtH37Rv-0370c (2L24)	POSSIBLE OXIDOREDUCTASE	FUNCTION UNKNOWN; PROBABLY INVOLVED IN CELLULAR METABOLISM.	0.383237	0.508993	0.828842	0.398178	0.556312
	Rv0387c	Rv0387c	Conserved hypothetical protein	Conserved hypotheticals	Rv0387c	MtH37Rv-0387c (8J12)	CONSERVED HYPOTHETICAL PROTEIN	FUNCTION UNKNOWN	0.717424	0.595128	0.902963	0.448579	0.574006
	Rv0392c	ndhA	Probable membrane NADH dehydrogenase NdhA	Intermediate metabolism and respiration	ndhA	MtH37Rv-0392c (8L12)	PROBABLE MEMBRANE NADH DEHYDROGENASE NDHA	TRANSFER OF ELECTRONS FROM NADH TO THE RESPIRATORY CHAIN. THE IMMEDIATE ELECTRON ACCEPTOR FOR THE ENZYME IS BELIEVED TO BE UBIQUINONE. DOES NOT COUPLE THE REDOX REACTION TO PROTON TRANSLOCATION [CATALYTIC ACTIVITY: NADH + acceptor = NAD+ + reduced acceptor].	0.728079	0.605196	0.971921	0.409102	0.602365
	Rv0396	Rv0396	Hypothetical protein	Conserved hypotheticals	Rv0396	MtH37Rv-0396 (8N12)	HYPOTHETICAL PROTEIN	UNKNOWN	0.508583	0.420815	0.95157	0.331574	0.504247
	Rv0397	Rv0397	Conserved 13E12 repeat family protein	Insertion sequences and phages	Rv0397	MtH37Rv-0397 (8O12)	CONSERVED 13E12 REPEAT FAMILY PROTEIN	FUNCTION UNKNOWN	0.366632	0.349853	0.986112	0.359825	0.41364
	Rv0440	groEL2	60 kDa chaperonin 2 GroEL2 (protein CPN60-2) (GroEL protein 2) (65 kDa antigen) (heat shock protein 65) (cell wall protein A) (antigen A)	Virulence, detox and adaptation	groEL2	MtH37Rv-0440 (1A19)	60 KDA CHAPERONIN 2 GROEL2 (PROTEIN CPN60-2) (GROEL PROTEIN 2) (65 KDA ANTIGEN) (HEAT SHOCK PROTEIN 65) (CELL WALL PROTEIN A) (ANTIGEN A)	PREVENTS MISFOLDING AND PROMOTES THE REFOLDING AND PROPER ASSEMBLY OF UNFOLDED POLYPEPTIDES GENERATED UNDER STRESS CONDITIONS.	2.29105	1.05428	0.915186	0.435661	1.89865
	Rv0457c	Rv0457c	Probable peptidase	Intermediate metabolism and respiration	Rv0457c	MtH37Rv-0457c (1E20)	PROBABLE PEPTIDASE	FUNCTION UNKNOWN; HYDROLYZES PEPTIDES AND/OR PROTEINS.	0.702637	0.673424	0.993317	0.356664	0.639204
	Rv0569	Rv0569	Conserved protein	Conserved hypotheticals	Rv0569	MtH37Rv-0569 (9N17)	CONSERVED HYPOTHETICAL PROTEIN	FUNCTION UNKNOWN	0.399838	0.335041	0.98123	0.321044	0.601165
	Rv0572c	Rv0572c	Hypothetical protein	Conserved hypotheticals	Rv0572c	MtH37Rv-0572c (4M19)	HYPOTHETICAL PROTEIN	UNKNOWN	0.30178	0.256037	0.996322	0.193978	0.270036
	Rv0573c	pncB2	Nicotinic acid phosphoribosyltransferase PncB2	Intermediate metabolism and respiration	Rv0573c	MtH37Rv-0573c (9O17)	CONSERVED HYPOTHETICAL PROTEIN	FUNCTION UNKNOWN	0.386956	0.39954	0.998083	0.431781	0.877328
	Rv0585c	Rv0585c	Probable conserved integral membrane protein	Cell wall and cell processes	Rv0585c	MtH37Rv-0585c (4M20)	PROBABLE CONSERVED INTEGRAL MEMBRANE PROTEIN	UNKNOWN	0.573426	0.598627	0.999636	0.459922	0.415773
	Rv0602c	tcrA	Two component DNA binding transcriptional regulatory protein TcrA	Regulatory proteins	tcrA	MtH37Rv-0602c (9M19)	PROBABLE TWO COMPONENT DNA BINDING TRANSCRIPTIONAL REGULATORY PROTEIN TCRA	SENSOR PART OF A TWO COMPONENT REGULATORY SYSTEM.	0.417072	0.220229	0.940965	0.411835	0.91459
	Rv0661c	vapC7	Possible toxin VapC7	Virulence, detox and adaptation	Rv0661c	MtH37Rv-0661c (4L24)	CONSERVED HYPOTHETICAL PROTEIN	FUNCTION UNKNOWN	0.662237	0.618904	0.920085	0.459645	0.368999
	Rv0784	Rv0784	Conserved hypothetical protein	Conserved hypotheticals	Rv0784	MtH37Rv-0784 (3I22)	CONSERVED HYPOTHETICAL PROTEIN	FUNCTION UNKNOWN	0.264943	0.238438	0.966502	0.227667	0.232865
	Rv0785	Rv0785	Conserved protein	Conserved hypotheticals	Rv0785	MtH37Rv-0785 (3J22)	CONSERVED HYPOTHETICAL PROTEIN	FUNCTION UNKNOWN	0.245742	0.344259	0.951883	0.244519	0.434381
	Rv0824c	desA1	Probable acyl-[acyl-carrier protein] desaturase DesA1 (acyl-[ACP] desaturase) (stearoyl-ACP desaturase) (protein Des)	Lipid metabolism	desA1	MtH37Rv-0824c (10C13)	PROBABLE ACYL-[ACYL-CARRIER PROTEIN] DESATURASE DESA1 (ACYL-[ACP] DESATURASE) (STEAROYL-ACP DESATURASE) (PROTEIN DES)	CATALYZES THE PRINCIPAL CONVERSION OF SATURATED FATTY ACIDS TO UNSATURATED FATTY ACIDS. THOUGHT TO CONVERT STEAROYL-ACP TO OLEOYL-ACP BY INTRODUCTION OF A CIS DOUBLE BOND BETWEEN CARBONS DELTA-9 AND DELTA-10 OF THE ACYL CHAIN [CATALYTIC ACTIVITY: Stearoyl-[acyl-carrier protein] + AH2 + O2 = oleoyl-[acyl-carrier protein] + A + 2 H2O].	1.11967	0.388583	0.959929	0.363408	0.288906
	Rv0895	Rv0895	Possible triacylglycerol synthase (diacylglycerol acyltransferase)	Lipid metabolism	Rv0895	MtH37Rv-0895 (4K7)	CONSERVED HYPOTHETICAL PROTEIN	FUNCTION UNKNOWN	0.500397	0.478196	0.913576	0.435683	0.75918
	Rv0934	pstS1	Periplasmic phosphate-binding lipoprotein PstS1 (PBP-1) (PstS1)	Cell wall and cell processes	pstS1	MtH37Rv-0934 (10H17)	PERIPLASMIC PHOSPHATE-BINDING LIPOPROTEIN PSTS1 (PBP-1) (PSTS1)	INVOLVED IN ACTIVE TRANSPORT OF INORGANIC PHOSPHATE ACROSS THE MEMBRANE (IMPORT). THIS IS ONE OF THE PROTEINS REQUIRED FOR BINDING-PROTEIN-MEDIATED PHOSPHATE TRANSPORT.	2.48526	1.89594	0.98144	0.412007	0.723122
	Rv0953c	Rv0953c	Possible oxidoreductase	Intermediate metabolism and respiration	Rv0953c	MtH37Rv-0953c (4K12)	POSSIBLE OXIDOREDUCTASE	FUNCTION UNKNOWN; PROBABLY INVOLVED IN CELLULAR METABOLISM.	0.519678	0.360694	0.914683	0.3373	0.418747
	Rv0962c	lprP	Possible lipoprotein LprP	Cell wall and cell processes	lprP	MtH37Rv-0962c (5D1)	POSSIBLE LIPOPROTEIN LPRP	UNKNOWN	0.405832	0.429586	0.986616	0.389115	0.660454
	Rv0963c	Rv0963c	Conserved hypothetical protein	Conserved hypotheticals	Rv0963c	MtH37Rv-0963c (5E1)	CONSERVED HYPOTHETICAL PROTEIN	FUNCTION UNKNOWN	0.45806	0.356453	0.9861	0.38132	0.662672
	Rv0964c	Rv0964c	Hypothetical protein	Conserved hypotheticals	Rv0964c	MtH37Rv-0964c (5F1)	HYPOTHETICAL PROTEIN	UNKNOWN	0.506557	0.63976	0.983084	0.466609	0.806765
	Rv0969	ctpV	Probable metal cation transporter P-type ATPase CtpV	Cell wall and cell processes	ctpV	MtH37Rv-0969 (9G12)	PROBABLE METAL CATION TRANSPORTER P-TYPE ATPASE CTPV	METAL CATION-TRANSPORTING ATPASE; POSSIBLY CATALYZES THE TRANSPORT OF UNDETERMINATED METAL CATION WITH HYDROLYSE OF ATP [CATALYTIC ACTIVITY: ATP + H(2)O + UNDETERMINATED METAL CATION(IN) = ADP + PHOSPHATE + UNDETERMINATED METAL CATION(OUT)].	0.580917	0.440141	0.975091	0.475421	1.20528
	Rv0974c	accD2	Probable acetyl-/propionyl-CoA carboxylase (beta subunit) AccD2	Lipid metabolism	accD2	MtH37Rv-0974c (5D2)	PROBABLE ACETYL-/PROPIONYL-COA CARBOXYLASE (BETA SUBUNIT) ACCD2	INVOLVED IN FATTY ACID METABOLISM.	0.483896	0.366114	0.963264	0.364238	0.685106
	Rv0975c	fadE13	Probable acyl-CoA dehydrogenase FadE13	Lipid metabolism	fadE13	MtH37Rv-0975c (8B13)	PROBABLE ACYL-COA DEHYDROGENASE FADE13	FUNCTION UNKNOWN, BUT INVOLVED IN LIPID METABOLISM.	0.858438	0.576148	0.936606	0.430512	0.529806
	Rv0976c	Rv0976c	Conserved hypothetical protein	Conserved hypotheticals	Rv0976c	MtH37Rv-0976c (5E2)	CONSERVED HYPOTHETICAL PROTEIN	FUNCTION UNKNOWN	0.718037	0.37255	0.953904	0.41844	0.872304
	Rv1023	eno	Probable enolase Eno	Intermediate metabolism and respiration	eno	MtH37Rv-1023 (5B7)	PROBABLE ENOLASE ENO	GLYCOLYSIS [CATALYTIC ACTIVITY:2-PHOSPHO-D-GLYCERATE = PHOSPHOENOLPYRUVATE + H(2)O]	0.729298	0.785974	0.974471	0.340229	0.646975
	Rv1025	Rv1025	Conserved protein	Conserved hypotheticals	Rv1025	MtH37Rv-1025 (5D7)	CONSERVED HYPOTHETICAL PROTEIN	FUNCTION UNKNOWN	0.678118	0.874839	0.987973	0.404976	0.647166
	Rv1038c	esxJ	ESAT-6 like protein EsxJ (ESAT-6 like protein 2)	Cell wall and cell processes	Rv1038c	MtH37Rv-1038c (8C15)	Putative ESAT-6 like protein 2	FUNCTION UNKNOWN	0.524081	0.289689	0.979659	0.222709	0.554009
	Rv1090	celA2b	Probable cellulase CelA2b (endo-1,4-beta-glucanase) (endoglucanase) (carboxymethyl cellulase)	Intermediate metabolism and respiration	celA2b	MtH37Rv-1090 (5E12)	PROBABLE CELLULASE CELA2B (ENDO-1,4-BETA-GLUCANASE) (ENDOGLUCANASE) (CARBOXYMETHYL CELLULASE)	THE BIOLOGICAL CONVERSION OF CELLULOSE TO GLUCOSE GENERALLY REQUIRES THREE TYPES OF HYDROLYTIC ENZYMES: (1) ENDOGLUCANASES WHICH CUT INTERNAL BETA-1,4-GLUCOSIDIC BONDS; (2) EXOCELLOBIOHYDROLASES THAT CUT THE DISSACCHARIDE CELLOBIOSE FROM THE NONREDUCING END OF THE CELLULOSE POLYMER CHAIN; (3) BETA-1,4-GLUCOSIDASES WHICH HYDROLYZE THE CELLOBIOSE AND OTHER SHORT CELLO-OLIGOSACCHARIDES TO GLUCOSE [C…	0.570767	0.327676	0.95264	0.364478	0.712225
	Rv1112	Rv1112	Probable GTP binding protein	Conserved hypotheticals	Rv1112	MtH37Rv-1112 (7L2)	Probable GTP binding protein	UNKNOWN	0.499101	0.456637	0.888812	0.401453	0.790569
	Rv1129c	Rv1129c	Probable transcriptional regulator protein	Regulatory proteins	Rv1129c	MtH37Rv-1129c (7O3)	PROBABLE TRANSCRIPTIONAL REGULATOR PROTEIN	INVOLVED IN TRANSCRIPTIONAL MECHANISM	0.17966	0.293872	0.924977	0.322702	0.435916
	Rv1130	prpD	Possible methylcitrate dehydratase PrpD	Intermediate metabolism and respiration	Rv1130	MtH37Rv-1130 (7P3)	CONSERVED HYPOTHETICAL PROTEIN	FUNCTION UNKNOWN	0.0844582	0.101746	0.945432	0.20307	0.347132
	Rv1138c	Rv1138c	Possible oxidoreductase	Intermediate metabolism and respiration	Rv1138c	MtH37Rv-1138c (7M4)	POSSIBLE OXIDOREDUCTASE	FUNCTION UNKNOWN; PROBABLY INVOLVED IN CELLULAR METABOLISM.	1.00876	0.412674	0.994756	0.456153	0.579669
	Rv1139c	Rv1139c	Conserved hypothetical membrane protein	Cell wall and cell processes	Rv1139c	MtH37Rv-1139c (7N4)	CONSERVED HYPOTHETICAL MEMBRANE PROTEIN	FUNCTION UNKNOWN	0.806352	0.439178	0.98775	0.45782	0.650142
	Rv1170	mshB	N-acetyl-1-D-myo-inosityl-2-amino-2-deoxy-alpha-D-glucopyranoside deacetylase MshB (GlcNAc-Ins deacetylase)	Intermediate metabolism and respiration	mshB	MtH37Rv-1170 (7P6)	N-Acetyl-1-D-myo-Inosityl-2-Amino-2-Deoxy-alpha-D-Glucopyranoside Deacetylase mshB (GlcNAc-Ins deacetylase)	Involved in mycothiol biosynthesis. 1-D-myo-inosityl-2-acetamido-2-deoxy-alpha-D-glucopyranoside (GlcNAc-Ins)is converted to 1-D-myo-inosityl-2-amino-2-deoxy-alpha-D-glucopyranoside (GlcN-Ins) by this enzyme. Seems to possesse weak mycothiol conjugate amidase activity but shows substantial deacetylation activity with 1-D-myo-inosityl-2-acetamido-2-deoxy-alpha-D-glucopyranoside (GlcNAc-Ins), a hyp…	0.502448	0.608489	0.991859	0.412576	0.608736
	Rv1192	Rv1192	Unknown protein	Conserved hypotheticals	Rv1192	MtH37Rv-1192 (7C14)	HYPOTHETICAL PROTEIN	UNKNOWN	0.488466	0.738809	0.940399	0.437996	0.901457
	Rv1195	PE13	PE family protein PE13	PE/PPE families	PE13	MtH37Rv-1195 (8C22)	PE FAMILY PROTEIN	FUNCTION UNKNOWN	0.24475	0.16686	0.931569	0.176407	0.220224
	Rv1196	PPE18	PPE family protein PPE18	PE/PPE families	PPE18	MtH37Rv-1196 (8D22)	PPE FAMILY PROTEIN	FUNCTION UNKNOWN	1.57347	0.420884	0.986207	0.263599	0.227022
	Rv1197	esxK	ESAT-6 like protein EsxK (ESAT-6 like protein 3)	Cell wall and cell processes	Rv1197	MtH37Rv-1197 (8E22)	PUTATIVE ESAT-6 LIKE PROTEIN 3	FUNCTION UNKNOWN	0.709476	0.366088	0.922175	0.239565	0.650236
	Rv1198	esxL	Putative ESAT-6 like protein EsxL (ESAT-6 like protein 4)	Cell wall and cell processes	Rv1198	MtH37Rv-1198 (8F22)	PUTATIVE ESAT-6 LIKE PROTEIN 4	UNKNOWN	0.504855	0.319025	0.982186	0.459007	0.770247
	Rv1199c	Rv1199c	Possible transposase	Insertion sequences and phages	Rv1199c	MtH37Rv-1199c (8G22)	POSSIBLE TRANSPOSASE	POSSIBLY REQUIRED FOR THE TRANSPOSITION OF AN INSERTION ELEMENT.	0.246643	0.210622	0.983957	0.333543	3.21815
	Rv1230c	Rv1230c	Possible membrane protein	Cell wall and cell processes	Rv1230c	MtH37Rv-1230c (7E17)	POSSIBLE MEMBRANE PROTEIN	UNKNOWN	2.41791	0.578535	0.962071	0.267682	1.09967
	Rv1263	amiB2	Probable amidase AmiB2 (aminohydrolase)	Intermediate metabolism and respiration	amiB2	MtH37Rv-1263 (7L8)	PROBABLE AMIDASE AMIB2	INVOLVED IN CELLULAR METABOLISM, ACTIVE ON 2- to 6- CARBON ALIPHATIC AMIDES AND ON MANY AROMATIC AMIDES [CATALYTIC ACTIVITY : A MONOCARBOXYLIC ACID AMIDE + H(2)O = A MONOCARBOXYLATE + NH(3)]	0.78829	0.77404	0.953619	0.42189	1.05561
	Rv1268c	Rv1268c	Hypothetical protein	Conserved hypotheticals	Rv1268c	MtH37Rv-1268c (7P8)	HYPOTHETICAL PROTEIN	UNKNOWN	0.448862	0.497273	0.897499	0.341816	0.549808
	Rv1273c	Rv1273c	Probable drugs-transport transmembrane ATP-binding protein ABC transporter	Cell wall and cell processes	Rv1273c	MtH37Rv-1273c (7J9)	PROBABLE DRUGS-TRANSPORT TRANSMEMBRANE ATP-BINDING PROTEIN ABC TRANSPORTER	THOUGHT TO BE INVOLVED IN ACTIVE TRANSPORT OF DRUGS ACROSS THE MEMBRANE (EXPORT): MULTIDRUGS RESISTANCE BY AN EXPORT MECHANISM. RESPONSIBLE FOR ENERGY COUPLING TO THE TRANSPORT SYSTEM AND FOR THE TRANSLOCATION OF THE SUBSTRATE ACROSS THE MEMBRANE.	0.472734	0.504469	0.894629	0.435101	1.09621
	Rv1302	rfe	Probable undecapaprenyl-phosphate alpha-N-acetylglucosaminyltransferase Rfe (UDP-GlcNAc transferase)	Cell wall and cell processes	rfe	MtH37Rv-1302 (7I12)	PUTATIVE UNDECAPAPRENYL-PHOSPHATE ALPHA-N-ACETYLGLUCOSAMINYLTRANSFERASE RFE	MAY BE THE TUNICAMYCIN SENSITIVE TRANSFERASE THAT CATALYZES THE SYNTHESIS OF GLCNAC-PYROPHOSPHORYLUNDECAPRENOL (LIPID I), THE FIRST LIPID-LINKED INTERMEDIATE INVOLVED IN ECA SYNTHESIS	0.697955	0.482527	0.98889	0.41444	0.70734
	Rv1361c	PPE19	PPE family protein PPE19	PE/PPE families	PPE19	MtH37Rv-1361c (9B9)	PPE FAMILY PROTEIN	FUNCTION UNKNOWN	2.74683	0.765867	0.963721	0.333821	0.228473
	Rv1380	pyrB	Probable aspartate carbamoyltransferase PyrB (ATCase) (aspartate transcarbamylase)	Intermediate metabolism and respiration	pyrB	MtH37Rv-1380 (5J2)	PROBABLE ASPARTATE CARBAMOYLTRANSFERASE PYRB (ATCase) (Aspartate transcarbamylase)	INVOLVED IN PYRIMIDINE BIOSYNTHESIS (SECOND STEP) [CATALYTIC ACTIVITY : CARBAMOYL PHOSPHATE + L-ASPARTATE = PHOSPHATE + N-CARBAMOYL-L-ASPARTATE]	0.502781	0.376883	0.989237	0.46766	0.577076
	Rv1381	pyrC	Probable dihydroorotase PyrC (DHOase)	Intermediate metabolism and respiration	pyrC	MtH37Rv-1381 (9H9)	PROBABLE DIHYDROOROTASE PYRC (DHOase)	INVOLVED IN PYRIMIDINE BIOSYNTHESIS (THIRD STEP) [CATALYTIC ACTIVITY: (S)-DIHYDROOROTATE + H(2)O = N-CARBAMOYL-L-ASPARTATE]	0.474415	0.406357	0.934682	0.283751	0.280857
	Rv1383	carA	Probable carbamoyl-phosphate synthase small chain CarA (carbamoyl-phosphate synthetase glutamine chain)	Intermediate metabolism and respiration	carA	MtH37Rv-1383 (5L2)	PROBABLE CARBAMOYL-PHOSPHATE SYNTHASE SMALL CHAIN CARA (Carbamoyl-phosphate synthetase glutamine chain)	INVOLVED IN BOTH ARGININE AND PYRIMIDINE BIOSYNTHESIS [CATALYTIC ACTIVITY : 2 ATP + L-GLUTAMINE + CO(2) + H(2)O = 2 ADP + PHOSPHATE + GLUTAMATE + CARBAMOYL PHOSPHATE]	0.792864	0.673762	0.984016	0.451921	0.907985
	Rv1384	carB	Probable carbamoyl-phosphate synthase large chain CarB (carbamoyl-phosphate synthetase ammonia chain)	Intermediate metabolism and respiration	carB	MtH37Rv-1384 (5M2)	PROBABLE CARBAMOYL-PHOSPHATE SYNTHASE LARGE CHAIN CARB (Carbamoyl-phosphate synthetase ammonia chain)	INVOLVED IN BOTH ARGININE AND PYRIMIDINE BIOSYNTHESIS [CATALYTIC ACTIVITY : 2 ATP + L-GLUTAMINE + CO(2) + H(2)O = 2 ADP + PHOSPHATE + GLUTAMATE + CARBAMOYL PHOSPHATE.]	0.662066	0.411654	0.993099	0.307161	0.562808
	Rv1417	Rv1417	Possible conserved membrane protein	Cell wall and cell processes	Rv1417	MtH37Rv-1417 (5J5)	POSSIBLE CONSERVED MEMBRANE PROTEIN	UNKNOWN	0.300766	0.42359	0.775903	0.219717	0.368042
	Rv1450c	PE_PGRS27	PE-PGRS family protein PE_PGRS27	PE/PPE families	PE_PGRS27	MtH37Rv-1450c (9C12)	PE-PGRS FAMILY PROTEIN	FUNCTION UNKNOWN	0.676827	0.413129	0.905394	0.404497	0.362816
	Rv1451	ctaB	Probable cytochrome C oxidase assembly factor CtaB	Intermediate metabolism and respiration	ctaB	MtH37Rv-1451 (9D12)	PROBABLE CYTOCHROME C OXIDASE ASSEMBLY FACTOR CTAB	FUNCTION UNKNOWN; PROBABLY INVOLVED IN CELLULAR METABOLISM	0.786942	0.653285	0.889956	0.354211	0.618286
	Rv1457c	Rv1457c	Probable unidentified antibiotic-transport integral membrane ABC transporter	Cell wall and cell processes	Rv1457c	MtH37Rv-1457c (5P8)	PROBABLE UNIDENTIFIED ANTIBIOTIC-TRANSPORT INTEGRAL MEMBRANE ABC TRANSPORTER	THOUGHT TO BE INVOLVED IN ACTIVE TRANSPORT OF ANTIBIOTIC ACROSS THE MEMBRANE (EXPORT): UNIDENTIFIED ANTIBIOTIC RESISTANCE BY AN EXPORT MECHANISM. RESPONSIBLE FOR THE TRANSLOCATION OF THE SUBSTRATE ACROSS THE MEMBRANE.	0.744385	0.482379	0.934062	0.339964	0.552261
	Rv1517	Rv1517	Conserved hypothetical transmembrane protein	Cell wall and cell processes	Rv1517	MtH37Rv-1517 (5D14)	conserved hypothetical transmembrane protein	unknown	0.601045	0.645972	0.991618	0.473203	0.735835
	Rv1542c	glbN	Hemoglobin GlbN	Intermediate metabolism and respiration	glbN	MtH37Rv-1542c (5B16)	Probable hemoglobin glbN	oxygen transport	0.170909	0.193455	0.963651	0.14838	0.196969
	Rv1550	fadD11	Probable fatty-acid-CoA ligase FadD11 (fatty-acid-CoA synthetase) (fatty-acid-CoA synthase)	Lipid metabolism	fadD11	MtH37Rv-1550 (10E22)	PROBABLE FATTY-ACID-COA LIGASE FADD11 (FATTY-ACID-COA SYNTHETASE) (FATTY-ACID-COA SYNTHASE)	FUNCTION UNKNOWN, BUT INVOLVEMENT IN LIPID METABOLISM.	1.07145	0.376312	0.936806	0.467638	0.642337
	Rv1620c	cydC	Probable 'component linked with the assembly of cytochrome' transport transmembrane ATP-binding protein ABC transporter CydC	Intermediate metabolism and respiration	cydC	MtH37Rv-1620c (5C23)	PROBABLE 'COMPONENT LINKED WITH THE ASSEMBLY OF CYTOCHROME' TRANSPORT TRANSMEMBRANE ATP-BINDING PROTEIN ABC TRANSPORTER CYDC	INVOLVED IN ACTIVE TRANSPORT ACROSS THE MEMBRANE OF COMPONENT LINKED WITH THE ASSEMBLY OF CYTOCHROME: INVOLVED IN CYTOCHROME BIOGENESIS (aerobic respiration). RESPONSIBLE FOR ENERGY COUPLING TO THE TRANSPORT SYSTEM AND FOR THE TRANSLOCATION OF THE SUBSTRATE ACROSS THE MEMBRANE.	0.387598	0.297034	0.975876	0.221578	0.845988
	Rv1622c	cydB	Probable integral membrane cytochrome D ubiquinol oxidase (subunit II) CydB (cytochrome BD-I oxidase subunit II)	Intermediate metabolism and respiration	cydB	MtH37Rv-1622c (5E23)	Probable integral membrane cytochrome D ubiquinol oxidase (subunit II) cydB (Cytochrome BD-I oxidase subunit II)	INVOLVED IN THE RESPIRATORY CHAIN (AT THE TERMINAL STEP): AEROBIC RESPIRATION. CYTOCHROME D TERMINAL OXIDASE COMPLEX IS THE COMPONENT OF THE AEROBIC RESPIRATORY CHAIN THAT IS SUPPOSED PREDOMINATED WHEN CELLS ARE GROWN AT LOW AERATION [CATALYTIC ACTIVITY: UBIQUINOL-8 + O(2) = UBIQUINONE-8 + H(2)O].	0.554747	0.45702	0.971707	0.265483	0.573654
	Rv1629	polA	Probable DNA polymerase I PolA	Information pathways	polA	MtH37Rv-1629 (5D24)	Probable DNA polymerase I polA	IN ADDITION TO POLYMERASE ACTIVITY, THIS DNA POLYMERASE EXHIBITS 3' TO 5' AND 5' TO 3' EXONUCLEASE ACTIVITY [CATALYTIC ACTIVITY : N DEOXYNUCLEOSIDE TRIPHOSPHATE = N DIPHOSPHATE + {DNA}(N)]	0.80546	0.575043	0.937706	0.374016	0.60662
	Rv1674c	Rv1674c	Probable transcriptional regulatory protein	Regulatory proteins	Rv1674c	MtH37Rv-1674c (7C4)	PROBABLE TRANSCRIPTIONAL REGULATORY PROTEIN	INVOLVED IN TRANSCRIPTIONAL MECHANISM.	0.681176	0.460256	0.956959	0.43777	0.523052
	Rv1678	Rv1678	Probable integral membrane protein	Cell wall and cell processes	Rv1678	MtH37Rv-1678 (7G4)	PROBABLE INTEGRAL MEMBRANE PROTEIN	UNKNOWN	0.881965	0.473098	0.966965	0.331684	0.727673
	Rv1704c	cycA	Probable D-serine/alanine/glycine transporter protein CycA	Cell wall and cell processes	cycA	MtH37Rv-1704c (7L19)	PROBABLE D-SERINE/ALANINE/GLYCINE TRANSPORTER PROTEIN CYCA	PERMEASE THAT IS INVOLVED IN THE TRANSPORT ACROSS THE CYTOPLASMIC MEMBRANE OF D-ALANINE, D-SERINE AND GLYCINE	1.46505	1.07534	0.968597	0.428882	1.16229
	Rv1711	Rv1711	Conserved hypothetical protein	Conserved hypotheticals	Rv1711	MtH37Rv-1711 (7P19)	CONSERVED HYPOTHETICAL PROTEIN	FUNCTION UNKNOWN	0.613397	0.627351	0.947337	0.451408	1.14176
	Rv1713	engA	Probable GTP-binding protein EngA	Intermediate metabolism and respiration	engA	MtH37Rv-1713 (7J20)	PROBABLE GTP-BINDING PROTEIN ENGA	BINDS BOTH GDP AND GTP. HAS AN INTRINSIC GTPASE ACTIVITY AND IS ESSENTIAL FOR CELL GROWTH.	0.800269	0.589453	0.966006	0.388947	0.657343
	Rv1733c	Rv1733c	Probable conserved transmembrane protein	Cell wall and cell processes	Rv1733c	MtH37Rv-1733c (7I22)	CONSERVED HYPOTHETICAL MEMBRANE PROTEIN	UNKNOWN	0.0594906	0.0676839	0.968655	0.0641641	0.107681
	Rv1737c	narK2	Possible nitrate/nitrite transporter NarK2	Cell wall and cell processes	narK2	MtH37Rv-1737c (7K22)	POSSIBLE NITRATE/NITRITE TRANSPORTER NARK2	INVOLVED IN EXCRETION OF NITRITE, PRODUCED BY THE DISSIMILATORY REDUCTION OF NITRATE, ACROSS THE MEMBRANE. RESPONSIBLE FOR THE TRANSLOCATION OF THE SUBSTRATE ACROSS THE MEMBRANE.	0.174411	0.204769	0.993272	0.216228	0.273019
	Rv1738	Rv1738	Conserved protein	Conserved hypotheticals	Rv1738	MtH37Rv-1738 (9L4)	CONSERVED HYPOTHETICAL PROTEIN	FUNCTION UNKNOWN	0.260819	0.222549	0.99008	0.136533	0.26136
	Rv1760	Rv1760	Possible triacylglycerol synthase (diacylglycerol acyltransferase)	Lipid metabolism	Rv1760	MtH37Rv-1760 (7I24)	CONSERVED HYPOTHETICAL PROTEIN	FUNCTION UNKNOWN	0.360359	0.331418	0.938067	0.405755	0.681419
	Rv1788	PE18	PE family protein PE18	PE/PPE families	PE18	MtH37Rv-1788 (9O6)	PE FAMILY PROTEIN	FUNCTION UNKNOWN	0.470862	0.429346	0.947583	0.4581	0.25806
	Rv1790	PPE27	PPE family protein PPE27	PE/PPE families	PPE27	MtH37Rv-1790 (10I13)	PPE FAMILY PROTEIN	FUNCTION UNKNOWN	0.240161	0.226344	0.970335	0.281334	0.490999
	Rv1792	esxM	ESAT-6 like protein EsxM	Cell wall and cell processes	Rv1792	MtH37Rv-1792 (10K13)	CONSERVED HYPOTHETICAL PROTEIN	FUNCTION UNKNOWN	0.481283	0.280455	0.937504	0.203027	0.540943
	Rv1905c	aao	Probable D-amino acid oxidase Aao	Intermediate metabolism and respiration	aao	MtH37Rv-1905c (7G12)	PROBABLE D-AMINO ACID OXIDASE AAO	Wide specificity for D-amino acids. Also acts on glycine [CATALYTIC ACTIVITY: A D-AMINO ACID + H2O + O2 = A 2-OXO ACID + NH3 + H2O2]	0.72315	0.650629	0.974896	0.447534	0.577784
	Rv1998c	Rv1998c	Conserved protein	Conserved hypotheticals	Rv1998c	MtH37Rv-1998c (6J14)	CONSERVED HYPOTHETICAL PROTEIN	FUNCTION UNKNOWN	0.35168	0.685586	0.953622	0.317973	0.383063
	Rv1999c	Rv1999c	Probable conserved integral membrane protein	Cell wall and cell processes	Rv1999c	MtH37Rv-1999c (6K14)	PROBABLE CONSERVED INTEGRAL MEMBRANE PROTEIN	UNKNOWN. POSSIBLY TRANSPORTER INVOLVED IN TRANSPORT OF UNDETERMINATED SUBSTRATE (POSSIBLY CATIONIC AMINO ACIDS) ACROSS THE MEMBRANE: SO RESPONSIBLE FOR THE TRANSLOCATION OF THE SUBSTRATE ACROSS THE MEMBRANE.	0.256436	0.221982	0.958934	0.385066	0.425072
	Rv2003c	Rv2003c	Conserved hypothetical protein	Conserved hypotheticals	Rv2003c	MtH37Rv-2003c (6N14)	conserved hypothetical protein	unknown	0.410926	0.460424	0.935984	0.264648	0.281621
	Rv2005c	Rv2005c	Universal stress protein family protein	Virulence, detox and adaptation	Rv2005c	MtH37Rv-2005c (6P14)	conserved hypothetical protein	unknown	0.300244	0.41262	0.999738	0.435327	0.259043
	Rv2007c	fdxA	Ferredoxin FdxA	Intermediate metabolism and respiration	fdxA	MtH37Rv-2007c (9K9)	Probable ferredoxin FdxA	electron transfer.	0.0357784	0.107658	0.965424	0.116463	0.0639348
	Rv2017	Rv2017	Transcriptional regulatory protein	Regulatory proteins	Rv2017	MtH37Rv-2017 (9P9)	POSSIBLE TRANSCRIPTIONAL REGULATORY PROTEIN	THOUGH TO BE INVOLVED IN TRANSCRIPTIONAL MECHANISM.	0.526855	0.659911	0.942398	0.436676	0.474317
	Rv2028c	Rv2028c	Universal stress protein family protein	Virulence, detox and adaptation	Rv2028c	MtH37Rv-2028c (6L16)	conserved hypothetical protein	unknown	0.315554	0.224959	0.961789	0.228795	0.217503
	Rv2029c	pfkB	6-phosphofructokinase PfkB (phosphohexokinase) (phosphofructokinase)	Intermediate metabolism and respiration	pfkB	MtH37Rv-2029c (6M16)	Probable phosphofructokinase PfkB (PHOSPHOHEXOKINASE)	Involved in glycolysis: converts sugar-1-P to sugar-1,6-P.	0.139844	0.128845	0.980969	0.170184	0.180691
	Rv2030c	Rv2030c	Conserved protein	Conserved hypotheticals	Rv2030c	MtH37Rv-2030c (6N16)	conserved hypothetical protein	unknown	0.110364	0.156369	0.982375	0.0944401	0.119003
	Rv2031c	hspX	Heat shock protein HspX (alpha-crystallin homolog) (14 kDa antigen) (HSP16.3)	Virulence, detox and adaptation	hspX	MtH37Rv-2031c (6O16)	heat shock protein HspX (alpha-crystaline homolog) (14 kDa antigen)	stress protein induced by anoxia. Have a proposed role in maintenance of long-term viability during latent, asymptomatic infections, and a proposed role in replication during initial infection.	0.0303433	0.0394928	0.97912	0.0225958	0.0455932
	Rv2032	acg	Conserved protein Acg	Conserved hypotheticals	acg	MtH37Rv-2032 (6P16)	Conserved hypothetical protein Acg	Unknown. May have a role for bacteria within the host environment.	0.0548691	0.0905659	0.860163	0.0452466	0.0687934
	Rv2039c	Rv2039c	Probable sugar-transport integral membrane protein ABC transporter	Cell wall and cell processes	Rv2039c	MtH37Rv-2039c (6M17)	Probable sugar-transport integral membrane protein ABC transporter	Thought to be involved in active transport of sugar across the membrane (import). Responsible for the translocation of the substrate across the membrane.	0.613916	0.470851	0.988228	0.429933	0.490848
	Rv2056c	rpsN2	30S ribosomal protein S14 RpsN2	Information pathways	rpsN2	MtH37Rv-2056c (9L11)	Probable ribosomal protein S14 RpsN2	involved in translation	0.530106	0.540158	0.986853	0.488253	0.400028
	Rv2071c	cobM	Precorrin-3 methylase CobM (precorrin-4 C11-methyltransferase)	Intermediate metabolism and respiration	cobM	MtH37Rv-2071c (6O7)	Probable precorrin-4 C11-methyltransferase CobM	cobalamin bioynthesis	0.614467	0.809053	0.976046	0.451419	0.836565
	Rv2152c	murC	Probable UDP-N-acetylmuramate-alanine ligase MurC	Cell wall and cell processes	murC	MtH37Rv-2152c (6J20)	UDP-N-acetylmuramate-alanine ligase MurC	peptidoglycan biosynthesis	0.919547	0.626591	0.972368	0.367795	0.716231
	Rv2156c	murX	Probable phospho-N-acetylmuramoyl-pentappeptidetransferase MurX	Cell wall and cell processes	murX	MtH37Rv-2156c (6N20)	phospho-N-acetylmuramoyl-pentappeptidetransferase MurX	peptidoglycan biosynthesis	0.785635	0.342511	0.925541	0.351903	0.477345
	Rv2157c	murF	Probable UDP-N-acetylmuramoylalanyl-D-glutamyl-2,6-diaminopimelate-D-alanyl-D-alanyl ligase MurF	Cell wall and cell processes	murF	MtH37Rv-2157c (6O20)	UDP-N-acetylmuramoylalanyl-D-glutamyl-2,6-diaminopimelate-D-alanyl-D-alanyl ligase MurF	peptidoglycan biosynthesis	0.776788	0.368837	0.991437	0.427058	0.657772
	Rv2174	mptA	Alpha(1->6)mannosyltransferase. Possible conserved integral membrane protein.	Cell wall and cell processes	Rv2174	MtH37Rv-2174 (6L22)	Possible conserved integral membrane protein	unknown	0.41168	0.463748	0.995315	0.369396	0.538832
	Rv2192c	trpD	Probable anthranilate phosphoribosyltransferase TrpD	Intermediate metabolism and respiration	trpD	MtH37Rv-2192c (6L24)	Probable anthranilate phosphoribosyltransferase TrpD	tryptophan biosynthesis	0.754675	0.482442	0.945654	0.405964	0.579296
	Rv2219A	Rv2219A	Probable conserved membrane protein	Cell wall and cell processes	Rv2219A	MtH37Rv-2219A (11P2)	PROBABLE CONSERVED MEMBRANE PROTEIN	UNKNOWN	0.396737	0.455129	0.958225	0.472138	0.52119
	Rv2265	Rv2265	Possible conserved integral membrane protein	Cell wall and cell processes	Rv2265	MtH37Rv-2265 (5I20)	Possible conserved integral membrane protein	unknown	0.562421	0.388899	0.991026	0.352297	0.274428
	Rv2272	Rv2272	Probable conserved transmembrane protein	Cell wall and cell processes	Rv2272	MtH37Rv-2272 (8I13)	Probable conserved transmembrane	unknown	1.01932	1.08723	0.981628	0.49071	0.887744
	Rv2276	cyp121	Cytochrome P450 121 Cyp121	Intermediate metabolism and respiration	cyp121	MtH37Rv-2276 (5P20)	Cytochrome P450 121 CYP121	CYTOCHROMES P450 ARE A GROUP OF HEME-THIOLATE MONOOXYGENASES. THEY OXIDIZE A VARIETY OF STRUCTURALLY UNRELATED COMPOUNDS, INCLUDING STEROIDS, FATTY ACIDS, AND XENOBIOTICS. IT HAS BEEN SHOWN TO BIND TIGHLY TO A RANGE OF AZOLE-BASED ANTIFUNGAL DRUGS (e.g. MICONAZOLE, CLOTRIMAZOLE)	0.965697	0.767867	0.931346	0.355175	0.579572
	Rv2281	pitB	Putative phosphate-transport permease PitB	Cell wall and cell processes	pitB	MtH37Rv-2281 (5K21)	Putative phosphate permease PitB	Involved in phosphate transport.	0.598032	0.566128	0.989628	0.387865	0.431053
	Rv2294	Rv2294	Probable aminotransferase	Intermediate metabolism and respiration	Rv2294	MtH37Rv-2294 (5L22)	Probable aminotransferase	unknown	1.02047	1.13922	0.935591	0.363236	0.969739
	Rv2316	uspA	Probable sugar-transport integral membrane protein ABC transporter UspA	Cell wall and cell processes	uspA	MtH37Rv-2316 (5K24)	PROBABLE SUGAR-TRANSPORT INTEGRAL MEMBRANE PROTEIN ABC TRANSPORTER USPA	THOUGHT TO BE INVOLVED IN ACTIVE TRANSPORT OF SUGAR ACROSS THE MEMBRANE (IMPORT). RESPONSIBLE FOR THE TRANSLOCATION OF THE SUBSTRATE ACROSS THE MEMBRANE.	0.331031	0.458797	0.887704	0.389238	0.729878
	Rv2317	uspB	Probable sugar-transport integral membrane protein ABC transporter UspB	Cell wall and cell processes	uspB	MtH37Rv-2317 (5L24)	PROBABLE SUGAR-TRANSPORT INTEGRAL MEMBRANE PROTEIN ABC TRANSPORTER USPB	THOUGHT TO BE INVOLVED IN ACTIVE TRANSPORT OF SUGAR ACROSS THE MEMBRANE (IMPORT). RESPONSIBLE FOR THE TRANSLOCATION OF THE SUBSTRATE ACROSS THE MEMBRANE.	0.436889	0.370739	0.911217	0.298083	0.553411
	Rv2320c	rocE	Probable cationic amino acid transport integral membrane protein RocE	Cell wall and cell processes	rocE	MtH37Rv-2320c (5O24)	PROBABLE CATIONIC AMINO ACID TRANSPORT INTEGRAL MEMBRANE PROTEIN ROCE	THOUGHT TO BE INVOLVED IN TRANSPORT OF CATIONIC AMINO ACID (ESPECIALLY ARGININE AND ORNITHINE) ACROSS THE MEMBRANE. RESPONSIBLE FOR THE TRANSLOCATION OF THE SUBSTRATE ACROSS THE MEMBRANE.	0.273478	0.268702	0.958284	0.291977	0.424032
	Rv2322c	rocD1	Probable ornithine aminotransferase (N-terminus part) RocD1 (ornithine--oxo-acid aminotransferase)	Intermediate metabolism and respiration	rocD1	MtH37Rv-2322c (6A1)	PROBABLE ORNITHINE AMINOTRANSFERASE (N-terminus part) ROCD1 (ORNITHINE--OXO-ACID AMINOTRANSFERASE)	INVOLVED IN ARGININE METABOLISM [CATALYTIC ACTIVITY: L-ORNITHINE + A 2-OXO ACID = L-GLUTAMATE 5-SEMIALDEHYDE + AN L-AMINO ACID].	0.320492	0.337695	0.984814	0.310911	0.280188
	Rv2323c	Rv2323c	Conserved protein	Conserved hypotheticals	Rv2323c	MtH37Rv-2323c (6B1)	CONSERVED HYPOTHETICAL PROTEIN	FUNCTION UNKNOWN	0.270788	0.314037	0.976402	0.266754	0.507099
	Rv2371	PE_PGRS40	PE-PGRS family protein PE_PGRS40	PE/PPE families	PE_PGRS40	MtH37Rv-2371 (8I17)	PE-PGRS FAMILY PROTEIN	FUNCTION UNKNOWN	0.862782	0.674732	0.958112	0.464068	0.416527
	Rv2387	Rv2387	Conserved protein	Conserved hypotheticals	Rv2387	MtH37Rv-2387 (6E6)	CONSERVED HYPOTHETICAL PROTEIN	FUNCTION UNKNOWN	0.51917	0.534781	0.955305	0.426869	0.766794
	Rv2405	Rv2405	Conserved protein	Conserved hypotheticals	Rv2405	MtH37Rv-2405 (6B8)	CONSERVED HYPOTHETICAL PROTEIN	FUNCTION UNKNOWN	0.578888	0.498174	0.984252	0.490874	0.46793
	Rv2407	Rv2407	Conserved hypothetical protein	Conserved hypotheticals	Rv2407	MtH37Rv-2407 (6D8)	CONSERVED HYPOTHETCAL PROTEIN	FUNCTION UNKNOWN	0.542869	0.483404	0.935873	0.393146	0.658307
	Rv2409c	Rv2409c	Conserved protein	Conserved hypotheticals	Rv2409c	MtH37Rv-2409c (8K18)	CONSERVED HYPOTHETICAL PROTEIN	FUNCTION UNKNOWN	0.491996	0.518447	0.947388	0.34961	0.386549
	Rv2449c	Rv2449c	Conserved protein	Conserved hypotheticals	Rv2449c	MtH37Rv-2449c (6A12)	CONSERVED HYPOTHETICAL PROTEIN	FUNCTION UNKNOWN	0.967739	0.504498	0.989362	0.434596	0.554133
	Rv2474c	Rv2474c	Conserved hypothetical protein	Conserved hypotheticals	Rv2474c	MtH37Rv-2474c (6F14)	CONSERVED HYPOTHETICAL PROTEIN	FUNCTION UNKNOWN	0.772185	0.878929	0.911526	0.4514	1.01484
	Rv2483c	plsC	Possible transmembrane phospholipid biosynthesis bifunctional enzyme PlsC: putative L-3-phosphoserine phosphatase (O-phosphoserine phosphohydrolase) (PSP) (pspase) + 1-acyl-SN-glycerol-3-phosphate acyltransferase (1-AGP acyltransferase) (1-AGPAT) (lysophosphatidic acid acyltransferase) (LPAAT)	Lipid metabolism	plsC	MtH37Rv-2483c (6B15)	POSSIBLE PHOSPHOLIPID BIOSYNTHESIS BIFUNCTIONNAL ENZYME PLSC: PUTATIVE L-3-PHOSPHOSERINE PHOSPHATASE (O-PHOSPHOSERINE PHOSPHOHYDROLASE) (PSP) (PSPASE) + 1-ACYL-SN-GLYCEROL-3-PHOSPHATE ACYLTRANSFERASE (1-AGP ACYLTRANSFERASE) (1-AGPAT) (LYSOPHOSPHATIDIC ACID ACYLTRANSFERASE) (LPAAT)	C-TERMINUS: INVOLVED IN PHOSPHOLIPID BIOSYNTHESIS (AT THE SECOND STEP); CONVERTS LYSOPHOSPHATIDIC ACID (LPA) INTO PHOSPHATIDIC ACID BY INCORPORATING ACYL MOIETY AT THE 2 POSITION [CATALYTIC ACTIVITY 2: ACYL-COA + 1-ACYL-SN-GLYCEROL 3-PHOSPHATE = COA + 1,2-DIACYL-SN-GLYCEROL 3-PHOSPHATE]. N-TERMINUS: COULD BE GENERATE SERINE AND PHOSPHATE FROM PHOSPHOSERINE; MAY CATALYZE THE LAST STEP IN THE BIOSY…	2.00898	0.900299	0.936565	0.351352	0.638092
	Rv2485c	lipQ	Probable carboxylesterase LipQ	Intermediate metabolism and respiration	lipQ	MtH37Rv-2485c (6D15)	PROBABLE CARBOXYLESTERASE LIPQ	FUNCTION UNKNOWN; LIPOLYTIC ENZYME INVOLVED IN CELLULAR METABOLISM.	3.48092	0.558538	0.979414	0.43675	0.821111
	Rv2487c	PE_PGRS42	PE-PGRS family protein PE_PGRS42	PE/PPE families	PE_PGRS42	MtH37Rv-2487c (8P20)	PE-PGRS FAMILY PROTEIN	FUNCTION UNKNOWN	0.606178	0.445154	0.920297	0.353612	0.458989
	Rv2490c	PE_PGRS43	PE-PGRS family protein PE_PGRS43	PE/PPE families	PE_PGRS43	MtH37Rv-2490c (8J21)	PE-PGRS FAMILY PROTEIN	FUNCTION UNKNOWN	0.752226	0.423731	0.996385	0.444332	0.135042
	Rv2507	Rv2507	Possible conserved proline rich membrane protein	Cell wall and cell processes	Rv2507	MtH37Rv-2507 (8M21)	POSSIBLE CONSERVED PROLINE RICH MEMBRANE PROTEIN	UNKNOWN	0.741374	0.680681	0.95573	0.477007	0.643062
	Rv2508c	Rv2508c	Probable conserved integral membrane leucine and alanine rich protein	Cell wall and cell processes	Rv2508c	MtH37Rv-2508c (6E17)	PROBABLE CONSERVED INTEGRAL MEMBRANE LEUCINE AND ALANINE RICH PROTEIN	UNKNOWN	0.539217	0.475446	0.994697	0.448275	0.506738
	Rv2512c	Rv2512c	Transposase for insertion sequence element IS1081	Insertion sequences and phages	Rv2512c	MtH37Rv-2512c (8N21)	TRANSPOSASE FOR INSERTION SEQUENCE ELEMENT IS1081	REQUIRED FOR THE TRANSPOSITION OF THE INSERTION ELEMENT IS1081.	0.380676	0.295177	0.984266	0.424689	5.79736
	Rv2544	lppB	Probable conserved lipoprotein LppB	Cell wall and cell processes	lppB	MtH37Rv-2544 (8L22)	PROBABLE CONSERVED LIPOPROTEIN LPPB	UNKNOWN	0.357636	0.353409	0.97559	0.462863	0.693696
	Rv2569c	Rv2569c	Conserved hypothetical protein	Conserved hypotheticals	Rv2569c	MtH37Rv-2569c (6A23)	CONSERVED HYPOTHETICAL PROTEIN	FUNCTION UNKNOWN	0.739703	0.632762	0.952087	0.369093	0.567409
	Rv2573	Rv2573	Conserved hypothetical protein	Conserved hypotheticals	Rv2573	MtH37Rv-2573 (6D23)	CONSERVED HYPOTHETICAL PROTEIN	FUNCTION UNKNOWN	0.479639	0.477036	0.958618	0.474088	0.686221
	Rv2577	Rv2577	Conserved protein	Conserved hypotheticals	Rv2577	MtH37Rv-2577 (6H23)	CONSERVED HYPOTHETICAL PROTEIN	UNKNOWN	0.234571	0.335456	0.931793	0.223412	0.566841
	Rv2623	TB31.7	Universal stress protein family protein TB31.7	Virulence, detox and adaptation	TB31.7	MtH37Rv-2623 (10C1)	CONSERVED HYPOTHETICAL PROTEIN TB31.7	FUNCTION UNKNOWN	0.0935683	0.165847	0.979608	0.101411	0.2088
	Rv2631	Rv2631	Conserved hypothetical protein	Conserved hypotheticals	Rv2631	MtH37Rv-2631 (10D1)	CONSERVED HYPOTHETICAL PROTEIN	FUNCTION UNKNOWN	0.349522	0.440271	0.998094	0.495473	0.550459
	Rv2634c	PE_PGRS46	PE-PGRS family protein PE_PGRS46	PE/PPE families	PE_PGRS46	MtH37Rv-2634c (9N13)	PE-PGRS FAMILY PROTEIN	FUNCTION UNKNOWN	0.379292	0.229551	0.985093	0.3439	0.237347
	Rv2666	Rv2666	Probable transposase for insertion sequence element IS1081 (fragment)	Insertion sequences and phages	Rv2666	MtH37Rv-2666 (10H3)	PROBABLE TRANSPOSASE FOR INSERTION SEQUENCE ELEMENT IS1081 (FRAGMENT)	REQUIRED FOR THE TRANSPOSITION OF THE INSERTION ELEMENT IS1081.	0.262166	0.250908	0.985723	0.397857	4.73133
	Rv2667	clpC2	Possible ATP-dependent protease ATP-binding subunit ClpC2	Intermediate metabolism and respiration	clpX'	MtH37Rv-2667 (10A4)	POSSIBLE ATP-DEPENDENT PROTEASE ATP-BINDING SUBUNIT CLPX'	FUNCTION UNKNOWN; POSSIBLY HYDROLYZES PEPTIDES AND/OR PROTEINS IN PRESENCE OF ATP.	0.506406	0.379772	0.941955	0.355167	7.01165
	Rv2698	Rv2698	Probable conserved alanine rich transmembrane protein	Cell wall and cell processes	Rv2698	MtH37Rv-2698 (1K22)	PROBABLE CONSERVED ALANINE RICH TRANSMEMBRANE PROTEIN	UNKNOWN	0.0764087	0.01	0.0669157	0.0104969	0.01
	Rv2716	Rv2716	Conserved protein	Conserved hypotheticals	Rv2716	MtH37Rv-2716 (1N23)	CONSERVED HYPOTHETICAL PROTEIN	FUNCTION UNKNOWN	0.579449	0.622336	0.996709	0.309077	0.662608
	Rv2756c	hsdM	Possible type I restriction/modification system DNA methylase HsdM (M protein) (DNA methyltransferase)	Information pathways	hsdM	MtH37Rv-2756c (2G3)	POSSIBLE TYPE I RESTRICTION/MODIFICATION SYSTEM DNA METHYLASE HSDM (M PROTEIN) (DNA METHYLTRANSFERASE)	IMPLICATED IN METHYLATION OF DNA. COMPONENT OF TYPE I RESTRICTION/MODIFICATION SYSTEM. IT IS POSSIBLE THAT THE M AND S SUBUNITS TOGETHER FORM A METHYLTRANSFERASE (MTASE) THAT METHYLATES TWO ADENINE RESIDUES IN COMPLEMENTARY STRANDS OF BIPARTITE DNA RECOGNITION SEQUENCE.	0.324965	0.38958	0.933372	0.397769	0.573608
	Rv2762c	Rv2762c	Conserved hypothetical protein	Conserved hypotheticals	Rv2762c	MtH37Rv-2762c (2C4)	CONSERVED HYPOTHETICAL PROTEIN	FUNCTION UNKNOWN	0.802265	0.58424	0.93249	0.379315	1.02172
	Rv2765	Rv2765	Probable alanine rich hydrolase	Intermediate metabolism and respiration	Rv2765	MtH37Rv-2765 (2F4)	PROBABLE ALANINE RICH HYDROLASE	FUNCTION UNKNOWN; PROBABLY INVOLVED IN CELLULAR METABOLISM.	0.770561	0.464375	0.974707	0.421568	0.459055
	Rv2797c	Rv2797c	Conserved hypothetical protein	Conserved hypotheticals	Rv2797c	MtH37Rv-2797c (2C7)	CONSERVED HYPOTHETICAL PROTEIN	FUNCTION UNKNOWN	0.424292	0.517365	0.948635	0.348972	0.790327
	Rv2811	Rv2811	Conserved hypothetical protein	Conserved hypotheticals	Rv2811	MtH37Rv-2811 (10A9)	CONSERVED HYPOTHETICAL PROTEIN	FUNCTION UNKNOWN	0.540534	0.499364	0.886224	0.378946	0.726491
	Rv2826c	Rv2826c	Hypothetical protein	Conserved hypotheticals	Rv2826c	MtH37Rv-2826c (2D9)	HYPOTHETICAL PROTEIN	UNKNOWN	0.394177	0.418333	0.98256	0.484035	0.799114
	Rv2827c	Rv2827c	Hypothetical protein	Conserved hypotheticals	Rv2827c	MtH37Rv-2827c (2E9)	HYPOTHETICAL PROTEIN	UNKNOWN	0.01	0.174488	0.269485	0.01	0.01
	Rv2834c	ugpE	Probable Sn-glycerol-3-phosphate transport integral membrane protein ABC transporter UgpE	Cell wall and cell processes	ugpE	MtH37Rv-2834c (2A10)	PROBABLE Sn-GLYCEROL-3-PHOSPHATE TRANSPORT INTEGRAL MEMBRANE PROTEIN ABC TRANSPORTER UGPE	INVOLVED IN ACTIVE TRANSPORT OF Sn-GLYCEROL-3-PHOSPHATE ACROSS THE MEMBRANE (IMPORT). RESPONSIBLE FOR THE TRANSLOCATION OF THE SUBSTRATE ACROSS THE MEMBRANE.	0.525336	0.477181	0.986039	0.411657	1.34525
	Rv2859c	Rv2859c	Possible amidotransferase	Intermediate metabolism and respiration	Rv2859c	MtH37Rv-2859c (2G12)	POSSIBLE AMIDOTRANSFERASE	FUNCTION UNKNOWN; PROBABLY INVOLVED IN CELLULAR METABOLISM.	0.770065	0.609442	0.985697	0.45675	0.472552
	Rv2897c	Rv2897c	Conserved hypothetical protein	Conserved hypotheticals	Rv2897c	MtH37Rv-2897c (2O3)	CONSERVED HYPOTHETICAL PROTEIN	FUNCTION UNKNOWN	0.242293	0.373371	0.95087	0.472565	0.650252
	Rv2899c	fdhD	Possible FdhD protein homolog	Intermediate metabolism and respiration	fdhD	MtH37Rv-2899c (2I4)	POSSIBLE FDHD PROTEIN	NECESSARY FOR FORMATE DEHYDROGENASE ACTIVITY	0.414791	0.29169	0.988147	0.299927	0.316282
	Rv2914c	pknI	Probable transmembrane serine/threonine-protein kinase I PknI (protein kinase I) (STPK I) (phosphorylase B kinase kinase) (hydroxyalkyl-protein kinase)	Regulatory proteins	pknI	MtH37Rv-2914c (2L5)	PROBABLE TRANSMEMBRANE SERINE/THREONINE-PROTEIN KINASE I PKNI (PROTEIN KINASE I) (PSTK I) (PHOSPHORYLASE B KINASE KINASE) (HYDROXYALKYL-PROTEIN KINASE)	INVOLVED IN SIGNAL TRANSDUCTION (VIA PHOSPHORYLATION). THOUGHT TO BE INVOLVED IN CELL DIVISION/DIFFERENTIATION [CATALYTIC ACTIVITY: ATP + A PROTEIN = ADP + A PHOSPHOPROTEIN].	0.762659	0.772836	0.984002	0.482372	0.465538
	Rv2933	ppsC	Phenolpthiocerol synthesis type-I polyketide synthase PpsC	Lipid metabolism	ppsC	MtH37Rv-2933 (10H12)	PHENOLPTHIOCEROL SYNTHESIS TYPE-I POLYKETIDE SYNTHASE PPSC	INVOLVED IN PHENOLPTHIOCEROL AND PHTHIOCEROL DIMYCOCEROSATE (DIM) BIOSYNTHESIS: EXTENSION WITH MALONY CoA (COMPLETE REDUCTION).	0.606087	0.529525	0.953164	0.397203	0.50251
	Rv2934	ppsD	Phenolpthiocerol synthesis type-I polyketide synthase PpsD	Lipid metabolism	ppsD	MtH37Rv-2934 (2L7)	PHENOLPTHIOCEROL SYNTHESIS TYPE-I POLYKETIDE SYNTHASE PPSD	INVOLVED IN PHENOLPTHIOCEROL AND PHTHIOCEROL DIMYCOCEROSATE (DIM) BIOSYNTHESIS: EXTENSION WITH METHYLMALONY CoA (PARTIAL REDUCTION).	0.384871	0.463752	0.881562	0.356402	0.454805
	Rv2945c	lppX	Probable conserved lipoprotein LppX	Cell wall and cell processes	lppX	MtH37Rv-2945c (2L8)	PROBABLE CONSERVED LIPOPROTEIN LPPX	UNKNOWN	0.800762	1.20465	0.974106	0.415989	0.975968
	Rv2996c	serA1	Probable D-3-phosphoglycerate dehydrogenase SerA1 (PGDH)	Intermediate metabolism and respiration	serA1	MtH37Rv-2996c (2P12)	PROBABLE D-3-PHOSPHOGLYCERATE DEHYDROGENASE SERA1 (PGDH)	INVOLVED AT THE FIRST COMMITTED STEP IN THE 'PHOSPHORYLATED' PATHWAY OF L-SERINE BIOSYNTHESIS [CATALYTIC ACTIVITY: 3-PHOSPHOGLYCERATE + NAD(+) = 3-PHOSPHOHYDROXYPYRUVATE + NADH].	1.16483	0.763348	0.995906	0.443818	0.974983
	Rv3020c	esxS	ESAT-6 like protein EsxS	Cell wall and cell processes	PE28	MtH37Rv-3020c (10I4)	PE FAMILY PROTEIN	UNKNOWN	0.672797	0.546538	0.954086	0.335972	0.73244
	Rv3022c	PPE48	PPE family protein PPE48	PE/PPE families	PPE48	MtH37Rv-3022c (10K4)	PPE FAMILY PROTEIN	UNKNOWN	0.512787	0.348169	0.987698	0.393076	0.942596
	Rv3023c	Rv3023c	Probable transposase	Insertion sequences and phages	Rv3023c	MtH37Rv-3023c (10L4)	PROBABLE TRANSPOSASE	REQUIRED FOR THE TRANSPOSITION OF THE INSERTION SEQUENCE IS1081.	0.360082	0.239712	0.99855	0.332158	2.80848
	Rv3040c	Rv3040c	Conserved protein	Conserved hypotheticals	Rv3040c	MtH37Rv-3040c (3B17)	CONSERVED HYPOTHETICAL PROTEIN	FUNCTION UNKNOWN	0.628353	0.462378	0.979781	0.443425	0.613726
	Rv3041c	Rv3041c	Probable conserved ATP-binding protein ABC transporter	Cell wall and cell processes	Rv3041c	MtH37Rv-3041c (3C17)	PROBABLE CONSERVED ATP-BINDING PROTEIN ABC TRANSPORTER	THOUGHT TO BE INVOLVED IN ACTIVE TRANSPORT OF UNDETERMINATED SUBSTRATE (POSSIBLY IRON) ACROSS THE MEMBRANE. RESPONSIBLE FOR ENERGY COUPLING TO THE TRANSPORT SYSTEM.	0.816933	0.614907	0.960482	0.432596	0.884892
	Rv3042c	serB2	Probable phosphoserine phosphatase SerB2 (PSP) (O-phosphoserine phosphohydrolase) (pspase)	Intermediate metabolism and respiration	serB2	MtH37Rv-3042c (3D17)	PROBABLE PHOSPHOSERINE PHOSPHATASE SERB2 (PSP) (O-PHOSPHOSERINE PHOSPHOHYDROLASE) (PSPASE)	GENERATES SERINE FROM PHOSPHOSERINE [CATALYTIC ACTIVITY: PHOSPHOSERINE + H(2)O = SERINE + PHOSPHATE].	1.28742	0.851962	0.958594	0.469132	1.0703
	Rv3055	Rv3055	Possible transcriptional regulatory protein (probably TetR-family)	Regulatory proteins	Rv3055	MtH37Rv-3055 (10I5)	POSSIBLE TRANSCRIPTIONAL REGULATORY PROTEIN (PROBABLY TETR-FAMILY)	INVOLVED IN TRANSCRIPTIONAL MECHANISM.	0.666146	0.729564	0.613687	0.283351	0.503325
	Rv3107c	agpS	Possible alkyldihydroxyacetonephosphate synthase AgpS (alkyl-DHAP synthase) (alkylglycerone-phosphate synthase)	Lipid metabolism	agpS	MtH37Rv-3107c (3A23)	POSSIBLE ALKYLDIHYDROXYACETONEPHOSPHATE SYNTHASE AGPS (ALKYL-DHAP SYNTHASE) (ALKYLGLYCERONE-PHOSPHATE SYNTHASE)	INVOLVED IN ETHER LIPID BIOSYNTHESIS [CATALYTIC ACTIVITY: 1-ACYL-GLYCERONE 3-PHOSPHATE + A LONG-CHAIN ALCOHOL = 1-ALKYL-GLYCERONE 3-PHOSPHATE + A LONG-CHAIN ACID ANION].	0.686159	0.648066	0.880674	0.384531	0.671453
	Rv3127	Rv3127	Conserved protein	Conserved hypotheticals	Rv3127	MtH37Rv-3127 (3E24)	CONSERVED HYPOTHETICAL PROTEIN	FUNCTION UNKNOWN	0.271931	0.2649	0.996498	0.27241	0.311768
	Rv3131	Rv3131	Conserved protein	Conserved hypotheticals	Rv3131	MtH37Rv-3131 (3F24)	CONSERVED HYPOTHETICAL PROTEIN	FUNCTION UNKNOWN	0.0511803	0.0880505	0.832764	0.117059	0.154804
	Rv3133c	devR	Two component transcriptional regulatory protein DevR (probably LuxR/UhpA-family)	Regulatory proteins	devR	MtH37Rv-3133c (3G24)	TWO COMPONENT TRANSCRIPTIONAL REGULATORY PROTEIN DEVR (PROBABLY LUXR/UHPA-FAMILY)	REGULATOR PART OF THE TWO COMPONENT REGULATORY SYSTEM DEVR/DEVS.	0.19956	0.285465	0.974975	0.257586	0.229913
	Rv3134c	Rv3134c	Universal stress protein family protein	Virulence, detox and adaptation	Rv3134c	MtH37Rv-3134c (3H24)	CONSERVED HYPOTHETICAL PROTEIN	FUNCTION UNKNOWN	0.177778	0.201107	0.989647	0.241779	0.204659
	Rv3137	Rv3137	Probable monophosphatase	Intermediate metabolism and respiration	Rv3137	MtH37Rv-3137 (3I1)	PROBABLE MONOPHOSPHATASE	FUNCTION UNKNOWN; INVOLVED IN CELLULAR METABOLISM.	0.235798	0.882321	0.959101	0.462433	0.548225
	Rv3148	nuoD	Probable NADH dehydrogenase I (chain D) NuoD (NADH-ubiquinone oxidoreductase chain D)	Intermediate metabolism and respiration	nuoD	MtH37Rv-3148 (3P1)	PROBABLE NADH DEHYDROGENASE I (CHAIN D) NUOD (NADH-UBIQUINONE OXIDOREDUCTASE CHAIN D)	FUNCTION UNKNOWN; INVOLVED IN CELLULAR METABOLISM [CATALYTIC ACTIVITY: NADH + UBIQUINONE = NAD(+) + UBIQUINOL].	3.12516	0.931925	0.986157	0.453213	0.757441
	Rv3149	nuoE	Probable NADH dehydrogenase I (chain E) NuoE (NADH-ubiquinone oxidoreductase chain E)	Intermediate metabolism and respiration	nuoE	MtH37Rv-3149 (3I2)	PROBABLE NADH DEHYDROGENASE I (CHAIN E) NUOE (NADH-UBIQUINONE OXIDOREDUCTASE CHAIN E)	FUNCTION UNKNOWN; INVOLVED IN CELLULAR METABOLISM [CATALYTIC ACTIVITY: NADH + UBIQUINONE = NAD(+) + UBIQUINOL].	7.50443	1.00374	0.984886	0.486918	0.888329
	Rv3153	nuoI	Probable NADH dehydrogenase I (chain I) NuoI (NADH-ubiquinone oxidoreductase chain I)	Intermediate metabolism and respiration	nuoI	MtH37Rv-3153 (3M2)	PROBABLE NADH DEHYDROGENASE I (CHAIN I) NUOI (NADH-UBIQUINONE OXIDOREDUCTASE CHAIN I)	FUNCTION UNKNOWN; INVOLVED IN CELLULAR METABOLISM [CATALYTIC ACTIVITY: NADH + UBIQUINONE = NAD(+) + UBIQUINOL].	2.37004	0.846069	0.999955	0.495949	0.675309
	Rv3156	nuoL	Probable NADH dehydrogenase I (chain L) NuoL (NADH-ubiquinone oxidoreductase chain L)	Intermediate metabolism and respiration	nuoL	MtH37Rv-3156 (3O2)	PROBABLE NADH DEHYDROGENASE I (CHAIN L) NUOL (NADH-UBIQUINONE OXIDOREDUCTASE CHAIN L)	FUNCTION UNKNOWN; INVOLVED IN CELLULAR METABOLISM [CATALYTIC ACTIVITY: NADH + UBIQUINONE = NAD(+) + UBIQUINOL].	3.97279	1.12396	0.932176	0.447994	1.0598
	Rv3159c	PPE53	PPE family protein PPE53	PE/PPE families	PPE53	MtH37Rv-3159c (10L9)	PPE FAMILY PROTEIN	FUNCTION UNKNOWN	0.882571	0.747794	0.979807	0.443962	0.668115
	Rv3175	Rv3175	Possible amidase (aminohydrolase)	Intermediate metabolism and respiration	Rv3175	MtH37Rv-3175 (3O4)	POSSIBLE AMIDASE	FUNCTION UNKNOWN; INVOLVED IN CELLULAR METABOLISM.	0.617841	0.496689	0.988711	0.409137	0.988622
	Rv3195	Rv3195	Conserved hypothetical protein	Conserved hypotheticals	Rv3195	MtH37Rv-3195 (3L6)	CONSERVED HYPOTHETICAL PROTEIN	FUNCTION UNKNOWN	0.325656	0.241836	0.89995	0.382416	0.511382
	Rv3256c	Rv3256c	Conserved protein	Conserved hypotheticals	Rv3256c	MtH37Rv-3256c (3P12)	CONSERVED HYPOTHETICAL PROTEIN	FUNCTION UNKNOWN	0.863562	0.558426	0.93141	0.452007	0.642806
	Rv3294c	Rv3294c	Conserved hypothetical protein	Conserved hypotheticals	Rv3294c	MtH37Rv-3294c (4G4)	CONSERVED HYPOTHETICAL PROTEIN	FUNCTION UNKNOWN	0.547276	0.33467	0.839678	0.172049	0.293847
	Rv3303c	lpdA	NAD(P)H quinone reductase LpdA	Intermediate metabolism and respiration	lpdA	MtH37Rv-3303c (4E5)	PROBABLE DIHYDROLIPOAMIDE DEHYDROGENASE LPDA (LIPOAMIDE REDUCTASE (NADH)) (LIPOYL DEHYDROGENASE) (DIHYDROLIPOYL DEHYDROGENASE) (DIAPHORASE)	INVOLVED IN ENERGY METABOLISM. LIPOAMIDE DEHYDROGENASE IS GENERALLY A COMPONENT OF THE MULTIENZYME PYRUVATE DEHYDROGENASE AND/OR ALPHA-KETOACID DEHYDROGENASE AND/OR 2-OXOGLUTARATE DEHYDROGENASE COMPLEXES [CATALYTIC ACTIVITY: DIHYDROLIPOAMIDE + NAD(+) = LIPOAMIDE + NADH].	1.20228	0.658124	0.942893	0.351859	0.634725
	Rv3305c	amiA1	Possible N-acyl-L-amino acid amidohydrolase AmiA1 (N-acyl-L-amino acid aminohydrolase)	Intermediate metabolism and respiration	amiA1	MtH37Rv-3305c (4G5)	POSSIBLE N-ACYL-L-AMINO ACID AMIDOHYDROLASE AMIA1	FUNCTION UNKNOWN; CERTAINLY HYDROLYSES L-AMINO ACID.	1.06142	0.878564	0.974224	0.436183	0.7925
	Rv3308	pmmB	Probable phosphomannomutase PmmB (phosphomannose mutase)	Intermediate metabolism and respiration	pmmB	MtH37Rv-3308 (4B6)	PROBABLE PHOSPHOMANNOMUTASE PMMB (PHOSPHOMANNOSE MUTASE)	CONVERTES D-MANNOSE 1-PHOSPHATE TO D-MANNOSE 6-PHOSPHATE.	0.816206	0.947771	0.932892	0.425942	0.81336
	Rv3313c	add	Probable adenosine deaminase Add (adenosine aminohydrolase)	Intermediate metabolism and respiration	add	MtH37Rv-3313c (4G6)	PROBABLE ADENOSINE DEAMINASE ADD (ADENOSINE AMINOHYDROLASE)	CATALYZES HYDROLYTIC DEAMINATION OF ADENOSINE AND GENERATES INOSINE [CATALYTIC ACTIVITY: ADENOSINE + H(2)O = INOSINE + NH(3) (ALSO MAY ACT ON DEOXYADENOSINE)].	1.20845	0.843107	0.952428	0.422836	0.736762
	Rv3314c	deoA	Probable thymidine phosphorylase DeoA (tdrpase) (pyrimidine phosphorylase)	Intermediate metabolism and respiration	deoA	MtH37Rv-3314c (4H6)	PROBABLE THYMIDINE PHOSPHORYLASE DEOA (TDRPASE) (PYRIMIDINE PHOSPHORYLASE)	THE ENZYMES WHICH CATALYZE THE REVERSIBLE PHOSPHORYLOSIS OF PYRIMIDINE NUCLEOSIDES ARE INVOLVED IN THE DEGRADATION OF THESE COMPOUNDS AND IN THEIR UTILIZATION AS CARBON AND ENERGY SOURCES, OR IN THE RESCUE OF PYRIMIDINE BASES FOR NUCLEOTIDE SYNTHESIS [CATALYTIC ACTIVITY: THYMIDINE + PHOSPHATE = THYMINE + 2-DEOXY-D-RIBOSE 1-PHOSPHATE].	1.02498	0.689576	0.958267	0.441971	0.588348
	Rv3330	dacB1	Probable penicillin-binding protein DacB1 (D-alanyl-D-alanine carboxypeptidase) (DD-peptidase) (DD-carboxypeptidase) (PBP) (DD-transpeptidase) (serine-type D-ala-D-ala carboxypeptidase) (D-amino acid hydrolase)	Cell wall and cell processes	dacB1	MtH37Rv-3330 (4A8)	PROBABLE PENICILLIN-BINDING PROTEIN DACB1 (D-ALANYL-D-ALANINE CARBOXYPEPTIDASE) (DD-PEPTIDASE) (DD-CARBOXYPEPTIDASE) (PBP) (DD-TRANSPEPTIDASE) (SERINE-TYPE D-ALA-D-ALA CARBOXYPEPTIDASE) (D-AMINO ACID HYDROLASE)	INVOLVED IN PEPTIDOGLYCAN SYNTHESIS (AT FINAL STAGES). HYDROLYZES THE BOUND D-ALANYL-D-ALANINE [CATALYTIC ACTIVITY: D-ALANYL-D-ALANINE + H(2)O = 2 D-ALANINE].	1.93917	1.27868	0.961322	0.409773	1.37852
	Rv3332	nagA	Probable N-acetylglucosamine-6-phosphate deacetylase NagA (GlcNAc 6-P deacetylase)	Cell wall and cell processes	nagA	MtH37Rv-3332 (4C8)	PROBABLE N-ACETYLGLUCOSAMINE-6-PHOSPHATE DEACETYLASE NAGA (GLCNAC 6-P DEACETYLASE)	INVOLVED IN N-ACETYL GLUCOSAMINE UTILIZATION PATHWAY [CATALYTIC ACTIVITY: N-ACETYL-D-GLUCOSAMINE 6-PHOSPHATE + H(2)O = D-GLUCOSAMINE 6-PHOSPHATE + ACETATE].	0.547416	0.331305	0.96904	0.259362	0.480505
	Rv3340	metC	Probable O-acetylhomoserine sulfhydrylase MetC (homocysteine synthase) (O-acetylhomoserine (thiol)-lyase) (OAH sulfhydrylase) (O-acetyl-L-homoserine sulfhydrylase)	Intermediate metabolism and respiration	metC	MtH37Rv-3340 (4H8)	PROBABLE O-ACETYLHOMOSERINE SULFHYDRYLASE METC (HOMOCYSTEINE SYNTHASE) (O-ACETYLHOMOSERINE (THIOL)-LYASE) (OAH SULFHYDRYLASE) (O-ACETYL-L-HOMOSERINE SULFHYDRYLASE)	TRANSFORMS O-ACETYLHOMOSERINE INTO L-METHIONINE [CATALYTIC ACTIVITY: O-ACETYL-L-HOMOSERINE + METHANETHIOL = L-METHIONINE + ACETATE].	1.1716	0.432084	0.954279	0.275473	0.664576
	Rv3342	Rv3342	Possible methyltransferase (methylase)	Intermediate metabolism and respiration	Rv3342	MtH37Rv-3342 (4B9)	POSSIBLE METHYLTRANSFERASE (METHYLASE)	CAUSES METHYLATION	0.969733	0.464308	0.973203	0.437483	0.736114
	Rv3375	amiD	Probable amidase AmiD (acylamidase) (acylase)	Intermediate metabolism and respiration	amiD	MtH37Rv-3375 (4B11)	PROBABLE AMIDASE AMID (ACYLAMIDASE) (ACYLASE)	INVOLVED IN CELLULAR METABOLISM [CATALYTIC ACTIVITY: A MONOCARBOXYLIC ACID AMIDE + H(2)O = A MONOCARBOXYLATE + NH(3)].	0.295577	0.356269	0.90991	0.289685	0.442425
	Rv3398c	idsA1	Probable multifunctional geranylgeranyl pyrophosphate synthetase IdsA1 (GGPP synthetase) (ggppsase) (geranylgeranyl diphosphate synthase): dimethylallyltransferase (prenyltransferase) (geranyl-diphosphate synthase) + geranyltranstransferase (farnesyl-diphosphate synthase) (farnesyl-pyrophosphate synthetase) (farnesyl diphosphate synthetase) (FPP synthetase) + farnesyltranstransferase (geranylgera…	Lipid metabolism	idsA1	MtH37Rv-3398c (4F12)	PROBABLE MULTIFUNCTIONAL GERANYLGERANYL PYROPHOSPHATE SYNTHETASE IDSA1 (GGPP SYNTHETASE) (GGPPSASE) (GERANYLGERANYL DIPHOSPHATE SYNTHASE): DIMETHYLALLYLTRANSFERASE (PRENYLTRANSFERASE) (GERANYL-DIPHOSPHATE SYNTHASE) + GERANYLTRANSTRANSFERASE (FARNESYL-DIPHOSPHATE SYNTHASE) (FARNESYL-PYROPHOSPHATE SYNTHETASE) (FARNESYL DIPHOSPHATE SYNTHETASE) (FPP SYNTHETASE) + FARNESYLTRANSTRANSFERASE (GERANYLGERA…	CATALYZES THE TRANS-ADDITION OF THE THREE MOLECULES OF IPP ONTO DMAPP TO FORM GERANYLGERANYL PYROPHOSPHATE WHICH IS A PRECURSOR OF THE ETHER-LINKED LIPIDS [CATALYTIC ACTIVITY1: Dimethylallyl diphosphate + isopentenyl diphosphate = diphosphate + geranyl diphosphate] [CATALYTIC ACTIVITY2: Geranyl diphosphate + isopentenyl diphosphate = diphosphate + trans,trans-farnesyl diphosphate] [CATALYTIC ACTI…	0.353739	0.620093	0.95238	0.266885	0.468324
	Rv3400	Rv3400	Probable hydrolase	Intermediate metabolism and respiration	Rv3400	MtH37Rv-3400 (4G12)	PROBABLE HYDROLASE	FUNCTION UNKNOWN; PROBABLY INVOLVED IN CELLULAR METABOLISM.	0.140765	0.0157958	0.0688026	0.01	0.01
	Rv3431c	Rv3431c	Possible transposase (fragment)	Insertion sequences and phages	Rv3431c	MtH37Rv-3431c (10O24)	POSSIBLE TRANSPOSASE	INVOLVED IN THE TRANSPOSITION OF THE INSERTION SEQUENCE IS1552	0.886612	0.366936	0.96859	0.448188	0.771848
	Rv3471c	Rv3471c	Conserved hypothetical protein	Conserved hypotheticals	Rv3471c	MtH37Rv-3471c (4D19)	CONSERVED HYPOTHETICAL PROTEIN	FUNCTION UNKNOWN	0.530494	0.472562	0.985659	0.399393	0.476932
	Rv3472	Rv3472	Conserved protein	Conserved hypotheticals	Rv3472	MtH37Rv-3472 (4E19)	CONSERVED HYPOTHETICAL PROTEIN	FUNCTION UNKNOWN	1.2799	0.61584	0.990966	0.445674	0.602293
	Rv3478	PPE60	PE family protein PPE60	PE/PPE families	PPE60	MtH37Rv-3478 (4H19)	PE FAMILY PROTEIN	FUNCTION UNKNOWN	2.27817	0.65164	0.97359	0.251511	0.23676
	Rv3542c	Rv3542c	Conserved hypothetical protein	Conserved hypotheticals	Rv3542c	MtH37Rv-3542c (2C13)	CONSERVED HYPOTHETICAL PROTEIN	FUNCTION UNKNOWN	0.720377	0.65732	0.992375	0.421001	0.569659
	Rv3561	fadD3	Probable fatty-acid-CoA ligase FadD3 (fatty-acid-CoA synthetase) (fatty-acid-CoA synthase)	Lipid metabolism	fadD3	MtH37Rv-3561 (10I24)	PROBABLE FATTY-ACID-COA LIGASE FADD3 (FATTY-ACID-COA SYNTHETASE) (FATTY-ACID-COA SYNTHASE)	FUNCTION UNKNOWN, BUT INVOLVED IN LIPID METABOLISM.	0.46805	0.412987	0.894938	0.406213	0.586053
	Rv3564	fadE33	Probable acyl-CoA dehydrogenase FadE33	Lipid metabolism	fadE33	MtH37Rv-3564 (2H14)	ACYL-COA DEHYDROGENASE FADE33	FUNCTION UNKNOWN, BUT INVOLVED IN LIPID METABOLISM.	0.369747	0.460859	0.942882	0.388299	0.794363
	Rv3575c	Rv3575c	Transcriptional regulatory protein (probably LacI-family)	Regulatory proteins	Rv3575c	MtH37Rv-3575c (2B16)	TRANSCRIPTIONAL REGULATORY PROTEIN (PROBABLY LACI-FAMILY)	INVOLVED IN TRANSCRIPTIONAL MECHANISM.	0.453285	0.377048	0.894637	0.321633	0.61484
	Rv3577	Rv3577	Conserved hypothetical protein	Conserved hypotheticals	Rv3577	MtH37Rv-3577 (2D16)	CONSERVED HYPOTHETICAL PROTEIN	FUNCTION UNKNOWN	0.583133	0.527171	0.918223	0.454332	1.21185
	Rv3591c	Rv3591c	Possible hydrolase	Intermediate metabolism and respiration	Rv3591c	MtH37Rv-3591c (2G17)	POSSIBLE HYDROLASE	FUNCTION UNKNOWN; PROBABLY INVOLVED IN CELLULAR METABOLISM.	0.411523	0.444104	0.958739	0.372851	0.526129
	Rv3599c	Rv3599c	Hypothetical short protein	Unknown	Rv3599c	MtH37Rv-3599c (11C1)	HYPOTHETICAL SHORT PROTEIN	UNKNOWN	0.525948	0.752536	0.989101	0.487973	0.378408
	Rv3618	Rv3618	Possible monooxygenase	Intermediate metabolism and respiration	Rv3618	MtH37Rv-3618 (2A20)	POSSIBLE MONOOXYGENASE	FUNCTION UNKNOWN.	0.579746	0.3067	0.995907	0.397573	0.438776
	Rv3620c	esxW	Putative ESAT-6 like protein EsxW (ESAT-6 like protein 10)	Cell wall and cell processes	Rv3620c	MtH37Rv-3620c (11A2)	PUTATIVE ESAT-6 LIKE PROTEIN 10	UNKNOW	0.674115	0.412816	0.932966	0.298129	0.723986
	Rv3621c	PPE65	PPE family protein PPE65	PE/PPE families	PPE65	MtH37Rv-3621c (2B20)	PPE FAMILY PROTEIN	FUNCTION UNKNOWN	0.40122	0.247856	0.987128	0.252075	0.36152
	Rv3623	lpqG	Probable conserved lipoprotein LpqG	Cell wall and cell processes	lpqG	MtH37Rv-3623 (2C20)	PROBABLE CONSERVED LIPOPROTEIN LPQG	UNKNOWN	1.28179	0.922286	0.997404	0.430076	0.712797
	Rv3659c	Rv3659c	Conserved hypothetical protein	Conserved hypotheticals	Rv3659c	MtH37Rv-3659c (2A23)	CONSERVED HYPOTHETICAL PROTEIN	FUNCTION UNKNOWN	0.269804	0.210857	0.919476	0.424303	1.00517
	Rv3662c	Rv3662c	Conserved hypothetical protein	Conserved hypotheticals	Rv3662c	MtH37Rv-3662c (2D23)	CONSERVED HYPOTHETICAL PROTEIN	FUNCTION UNKNOWN	0.891222	0.447172	0.995341	0.461056	0.522777
	Rv3663c	dppD	Probable dipeptide-transport ATP-binding protein ABC transporter DppD	Cell wall and cell processes	dppD	MtH37Rv-3663c (2E23)	PROBABLE DIPEPTIDE-TRANSPORT ATP-BINDING PROTEIN ABC TRANSPORTER DPPD	INVOLVED IN ACTIVE TRANSPORT OF DIPEPTIDE ACROSS THE MEMBRANE (IMPORT). RESPONSIBLE FOR ENERGY COUPLING TO THE TRANSPORT SYSTEM.	0.455041	0.393743	0.949957	0.428738	0.580852
	Rv3664c	dppC	Probable dipeptide-transport integral membrane protein ABC transporter DppC	Cell wall and cell processes	dppC	MtH37Rv-3664c (2F23)	PROBABLE DIPEPTIDE-TRANSPORT INTEGRAL MEMBRANE PROTEIN ABC TRANSPORTER DPPC	INVOLVED IN ACTIVE TRANSPORT OF DIPEPTIDE ACROSS THE MEMBRANE (IMPORT). RESPONSIBLE FOR THE TRANSLOCATION OF THE SUBSTRATE ACROSS THE MEMBRANE.	0.331621	0.403159	0.915808	0.297527	0.641281
	Rv3665c	dppB	Probable dipeptide-transport integral membrane protein ABC transporter DppB	Cell wall and cell processes	dppB	MtH37Rv-3665c (2G23)	PROBABLE DIPEPTIDE-TRANSPORT INTEGRAL MEMBRANE PROTEIN ABC TRANSPORTER DPPB	INVOLVED IN ACTIVE TRANSPORT OF DIPEPTIDE ACROSS THE MEMBRANE (IMPORT). RESPONSIBLE FOR THE TRANSLOCATION OF THE SUBSTRATE ACROSS THE MEMBRANE.	0.297462	0.359482	0.862548	0.294803	0.593747
	Rv3667	acs	Acetyl-coenzyme A synthetase Acs (acetate--CoA ligase) (acetyl-CoA synthetase) (acetyl-CoA synthase) (acyl-activating enzyme) (acetate thiokinase) (acetyl-activating enzyme) (acetate--coenzyme A ligase) (acetyl-coenzyme A synthase)	Lipid metabolism	acs	MtH37Rv-3667 (2A24)	ACETYL-COENZYME A SYNTHETASE ACS (ACETATE--CoA LIGASE) (ACETYL-CoA SYNTHETASE) (ACETYL-CoA SYNTHASE) (ACYL-ACTIVATING ENZYME) (ACETATE THIOKINASE) (ACETYL-ACTIVATING ENZYME) (ACETATE--COENZYME A LIGASE) (ACETYL-COENZYME A SYNTHASE)	ACTIVATES ACETATE TO ACETYL-COENZYME A [CATALYTIC ACTIVITY: ATP + ACETATE + COA = AMP + PYROPHOSPHATE + ACETYL-COA].	0.922245	0.859367	0.946572	0.339273	0.56991
	Rv3691	Rv3691	Conserved protein	Conserved hypotheticals	Rv3691	MtH37Rv-3691 (3E2)	CONSERVED HYPOTHETICAL PROTEIN	FUNCTION UNKNOWN	0.888586	0.503079	0.986515	0.302132	0.544911
	Rv3692	moxR2	Probable methanol dehydrogenase transcriptional regulatory protein MoxR2	Regulatory proteins	moxR2	MtH37Rv-3692 (3F2)	PROBABLE METHANOL DEHYDROGENASE TRANSCRIPTIONAL REGULATORY PROTEIN MOXR2	INVOLVED IN TRANSCRIPTIONAL MECHANISM; REGULATES METHANOL DEHYDROGENASE.	0.9525	0.591831	0.987236	0.303908	0.445697
	Rv3700c	Rv3700c	Conserved hypothetical protein	Intermediate metabolism and respiration	Rv3700c	MtH37Rv-3700c (3F3)	CONSERVED HYPOTHETICAL PROTEIN	FUNCTION UNKNOWN; PROBABLY INVOLVED IN CELLULAR METABOLISM.	0.552399	0.483681	0.990049	0.481003	0.715067
	Rv3703c	Rv3703c	Conserved hypothetical protein	Conserved hypotheticals	Rv3703c	MtH37Rv-3703c (3A4)	CONSERVED HYPOTHETICAL PROTEIN	FUNCTION UNKNOWN	0.617568	0.311881	0.978064	0.348638	0.284843
	Rv3704c	gshA	Glutamate--cysteine ligase GshA (gamma-glutamylcysteine synthetase) (gamma-ECS) (GCS) (gamma-glutamyl-L-cysteine synthetase)	Intermediate metabolism and respiration	gshA	MtH37Rv-3704c (3B4)	GLUTAMATE--CYSTEINE LIGASE GSHA (GAMMA-GLUTAMYLCYSTEINE SYNTHETASE) (GAMMA-ECS) (GCS) (GAMMA-GLUTAMYL-L-CYSTEINE SYNTHETASE)	INVOLVED IN GLUTATHIONE BIOSYNTHESIS (AT THE FIRST STEP) [CATALYTIC ACTIVITY: ATP + L-GLUTAMATE + L-CYSTEINE = ADP + ORTHOPHOSPHATE + GAMMA-L-GLUTAMYL-L-CYSTEINE].	0.720685	0.445005	0.894619	0.373681	0.209729
	Rv3730c	Rv3730c	Conserved hypothetical protein	Conserved hypotheticals	Rv3730c	MtH37Rv-3730c (11G4)	CONSERVED HYPOTHETICAL PROTEIN	FUNCTION UNKNOWN	0.822314	0.895797	0.999241	0.355075	0.502608
	Rv3746c	PE34	Probable PE family protein PE34 (PE family-related protein)	PE/PPE families	PE34	MtH37Rv-3746c (11G5)	PROBABLE PE FAMILY PROTEIN	FUNCTION UNKNOWN	0.777532	0.792169	0.886017	0.382078	0.393565
	Rv3757c	proW	Possible osmoprotectant (glycine betaine/carnitine/choline/L-proline) transport integral membrane protein ABC transporter ProW	Virulence, detox and adaptation	proW	MtH37Rv-3757c (3H8)	POSSIBLE OSMOPROTECTANT (GLYCINE BETAINE/CARNITINE/CHOLINE/L-PROLINE) TRANSPORT INTEGRAL MEMBRANE PROTEIN ABC TRANSPORTER PROW	THOUGHT TO BE INVOLVED IN ACTIVE TRANSPORT OF OSMOPROTECTANT (GLYCINE BETAINE/CARNITINE/CHOLINE/L-PROLINE) ACROSS THE MEMBRANE (IMPORT). RESPONSIBLE FOR THE TRANSLOCATION OF THE SUBSTRATE ACROSS THE MEMBRANE.	0.566157	0.399332	0.921123	0.284648	0.463567
	Rv3787c	Rv3787c	Conserved hypothetical protein	Conserved hypotheticals	Rv3787c	MtH37Rv-3787c (11A7)	CONSERVED HYPOTHETICAL PROTEIN	FUNCTION UNKNOWN	0.496698	0.469582	0.948668	0.448575	0.994452
	Rv3789	Rv3789	GTRA family protein	Cell wall and cell processes	Rv3789	MtH37Rv-3789 (3A12)	CONSERVED HYPOTHETICAL PROTEIN	FUNCTION UNKNOWN	0.817797	0.781787	0.931038	0.364104	0.481082
	Rv3792	aftA	Arabinofuranosyltransferase AftA	Cell wall and cell processes	Rv3792	MtH37Rv-3792 (3D12)	PROBABLE CONSERVED TRANSMEMBRANE PROTEIN	UNKNOWN	0.677176	0.470443	0.994796	0.293274	0.545652
	Rv3793	embC	Integral membrane indolylacetylinositol arabinosyltransferase EmbC (arabinosylindolylacetylinositol synthase)	Cell wall and cell processes	embC	MtH37Rv-3793 (3E12)	INTEGRAL MEMBRANE INDOLYLACETYLINOSITOL ARABINOSYLTRANSFERASE EMBC (ARABINOSYLINDOLYLACETYLINOSITOL SYNTHASE)	INVOLVED IN THE BIOSYNTHESIS OF THE MYCOBACTERIAL CELL WALL ARABINAN AND RESISTANCE TO ETHAMBUTOL (Emb; dextro-2,2'-(ethylenediimino)-di-1-butanol). POLYMERIZES ARABINOSE INTO THE ARABINAN OF ARABIOGALACTAN [CATALYTIC ACTIVITY: UDP-L-ARABINOSE + INDOL-3-YLACETYL-MYO-INOSITOL = UDP + INDOL-3-YLACETYL-MYO-INOSITOL L-ARABINOSIDE].	0.700923	0.286637	0.891268	0.27866	0.335119
	Rv3794	embA	Integral membrane indolylacetylinositol arabinosyltransferase EmbA (arabinosylindolylacetylinositol synthase)	Cell wall and cell processes	embA	MtH37Rv-3794 (3F12)	INTEGRAL MEMBRANE INDOLYLACETYLINOSITOL ARABINOSYLTRANSFERASE EMBA (ARABINOSYLINDOLYLACETYLINOSITOL SYNTHASE)	INVOLVED IN THE BIOSYNTHESIS OF THE MYCOBACTERIAL CELL WALL ARABINAN AND RESISTANCE TO ETHAMBUTOL (Emb; dextro-2,2'-(ethylenediimino)-di-1-butanol). POLYMERIZES ARABINOSE INTO THE ARABINAN OF ARABIOGALACTAN [CATALYTIC ACTIVITY: UDP-L-ARABINOSE + INDOL-3-YLACETYL-MYO-INOSITOL = UDP + INDOL-3-YLACETYL-MYO-INOSITOL L-ARABINOSIDE].	1.28612	0.822812	0.926152	0.366052	0.71823
	Rv3795	embB	Integral membrane indolylacetylinositol arabinosyltransferase EmbB (arabinosylindolylacetylinositol synthase)	Cell wall and cell processes	embB	MtH37Rv-3795 (3G12)	INTEGRAL MEMBRANE INDOLYLACETYLINOSITOL ARABINOSYLTRANSFERASE EMBB (ARABINOSYLINDOLYLACETYLINOSITOL SYNTHASE)	INVOLVED IN THE BIOSYNTHESIS OF THE MYCOBACTERIAL CELL WALL ARABINAN AND RESISTANCE TO ETHAMBUTOL (Emb; dextro-2,2'-(ethylenediimino)-di-1-butanol). POLYMERIZES ARABINOSE INTO THE ARABINAN OF ARABIOGALACTAN [CATALYTIC ACTIVITY: UDP-L-ARABINOSE + INDOL-3-YLACETYL-MYO-INOSITOL = UDP + INDOL-3-YLACETYL-MYO-INOSITOL L-ARABINOSIDE].	1.01042	0.704363	0.985601	0.346484	0.605134
	Rv3797	fadE35	Probable acyl-CoA dehydrogenase FadE35	Lipid metabolism	fadE35	MtH37Rv-3797 (3H12)	PROBABLE ACYL-COA DEHYDROGENASE FADE35	FUNCTION UNKNOWN, BUT INVOLVED IN LIPID METABOLISM.	0.606962	0.42977	0.99006	0.292401	0.396173
	Rv3836	Rv3836	Conserved hypothetical protein	Conserved hypotheticals	Rv3836	MtH37Rv-3836 (8B4)	CONSERVED HYPOTHETICAL PROTEIN	FUNCTION UNKNOWN	0.470491	0.515816	0.971163	0.361785	1.2652
	Rv3839	Rv3839	Conserved hypothetical protein	Conserved hypotheticals	Rv3839	MtH37Rv-3839 (8E4)	CONSERVED HYPOTHETICAL PROTEIN	FUNCTION UNKNOWN	0.572952	0.405764	0.981821	0.356749	0.428503
	Rv3885c	eccE2	ESX conserved component EccE2. ESX-2 type VII secretion system protein. Possible membrane protein.	Cell wall and cell processes	Rv3885c	MtH37Rv-3885c (8H7)	POSSIBLE CONSERVED MEMBRANE PROTEIN	UNKNOWN	0.525761	0.651307	0.965844	0.321846	0.574555
	Rv3894c	eccC2	ESX conserved component EccC2. ESX-2 type VII secretion system protein. Possible membrane protein.	Cell wall and cell processes	Rv3894c	MtH37Rv-3894c (8E8)	POSSIBLE CONSERVED MEMBRANE PROTEIN	UNKNOWN	0.753392	0.482286	0.969652	0.366714	0.614884
	Rv3895c	eccB2	ESX conserved component EccB2. ESX-2 type VII secretion system protein. Probable membrane protein.	Cell wall and cell processes	Rv3895c	MtH37Rv-3895c (8F8)	POSSIBLE CONSERVED MEMBRANE PROTEIN	UNKNOWN	0.51519	0.375513	0.952066	0.389211	0.261218
	Rv3899c	Rv3899c	Conserved hypothetical protein	Conserved hypotheticals	Rv3899c	MtH37Rv-3899c (8H8)	CONSERVED HYPOTHETICAL PROTEIN	FUNCTION UNKNOWN	0.37743	0.347161	0.739063	0.277458	0.515521
