# Supplementary material for: Potassium availability triggers Mycobacterium tuberculosis transition to, and resuscitation from, non-culturable (dormant) states
Source: Open Biol. 2014 Oct 15;4(10):140106. doi: 10.1098/rsob.140106 (PMC4221891; doi:10.1098/rsob.140106)
Supplement: Table S4 [file rsob140106supp5.xls]

## Sheet: Induced Res 24h vs NC_1
	Supplementary Table 4
	2 genes significantly induced (ANOVA p<0.05, >1.5 fold) on Res 24h compared to NC state (high MPN/low CFU)
	Table ordered by Rv number, expression ratios relative to NC_1
	Rv Number	Gene Tuberculist R27	Protein Function Tuberculist R27	Functional Cat Tuberculist R27	Systematic	Common	Product	Function	NC	Res 10h	Res 24h	Res 48h	Res 96h	Res 192h	Log phase	Log phase -K	Stationary phase	Stationary phase -K
	Rv2846c	efpA	Possible integral membrane efflux protein EfpA	Cell wall and cell processes	MtH37Rv-2846c (2D11)	efpA	POSSIBLE INTEGRAL MEMBRANE EFFLUX PROTEIN EFPA	THOUGHT TO BE INVOLVED IN TRANSPORT OF UNDETERMINATED SUBSTRATE (POSSIBLY DRUG) ACROSS THE MEMBRANE (EXPORT): SO RESPONSIBLE FOR THE TRANSLOCATION OF THE SUBSTRATE ACROSS THE MEMBRANE.	0.999676	1.4786	1.85078	1.50661	1.60108	2.10447	5.87777	1.87824	4.364	1.87733
	Rv3319	sdhB	Probable succinate dehydrogenase (iron-sulphur protein subunit) SdhB (succinic dehydrogenase) (fumarate reductase) (fumarate dehydrogenase) (fumaric hydrogenase)	Intermediate metabolism and respiration	MtH37Rv-3319 (4D7)	sdhB	PROBABLE SUCCINATE DEHYDROGENASE (IRON-SULPHUR PROTEIN SUBUNIT) SDHB (SUCCINIC DEHYDROGENASE) (FUMARATE REDUCTASE) (FUMARATE DEHYDROGENASE) (FUMARIC HYDROGENASE)	INVOLVED IN TRICARBOXYLIC ACID CYCLE. MEMBRANE-BOUND FAD-CONTAINING ENZYME WHICH IS RESPONSIBLE FOR SUCCINATE INTERCONVERSION [CATALYTIC ACTIVITY: SUCCINATE + ACCEPTOR = FUMARATE + REDUCED ACCEPTOR].	0.99967	1.19719	1.7768	2.1901	2.07206	4.14321	3.03833	2.78464	1.84803	1.0274

## Sheet: Induced Res 96h vs NC_1
	Supplementary Table 4
	68 genes significantly induced (ANOVA p<0.05, >1.5 fold) on Res 96h compared to NC state (high MPN/low CFU)
	Table ordered by Rv number, expression ratios relative to NC_1
	Rv Number	Gene Tuberculist R27	Protein Function Tuberculist R27	Functional Cat Tuberculist R27	Systematic	Common	Product	Function	NC	Res 10h	Res 24h	Res 48h	Res 96h	Res 192h	Log phase	Log phase -K	Stationary phase	Stationary phase -K
	Rv0056	rplI	50S ribosomal protein L9 RplI	Information pathways	MtH37Rv-0056 (1H7)	rplI	PROBABLE 50S RIBOSOMAL PROTEIN L9 RPLI	BINDS TO THE 23S RRNA.	0.998362	1.26219	1.19246	1.57134	2.99942	18.7973	14.3303	24.1455	7.95728	11.7325
	Rv0061c	Rv0061c	Hypothetical protein	Conserved hypotheticals	MtH37Rv-0061 (1E8)	Rv0061	HYPOTHETICAL PROTEIN	UNKNOWN	0.999028	1.00048	1.13297	1.33643	1.65951	3.57487	3.58975	4.83498	1.88004	11.9657
	Rv0066c	icd2	Probable isocitrate dehydrogenase [NADP] Icd2 (oxalosuccinate decarboxylase) (IDH) (NADP+-specific ICDH) (IDP)	Intermediate metabolism and respiration	MtH37Rv-0066c (1B9)	icd2	PROBABLE ISOCITRATE DEHYDROGENASE [NADP] ICD2 (OXALOSUCCINATE DECARBOXYLASE) (IDH) (NADP+-SPECIFIC ICDH) (IDP)	INVOLVED IN THE KREBS CYCLE [CATALYTIC ACTIVITY: Isocitrate + NADP+ = 2-OXOGLUTARATE + CO(2) + NADPH].	0.990342	1.25466	1.34566	1.45038	2.78113	2.7564	2.98877	2.08183	1.81968	1.3881
	Rv0164	TB18.5	Conserved protein TB18.5	Conserved hypotheticals	MtH37Rv-0164 (1L4)	TB18.5	CONSERVED HYPOTHETICAL PROTEIN TB18.5	FUNCTION UNKNOWN	0.999849	1.10894	1.0414	1.11121	2.08754	9.61094	13.6341	18.4549	8.50706	5.16966
	Rv0169	mce1A	Mce-family protein Mce1A	Virulence, detox and adaptation	MtH37Rv-0169 (8J6)	mce1A	MCE-FAMILY PROTEIN MCE1A	UNKNOWN, BUT THOUGHT TO BE INVOLVED IN HOST CELL INVASION (ENTRY AND SURVIVAL INSIDE MACROPHAGES).	0.998759	1.16787	1.16527	1.35436	1.81603	9.42002	12.8515	2.10274	2.14601	1.07028
	Rv0284	eccC3	ESX conserved component EccC3. ESX-3 type VII secretion system protein. Possible membrane protein.	Cell wall and cell processes	MtH37Rv-0284 (2J16)	Rv0284	POSSIBLE CONSERVED MEMBRANE PROTEIN	UNKNOWN	0.998216	1.00728	1.18247	1.32977	1.8398	4.19429	2.12264	2.24287	4.90408	2.25031
	Rv0296c	Rv0296c	Probable sulfatase	Intermediate metabolism and respiration	MtH37Rv-0296c (2J17)	Rv0296c	PROBABLE SULFATASE	FUNCTION UNKNOWN; PROBABLY INVOLVED IN CELLULAR METABOLISM.	0.999339	1.16767	1.30057	1.31976	1.58456	7.24703	4.9844	7.74124	3.17338	4.18311
	Rv0362	mgtE	Possible Mg2+ transport transmembrane protein MgtE	Cell wall and cell processes	MtH37Rv-0362 (2M23)	mgtE	POSSIBLE Mg2+ TRANSPORT TRANSMEMBRANE PROTEIN MGTE	THOUGHT TO BE INVOLVED IN Mg2+ TRANSPORT. RESPONSIBLE FOR THE TRANSLOCATION OF THE SUBSTRATE ACROSS THE MEMBRANE.	0.998923	1.13046	1.07009	1.23975	1.5725	0.602812	0.201595	0.436054	1.22826	0.478749
	Rv0364	Rv0364	Possible conserved transmembrane protein	Cell wall and cell processes	MtH37Rv-0364 (2O23)	Rv0364	POSSIBLE CONSERVED TRANSMEMBRANE PROTEIN	UNKNOWN	0.99566	1.65507	1.55157	2.09714	3.69107	12.5822	10.8774	11.4185	5.32815	11.8391
	Rv0635	hadA	(3R)-hydroxyacyl-ACP dehydratase subunit HadA	Intermediate metabolism and respiration	MtH37Rv-0635 (4L23)	Rv0635	CONSERVED HYPOTHETICAL PROTEIN	FUNCTION UNKNOWN	0.991816	1.39353	1.6612	1.8369	3.55339	10.4152	16.6675	19.0739	6.0074	14.9179
	Rv0647c	Rv0647c	Conserved protein	Conserved hypotheticals	MtH37Rv-0647c (9I23)	Rv0647c	CONSERVED HYPOTHETICAL PROTEIN	FUNCTION UNKNOWN	0.998943	1.11856	1.29775	1.40932	1.77845	4.56934	3.40283	4.49018	6.4894	3.04065
	Rv0652	rplL	50S ribosomal protein L7/L12 RplL (SA1)	Information pathways	MtH37Rv-0652 (9L23)	rplL	PROBABLE 50S RIBOSOMAL PROTEIN L7/L12 RPLL (SA1)	INVOLVED IN TRANSLATION MECHANISMS: SEEMS TO BE THE BINDING SITE FOR SEVERAL OF THE FACTORS INVOLVED IN PROTEIN SYNTHESIS AND APPEARS TO BE ESSENTIAL FOR ACCURATE TRANSLATION.	0.997746	0.96906	0.939718	1.1268	1.60883	6.43747	6.5603	4.99859	3.18518	2.08739
	Rv0692	Rv0692	Conserved hypothetical protein	Conserved hypotheticals	MtH37Rv-0692 (9C1)	Rv0692	CONSERVED HYPOTHETICAL PROTEIN	FUNCTION UNKNOWN	0.996583	1.24778	1.35095	0.967393	1.78585	8.52299	4.14931	11.6467	6.3792	5.76943
	Rv0708	rplP	50S ribosomal protein L16 RplP	Information pathways	MtH37Rv-0708 (3K16)	rplP	PROBABLE 50S RIBOSOMAL PROTEIN L16 RPLP	THIS PROTEIN BINDS DIRECTLY TO 23S RIBOSOMAL RNA AND IS LOCATED AT THE A SITE OF THE PEPTIDYLTRANSFERASE CENTER.	0.997393	0.932512	1.01323	1.42752	2.51498	9.55867	11.6587	8.48974	3.37299	3.89874
	Rv0710	rpsQ	30S ribosomal protein S17 RpsQ	Information pathways	MtH37Rv-0710 (3L16)	rpsQ	PROBABLE 30S RIBOSOMAL PROTEIN S17 RPSQ	PROTEIN S17 BINDS SPECIFICALLY TO THE 5' END OF 16S RIBOSOMAL RNA.	0.991204	0.896765	0.955663	1.46136	2.8085	14.8665	16.8947	13.5023	3.71866	5.01196
	Rv0895	Rv0895	Possible triacylglycerol synthase (diacylglycerol acyltransferase)	Lipid metabolism	MtH37Rv-0895 (4K7)	Rv0895	CONSERVED HYPOTHETICAL PROTEIN	FUNCTION UNKNOWN	0.997148	1.51964	1.59043	1.95854	2.07463	1.27651	0.77716	0.767984	1.2755	0.460665
	Rv0896	gltA2	Probable citrate synthase I GltA2	Intermediate metabolism and respiration	MtH37Rv-0896 (4L7)	gltA2	PROBABLE CITRATE SYNTHASE I GLTA2	INVOLVED IN TRICARBOXYLIC ACID CYCLE (KREBS CYCLE) [CATALYTIC ACTIVITY: Citrate + CoA = acetyl-CoA + H2O + oxaloacetate].	0.998555	1.17055	1.32892	1.49357	2.22634	5.09357	17.9726	9.972	5.01688	4.79291
	Rv0899	ompA	Outer membrane protein A OmpA	Cell wall and cell processes	MtH37Rv-0899 (4N7)	ompA	PROBABLE OUTER MEMBRANE PROTEIN A OMPA	STRUCTURAL PROTEIN THAT MAY PROTECT THE INTEGRITY OF THE BACTERIUM.	0.999721	1.0668	1.23702	1.08732	1.81106	2.65967	2.32316	2.93467	2.29731	1.86865
	Rv1305	atpE	Probable ATP synthase C chain AtpE (lipid-binding protein) (dicyclohexylcarbodiimide-binding protein)	Intermediate metabolism and respiration	MtH37Rv-1305 (9G7)	atpE	PROBABLE ATP SYNTHASE C CHAIN ATPE (LIPID-BINDING PROTEIN) (DICYCLOHEXYLCARBODIIMIDE-BINDING PROTEIN)	THIS IS ONE OF THE THREE CHAINS OF THE NONENZYMATIC COMPONENT (CF(0) SUBUNIT) OF THE ATPASE COMPLEX.	0.997899	1.10643	1.00552	1.29945	2.62619	9.1679	14.9014	8.30395	1.76832	3.54246
	Rv1359	Rv1359	Probable transcriptional regulatory protein	Regulatory proteins	MtH37Rv-1359 (7G23)	Rv1359	PROBABLE TRANSCRIPTIONAL REGULATORY PROTEIN	INVOLVED IN TRANSCRIPTIONAL MECHANISM	0.998317	1.27738	1.0991	2.15343	2.42252	1.28458	1.36862	2.37766	1.66425	2.2347
	Rv1435c	Rv1435c	Probable conserved proline, glycine, valine-rich secreted protein	Cell wall and cell processes	MtH37Rv-1435c (5P6)	Rv1435c	Probable conserved Proline, Glycine, Valine-rich secreted protein	UNKNOWN	0.999494	0.878222	1.20319	1.22536	1.97312	13.5328	9.7927	9.09852	1.34454	6.41661
	Rv1436	gap	Probable glyceraldehyde 3-phosphate dehydrogenase Gap (GAPDH)	Intermediate metabolism and respiration	MtH37Rv-1436 (5I7)	gap	PROBABLE GLYCERALDEHYDE 3-PHOSPHATE DEHYDROGENASE GAP (GAPDH)	INVOLVED IN SECOND PHASE OF GLYCOLYSIS (FIRST STEP) [CATALYTIC ACTIVITY : D-GLYCERALDEHYDE 3-PHOSPHATE + PHOSPHATE + NAD(+) = 3-PHOSPHO-D-GLYCEROYL PHOSPHATE + NADH.]	0.996318	1.26852	1.2462	1.41455	2.15653	8.22815	11.548	6.99188	2.76792	2.00451
	Rv1438	tpi	Probable triosephosphate isomerase Tpi (TIM)	Intermediate metabolism and respiration	MtH37Rv-1438 (5K7)	tpi	PROBABLE TRIOSEPHOSPHATE ISOMERASE TPI (TIM)	PLAYS AN IMPORTANT ROLE IN SEVERAL METABOLIC PATHWAYS [CATALYTIC ACTIVITY : D-GLYCERALDEHYDE 3-PHOSPHATE = GLYCERONE PHOSPHATE]	0.995705	1.15703	1.27124	1.67114	2.26571	6.75328	12.7429	7.79003	3.08871	2.4403
	Rv1484	inhA	NADH-dependent enoyl-[acyl-carrier-protein] reductase InhA (NADH-dependent enoyl-ACP reductase)	Lipid metabolism	MtH37Rv-1484 (5J11)	inhA	NADH-DEPENDENT ENOYL-[ACYL-CARRIER-PROTEIN] REDUCTASE INHA (NADH-DEPENDENT ENOYL-ACP REDUCTASE)	THIS ISOZYME IS INVOLVED IN MYCOLIC ACID BIOSYNTHESIS. SECOND REDUCTIVE STEP IN FATTY ACID BIOSYNTHESIS. INVOLVED IN THE RESISTANCE AGAINST THE ANTITUBERCULOSIS DRUGS ISONIAZID AND ETHIONAMIDE [CATALYTIC ACTIVITY: ACYL-[ACYL-CARRIER PROTEIN] + NAD(+) = TRANS-2,3-DEHYDROACYL-[ACYL-CARRIER PROTEIN] + NADH].	0.996812	1.11951	1.16606	1.211	1.75922	4.36648	4.22585	3.08352	3.09371	2.51139
	Rv1527c	pks5	Probable polyketide synthase Pks5	Lipid metabolism	MtH37Rv-1527c (10G21)	pks5	Probable polyketide synthase pks5	Involved in polyketide metabolism.	0.997247	1.10185	1.25453	1.44978	1.6997	0.710997	0.431733	0.398077	0.586696	0.246139
	Rv1531	Rv1531	Conserved protein	Conserved hypotheticals	MtH37Rv-1531 (5H14)	Rv1531	conserved hypothetical protein	unknown	0.996292	1.39106	1.35326	1.90511	2.259	4.15092	4.47492	8.04526	1.99696	5.33611
	Rv1533	Rv1533	Conserved protein	Conserved hypotheticals	MtH37Rv-1533 (5B15)	Rv1533	conserved hypothetical protein	unknown	0.998975	1.09301	1.02661	1.33262	1.5626	2.30627	1.57103	1.69225	1.34107	2.37653
	Rv1544	Rv1544	Possible ketoacyl reductase	Lipid metabolism	MtH37Rv-1544 (5D16)	Rv1544	Possible ketoacyl reductase	FUNCTION UNKNOWN, BUT POSSIBLY INVOLVEMENT IN LIPID METABOLISM.	0.985006	1.2229	1.63394	2.52651	3.18614	4.33439	12.7068	6.99976	5.02926	3.72764
	Rv1612	trpB	Tryptophan synthase, beta subunit TrpB	Intermediate metabolism and respiration	MtH37Rv-1612 (5C22)	trpB	Probable tryptophan synthase, beta subunit trpB	tryptophan biosynthesis pathway (fifth last step). THE BETA SUBUNIT IS RESPONSIBLE FOR THE SYNTHESIS OF L-TRYPTOPHAN FROM INDOLE AND L-SERINE. [CATALYTIC ACTIVITY : L-SERINE + 1-(INDOL-3-YL)GLYCEROL 3-PHOSPHATE = L-TRYPTOPHAN + GLYCERALDEHYDE 3-PHOSPHATE + H(2)O]	0.996178	1.05316	1.10716	1.08467	2.12937	9.16617	7.34562	5.55245	1.37958	1.13371
	Rv1614	lgt	Possible prolipoprotein diacylglyceryl transferases Lgt	Cell wall and cell processes	MtH37Rv-1614 (5E22)	lgt	Possible prolipoprotein diacylglyceryl transferases Lgt	prolipoprotein modification	0.997831	0.935812	1.01038	1.57824	2.35675	8.22317	8.61432	4.35329	1.50378	0.824391
	Rv1626	Rv1626	Probable two-component system transcriptional regulator	Regulatory proteins	MtH37Rv-1626 (5A24)	Rv1626	Probable two-component system transcriptional regulator	sensor part of a two component regulatory system	0.995837	1.16427	1.26939	1.48751	2.50014	10.4751	13.4271	6.52863	5.44661	7.45953
	Rv1762c	Rv1762c	Unknown protein	Conserved hypotheticals	MtH37Rv-1762c (7J24)	Rv1762c	HYPOTHETICAL PROTEIN	UNKNOWN	0.997794	0.968136	1.20085	1.42617	1.86639	2.34706	2.39781	2.83753	0.842806	0.904967
	Rv1770	Rv1770	Conserved protein	Conserved hypotheticals	MtH37Rv-1770 (7L24)	Rv1770	CONSERVED HYPOTHETICAL PROTEIN	FUNCTION UNKNOWN	0.997111	0.928018	1.01697	1.44877	1.94758	2.82291	7.79824	6.66912	2.82731	1.87702
	Rv1812c	Rv1812c	Probable dehydrogenase	Intermediate metabolism and respiration	MtH37Rv-1812c (7N15)	Rv1812c	PROBABLE DEHYDROGENASE	FUNCTION UNKNOWN; PROBABLY INVOLVED IN CELLULAR METABOLISM	0.998211	1.31432	1.30585	1.53809	2.02163	2.52424	3.45165	3.50267	1.60557	3.53488
	Rv1863c	Rv1863c	Probable conserved integral membrane protein	Cell wall and cell processes	MtH37Rv-1863c (7H8)	Rv1863c	PROBABLE CONSERVED INTEGRAL MEMBRANE PROTEIN	UNKNOWN	0.995758	0.839574	1.04467	1.81662	1.91193	3.3796	7.50807	6.15031	8.45549	2.81076
	Rv1979c	Rv1979c	Possible conserved permease	Cell wall and cell processes	MtH37Rv-1979c (9J8)	Rv1979c	POSSIBLE CONSERVED PERMEASE	UNKNOWN; POSSIBLY INVOLVED IN TRANSPORT OF AMINO ACID ACROSS THE MEMBRANE.	0.998346	1.0417	1.16837	1.43621	1.81024	1.97656	2.62284	6.61941	1.96004	2.55677
	Rv1980c	mpt64	Immunogenic protein Mpt64 (antigen Mpt64/MPB64)	Cell wall and cell processes	MtH37Rv-1980c (6O6)	mpt64	IMMUNOGENIC PROTEIN MPT64 (ANTIGEN MPT64/MPB64)	UNKNOWN	0.993764	1.40094	1.34628	2.30373	2.69577	7.73973	9.10674	15.408	4.55132	9.98883
	Rv2022c	Rv2022c	Conserved protein	Conserved hypotheticals	MtH37Rv-2022c (6I16)	Rv2022c	conserved hypothetical protein	unknown	0.987436	1.29096	1.25048	1.97126	3.62728	1.34027	2.64562	2.50634	1.55591	1.27214
	Rv2030c	Rv2030c	Conserved protein	Conserved hypotheticals	MtH37Rv-2030c (6N16)	Rv2030c	conserved hypothetical protein	unknown	0.994338	1.2158	1.11721	2.1805	2.20109	0.918664	0.661579	0.422988	40.6314	0.605339
	Rv2032	acg	Conserved protein Acg	Conserved hypotheticals	MtH37Rv-2032 (6P16)	acg	Conserved hypothetical protein Acg	Unknown. May have a role for bacteria within the host environment.	0.997471	0.944537	1.0617	1.47229	1.65306	1.24957	0.728669	1.86875	17.438	0.702873
	Rv2190c	Rv2190c	Conserved hypothetical protein	Virulence, detox and adaptation	MtH37Rv-2190c (6J24)	Rv2190c	conserved hypothetical protein	unknown	0.99849	0.970819	1.22456	1.48162	3.2217	12.2937	12.7463	5.63391	2.8765	6.57033
	Rv2299c	htpG	Probable chaperone protein HtpG (heat shock protein) (HSP90 family protein) (high temperature protein G)	Virulence, detox and adaptation	MtH37Rv-2299c (5P22)	htpG	PROBABLE CHAPERONE PROTEIN HTPG (HEAT SHOCK PROTEIN) (HSP90 FAMILY PROTEIN) (HIGH TEMPERATURE PROTEIN G)	MOLECULAR CHAPERONE INVOLVED IN PROTEIN FOLDING. HAS ATPASE ACTIVITY.	0.997898	1.26648	1.4368	1.45997	1.73023	5.43598	5.1136	6.10116	2.52103	2.03273
	Rv2316	uspA	Probable sugar-transport integral membrane protein ABC transporter UspA	Cell wall and cell processes	MtH37Rv-2316 (5K24)	uspA	PROBABLE SUGAR-TRANSPORT INTEGRAL MEMBRANE PROTEIN ABC TRANSPORTER USPA	THOUGHT TO BE INVOLVED IN ACTIVE TRANSPORT OF SUGAR ACROSS THE MEMBRANE (IMPORT). RESPONSIBLE FOR THE TRANSLOCATION OF THE SUBSTRATE ACROSS THE MEMBRANE.	0.99833	0.837466	1.1788	1.49806	1.83545	1.55773	0.709661	0.596326	0.969754	0.358361
	Rv2348c	Rv2348c	Hypothetical protein	Unknown	MtH37Rv-2348c (8M15)	Rv2348c	HYPOTHETICAL PROTEIN	UNKNOWN	0.997746	1.13368	0.897386	1.16911	1.62643	6.93902	16.4149	10.0483	4.10031	7.11006
	Rv2363	amiA2	Probable amidase AmiA2 (aminohydrolase)	Intermediate metabolism and respiration	MtH37Rv-2363 (8N16)	amiA2	PROBABLE AMIDASE AMIA2	GENERATES MONOCARBOXYLATE FROM MONOCARBOXYLIC ACID AMIDE [CATALYTIC ACTIVITY: A MONOCARBOXYLIC ACID AMIDE + H(2)O = A MONOCARBOXYLATE + NH(3)].	0.999246	0.791246	1.23377	1.54753	1.57347	0.717002	0.430071	0.333849	0.256182	0.263766
	Rv2563	Rv2563	Probable glutamine-transport transmembrane protein ABC transporter	Cell wall and cell processes	MtH37Rv-2563 (8M23)	Rv2563	PROBABLE GLUTAMINE-TRANSPORT TRANSMEMBRANE PROTEIN ABC TRANSPORTER	THOUGHT TO BE INVOLVED IN ACTIVE TRANSPORT OF GLUTAMINE ACROSS THE MEMBRANE (IMPORT). RESPONSIBLE FOR THE TRANSLOCATION OF THE SUBSTRATE ACROSS THE MEMBRANE.	0.996436	1.3304	1.38234	1.44791	1.98371	4.68017	5.76642	8.02762	3.09687	2.0668
	Rv2566	Rv2566	Long conserved protein	Conserved hypotheticals	MtH37Rv-2566 (6F22)	Rv2566	LONG CONSERVED HYPOTHETICAL PROTEIN	FUNCTION UNKNOWN	0.998179	0.942616	1.16458	1.28709	1.60732	1.68161	1.24799	1.01718	1.26366	1.1256
	Rv2682c	dxs1	Probable 1-deoxy-D-xylulose 5-phosphate synthase Dxs1 (1-deoxyxylulose-5-phosphate synthase) (DXP synthase) (DXPS)	Intermediate metabolism and respiration	MtH37Rv-2682c (1O20)	dxs1	PROBABLE 1-DEOXY-D-XYLULOSE 5-PHOSPHATE SYNTHASE DXS1 (1-DEOXYXYLULOSE-5-PHOSPHATE SYNTHASE) (DXP SYNTHASE) (DXPS)	INVOLVED IN THE DEOXYXYLULOSE-5-PHOSPHATE PATHWAY (DXP) OF ISOPRENOIDBIOSYNTHESIS (AT THE FIRST STEP), AND IN THE BIOSYNTHETIC PATHWAY TO THIAMINE AND PYRIDOXOL (AT THE FIRST STEP). CATALYZES THE ACYLOIN CONDENSATION REACTION BETWEEN ATOMS 2 AND 3 OF PYRUVATE AND GLYCERALDEHYDE 3-PHOSPHATE TO YIELD 1-DEOXY-D-XYLULOSE-5-PHOSPHATE (DXP).	0.999433	0.953371	1.32643	1.276	1.55326	1.43984	1.66441	1.17184	1.13784	2.93741
	Rv2807	Rv2807	Conserved hypothetical protein	Conserved hypotheticals	MtH37Rv-2807 (10E8)	Rv2807	CONSERVED HYPOTHETICAL PROTEIN	FUNCTION UNKNOWN	0.999253	0.920551	1.35259	1.43341	1.86567	2.68556	1.57014	2.17977	2.20888	1.63428
	Rv2818c	Rv2818c	Hypothetical protein	Unknown	MtH37Rv-2818c (2E8)	Rv2818c	HYPOTHETICAL PROTEIN	UNKNOWN	0.998143	0.911772	1.19526	1.65018	1.77152	1.12849	0.452356	0.931532	0.829217	1.21837
	Rv2821c	Rv2821c	Conserved hypothetical protein	Conserved hypotheticals	MtH37Rv-2821c (2G8)	Rv2821c	CONSERVED HYPOTHETICAL PROTEIN	FUNCTION UNKNOWN	0.995832	1.01062	1.39829	1.81131	1.92296	1.17489	0.833155	1.38558	1.17613	0.867987
	Rv2846c	efpA	Possible integral membrane efflux protein EfpA	Cell wall and cell processes	MtH37Rv-2846c (2D11)	efpA	POSSIBLE INTEGRAL MEMBRANE EFFLUX PROTEIN EFPA	THOUGHT TO BE INVOLVED IN TRANSPORT OF UNDETERMINATED SUBSTRATE (POSSIBLY DRUG) ACROSS THE MEMBRANE (EXPORT): SO RESPONSIBLE FOR THE TRANSLOCATION OF THE SUBSTRATE ACROSS THE MEMBRANE.	0.999676	1.4786	1.85078	1.50661	1.60108	2.10447	5.87777	1.87824	4.364	1.87733
	Rv2928	tesA	Probable thioesterase TesA	Lipid metabolism	MtH37Rv-2928 (2I7)	tesA	PROBABLE THIOESTERASE TESA	FUNCTION UNKNOWN; PROBABLY INVOLVED IN CELLULAR METABOLISM.	0.992293	1.33766	1.45856	1.92729	3.87888	22.1433	14.475	16.5887	4.32344	9.37281
	Rv2948c	fadD22	P-hydroxybenzoyl-AMP ligase FadD22	Lipid metabolism	MtH37Rv-2948c (2N8)	fadD22	PROBABLE FATTY-ACID-COA LIGASE FADD22 (FATTY-ACID-COA SYNTHETASE) (FATTY-ACID-COA SYNTHASE)	FUNCTION UNKNOWN, BUT INVOLVED IN LIPID METABOLISM.	0.995199	1.08235	1.93299	1.99763	3.65547	10.4016	9.25774	28.3004	15.7101	12.6982
	Rv2953	Rv2953	Enoyl reductase	Lipid metabolism	MtH37Rv-2953 (2P8)	Rv2953	CONSERVED HYPOTHETICAL PROTEIN	FUNCTION UNKNOWN	0.998551	0.93256	1.17018	1.5464	2.67435	10.6086	12.7512	26.6942	5.63497	4.96697
	Rv3030	Rv3030	Conserved protein	Conserved hypotheticals	MtH37Rv-3030 (3H15)	Rv3030	CONSERVED HYPOTHETICAL PROTEIN	FUNCTION UNKNOWN	0.995188	1.0489	1.44123	1.8915	2.05096	1.39852	1.38602	0.773494	0.845365	0.686536
	Rv3034c	Rv3034c	Possible transferase	Intermediate metabolism and respiration	MtH37Rv-3034c (3D16)	Rv3034c	POSSIBLE TRANSFERASE	FUNCTION UNKNOWN; POSSIBLY INVOLVED IN CELLULAR METABOLISM.	0.994943	1.02884	1.18479	1.53446	1.93829	1.82264	1.70587	1.48294	1.74433	1.14078
	Rv3116	moeB2	Probable molybdenum cofactor biosynthesis protein MoeB2 (MPT-synthase sulfurylase) (molybdopterin synthase sulphurylase)	Intermediate metabolism and respiration	MtH37Rv-3116 (3G23)	moeB2	PROBABLE MOLYBDENUM COFACTOR BIOSYNTHESIS PROTEIN MOEB2 (MPT-SYNTHASE SULFURYLASE) (MOLYBDOPTERIN SYNTHASE SULPHURYLASE)	POSSIBLY INVOLVED IN MOLYBDOPTERIN METABOLISM (SYNTHESIS).	0.999027	1.30333	1.23097	1.71422	2.0033	6.94652	5.77067	11.4195	2.40187	6.95186
	Rv3148	nuoD	Probable NADH dehydrogenase I (chain D) NuoD (NADH-ubiquinone oxidoreductase chain D)	Intermediate metabolism and respiration	MtH37Rv-3148 (3P1)	nuoD	PROBABLE NADH DEHYDROGENASE I (CHAIN D) NUOD (NADH-UBIQUINONE OXIDOREDUCTASE CHAIN D)	FUNCTION UNKNOWN; INVOLVED IN CELLULAR METABOLISM [CATALYTIC ACTIVITY: NADH + UBIQUINONE = NAD(+) + UBIQUINOL].	0.995267	1.23447	1.4106	1.81351	2.7481	13.6551	15.9897	2.6518	1.55804	1.35242
	Rv3152	nuoH	Probable NADH dehydrogenase I (chain H) NuoH (NADH-ubiquinone oxidoreductase chain H)	Intermediate metabolism and respiration	MtH37Rv-3152 (3L2)	nuoH	PROBABLE NADH DEHYDROGENASE I (CHAIN H) NUOH (NADH-UBIQUINONE OXIDOREDUCTASE CHAIN H)	FUNCTION UNKNOWN; INVOLVED IN CELLULAR METABOLISM [CATALYTIC ACTIVITY: NADH + UBIQUINONE = NAD(+) + UBIQUINOL].	0.995398	1.4439	1.94836	1.64419	2.11108	5.23366	13.626	3.59123	1.68649	0.914453
	Rv3157	nuoM	Probable NADH dehydrogenase I (chain M) NUOK (NADH-ubiquinone oxidoreductase chain M)	Intermediate metabolism and respiration	MtH37Rv-3157 (3P2)	nuoM	PROBABLE NADH DEHYDROGENASE I (CHAIN M) NUOK (NADH-UBIQUINONE OXIDOREDUCTASE CHAIN M)	FUNCTION UNKNOWN; INVOLVED IN CELLULAR METABOLISM [CATALYTIC ACTIVITY: NADH + UBIQUINONE = NAD(+) + UBIQUINOL].	0.997414	1.09057	1.35407	1.1802	1.67937	6.69069	14.4942	3.98979	2.16919	0.749972
	Rv3210c	Rv3210c	Conserved protein	Conserved hypotheticals	MtH37Rv-3210c (3J8)	Rv3210c	CONSERVED HYPOTHETICAL PROTEIN	FUNCTION UNKNOWN	0.999948	1.1517	1.31619	1.58944	1.94618	4.23736	3.16562	3.02078	1.58157	2.06272
	Rv3377c	Rv3377c	Halimadienyl diphosphate synthase	Intermediate metabolism and respiration	MtH37Rv-3377c (4D11)	Rv3377c	POSSIBLE CYCLASE	FUNCTION UNKNOWN	0.998726	1.54384	2.0322	2.05799	2.25343	8.04488	4.83996	5.93981	2.06607	5.55946
	Rv3425	PPE57	PPE family protein PPE57	PE/PPE families	MtH37Rv-3425 (4C15)	PPE57	PPE FAMILY PROTEIN	FUNCTION UNKNOWN	0.999802	1.42173	1.25621	1.33009	1.78546	2.42627	0.540639	1.96063	1.55247	2.83847
	Rv3426	PPE58	PPE family protein PPE58	PE/PPE families	MtH37Rv-3426 (9D24)	PPE58	PPE FAMILY PROTEIN	FUNCTION UNKNOWN	0.998407	1.13874	1.05157	1.3265	1.58498	1.2136	0.490769	1.16956	0.766908	1.35183
	Rv3435c	Rv3435c	Probable conserved transmembrane protein	Cell wall and cell processes	MtH37Rv-3435c (4A16)	Rv3435c	PROBABLE CONSERVED TRANSMEMBRANE PROTEIN	UNKNOWN	0.998644	1.08612	0.939482	3.21877	3.15332	3.54739	4.02194	3.67189	4.03256	3.30803
	Rv3443c	rplM	50S ribosomal protein L13 RplM	Information pathways	MtH37Rv-3443c (4H16)	rplM	PROBABLE 50S RIBOSOMAL PROTEIN L13 RPLM	INVOLVED IN TRANSLATION MECHANISM. THIS PROTEIN IS ONE OF THE EARLY ASSEMBLY PROTEINS OF THE 50S RIBOSOMAL SUBUNIT.	0.999271	1.09468	1.22471	2.43907	2.97953	3.88575	3.63653	3.24734	2.435	3.88174
	Rv3791	dprE2	Decaprenylphosphoryl-D-2-keto erythro pentose reductase	Lipid metabolism	MtH37Rv-3791 (3C12)	Rv3791	PROBABLE SHORT-CHAIN TYPE DEHYDROGENASE/REDUCTASE	FUNCTION UNKNOWN; SUPPOSED INVOLVED IN CELLULAR METABOLISM.	0.998142	1.15735	1.39091	1.30492	1.5866	4.19922	4.90524	5.26608	4.85242	1.80608

## Sheet: Repressed Res 96h vs NC_1
	Supplementary Table 4
	108 genes significantly repressed (ANOVA p<0.05, >1.5 fold) on Res 96h compared to NC state (high MPN/low CFU)
	Table ordered by Rv number, expression ratios relative to Day 0 of non-culturable model
	Rv Number	Gene Tuberculist R27	Protein Function Tuberculist R27	Functional Cat Tuberculist R27	Systematic	Common	Product	Function	NC	Res 10h	Res 24h	Res 48h	Res 96h	Res 192h	Log phase	Log phase -K	Stationary phase	Stationary phase -K
	Rv0019c	fhaB	Conserved protein with FHA domain, FhaB	Regulatory proteins	MtH37Rv-0019c (1C3)	Rv0019c	CONSERVED HYPOTHETICAL PROTEIN	FUNCTION UNKNOWN	0.998725	0.801221	0.814055	0.736229	0.646245	1.89555	1.43624	1.61304	0.839543	1.48978
	Rv0032	bioF2	Possible 8-amino-7-oxononanoate synthase BioF2 (AONS) (8-amino-7-ketopelargonate synthase) (7-keto-8-amino-pelargonic acid synthetase) (7-KAP synthetase) (L-alanine--pimelyl CoA ligase)	Intermediate metabolism and respiration	MtH37Rv-0032 (1H4)	bioF2	POSSIBLE 8-AMINO-7-OXONONANOATE SYNTHASE BIOF2 (AONS) (8-AMINO-7-KETOPELARGONATE SYNTHASE) (7-KETO-8-AMINO-PELARGONIC ACID SYNTHETASE) (7-KAP SYNTHETASE) (L-ALANINE--PIMELYL COA LIGASE)	COULD BE INVOLVED IN BIOTIN BIOSYNTHESIS (AT THE FIRST STEP) [CATALYTIC ACTIVITY: 6-CARBOXYHEXANOYL-COA + L-ALANINE = 8-AMINO-7-OXONONANOATE + COA + CO2].	0.999334	0.945351	0.851155	0.691729	0.639023	0.58006	0.487932	0.306178	0.602569	0.304125
	Rv0099	fadD10	Possible fatty-acid-CoA ligase FadD10 (fatty-acid-CoA synthetase) (fatty-acid-CoA synthase)	Lipid metabolism	MtH37Rv-0099 (1K1)	fadD10	POSSIBLE FATTY-ACID-COA LIGASE FADD10 (FATTY-ACID-COA SYNTHETASE) (FATTY-ACID-COA SYNTHASE)	FUNCTION UNKNOWN, BUT INVOLVEMENT IN LIPID METABOLISM.	0.998467	0.97246	0.9819	0.693191	0.614399	0.559634	0.829064	0.216527	0.259601	0.139143
	Rv0123	Rv0123	Unknown protein	Conserved hypotheticals	MtH37Rv-0123 (8P1)	Rv0123	HYPOTHETICAL PROTEIN	UNKNOWN	0.997262	0.852562	0.649841	0.431036	0.43397	0.339881	0.35333	0.749769	0.551552	1.28404
	Rv0139	Rv0139	Possible oxidoreductase	Intermediate metabolism and respiration	MtH37Rv-0139 (8K3)	Rv0139	POSSIBLE OXIDOREDUCTASE	FUNCTION UNKNOWN; PROBABLY INVOLVED IN CELLULAR METABOLISM.	0.999401	0.994029	1.10779	0.693026	0.647284	0.818531	0.658172	0.731498	0.881395	0.337226
	Rv0140	Rv0140	Conserved protein	Conserved hypotheticals	MtH37Rv-0140 (8L3)	Rv0140	CONSERVED HYPOTHETICAL PROTEIN	FUNCTION UNKNOWN	0.999256	0.817882	0.725791	0.482284	0.396268	0.247278	0.26003	0.262943	0.210149	0.630515
	Rv0150c	Rv0150c	Conserved hypothetical protein	Conserved hypotheticals	MtH37Rv-0150c (8N4)	Rv0150c	CONSERVED HYPOTHETICAL PROTEIN	FUNCTION UNKNOWN	0.99666	0.966009	0.941135	0.818354	0.575114	0.379308	0.304176	0.358564	0.537241	0.434337
	Rv0186	bglS	Probable beta-glucosidase BglS (gentiobiase) (cellobiase) (beta-D-glucoside glucohydrolase)	Intermediate metabolism and respiration	MtH37Rv-0186 (1P5)	bglS	PROBABLE BETA-GLUCOSIDASE BGLS (GENTIOBIASE) (CELLOBIASE) (BETA-D-GLUCOSIDE GLUCOHYDROLASE)	POSSIBLY INVOLVED IN DEGRADATION [CATALYTIC ACTIVITY: Hydrolysis of terminal, non-reducing beta-D-glucose residues with release of beta-D-glucose].	0.996613	0.772742	0.765473	0.488384	0.410471	0.12135	0.0568381	0.039473	0.0326033	0.0373101
	Rv0213c	Rv0213c	Possible methyltransferase (methylase)	Intermediate metabolism and respiration	MtH37Rv-0213c (1J9)	Rv0213c	POSSIBLE METHYLTRANSFERASE (METHYLASE)	CAUSES METHYLATION.	0.997198	0.99889	0.914213	0.706863	0.594754	0.81338	0.323981	0.539164	0.507819	1.69842
	Rv0258c	Rv0258c	Conserved hypothetical protein	Conserved hypotheticals	MtH37Rv-0258c (2P13)	Rv0258c	CONSERVED HYPOTHETICAL PROTEIN	FUNCTION UNKNOWN	0.999184	0.832637	0.867595	0.661341	0.620131	0.705837	0.792397	1.15924	1.1899	1.1042
	Rv0275c	Rv0275c	Possible transcriptional regulatory protein (possibly TetR-family)	Regulatory proteins	MtH37Rv-0275c (2M15)	Rv0275c	POSSIBLE TRANSCRIPTIONAL REGULATORY PROTEIN (POSSIBLY TETR-FAMILY)	COULD BE INVOLVED IN TRANSCRIPTIONAL MECHANISM.	0.998318	1.00005	0.721919	0.612918	0.490626	0.147156	0.0666171	0.0755941	0.0973212	0.256545
	Rv0336	Rv0336	Conserved 13E12 repeat family protein	Insertion sequences and phages	MtH37Rv-0336 (8I11)	Rv0336	CONSERVED 13E12 REPEAT FAMILY PROTEIN	FUNCTION UNKNOWN	0.995532	0.654359	0.556443	0.444581	0.360131	0.22017	0.176665	0.382705	0.167991	0.623629
	Rv0425c	ctpH	Possible metal cation transporting P-type ATPase CtpH	Cell wall and cell processes	MtH37Rv-0425c (1D17)	ctpH	POSSIBLE METAL CATION TRANSPORTING P-TYPE ATPASE CTPH	METAL CATION-TRANSPORTING ATPASE; POSSIBLY CATALYZES THE TRANSPORT OF UNDETERMINATED METAL CATION WITH HYDROLYSE OF ATP [CATALYTIC ACTIVITY: ATP + H(2)O + UNDETERMINATED METAL CATION(IN) = ADP + PHOSPHATE + UNDETERMINATED METAL CATION(OUT)].	0.997049	0.804944	0.752118	0.566497	0.548235	0.636046	0.904236	0.645622	0.608974	0.634453
	Rv0440	groEL2	60 kDa chaperonin 2 GroEL2 (protein CPN60-2) (GroEL protein 2) (65 kDa antigen) (heat shock protein 65) (cell wall protein A) (antigen A)	Virulence, detox and adaptation	MtH37Rv-0440 (1A19)	groEL2	60 KDA CHAPERONIN 2 GROEL2 (PROTEIN CPN60-2) (GROEL PROTEIN 2) (65 KDA ANTIGEN) (HEAT SHOCK PROTEIN 65) (CELL WALL PROTEIN A) (ANTIGEN A)	PREVENTS MISFOLDING AND PROMOTES THE REFOLDING AND PROPER ASSEMBLY OF UNFOLDED POLYPEPTIDES GENERATED UNDER STRESS CONDITIONS.	0.997459	0.850288	0.777757	0.60644	0.419485	0.10308	0.410746	0.121465	0.169328	0.0440996
	Rv0578c	PE_PGRS7	PE-PGRS family protein PE_PGRS7	PE/PPE families	MtH37Rv-0578c (9I18)	PE_PGRS7	PE-PGRS FAMILY PROTEIN	FUNCTION UNKNOWN	0.995985	0.799856	0.790527	0.604152	0.504947	0.383351	0.708742	0.357719	0.941877	0.593531
	Rv0609	vapC28	Possible toxin VapC28. Contains PIN domain.	Virulence, detox and adaptation	MtH37Rv-0609 (4M21)	Rv0609	CONSERVED HYPOTHETICAL PROTEIN	FUNCTION UNKNOWN	0.999401	0.873005	0.890977	0.773506	0.58842	0.49888	0.39768	0.610846	0.509702	0.600816
	Rv0615	Rv0615	Probable integral membrane protein	Cell wall and cell processes	MtH37Rv-0615 (9M20)	Rv0615	PROBABLE INTEGRAL MEMBRANE PROTEIN	UNKNOWN	0.997155	0.683826	0.608896	0.419044	0.299315	0.265131	0.205465	0.316663	0.34588	0.578039
	Rv0616c	Rv0616c	Hypothetical protein	Conserved hypotheticals	MtH37Rv-0616c (9N20)	Rv0616c	HYPOTHETICAL PROTEIN	UNKNOWN	0.994714	0.904751	0.720581	0.469867	0.411136	0.182455	0.121241	0.312037	0.416188	0.596003
	Rv0623	vapB30	Possible antitoxin VapB30	Virulence, detox and adaptation	MtH37Rv-0623 (9P20)	Rv0623	CONSERVED HYPOTHETICAL PROTEIN	FUNCTION UNKNOWN	0.992818	0.943754	0.765649	0.448537	0.351231	0.15498	0.0807103	0.116888	0.0849433	0.139338
	Rv0627	vapC5	Possible toxin VapC5	Virulence, detox and adaptation	MtH37Rv-0627 (9L21)	Rv0627	CONSERVED HYPOTHETICAL PROTEIN	FUNCTION UNKNOWN	0.997351	0.740017	0.809983	0.600575	0.4896	0.187348	0.145079	0.169825	0.244918	0.284629
	Rv0638	secE1	Probable preprotein translocase SecE1	Cell wall and cell processes	MtH37Rv-0638 (9I22)	secE1	PROBABLE PREPROTEIN TRANSLOCASE SECE1	ESSENTIAL FOR PROTEIN EXPORT.	0.999257	0.934283	0.835389	0.703853	0.641209	1.12546	0.947589	1.11205	0.7	3.04827
	Rv0678	Rv0678	Conserved protein	Conserved hypotheticals	MtH37Rv-0678 (3O13)	Rv0678	CONSERVED HYPOTHETICAL PROTEIN	FUNCTION UNKNOWN	0.998274	0.736394	0.688443	0.492088	0.438238	0.119297	0.069906	0.195892	0.0604954	0.468379
	Rv0735	sigL	Probable alternative RNA polymerase sigma factor SigL	Information pathways	MtH37Rv-0735 (3L18)	sigL	PROBABLE ALTERNATIVE RNA POLYMERASE SIGMA FACTOR SIGL	THE SIGMA FACTOR IS AN INITIATION FACTOR THAT PROMOTES ATTACHMENT OF THE RNA POLYMERASE TO SPECIFIC INITIATION SITES AND THEN IS RELEASED.	0.996682	0.791356	0.741736	0.440032	0.358268	0.16604	0.154414	0.123351	0.172491	0.171648
	Rv0737	Rv0737	Possible transcriptional regulatory protein	Regulatory proteins	MtH37Rv-0737 (3N18)	Rv0737	POSSIBLE TRANSCRIPTIONAL REGULATORY PROTEIN	INVOLVED IN TRANSCRIPTIONAL MECHANISM.	0.997872	0.784048	0.798623	0.575856	0.464157	0.278109	0.234392	0.229051	0.251661	0.253961
	Rv0788	purQ	Probable phosphoribosylformylglycinamidine synthase I PURG (FGAM synthase I)	Intermediate metabolism and respiration	MtH37Rv-0788 (3L22)	purQ	PROBABLE PHOSPHORIBOSYLFORMYLGLYCINAMIDINE SYNTHASE I PURG (FGAM SYNTHASE I)	INVOLVED IN DE NOVO PURINE BIOSYNTHESIS (AT THE FOURTH STEP) [CATALYTIC ACTIVITY: ATP + 5'-phosphoribosylformylglycinamide + L-glutamine + H2O = ADP + phosphate + 5'-phosphoribosylformylglycinamidine + L-glutamate].	0.999421	1.06587	0.900161	0.668268	0.603198	0.386956	0.501122	0.651437	0.287939	0.859791
	Rv0839	Rv0839	Conserved hypothetical protein	Conserved hypotheticals	MtH37Rv-0839 (4L2)	Rv0839	CONSERVED HYPOTHETICAL PROTEIN	FUNCTION UNKNOWN	0.995474	0.856511	0.916663	0.488903	0.449416	0.0799842	0.0182845	0.0274809	0.0343923	0.155894
	Rv0841	Rv0841	Probable conserved transmembrane protein	Cell wall and cell processes	MtH37Rv-0841 (4N2)	Rv0841	PROBABLE CONSERVED TRANSMEMBRANE PROTEIN	UNKNOWN	0.997238	1.03296	0.874489	0.714101	0.476028	0.106991	0.01	0.01	0.0131186	0.0689461
	Rv0860	fadB	Probable fatty oxidation protein FadB	Lipid metabolism	MtH37Rv-0860 (4L4)	fadB	PROBABLE FATTY OXIDATION PROTEIN FADB	INVOLVED IN FATTY ACID METABOLISM (PROBABLY IN FATTY ACID BETA-OXIDATION CYCLE).	0.999	0.788572	0.688515	0.519374	0.46685	0.310594	0.696258	0.292643	0.193061	0.632185
	Rv0866	moaE2	Probable molybdenum cofactor biosynthesis protein E2 MoaE2 (molybdopterin converting factor large subunit) (molybdopterin [MPT] converting factor, subunit 2)	Intermediate metabolism and respiration	MtH37Rv-0866 (4P4)	moaE2	PROBABLE MOLYBDENUM COFACTOR BIOSYNTHESIS PROTEIN E2 MOAE2 (MOLYBDOPTERIN CONVERTING FACTOR LARGE SUBUNIT) (MOLYBDOPTERIN [MPT] CONVERTING FACTOR, SUBUNIT 2)	POSSIBLY A MOLYBDENUM BIOSYNTHESIS COFACTOR. CONVERSION OF MOLYBDOPTERIN PRECURSOR Z INTO MOLYBDOPTERIN REQUIRES TRANSFER OF TWO SULFUR ATOMS TO PRECURSOR Z (TO GENERATE THE DITHIOLENE GROUP). THIS IS CATALYZED BY THE CONVERTING FACTOR COMPOSED OF A SMALL AND LARGE SUBUNIT.	0.997744	0.655364	0.569404	0.548469	0.482116	0.445589	0.47583	0.452618	0.524004	0.34613
	Rv0877	Rv0877	Conserved hypothetical protein	Conserved hypotheticals	MtH37Rv-0877 (4O5)	Rv0877	CONSERVED HYPOTHETICAL PROTEIN	FUNCTION UNKNOWN	0.999653	0.784506	0.865722	0.635629	0.622793	0.371537	0.941507	0.696897	0.861526	1.05375
	Rv0988	Rv0988	Possible conserved exported protein	Cell wall and cell processes	MtH37Rv-0988 (5C3)	Rv0988	POSSIBLE CONSERVED EXPORTED PROTEIN	UNKNOWN	0.998606	1.18257	0.895579	0.905664	0.629794	0.33253	0.291648	0.318261	0.29169	0.332964
	Rv0990c	Rv0990c	Hypothetical protein	Conserved hypotheticals	MtH37Rv-0990c (5E3)	Rv0990c	HYPOTHETICAL PROTEIN	UNKNOWN	0.998217	0.759246	0.686992	0.537129	0.465769	0.0979886	0.0185191	0.032325	0.0532301	0.0575409
	Rv0991c	Rv0991c	Conserved serine rich protein	Conserved hypotheticals	MtH37Rv-0991c (8A14)	Rv0991c	CONSERVED HYPOTHETICAL SERINE RICH PROTEIN	FUNCTION UNKNOWN	0.998383	0.910118	0.739177	0.592858	0.519165	0.174946	0.159543	0.203253	0.181713	0.148499
	Rv0994	moeA1	Probable molybdopterin biosynthesis protein MoeA1	Intermediate metabolism and respiration	MtH37Rv-0994 (5H3)	moeA1	PROBABLE MOLYBDOPTERIN BIOSYNTHESIS PROTEIN MOEA1	INVOLVED IN MOLYBDENUM COFACTOR BIOSYNTHESIS: INVOLVED IN THE BIOSYNTHESIS OF A DEMOLYBDO-COFACTOR (MOLYBDOPTERIN), NECESSARY FOR MOLYBDO-ENZYMES.	0.997818	0.772709	0.86787	0.647238	0.63446	1.00517	1.85867	1.31794	2.10882	1.80665
	Rv0996	Rv0996	Probable conserved transmembrane protein	Cell wall and cell processes	MtH37Rv-0996 (5B4)	Rv0996	PROBABLE CONSERVED TRANSMEMBRANE PROTEIN	UNKNOWN	0.99973	0.995439	0.795702	0.768251	0.569174	0.397324	0.457228	0.409507	0.0974938	0.839763
	Rv1002c	Rv1002c	Conserved membrane protein	Cell wall and cell processes	MtH37Rv-1002c (5H4)	Rv1002c	CONSERVED MEMBRANE PROTEIN	UNKNOWN	0.997364	0.949246	0.938341	0.689315	0.603633	0.799893	0.807448	0.394542	0.342916	0.241735
	Rv1003	Rv1003	Conserved protein	Conserved hypotheticals	MtH37Rv-1003 (5A5)	Rv1003	CONSERVED HYPOTHETICAL PROTEIN	FUNCTION UNKNOWN	0.996718	0.80027	0.796886	0.649385	0.564421	0.426517	0.301681	0.318697	0.316448	0.301018
	Rv1019	Rv1019	Probable transcriptional regulatory protein (probably TetR-family)	Regulatory proteins	MtH37Rv-1019 (5F6)	Rv1019	PROBABLE TRANSCRIPTIONAL REGULATORY PROTEIN (PROBABLY TETR-FAMILY)	INVOLVED IN TRANSCRIPTIONAL MECHANISM.	0.998896	0.848931	0.92788	0.677813	0.577814	0.220715	0.206296	0.228949	0.511349	0.689462
	Rv1058	fadD14	Probable medium chain fatty-acid-CoA ligase FadD14 (fatty-acid-CoA synthetase) (fatty-acid-CoA synthase)	Lipid metabolism	MtH37Rv-1058 (5G9)	fadD14	PROBABLE MEDIUM CHAIN FATTY-ACID-COA LIGASE FADD14 (FATTY-ACID-COA SYNTHETASE) (FATTY-ACID-COA SYNTHASE)	INVOLVED IN THE FATTY ACID BETA OXIDATION PATHWAY (DEGRADATION).	0.996559	0.8785	1.07368	0.620488	0.532575	0.346871	0.48	0.364879	0.279215	0.425968
	Rv1150	Rv1150	Possible transposase (fragment)	Insertion sequences and phages	MtH37Rv-1150 (8H19)	Rv1150	POSSIBLE TRANSPOSASE [SECOND PART]	POSSIBLY REQUIRED FOR THE TRANSPOSITION OF AN INSERTION ELEMENT	0.995925	0.904716	1.01467	0.667111	0.539389	0.309488	0.274112	0.26112	0.268356	0.31156
	Rv1169c	lipX	PE family protein. Possible lipase LipX.	PE/PPE families	MtH37Rv-1169c (8H20)	PE11	PE FAMILY PROTEIN	FUNCTION UNKNOWN	0.999131	0.798555	0.661334	0.568574	0.390313	0.196537	0.142536	0.444139	0.655635	0.7535
	Rv1180	pks3	Probable polyketide beta-ketoacyl synthase Pks3	Lipid metabolism	MtH37Rv-1180 (8F21)	pks3	PROBABLE POLYKETIDE BETA-KETOACYL SYNTHASE PKS3	POTENTIALLY INVOLVED IN SOME INTERMEDIATE STEPS FOR THE SYNTHESIS OF A POLYKETIDE MOLECULE WHICH MAY BE INVOLVED IN SECONDARY METABOLISM.	0.999721	0.80434	0.763359	0.590436	0.588544	0.484767	3.0042	1.98396	2.81374	2.3089
	Rv1188	Rv1188	Probable proline dehydrogenase	Intermediate metabolism and respiration	MtH37Rv-1188 (7G13)	Rv1188	PROBABLE PROLINE DEHYDROGENASE	OXIDIZES PROLINE TO GLUTAMATE FOR USE AS A CARBON AND NITROGEN SOURCE [CATALYTIC ACTIVITY: L-proline + acceptor + H2O = (S)-1-pyrroline-5-carboxylate + reduced acceptor]	0.999845	0.860902	0.999238	0.659909	0.591173	0.187478	0.24572	0.282116	1.33486	1.05746
	Rv1194c	Rv1194c	Conserved protein	Conserved hypotheticals	MtH37Rv-1194c (8B22)	Rv1194c	CONSERVED HYPOTHETICAL PROTEIN	FUNCTION UNKNOWN	0.99973	1.04379	0.876664	0.703063	0.61389	0.575709	0.388858	0.687984	0.824462	0.955823
	Rv1397c	vapC10	Possible toxin VapC10	Virulence, detox and adaptation	MtH37Rv-1397c (5N3)	Rv1397c	CONSERVED HYPOTHETICAL PROTEIN	FUNCTION UNKNOWN	0.99976	0.964197	0.841139	0.519065	0.474368	0.20377	0.113624	0.0836011	0.0443106	0.307564
	Rv1575	Rv1575	Probable PhiRv1 phage protein	Insertion sequences and phages	MtH37Rv-1575 (10C23)	Rv1575	Probable phiRV1 phage protein	unknown	0.999448	0.852064	0.724957	0.721093	0.63063	0.0984999	0.0124703	0.0227367	0.0114236	0.180441
	Rv1576c	Rv1576c	Probable PhiRv1 phage protein	Insertion sequences and phages	MtH37Rv-1576c (10D23)	Rv1576c	Probable phiRV1 phage protein	unknown	0.999902	0.781058	0.560383	0.627013	0.453455	0.0880952	0.0173072	0.0358674	0.0158508	0.271295
	Rv1706A	Rv1706A	Conserved hypothetical protein	Conserved hypotheticals	MtH37Rv-1706A (11J2)	Rv1706A	CONSERVED HYPOTHETICAL PROTEIN	FUNCTION UNKNOWN	0.996755	1.06995	0.867243	0.566343	0.489064	0.116633	0.0176691	0.0164986	0.0252884	0.0295248
	Rv1755c	plcD	Probable phospholipase C 4 (fragment) PlcD	Intermediate metabolism and respiration	MtH37Rv-1755c (9I5)	plcD	PROBABLE PHOSPHOLIPASE C 4 (FRAGMENT) PLCD	HYDROLYZES SPHINGOMYELIN IN ADDITION TO PHOSPHATIDYLCHOLINE. PROBABLE VIRULENCE FACTOR IMPLICATED IN THE PATHOGENESIS OF M.TUBERCULOSIS AT THE LEVEL OF INTRACELLULAR SURVIVAL, BY THE ALTERATION OF CELL SIGNALING EVENTS OR BY DIRECT CYTOTOXICITY [CATALYTIC ACTIVITY: A PHOSPHATIDYLCHOLINE + H(2)O = 1,2- DIACYLGLYCEROL + CHOLINE PHOSPHATE].	0.999585	0.843209	0.703217	0.685316	0.626381	0.451989	0.529852	0.707096	0.695022	0.605112
	Rv1757c	Rv1757c	Putative transposase for insertion sequence element IS6110 (fragment)	Insertion sequences and phages	MtH37Rv-1757c (9K5)	Rv1757c	PUTATIVE TRANSPOSASE	REQUIRED FOR THE TRANSPOSITION OF AN INSERTION ELEMENT	0.99974	0.817717	0.85551	0.599619	0.616139	0.300434	0.216264	0.276446	0.274099	0.354119
	Rv1776c	Rv1776c	Possible transcriptional regulatory protein	Regulatory proteins	MtH37Rv-1776c (7I13)	Rv1776c	POSSIBLE TRANSCRIPTIONAL REGULATORY PROTEIN	INVOLVED IN TRANSCRIPTIONAL MECHANISM.	0.999303	0.900574	0.847443	0.800316	0.649011	0.571109	0.307557	0.355864	0.378916	0.583348
	Rv1790	PPE27	PPE family protein PPE27	PE/PPE families	MtH37Rv-1790 (10I13)	PPE27	PPE FAMILY PROTEIN	FUNCTION UNKNOWN	0.998964	0.779683	0.8623	0.71401	0.617718	0.485818	0.613393	0.703054	4.93784	0.900761
	Rv1801	PPE29	PPE family protein PPE29	PE/PPE families	MtH37Rv-1801 (10N13)	PPE29	PPE FAMILY PROTEIN	FUNCTION UNKNOWN	0.997302	0.866144	0.794674	0.618741	0.4948	0.159868	0.10532	0.117317	0.154581	0.203336
	Rv1854c	ndh	Probable NADH dehydrogenase Ndh	Intermediate metabolism and respiration	MtH37Rv-1854c (10L15)	ndh	PROBABLE NADH DEHYDROGENASE NDH	TRANSFER OF ELECTRONS FROM NADH TO THE RESPIRATORY CHAIN. THE IMMEDIATE ELECTRON ACCEPTOR FOR THE ENZYME IS BELIEVED TO BE UBIQUINONE. DOES NOT COUPLE THE REDOX REACTION TO PROTON TRANSLOCATION.	0.99812	0.881658	0.794588	0.62122	0.528355	0.259464	0.177532	0.639498	0.41774	1.02978
	Rv1908c	katG	Catalase-peroxidase-peroxynitritase T KatG	Virulence, detox and adaptation	MtH37Rv-1908c (6J1)	katG	CATALASE-PEROXIDASE-PEROXYNITRITASE T KATG	MULTIFUNCTIONAL ENZYME, EXHIBITING BOTH A CATALASE, A BROAD-SPECTRUM PEROXIDASE, AND A PEROXYNITRITASE ACTIVITIES. MAY PLAY A ROLE IN THE INTRACELLULAR SURVIVAL OF MYCOBACTERIA WITHIN MACROPHAGES; PROTECTION AGAINST REACTIVE OXYGEN AND NITROGEN INTERMEDIATES PRODUCED BY PHAGOCYTIC CELLS. SEEMS REGULATED BY SIGB|Rv2710 [CATALYTIC ACTIVITY: 2 H(2)O(2) = O(2) + 2 H(2)O].	0.998594	0.896034	0.81925	0.603782	0.460011	0.246345	0.548776	0.381121	2.03364	1.09785
	Rv2009	vapB15	Antitoxin VapB15	Virulence, detox and adaptation	MtH37Rv-2009 (9L9)	Rv2009	conserved hypothetical protein	unknown	0.995017	1.01383	0.943082	0.605626	0.494757	0.32315	0.13553	0.176145	0.139141	0.25307
	Rv2134c	Rv2134c	Conserved protein	Conserved hypotheticals	MtH37Rv-2134c (6K12)	Rv2134c	conserved hypothetical protein	unknown	0.997281	0.728367	0.846625	0.477178	0.564469	0.16473	0.180855	0.184141	0.296434	0.493757
	Rv2143	Rv2143	Conserved hypothetical protein	Conserved hypotheticals	MtH37Rv-2143 (6K19)	Rv2143	conserved hypothetical protein	unknown	0.996014	0.804493	0.804513	0.465302	0.468406	0.26441	0.204814	0.17051	0.361092	0.641524
	Rv2256c	Rv2256c	Conserved hypothetical protein	Conserved hypotheticals	MtH37Rv-2256c (5I19)	Rv2256c	conserved hypothetical protein	unknown	0.988502	0.733874	0.646569	0.448555	0.345473	0.171085	0.0959835	0.139734	0.0486459	0.898323
	Rv2283	Rv2283	Hypothetical protein	Conserved hypotheticals	MtH37Rv-2283 (8M13)	Rv2283	hypothetical protein	unknown	0.99312	0.704263	0.477633	0.447244	0.400269	0.301707	0.581538	0.552735	0.594294	0.503172
	Rv2332	mez	Probable [NAD] dependent malate oxidoreductase Mez (malic enzyme) (NAD-malic enzyme) (malate dehydrogenase (oxaloacetate decarboxylating)) (pyruvic-malic carboxylase) (NAD-me)	Intermediate metabolism and respiration	MtH37Rv-2332 (6A2)	mez	PROBABLE [NAD] DEPENDENT MALATE OXIDOREDUCTASE MEZ (MALIC ENZYME) (NAD-MALIC ENZYME) (MALATE DEHYDROGENASE (OXALOACETATE DECARBOXYLATING)) (PYRUVIC-MALIC CARBOXYLASE) (NAD-ME)	CATALIZES THE OXIDATIVE DECARBOXYLATION OF MALATE INTO PYRUVATE, IMPORTANT FOR A WIDE RANGE OF METABOLIC PATHWAYS [CATALYTIC ACTIVITY: (S)-MALATE + NAD(+) = PYRUVATE + CO(2) + NADH].	0.997734	1.02098	0.846782	0.525545	0.486742	0.128433	0.066516	0.119021	0.157226	0.146931
	Rv2374c	hrcA	Probable heat shock protein transcriptional repressor HrcA	Virulence, detox and adaptation	MtH37Rv-2374c (6C5)	hrcA	PROBABLE HEAT-INDUCIBLE TRANSCRIPTIONAL REPRESSOR HRCA	NEGATIVE REGULATOR OF CLASS I HEAT SHOCK GENES (GRPE-DNAK-DNAJ AND GROELS OPERONS). PREVENTS HEAT-SHOCK INDUCTION OF THESE OPERONS.	0.99892	0.973118	0.8308	0.638257	0.596982	0.392933	0.432085	0.55325	0.641576	0.822274
	Rv2490c	PE_PGRS43	PE-PGRS family protein PE_PGRS43	PE/PPE families	MtH37Rv-2490c (8J21)	PE_PGRS43	PE-PGRS FAMILY PROTEIN	FUNCTION UNKNOWN	0.998086	0.950232	0.951567	0.699918	0.608621	0.41452	0.811809	0.404133	1.48221	0.645455
	Rv2493	vapB38	Possible antitoxin VapB38	Virulence, detox and adaptation	MtH37Rv-2493 (8K21)	Rv2493	CONSERVED HYPOTHETICAL PROTEIN	FUNCTION UNKNOWN	0.997742	0.825396	0.648965	0.509101	0.548814	0.452817	0.282907	0.228848	0.302904	0.56972
	Rv2497c	bkdA	Probable branched-chain keto acid dehydrogenase E1 component, alpha subunit BkdA	Intermediate metabolism and respiration	MtH37Rv-2497c (6D16)	pdhA	PROBABLE PYRUVATE DEHYDROGENASE E1 COMPONENT (ALPHA SUBUNIT) PDHA (PYRUVATE DECARBOXYLASE) (PYRUVATE DEHYDROGENASE) (PYRUVIC DEHYDROGENASE)	INVOLVED IN ENERGY METABOLISM. THE PYRUVATE DEHYDROGENASE COMPLEX CATALYZES THE OVERALL CONVERSION OF PYRUVATE TO ACETYL-COA & CO(2). IT CONTAINS MULTIPLE COPIES OF THREE ENZYMATIC COMPONENTS: PYRUVATE DEHYDROGENASE (E1), DIHYDROLIPOAMIDE ACETYLTRANSFERASE (E2) & LIPOAMIDE DEHYDROGENASE (E3) [CATALYTIC ACTIVITY: PYRUVATE + LIPOAMIDE = S-ACETYL-DIHYDRO-LIPOAMIDE + CO(2)].	0.99804	0.606772	0.595923	0.555752	0.510036	0.106944	0.0528376	0.217395	0.120586	0.841245
	Rv2513	Rv2513	Hypothetical protein	Conserved hypotheticals	MtH37Rv-2513 (6A18)	Rv2513	HYPOTHETICAL PROTEIN	UNKNOWN	0.995308	0.682972	0.650025	0.412817	0.347861	0.285764	0.183274	0.402248	0.270777	0.852324
	Rv2517c	Rv2517c	Unknown protein	Conserved hypotheticals	MtH37Rv-2517c (8O21)	Rv2517c	HYPOTHETICAL PROTEIN	UNKNOWN	0.996382	0.815732	0.729699	0.553646	0.495579	0.276398	0.213961	0.210501	0.390665	0.541037
	Rv2540c	aroF	Probable chorismate synthase AroF (5-enolpyruvylshikimate-3-phosphate phospholyase)	Intermediate metabolism and respiration	MtH37Rv-2540c (6H20)	aroF	PROBABLE CHORISMATE SYNTHASE AROF (5-ENOLPYRUVYLSHIKIMATE-3-PHOSPHATE PHOSPHOLYASE)	INVOLVED AT THE SEVENTH STEP IN THE BIOSYNTHESIS OF CHORISMATE WITHIN THE BIOSYNTHESIS OF AROMATIC AMINO ACIDS (THE SHIKIMATE PATHWAY) [CATALYTIC ACTIVITY: 5-O-(1-CARBOXYVINYL)-3-PHOSPHOSHIKIMATE = CHORISMATE + ORTHOPHOSPHATE].	0.998401	0.653007	0.698796	0.577646	0.521911	0.306958	0.234168	0.271972	0.386214	0.575665
	Rv2555c	alaS	Probable alanyl-tRNA synthetase AlaS (alanine--tRNA ligase) (alanine translase) (ALARS)	Information pathways	MtH37Rv-2555c (6A22)	alaS	PROBABLE ALANYL-TRNA SYNTHETASE ALAS (ALANINE--TRNA LIGASE) (ALANINE TRANSLASE) (ALARS)	INVOLVED IN TRANSLATION MECHANISM [CATALYTIC ACTIVITY: ATP + L-ALANINE + TRNA(ALA) = AMP + PYROPHOSPHATE + L-ALANYL-TRNA(ALA)].	0.99966	0.835896	0.829439	0.613715	0.614834	0.229149	0.19781	0.186408	0.170409	0.269968
	Rv2642	Rv2642	Possible transcriptional regulatory protein (probably ArsR-family)	Regulatory proteins	MtH37Rv-2642 (1I18)	Rv2642	POSSIBLE TRANSCRIPTIONAL REGULATORY PROTEIN (PROBABLY ARSR-FAMILY)	INVOLVED IN TRANSCRIPTIONAL MECHANISM.	0.999136	0.938114	0.779187	0.646888	0.576068	0.341481	0.306225	0.278466	0.274965	0.386078
	Rv2644c	Rv2644c	Hypothetical protein	Conserved hypotheticals	MtH37Rv-2644c (9P13)	Rv2644c	HYPOTHETICAL PROTEIN	UNKNOWN	0.997421	0.759656	0.77866	0.632007	0.530671	0.152134	0.0865322	0.0783717	0.131973	0.116092
	Rv2647	Rv2647	Hypothetical protein	Insertion sequences and phages	MtH37Rv-2647 (9I14)	Rv2647	HYPOTHETICAL PROTEIN	UNKNOWN	0.996837	0.655867	0.585089	0.522533	0.424505	0.104872	0.0342911	0.0419453	0.0312032	0.0934712
	Rv2648	Rv2648	Probable transposase for insertion sequence element IS6110 (fragment)	Insertion sequences and phages	MtH37Rv-2648 (10B2)	Rv2648	PROBABLE TRANSPOSASE FOR INSERTION SEQUENCE ELEMENT IS6110	REQUIRED FOR THE TRANSPOSITION OF THE INSERTION ELEMENT IS6110.	0.997399	0.868857	0.869184	0.67865	0.586462	0.190427	0.0958718	0.112887	0.0882222	0.173085
	Rv2658c	Rv2658c	Possible prophage protein	Insertion sequences and phages	MtH37Rv-2658c (1O18)	Rv2658c	POSSIBLE PROPHAGE PROTEIN	UNKNOWN	0.996083	0.718493	0.684346	0.508749	0.403096	0.102822	0.0960749	0.0853776	0.0791343	0.146805
	Rv2659c	Rv2659c	Probable PhiRv2 prophage integrase	Insertion sequences and phages	MtH37Rv-2659c (1P18)	Rv2659c	PROBABLE phiRv2 PROPHAGE INTEGRASE	SEQUENCE INTEGRATION. INTEGRASE IS NECESSARY FOR INTEGRATION OF A PHAGE INTO THE HOST GENOME BY SITE-SPECIFIC RECOMBINATION. IN CONJUNCTION WITH EXCISIONASE, INTEGRASE IS ALSO NECESSARY FOR EXCISION OF THE PROPHAGE FROM THE HOST GENOME.	0.9954	0.633582	0.666963	0.520782	0.380935	0.0978861	0.0418231	0.0406704	0.0677584	0.0768233
	Rv2660c	Rv2660c	Hypothetical protein	Conserved hypotheticals	MtH37Rv-2660c (10B3)	Rv2660c	HYPOTHETICAL PROTEIN	UNKNOWN	0.995573	0.770808	0.655443	0.453838	0.342871	0.0546232	0.01	0.01	0.01	0.0373803
	Rv2662	Rv2662	Hypothetical protein	Conserved hypotheticals	MtH37Rv-2662 (10D3)	Rv2662	HYPOTHETICAL PROTEIN	UNKNOWN	0.996649	1.03637	0.85532	0.550432	0.450092	0.0941551	0.0182706	0.0152342	0.0545343	0.037327
	Rv2664	Rv2664	Hypothetical protein	Conserved hypotheticals	MtH37Rv-2664 (10F3)	Rv2664	HYPOTHETICAL PROTEIN	UNKNOWN	0.995996	1.07476	1.01725	0.661997	0.518843	0.112742	0.0242558	0.023047	0.0338217	0.0953962
	Rv2705c	Rv2705c	Conserved hypothetical protein	Conserved hypotheticals	MtH37Rv-2705c (10A5)	Rv2705c	CONSERVED HYPOTHETICAL PROTEIN	FUNCTION UNKNOWN	0.998932	0.905959	0.806586	0.73739	0.59826	0.296962	0.170072	0.224241	0.370934	0.356905
	Rv2762c	Rv2762c	Conserved hypothetical protein	Conserved hypotheticals	MtH37Rv-2762c (2C4)	Rv2762c	CONSERVED HYPOTHETICAL PROTEIN	FUNCTION UNKNOWN	0.999067	0.685211	0.651398	0.54446	0.440214	0.14232	0.126134	0.107828	0.10056	0.0785162
	Rv2763c	dfrA	Dihydrofolate reductase DfrA (DHFR) (tetrahydrofolate dehydrogenase)	Intermediate metabolism and respiration	MtH37Rv-2763c (2D4)	dfrA	PROBABLE DIHYDROFOLATE REDUCTASE DFRA (TETRAHYDROFOLATE DEHYDROGENASE)	ESSENTIAL STEP FOR DE NOVO GLYCINE AND PURINE SYNTHESIS, DNA PRECURSOR SYNTHESIS, AND FOR THE CONVERSION OF DUMP TO DTMP [CATALYTIC ACTIVITY: 5,6,7,8-TETRAHYDROFOLATE + NADP(+) = 7,8-DIHYDROFOLATE + NADPH].	0.995732	0.815925	0.648243	0.542434	0.429512	0.203286	0.136547	0.164321	0.137205	0.123506
	Rv2815c	Rv2815c	Probable transposase	Insertion sequences and phages	MtH37Rv-2815c (10C9)	Rv2815c	PROBABLE TRANSPOSASE	REQUIRED FOR THE TRANSPOSITION OF THE INSERTION ELEMENT IS6110.	0.998448	0.799039	0.754403	0.5701	0.487643	0.230021	0.167398	0.185661	0.127438	0.259925
	Rv2825c	Rv2825c	Conserved hypothetical protein	Conserved hypotheticals	MtH37Rv-2825c (2C9)	Rv2825c	CONSERVED HYPOTHETICAL PROTEIN	FUNCTION UNKNOWN	0.999435	0.838166	0.774882	0.623243	0.622684	0.461079	0.355128	0.332317	0.247325	0.724569
	Rv2865	relF	Antitoxin RelF	Virulence, detox and adaptation	MtH37Rv-2865 (10E10)	Rv2865	CONSERVED HYPOTHETICAL PROTEIN	FUNCTION UNKNOWN	0.993127	0.964525	0.822375	0.561687	0.41656	0.22181	0.0813228	0.128954	0.0932984	0.304562
	Rv2870c	dxr	Probable 1-deoxy-D-xylulose 5-phosphate reductoisomerase Dxr (DXP reductoisomerase) (1-deoxyxylulose-5-phosphate reductoisomerase)	Intermediate metabolism and respiration	MtH37Rv-2870c (2N1)	dxr	PROBABLE 1-DEOXY-D-XYLULOSE 5-PHOSPHATE REDUCTOISOMERASE DXR (DXP REDUCTOISOMERASE) (1-DEOXYXYLULOSE-5-PHOSPHATE REDUCTOISOMERASE)	INVOLVED IN THE DEOXYXYLULOSE-5-PHOSPHATE PATHWAY (DXP) OF ISOPRENOID BIOSYNTHESIS (AT THE SECOND STEP). CATALYZES THE NADP-DEPENDENT REARRANGEMENT AND REDUCTION OF 1-DEOXY-D-XYLULOSE-5-PHOSPHATE (DXP) TO 2-C-METHYL-D- ERYTHRITOL 4-PHOSPHATE (MEP).	0.995949	0.854468	0.901213	0.660723	0.539538	0.328184	0.293493	0.271224	0.698793	0.514011
	Rv2877c	Rv2877c	Probable conserved integral membrane protein	Cell wall and cell processes	MtH37Rv-2877c (2I2)	Rv2877c	PROBABLE CONSERVED INTEGRAL MEMBRANE PROTEIN	UNKNOWN; POSSIBLY INVOLVED IN TRANSPORT OF MERCURY ACROSS THE MEMBRANE.	0.994619	1.04516	0.81004	0.627942	0.415823	0.146564	0.185879	0.319055	0.713192	0.673264
	Rv2879c	Rv2879c	Conserved hypothetical protein	Conserved hypotheticals	MtH37Rv-2879c (10C11)	Rv2879c	CONSERVED HYPOTHETICAL PROTEIN	FUNCTION UNKNOWN	0.996581	1.06265	0.860619	0.595413	0.579334	0.704436	0.614058	0.729733	0.900079	1.53747
	Rv2926c	Rv2926c	Conserved protein	Conserved hypotheticals	MtH37Rv-2926c (2O6)	Rv2926c	CONSERVED HYPOTHETICAL PROTEIN	FUNCTION UNKNOWN	0.999647	0.968668	0.807389	0.638699	0.64089	0.494145	0.46675	0.667811	0.324811	1.15293
	Rv2987c	leuD	Probable 3-isopropylmalate dehydratase (small subunit) LeuD (isopropylmalate isomerase) (alpha-IPM isomerase) (IPMI)	Intermediate metabolism and respiration	MtH37Rv-2987c (2I12)	leuD	PROBABLE 3-ISOPROPYLMALATE DEHYDRATASE (SMALL SUBUNIT) LEUD (ISOPROPYLMALATE ISOMERASE) (ALPHA-IPM ISOMERASE) (IPMI)	INVOLVED IN LEUCINE BIOSYNTHESIS (AT THE SECOND STEP) [CATALYTIC ACTIVITY: 3-ISOPROPYLMALATE = 2-ISOPROPYLMALEATE + H(2)O (ALSO CATALYSES 2-ISOPROPYLMALEATE + H(2)O = 3-HYDROXY-4-METHYL-3-CARBOXYPENTANONE)].	0.999341	0.755804	0.722908	0.612637	0.554593	0.435524	0.598532	1.64035	0.267586	2.12454
	Rv3065	mmr	Multidrugs-transport integral membrane protein Mmr	Cell wall and cell processes	MtH37Rv-3065 (3C19)	mmr	MULTIDRUGS-TRANSPORT INTEGRAL MEMBRANE PROTEIN MMR	INVOLVED IN TRANSPORT OF MULTIDRUGS (TETRAPHENYLPHOSPHONIUM, ERYTHROMYCIN, ETHIDIUM BROMIDE, ACRIFLAVINE, SAFRANIN O, PYRONIN Y, etc) ACROSS THE MEMBRANE (EXPORT): MULTIDRUGS RESISTANCE BY AN EXPORT MECHANISM (CONFERES RESISTANCE TO TOXIC COMPOUNDS BY REMOVING THEM FOR THE CELLS). RESPONSIBLE FOR THE TRANSLOCATION OF THE SUBSTRATE ACROSS THE MEMBRANE.	0.998394	0.77957	0.722004	0.506831	0.423451	0.251807	0.205745	0.230951	0.188644	0.56229
	Rv3071	Rv3071	Conserved hypothetical protein	Conserved hypotheticals	MtH37Rv-3071 (3G19)	Rv3071	CONSERVED HYPOTHETICAL PROTEIN	FUNCTION UNKNOWN	0.997817	0.844791	0.984518	0.703512	0.541949	0.275511	0.168642	0.206294	0.238987	0.271424
	Rv3230c	Rv3230c	Hypothetical oxidoreductase	Intermediate metabolism and respiration	MtH37Rv-3230c (3I10)	Rv3230c	HYPOTHETICAL OXIDOREDUCTASE	FUNCTION UNKNOWN; PROBABLY INVOLVED IN CELLULAR METABOLISM.	0.994546	0.817619	0.939933	0.65445	0.483289	0.297279	1.25636	0.816343	2.71254	1.49185
	Rv3242c	Rv3242c	Conserved hypothetical protein	Conserved hypotheticals	MtH37Rv-3242c (3L11)	Rv3242c	CONSERVED HYPOTHETICAL PROTEIN	FUNCTION UNKNOWN	0.996955	0.807366	0.797127	0.553708	0.521594	0.449925	0.461551	0.703206	0.811987	1.23772
	Rv3245c	mtrB	Two component sensory transduction histidine kinase MtrB	Regulatory proteins	MtH37Rv-3245c (3O11)	mtrB	TWO COMPONENT SENSORY TRANSDUCTION HISTIDINE KINASE MTRB	SENSOR PART OF A TWO COMPONENT REGULATORY SYSTEM.	0.999584	0.773151	0.831378	0.592273	0.562149	0.737674	1.25209	1.79079	1.33665	1.30822
	Rv3270	ctpC	Probable metal cation-transporting P-type ATPase C CtpC	Cell wall and cell processes	MtH37Rv-3270 (4D2)	ctpC	PROBABLE METAL CATION-TRANSPORTING P-TYPE ATPASE C CTPC	METAL CATION-TRANSPORTING ATPASE; POSSIBLY CATALYZES THE TRANSPORT OF UNDETERMINED METAL CATION WITH THE HYDROLYSE OF ATP [CATALYTIC ACTIVITY: ATP + H(2)O + UNDETERMINATED METAL CATION(IN) = ADP + PHOSPHATE + UNDETERMINATED METAL CATION(OUT)].	0.998741	0.958816	0.774696	0.81148	0.569731	0.200489	0.0882915	0.0668346	0.0603926	0.109145
	Rv3286c	sigF	Alternative RNA polymerase sigma factor SigF	Information pathways	MtH37Rv-3286c (4A4)	sigF	PROBABLE RNA POLYMERASE SIGMA FACTOR SIGF	THE SIGMA FACTOR IS AN INITIATION FACTOR THAT PROMOTES ATTACHMENT OF THE RNA POLYMERASE TO SPECIFIC INITIATION SITES AND THEN IS RELEASED. MODULATES EXPRESSION OF THE 16 KDa ALPHA-CRYSTALLIN HOMOLOGUE/Rv2031c.	0.995788	0.957652	0.862746	0.690066	0.497272	0.23288	0.16379	0.119886	0.203414	0.213632
	Rv3325	Rv3325	Probable transposase for insertion sequence element IS6110 (fragment)	Insertion sequences and phages	MtH37Rv-3325 (9D19)	Rv3325	PROBABLE TRANSPOSASE	INVOLVED IN THE TRANSPOSITION OF THE INSERTION SEQUENCE ELEMENT IS6110.	0.997676	0.792406	0.893125	0.857163	0.551892	0.296732	0.434035	0.310319	0.399754	0.457598
	Rv3397c	phyA	Probable phytoene synthase PhyA	Intermediate metabolism and respiration	MtH37Rv-3397c (4E12)	phyA	PROBABLE PHYTOENE SYNTHASE PHYA	INVOLVED IN CAROTENOID BIOSYNTHESIS AND IN ASTAXANTHIN BIOSYNTHETIC PATHWAY. CATALYSES THE REACTION FROM PREPHYTOENE DIPHOSPHATE TO PHYTOENE [CATALYTIC ACTIVITY 1: 2 GERANYLGERANYL DIPHOSPHATE = PYROPHOSPHATE + PREPHYTOENE DIPHOSPHATE] [CATALYTIC ACTIVITY 2: PREPHYTOENE DIPHOSPHATE = PYROPHOSPHATE + PHYTOENE].	0.999826	0.83656	0.890348	0.670799	0.516703	0.318632	0.103456	0.588569	0.263686	1.3033
	Rv3458c	rpsD	30S ribosomal protein S4 RpsD	Information pathways	MtH37Rv-3458c (4D18)	rpsD	PROBABLE 30S RIBOSOMAL PROTEIN S4 RPSD	THIS PROTEIN BINDS DIRECTLY TO 16S RIBOSOMAL RNA.	0.995728	0.863302	0.835101	0.60992	0.476791	0.33754	0.31979	0.307617	0.241746	0.480795
	Rv3462c	infA	Probable translation initiation factor if-1 InfA	Information pathways	MtH37Rv-3462c (10N19)	infA	PROBABLE TRANSLATION INITIATION FACTOR IF-1 INFA	NO SPECIFIC FUNCTION HAS SO FAR BEEN ATTRIBUTED TO THIS INITIATION FACTOR; HOWEVER, IT SEEMS TO STIMULATE MORE OR LESS ALL THE ACTIVITIES OF THE OTHER TWO INITIATION FACTORS, IF-2 AND IF-3.	0.998761	0.939304	0.874548	0.539064	0.54027	0.389443	0.361336	0.366145	0.158183	0.850645
	Rv3504	fadE26	Probable acyl-CoA dehydrogenase FadE26	Lipid metabolism	MtH37Rv-3504 (10M21)	fadE26	PROBABLE ACYL-COA DEHYDROGENASE FADE26	FUNCTION UNKNOWN, BUT INVOLVED IN LIPID METABOLISM.	0.998232	0.824209	0.827148	0.661425	0.649238	0.373695	0.459198	0.294933	0.416093	0.738391
	Rv3544c	fadE28	Probable acyl-CoA dehydrogenase FadE28	Lipid metabolism	MtH37Rv-3544c (2D13)	fadE28	PROBABLE ACYL-COA DEHYDROGENASE FADE28	FUNCTION UNKNOWN, BUT INVOLVED IN LIPID METABOLISM.	0.99909	0.902225	1.0627	0.738843	0.62858	0.403752	0.449107	0.348078	0.339085	0.360095
	Rv3582c	ispD	4-diphosphocytidyl-2C-methyl-D-erythritol synthase IspD (MEP cytidylyltransferase) (MCT)	Intermediate metabolism and respiration	MtH37Rv-3582c (2H16)	ispD	PROBABLE 4-DIPHOSPHOCYTIDYL-2C-METHYL-D-ERYTHRITOL SYNTHASE ISPD (MEP CYTIDYLYLTRANSFERASE) (MCT)	INVOLVED IN THE DEOXYXYLULOSE-5-PHOSPHATE PATHWAY (DXP) OF ISOPRENOID BIOSYNTHESIS (AT THE THIRD STEP). CATALYZES THE FORMATION OF 4-DIPHOSPHOCYTIDYL-2C-METHYL-D-ERYTHRITOL FROM CTP AND 2C-METHYL-D-ERYTHRITOL 4-PHOSPHATE.	0.997665	0.640414	0.511601	0.747248	0.480278	0.200191	0.668292	0.531721	0.232632	0.572546
	Rv3597c	lsr2	Iron-regulated H-NS-like protein Lsr2	Information pathways	MtH37Rv-3597c (11A1)	lsr2	PROBABLE LSR2 PROTEIN PRECURSOR	DOMINANT T-CELL ANTIGEN AND POSSIBLY STIMULATES LYMPHOPROLIFERATION.	0.9966	0.914275	0.79875	0.463643	0.483782	1.07683	0.778562	0.669263	0.501211	0.746818
	Rv3724B	cut5b	Probable cutinase [second part] Cut5b	Cell wall and cell processes	MtH37Rv-3724B (3E6)	cut5b	PROBABLE CUTINASE [SECOND PART] CUT5B	HYDROLYSIS OF CUTIN (A POLYESTER THAT FORMS THE STRUCTURE OF PLANT CUTICLE).	0.997162	0.903208	0.881513	0.561249	0.399534	0.193573	0.143792	0.224653	0.293935	0.677629
	Rv3729	Rv3729	Possible transferase	Intermediate metabolism and respiration	MtH37Rv-3729 (3A7)	Rv3729	POSSIBLE TRANSFERASE	FUNCTION UNKNOWN; PROBABLY INVOLVED IN CELLULAR METABOLISM.	0.997303	1.03101	0.896265	1.02658	0.511457	0.237866	0.0911326	0.0725998	0.153565	0.133439
	Rv3743c	ctpJ	Probable cation transporter P-type ATPase CtpJ	Cell wall and cell processes	MtH37Rv-3743c (11E5)	ctpJ	PROBABLE CATION TRANSPORTER P-TYPE ATPASE CTPJ	CATION-TRANSPORTING ATPASE; POSSIBLY CATALYZES THE TRANSPORT OF A UNDETERMINATED CATION (POSSIBLY CADMIUM) WITH HYDROLYSE OF ATP [CATALYTIC ACTIVITY: ATP + H(2)O + UNDETERMINATED CATION(IN) = ADP + PHOSPHATE + UNDETERMINATED CATION(OUT)].	0.999297	0.875562	0.725038	0.698696	0.518227	0.289648	0.255003	0.233852	0.353203	0.340252
	Rv3865	espF	ESX-1 secretion-associated protein EspF	Cell wall and cell processes	MtH37Rv-3865 (11H9)	Rv3865	CONSERVED HYPOTHETICAL PROTEIN	FUNCTION UNKNOWN	0.998513	0.938604	0.850666	0.546436	0.536964	0.790153	1.2328	0.806573	0.80531	1.69395

## Sheet: Induced Res 192h vs NC_1
	Supplementary Table 4
	769 genes significantly induced (ANOVA p<0.05, >1.5 fold) on Res 192h compared to NC state (high MPN/low CFU)
	Table ordered by Rv number, expression ratios relative to NC_1
	Rv Number	Gene Tuberculist R27	Protein Function Tuberculist R27	Functional Cat Tuberculist R27	Common	Product	Function	Systematic ID	NC	Res 10h	Res 24h	Res 48h	Res 96h	Res 192h	Log phase	Log phase -K	Stationary phase	Stationary phase -K
	Rv3799c	accD4	Probable propionyl-CoA carboxylase beta chain 4 AccD4 (pccase) (propanoyl-CoA:carbon dioxide ligase)	Lipid metabolism	accD4	PROBABLE PROPIONYL-CoA CARBOXYLASE BETA CHAIN 4 ACCD4 (PCCASE) (PROPANOYL-COA:CARBON DIOXIDE LIGASE)	KEY ENZYME IN THE CATABOLIC PATHWAY OF ODD-CHAIN FATTY ACIDS, ISOLEUCINE, THREONINE, METHIONINE, AND VALINE [CATALYTIC ACTIVITY: ATP + PROPIONYL-CoA + CO(2) + H(2)O = ADP + ORTHOPHOSPHATE + METHYLMALONYL-COA.]	MtH37Rv-3799c (11D7)	0.988891	1.06752	0.946423	1.15819	1.22987	1.88141	4.41637	2.03894	2.76831	1.13834
	Rv2523c	acpS	holo-[acyl-carrier protein] synthase AcpS (holo-ACP synthase) (CoA:APO-[ACP]pantetheinephosphotransferase) (CoA:APO-[acyl-carrier protein]pantetheinephosphotransferase)	Lipid metabolism	acpS	HOLO-[ACYL-CARRIER PROTEIN] SYNTHASE ACPS (HOLO-ACP SYNTHASE) (CoA:APO-[ACP]PANTETHEINEPHOSPHOTRANSFERASE) (CoA:APO-[ACYL-CARRIER PROTEIN]PANTETHEINEPHOSPHOTRANSFERASE)	BIOSYNTHESIS OF FATTY ACIDS AND LIPIDS. TRANSFERS THE 4'-PHOSPHOPANTETHEINE MOIETY FROM COENZYME A TO A SER OF ACYL-CARRIER PROTEIN. CATALYZES THE FORMATION OF HOLO-ACP, WHICH MEDIATES THE TRANSFER OF ACYL FATTY-ACID INTERMEDIATES DURING THE BIOSYNTHESIS OF FATTY ACIDS AND LIPIDS [CATALYTIC ACTIVITY: CoA + APO-[ACYL-CARRIER PROTEIN] = ADENOSINE 3',5'-BISPHOSPHATE + HOLO-[ACYL-CARRIER PROTEIN] ].	MtH37Rv-2523c (8I22)	0.995701	0.903232	0.980158	1.1329	1.18617	2.85172	2.26863	2.98837	1.45136	1.76182
	Rv3391	acrA1	Possible multi-functional enzyme with acyl-CoA-reductase activity AcrA1	Lipid metabolism	acrA1	POSSIBLE MULTI-FUNCTIONAL ENZYME WITH ACYL-CoA-REDUCTASE ACTIVITY ACRA1	FUNCTION UNKNOWN; INVOLVED IN CELLULAR METABOLISM	MtH37Rv-3391 (4B12)	0.999819	0.877505	1.16376	1.08249	1.02997	1.58375	0.852828	0.942364	1.13542	1.4972
	Rv3313c	add	Probable adenosine deaminase Add (adenosine aminohydrolase)	Intermediate metabolism and respiration	add	PROBABLE ADENOSINE DEAMINASE ADD (ADENOSINE AMINOHYDROLASE)	CATALYZES HYDROLYTIC DEAMINATION OF ADENOSINE AND GENERATES INOSINE [CATALYTIC ACTIVITY: ADENOSINE + H(2)O = INOSINE + NH(3) (ALSO MAY ACT ON DEOXYADENOSINE)].	MtH37Rv-3313c (4G6)	0.99309	1.1656	1.33165	1.33696	1.32409	1.50287	1.67269	1.38959	1.20025	0.627056
	Rv0761c	adhB	Possible zinc-containing alcohol dehydrogenase NAD dependent AdhB	Intermediate metabolism and respiration	adhB	POSSIBLE ZINC-CONTAINING ALCOHOL DEHYDROGENASE NAD DEPENDENT ADHB	THOUGHT TO CATALYZE THE REVERSIBLE OXIDATION OF ETHANOL TO ACETALDEHYDE WITH THE CONCOMITANT REDUCTION OF NAD. PROBABLY ACTS ON PRIMARY OR SECONDARY ALCOHOLS OR HEMIACETALS [CATALYTIC ACTIVITY: An alcohol + NAD+ = an aldehyde or ketone + NADH].	MtH37Rv-0761c (3O19)	0.991407	1.16919	1.41708	1.14714	1.25652	4.17546	8.62	5.36305	2.11042	1.05726
	Rv0733	adk	Adenylate kinase Adk (ATP-AMP transphosphorylase)	Intermediate metabolism and respiration	adk	PROBABLE ADENYLATE KINASE ADK (ATP-AMP TRANSPHOSPHORYLASE)	THIS SMALL UBIQUITOUS ENZYME IS ESSENTIAL IN INTRACELLULAR NUCLEOTIDE METABOLISM, IN ADDITION IT HAS BEEN FOUND TO ACT AS BOTH A NUCLEOSIDE MONO- AND DI-PHOSPHATE KINASE SUGGESTING IT MAY HAVE A ROLE IN RNA AND DNA BIOSYNTHESIS [CATALYTIC ACTIVITY: ATP + AMP = ADP + ADP].	MtH37Rv-0733 (3J18)	0.984978	1.26023	1.36417	1.46412	2.5873	12.5968	19.4144	9.35239	4.33808	4.42286
	Rv3792	aftA	Arabinofuranosyltransferase AftA	Cell wall and cell processes	Rv3792	PROBABLE CONSERVED TRANSMEMBRANE PROTEIN	UNKNOWN	MtH37Rv-3792 (3D12)	0.99319	0.906882	1.28519	1.11821	1.11363	2.22989	2.05127	1.10332	1.87749	0.56955
	Rv3805c	aftB	Possible arabinofuranosyltransferase AftB	Cell wall and cell processes	Rv3805c	PROBABLE CONSERVED TRANSMEMBRANE PROTEIN	UNKNOWN	MtH37Rv-3805c (8E1)	0.975935	0.96101	0.842943	1.30792	2.00102	2.75141	2.62082	2.08757	2.16878	1.7103
	Rv0236c	aftD	Possible arabinofuranosyltransferase AftD	Cell wall and cell processes	Rv0236c	PROBABLE CONSERVED TRANSMEMBRANE PROTEIN	UNKNOWN	MtH37Rv-0236c (1I12)	0.998313	1.01205	1.15152	1.06595	1.12364	2.03025	1.73861	1.2019	1.42654	0.850518
	Rv3107c	agpS	Possible alkyldihydroxyacetonephosphate synthase AgpS (alkyl-DHAP synthase) (alkylglycerone-phosphate synthase)	Lipid metabolism	agpS	POSSIBLE ALKYLDIHYDROXYACETONEPHOSPHATE SYNTHASE AGPS (ALKYL-DHAP SYNTHASE) (ALKYLGLYCERONE-PHOSPHATE SYNTHASE)	INVOLVED IN ETHER LIPID BIOSYNTHESIS [CATALYTIC ACTIVITY: 1-ACYL-GLYCERONE 3-PHOSPHATE + A LONG-CHAIN ALCOHOL = 1-ALKYL-GLYCERONE 3-PHOSPHATE + A LONG-CHAIN ACID ANION].	MtH37Rv-3107c (3A23)	0.994334	1.01107	1.13222	1.23771	1.37457	1.55229	0.770984	1.22231	1.0529	0.588893
	Rv2428	ahpC	Alkyl hydroperoxide reductase C protein AhpC (alkyl hydroperoxidase C)	Virulence, detox and adaptation	ahpC	ALKYL HYDROPEROXIDE REDUCTASE C PROTEIN AHPC (ALKYL HYDROPEROXIDASE C)	INVOLVED IN OXIDATIVE STRESS RESPONSE.	MtH37Rv-2428 (6C10)	0.976279	1.19976	1.45713	1.1603	2.05156	7.72998	2.80212	23.3707	8.67316	7.55005
	Rv2429	ahpD	Alkyl hydroperoxide reductase D protein AhpD (alkyl hydroperoxidase D)	Virulence, detox and adaptation	ahpD	ALKYL HYDROPEROXIDE REDUCTASE D PROTEIN AHPD (ALKYL HYDROPEROXIDASE D)	INVOLVED IN OXIDATIVE STRESS RESPONSE.	MtH37Rv-2429 (6D10)	0.996109	1.099	1.14985	0.908466	1.2185	3.82856	1.38257	8.16194	4.55508	3.10352
	Rv2858c	aldC	Probable aldehyde dehydrogenase AldC	Intermediate metabolism and respiration	aldC	PROBABLE ALDEHYDE DEHYDROGENASE ALDC	OXIDIZES A WIDE VARIETY OF ALDEHYDES [CATALYTIC ACTIVITY: ALDEHYDE + NAD(+) + H(2)O = ACID + NADH].	MtH37Rv-2858c (2F12)	0.987509	0.948542	1.10774	1.06816	1.18809	2.06969	2.17625	1.96027	1.04156	1.00481
	Rv3305c	amiA1	Possible N-acyl-L-amino acid amidohydrolase AmiA1 (N-acyl-L-amino acid aminohydrolase)	Intermediate metabolism and respiration	amiA1	POSSIBLE N-ACYL-L-AMINO ACID AMIDOHYDROLASE AMIA1 (N-ACYL-L-AMINO ACID AMINOHYDROLASE)	FUNCTION UNKNOWN; CERTAINLY HYDROLYSES L-AMINO ACID.	MtH37Rv-3305c (4G5)	0.995418	1.01482	1.22044	1.26765	1.1638	2.31008	2.15955	1.89789	1.23389	0.641796
	Rv1538c	ansA	Probable L-aparaginase AnsA	Intermediate metabolism and respiration	ansA	Probable L-aparaginase ansA	conversion of asparagine to aspartate [CATALYTIC ACTIVITY: L-ASPARAGINE + H(2)O = L-ASPARTATE + NH(3).]	MtH37Rv-1538c (5F15)	0.998126	1.36971	1.27309	1.66365	1.39817	1.78195	2.57626	1.73279	2.14566	1.52118
	Rv2127	ansP1	L-asparagine permease AnsP1	Cell wall and cell processes	ansP1	Probable L-asparagine permease ansP1	Involved in L-asparagine transport.	MtH37Rv-2127 (9C15)	0.979989	0.964368	0.94511	2.16396	2.04966	7.4062	9.07946	4.47344	3.62826	2.46101
	Rv0346c	ansP2	Possible L-asparagine permease AnsP2 (L-asparagine transport protein)	Cell wall and cell processes	ansP2	POSSIBLE L-ASPARAGINE PERMEASE ANSP2 (L-ASPARAGINE TRANSPORT PROTEIN)	THOUGHT TO BE INVOLVED IN TRANSPORT OF L-ASPARAGINE ACROSS THE MEMBRANE. RESPONSIBLE FOR THE TRANSLOCATION OF THE SUBSTRATE ACROSS THE MEMBRANE.	MtH37Rv-0346c (8J11)	0.997028	1.19465	1.19945	1.12982	1.15846	1.63306	1.41637	1.06219	1.17686	0.843033
	Rv2178c	aroG	3-deoxy-D-arabino-heptulosonate 7-phosphate synthase AroG (DAHP synthetase, phenylalanine-repressible)	Intermediate metabolism and respiration	aroG	PROBABLE 3-DEOXY-D-ARABINO-HEPTULOSONATE 7-PHOSPHATE SYNTHASE AROG (DAHP SYNTHETASE, PHENYLALANINE-REPRESSIBLE)	CHORISMATE BIOSYNTHESIS	MtH37Rv-2178c (6O22)	0.982886	0.97043	1.07679	1.20777	1.26664	3.0276	3.30424	3.62502	2.07498	4.59158
	Rv3708c	asd	Aspartate-semialdehyde dehydrogenase Asd (ASA dehydrogenase) (ASADH) (aspartic semialdehyde dehydrogenase) (L-aspartate-beta-semialdehyde dehydrogenase)	Intermediate metabolism and respiration	asd	ASPARTATE-SEMIALDEHYDE DEHYDROGENASE ASD (ASA DEHYDROGENASE) (ASADH) (ASPARTIC SEMIALDEHYDE DEHYDROGENASE) (L-ASPARTATE-BETA-SEMIALDEHYDE DEHYDROGENASE)	INVOLVED AT THE SECOND STEP IN THE COMMON BIOSYNTHETIC PATHWAY LEADING FROM ASP TO THE CELL WALL PRECURSOR MESO-DIAMINOPIMELATE, TO LYS, TO MET, TO ILE AND TO THR [CATALYTIC ACTIVITY: L-ASPARTATE-SEMIALDEHYDE + ORTHOPHOSPHATE + NADP(+) = L-ASPARTYL PHOSPHATE + NADPH].	MtH37Rv-3708c (3E4)	0.988438	0.924488	0.891862	0.842376	1.01398	3.11585	5.2762	3.76212	3.20895	2.34052
	Rv3709c	ask	Aspartokinase Ask (aspartate kinase) [contains: aspartokinase alpha subunit (Ask-alpha); and aspartokinase beta subunit (Ask-beta)]	Intermediate metabolism and respiration	ask	ASPARTOKINASE ASK (ASPARTATE KINASE) [CONTAINS: ASPARTOKINASE ALPHA SUBUNIT (ASK-ALPHA); AND ASPARTOKINASE BETA SUBUNIT (ASK-BETA)]	INVOLVED AT THE FIRST STEP IN THE COMMON BIOSYNTHETIC PATHWAY LEADING FROM ASP TO THE CELL WALL PRECURSOR MESO-DIAMINOPIMELATE, TO LYS, TO MET, TO ILE AND TO THR [CATALYTIC ACTIVITY: ATP + L-ASPARTATE = ADP + 4-PHOSPHO-L-ASPARTATE]. POSSIBLY ACTS IN TETRAMER CONFIGURATION, TETRAMER CONSISTING OF TWO ALPHA (CATALYTIC ACTIVITY) AND TWO BETA (FUNCTION NOT KNOWN) CHAINS.	MtH37Rv-3709c (3F4)	0.986533	0.947241	0.820564	0.711411	0.753298	2.14951	1.82107	1.74147	1.20471	1.63371
	Rv1308	atpA	Probable ATP synthase alpha chain AtpA	Intermediate metabolism and respiration	atpA	PROBABLE ATP SYNTHASE ALPHA CHAIN ATPA	PRODUCES ATP FROM ADP IN THE PRESENCE OF A PROTON GRADIENT ACROSS THE MEMBRANE. THE ALPHA CHAIN IS A REGULATORY SUBUNIT [CATALYTIC ACTIVITY:ATP + H(2)O + H(+)(IN) = ADP + PHOSPHATE + H(+)(OUT)]	MtH37Rv-1308 (7N12)	0.992499	0.873146	1.12743	1.0859	1.3109	4.27931	7.92954	4.64973	1.9389	1.88437
	Rv1304	atpB	Probable ATP synthase a chain AtpB (protein 6)	Intermediate metabolism and respiration	atpB	PROBABLE ATP SYNTHASE A CHAIN ATPB (PROTEIN 6)	KEY COMPONENT OF THE PROTON CHANNEL; IT MAY PLAY A DIRECT ROLE IN THE TRANSLOCATION OF PROTONS (H+) ACROSS THE MEMBRANE	MtH37Rv-1304 (7K12)	0.996607	1.1106	1.1607	1.0246	1.36453	3.63028	3.55445	2.18446	0.605263	1.03598
	Rv1311	atpC	Probable ATP synthase epsilon chain AtpC	Intermediate metabolism and respiration	atpC	PROBABLE ATP SYNTHASE EPSILON CHAIN ATPC	PRODUCES ATP FROM ADP IN THE PRESENCE OF A PROTON GRADIENT ACROSS THE MEMBRANE [CATALYTIC ACTIVITY: ATP + H(2)O + H(+)(IN) = ADP + PHOSPHATE + H(+)(OUT)]	MtH37Rv-1311 (7A19)	0.996053	1.57817	2.18188	0.631921	1.79154	2.93397	3.10517	2.23122	1.54432	2.19996
	Rv1305	atpE	Probable ATP synthase C chain AtpE (lipid-binding protein) (dicyclohexylcarbodiimide-binding protein)	Intermediate metabolism and respiration	atpE	PROBABLE ATP SYNTHASE C CHAIN ATPE (LIPID-BINDING PROTEIN) (DICYCLOHEXYLCARBODIIMIDE-BINDING PROTEIN)	THIS IS ONE OF THE THREE CHAINS OF THE NONENZYMATIC COMPONENT (CF(0) SUBUNIT) OF THE ATPASE COMPLEX.	MtH37Rv-1305 (9G7)	0.997899	1.10643	1.00552	1.29945	2.62619	9.1679	14.9014	8.30395	1.76832	3.54246
	Rv1306	atpF	Probable ATP synthase B chain AtpF	Intermediate metabolism and respiration	atpF	PROBABLE ATP SYNTHASE B CHAIN ATPF	THIS IS ONE OF THE THREE CHAINS OF THE NONENZYMATIC COMPONENT (CF(0) SUBUNIT) OF THE ATPASE COMPLEX.	MtH37Rv-1306 (7L12)	0.998286	1.08602	1.18327	1.13024	1.66802	2.58484	5.09629	2.67791	1.11354	2.07326
	Rv1309	atpG	Probable ATP synthase gamma chain AtpG	Intermediate metabolism and respiration	atpG	PROBABLE ATP SYNTHASE GAMMA CHAIN ATPG	PRODUCES ATP FROM ADP IN THE PRESENCE OF A PROTON GRADIENT ACROSS THE MEMBRANE. THE GAMMA CHAIN IS BELIEVED TO BE IMPORTANT IN REGULATING ATPASE ACTIVITY AND THE FLOW OF PROTONS THROUGH THE CF(0) COMPLEX.	MtH37Rv-1309 (7O12)	0.996997	1.01379	1.18849	1.07901	1.26468	3.98863	5.24373	2.79283	1.29369	1.14095
	Rv1307	atpH	Probable ATP synthase delta chain AtpH	Intermediate metabolism and respiration	atpH	PROBABLE ATP SYNTHASE DELTA CHAIN ATPH	THIS PROTEIN SEEMS TO BE PART OF THE STALK THAT LINKS CF(0) TO CF(1). IT EITHER TRANSMITS CONFORMATIONAL CHANGES FROM CF(0) INTO CF(1) OR IS IMPLICATED IN PROTON CONDUCTION [CATALYTIC ACTIVITY: ATP + H(2)O + H(+)(IN) = ADP + PHOSPHATE + H(+)(OUT)]	MtH37Rv-1307 (7M12)	0.963405	1.10177	0.864811	0.975568	1.31927	3.26989	5.18402	4.17385	1.13028	1.85204
	Rv3588c	canB	Beta-carbonic anhydrase CanB	Intermediate metabolism and respiration	canB	BETA-CARBONIC ANHYDRASE CANB	CATALYZES REVERSIBLE DEHYDRATION OF CO2 TO FORM BICARBONATE	MtH37Rv-3588c (2E17)	0.990201	1.09909	1.35642	0.916196	1.33584	2.40994	2.96068	1.62346	1.18872	1.38565
	Rv2881c	cdsA	Probable integral membrane phosphatidate cytidylyltransferase CdsA (CDP-diglyceride synthetase) (CDP-diglyceride pyrophosphorylase) (CDP-diacylglycerol synthase) (CDS) (CTP:phosphatidate cytidylyltransferase) (CDP-DAG synthase) (CDP-DG synthetase)	Lipid metabolism	cdsA	PROBABLE INTEGRAL MEMBRANE PHOSPHATIDATE CYTIDYLYLTRANSFERASE CDSA (CDP-DIGLYCERIDE SYNTHETASE) (CDP-DIGLYCERIDE PYROPHOSPHORYLASE) (CDP-DIACYLGLYCEROL SYNTHASE) (CDS) (CTP:PHOSPHATIDATE CYTIDYLYLTRANSFERASE) (CDP-DAG SYNTHASE) (CDP-DG SYNTHETASE)	INVOLVED IN THE PHOSPHOLIPID BIOSYNTHESIS [CATALYTIC ACTIVITY: CTP + PHOSPHATIDATE = PYROPHOSPHATE + CDP-DIACYLGLYCEROL].	MtH37Rv-2881c (2K2)	0.999804	1.03059	1.24488	1.06248	1.2547	2.55764	5.16654	3.00595	3.85388	2.32073
	Rv0062	celA1	Possible cellulase CelA1 (endoglucanase) (endo-1,4-beta-glucanase) (FI-cmcase) (carboxymethyl cellulase)	Intermediate metabolism and respiration	celA1	POSSIBLE CELLULASE CELA1 (ENDOGLUCANASE) (ENDO-1,4-BETA-GLUCANASE) (FI-CMCASE) (CARBOXYMETHYL CELLULASE)	THE BIOLOGICAL CONVERSION OF CELLULOSE TO GLUCOSE GENERALLY REQUIRES THREE TYPES OF HYDROLYTIC ENZYMES: (1) ENDOGLUCANASES WHICH CUT INTERNAL BETA-1,4-GLUCOSIDIC BONDS; (2) EXOCELLOBIOHYDROLASES THAT CUT THE DISSACCHARIDE CELLOBIOSE FROM THE NONREDUCING END OF THE CELLULOSE POLYMER CHAIN; (3) BETA-1,4-GLUCOSIDASES WHICH HYDROLYZE THE CELLOBIOSE AND OTHER SHORT CELLO-OLIGOSACCHARIDES TO GLUCOSE [C…	MtH37Rv-0062 (1F8)	0.980361	1.42809	0.772813	2.41995	4.74994	3.11372	7.12251	2.99018	1.92836	2.85396
	Rv2376c	cfp2	Low molecular weight antigen CFP2 (low molecular weight protein antigen 2) (CFP-2)	Cell wall and cell processes	cfp2	LOW MOLECULAR WEIGHT ANTIGEN CFP2 (LOW MOLECULAR WEIGHT PROTEIN ANTIGEN 2) (CFP-2)	FUNCTION NOT KNOWN (PUTATIVE SECRETED PROTEIN); MAY PLAY A ROLE IN THE DEVELOPMENT OF PROTECTIVE IMMUNE RESPONSES.	MtH37Rv-2376c (8K17)	0.997852	1.01543	1.05662	0.853105	0.963186	2.43628	5.96606	2.71831	2.17752	2.33208
	Rv1984c	cfp21	Probable cutinase precursor CFP21	Cell wall and cell processes	cfp21	PROBABLE CUTINASE PRECURSOR CFP21	HYDROLYZES CUTIN.	MtH37Rv-1984c (6I13)	0.995801	0.991697	1.09602	1.62909	1.30999	2.32209	2.64081	2.26702	1.15915	1.57109
	Rv1901	cinA	Probable CinA-like protein CinA	Virulence, detox and adaptation	cinA	PROBABLE CINA-LIKE PROTEIN CINA	UNKNOWN	MtH37Rv-1901 (7C12)	0.997831	1.04901	1.02282	0.950903	1.14782	5.13955	3.08906	2.65038	1.6676	2.14909
	Rv2460c	clpP2	Probable ATP-dependent CLP protease proteolytic subunit 2 ClpP2 (endopeptidase CLP 2)	Intermediate metabolism and respiration	clpP2	PROBABLE ATP-DEPENDENT CLP PROTEASE PROTEOLYTIC SUBUNIT 2 CLPP2 (ENDOPEPTIDASE CLP 2)	CLP CLEAVES PEPTIDES IN VARIOUS PROTEINS IN A PROCESS THAT REQUIRES ATP HYDROLYSIS. CLP MAY BE RESPONSIBLE FOR A FAIRLY GENERAL AND CENTRAL HOUSEKEEPING FUNCTION RATHER THAN FOR THE DEGRADATION OF SPECIFIC SUBSTRATES.	MtH37Rv-2460c (6A13)	0.999484	1.00617	0.990814	0.812241	0.904627	1.74563	4.40467	2.17443	2.83365	1.9154
	Rv2457c	clpX	Probable ATP-dependent CLP protease ATP-binding subunit ClpX	Intermediate metabolism and respiration	clpX	PROBABLE ATP-DEPENDENT CLP PROTEASE ATP-BINDING SUBUNIT CLPX	ATP-DEPENDENT SPECIFICITY COMPONENT OF THE CLP PROTEASE. IT DIRECTS THE PROTEASE TO SPECIFIC SUBSTRATES. CAN PERFORM CHAPERONE FUNCTIONS IN THE ABSENCE OF CLPP).	MtH37Rv-2457c (6F12)	0.998774	1.08393	1.22396	1.10156	1.3661	4.28437	6.55963	5.88082	4.09839	5.33334
	Rv0503c	cmaA2	Cyclopropane-fatty-acyl-phospholipid synthase 2 CmaA2 (cyclopropane fatty acid synthase) (CFA synthase) (cyclopropane mycolic acid synthase 2) (mycolic acid trans-cyclopropane synthetase)	Lipid metabolism	cmaA2	CYCLOPROPANE-FATTY-ACYL-PHOSPHOLIPID SYNTHASE 2 CMAA2 (CYCLOPROPANE FATTY ACID SYNTHASE) (CFA SYNTHASE) (CYCLOPROPANE MYCOLIC ACID SYNTHASE 2) (MYCOLIC ACID TRANS-CYCLOPROPANE SYNTHETASE)	ESSENTIAL FOR THE CYCLOPROPANATION FUNCTION. TRANSFERS A METHYLENE GROUP FROM S-ADENOSYL-L-METHIONINE TO THE CIS DOUBLE BOND OF AN UNSATURATED FATTY ACID CHAIN RESULTING IN THE REPLACEMENT OF THE DOUBLE BOND WITH A METHYLENE BRIDGE. MYCOLIC ACIDS, WHICH REPRESENT THE MAJOR CONSTITUENT OF MYCOBACTERIAL CELL WALL COMPLEX, ACT AS SUBSTRATES [CATALYTIC ACTIVITY: S-adenosyl-L-methionine + phospholipid…	MtH37Rv-0503c (9L15)	0.975679	0.90413	0.88722	1.28456	1.59827	6.6124	9.89294	6.3431	5.43726	2.71659
	Rv2070c	cobK	Precorrin-6X reductase CobK	Intermediate metabolism and respiration	cobK	Probable precorrin-6X reductase CobK	INVOLVED IN COBALAMIN BIOSYNTHESIS.	MtH37Rv-2070c (6N7)	0.98806	1.20127	1.48814	1.76073	1.88858	1.98928	1.04193	1.0676	1.4419	1.21392
	Rv2207	cobT	Probable nicotinate-nucleotide-dimethylbenzimidazol phosphoribosyltransferase CobT	Intermediate metabolism and respiration	cobT	Probablenicotinate-nucleotide-dimethylbenzimidazol phosphoribosyltransferase CobT	INVOLVED IN COBALAMIN BIOSYNTHESIS	MtH37Rv-2207 (5M14)	0.998121	0.934738	0.965241	0.877178	0.924013	1.67368	2.12006	1.53883	0.89504	1.22202
	Rv3676	crp	Transcriptional regulatory protein Crp (Crp/Fnr-family)	Regulatory proteins	Rv3676	PROBABLE TRANSCRIPTIONAL REGULATORY PROTEIN (PROBABLY CRP/FNR-FAMILY)	INVOLVED IN TRANSCRIPTIONAL MECHANISM.	MtH37Rv-3676 (3A1)	0.976908	0.839213	1.00097	0.558192	0.650884	2.11456	2.82173	2.21481	1.61323	1.0518
	Rv3648c	cspA	Probable cold shock protein A CspA	Virulence, detox and adaptation	cspA	PROBABLE COLD SHOCK PROTEIN A CSPA	POSSIBLY INVOLVED IN COLD ACCLIMATION PROCESSES (THE PRODUCTION OF THE PROTEIN IS SUPPOSED PREDOMINANTLY INDUCED AT LOW TEMPERATURES).	MtH37Rv-3648c (11B3)	0.978458	0.721115	0.91127	0.622973	0.596105	2.32794	1.93807	1.35297	0.920518	1.12468
	Rv2200c	ctaC	Probable transmembrane cytochrome C oxidase (subunit II) CtaC	Intermediate metabolism and respiration	ctaC	PROBABLE TRANSMEMBRANE CYTOCHROME C OXIDASE (SUBUNIT II) CTAC	INVOLVED IN AEROBIC RESPIRATION. SUBUNIT I AND II FORM THE FUNCTIONAL CORE OF THE ENZYME COMPLEX. ELECTRONS ORIGINATING IN CYTOCHROME C ARE TRANSFERRED VIA HEME A AND CU(A) TO THE BINUCLEAR CENTER FORMED BY HEME A3 AND CU(B).	MtH37Rv-2200c (5O13)	0.992308	1.00838	0.966274	0.908943	0.822328	1.58398	2.40441	1.4299	0.995481	0.729663
	Rv2193	ctaE	Probable cytochrome C oxidase (subunit III) CtaE	Intermediate metabolism and respiration	ctaE	PROBABLE CYTOCHROME C OXIDASE (SUBUNIT III) CTAE	THOUGHT TO BE INVOLVED IN AEROBIC RESPIRATION.	MtH37Rv-2193 (5I13)	0.988256	0.89868	1.06224	1.37502	0.914008	2.87028	3.42218	3.18983	2.11126	1.61425
	Rv0103c	ctpB	Probable cation-transporter P-type ATPase B CtpB	Cell wall and cell processes	ctpB	PROBABLE CATION-TRANSPORTER P-TYPE ATPASE B CTPB	CATION-TRANSPORTING ATPASE; POSSIBLY CATALYZES THE TRANSPORT OF A CATION (POSSIBLY COOPPER) WITH THE HYDROLYSE OF ATP [CATALYTIC ACTIVITY: ATP + H(2)O + CATION(IN) = ADP + ORTHOPHOSPHATE + CATION(OUT)].	MtH37Rv-0103c (8J1)	0.989092	0.990859	0.892194	1.47019	1.21997	2.75082	3.84147	1.92049	1.77807	1.27517
	Rv1704c	cycA	Probable D-serine/alanine/glycine transporter protein CycA	Cell wall and cell processes	cycA	PROBABLE D-SERINE/ALANINE/GLYCINE TRANSPORTER PROTEIN CYCA	PERMEASE THAT IS INVOLVED IN THE TRANSPORT ACROSS THE CYTOPLASMIC MEMBRANE OF D-ALANINE, D-SERINE AND GLYCINE	MtH37Rv-1704c (7L19)	0.99751	1.03855	1.25919	1.06301	1.06575	2.50188	3.44384	1.71414	0.970931	0.465053
	Rv0778	cyp126	Possible cytochrome P450 126 Cyp126	Intermediate metabolism and respiration	cyp126	POSSIBLE CYTOCHROME P450 126 CYP126	CYTOCHROMES P450 ARE A GROUP OF HEME-THIOLATE MONOOXYGENASES. THEY OXIDIZE A VARIETY OF STRUCTURALLY UNRELATED COMPOUNDS, INCLUDING STEROIDS, FATTY ACIDS, AND XENOBIOTICS.	MtH37Rv-0778 (3L21)	0.988447	1.66184	1.06173	2.55072	1.51585	3.18048	2.88633	2.4163	2.61913	3.21035
	Rv3685c	cyp137	Probable cytochrome P450 137 Cyp137	Intermediate metabolism and respiration	cyp137	PROBABLE CYTOCHROME P450 137 CYP137	CYTOCHROMES P450 ARE A GROUP OF HEME-THIOLATE MONOOXYGENASES. THEY OXIDIZE A VARIETY OF STRUCTURALLY UNRELATED COMPOUNDS, INCLUDING STEROIDS, FATTY ACIDS, AND XENOBIOTICS.	MtH37Rv-3685c (3H1)	0.993561	1.12255	1.54126	0.949839	1.27787	2.19305	2.60457	1.76202	1.50135	1.38568
	Rv3121	cyp141	Probable cytochrome P450 141 Cyp141	Intermediate metabolism and respiration	cyp141	PROBABLE CYTOCHROME P450 141 CYP141	CYTOCHROMES P450 ARE A GROUP OF HEME-THIOLATE MONOOXYGENASES. THEY OXIDIZE A VARIETY OF STRUCTURALLY UNRELATED COMPOUNDS, INCLUDING STEROIDS, FATTY ACIDS, AND XENOBIOTICS.	MtH37Rv-3121 (3A24)	0.989998	1.03043	1.28368	1.59175	1.46296	2.32164	1.64435	1.89984	1.23001	1.48915
	Rv3518c	cyp142	Probable cytochrome P450 monooxygenase 142 Cyp142	Intermediate metabolism and respiration	cyp142	PROBABLE CYTOCHROME P450 MONOOXYGENASE 142 CYP142	CYTOCHROMES P450 ARE A GROUP OF HEME-THIOLATE MONOOXYGENASES. THEY OXIDIZE A VARIETY OF STRUCTURALLY UNRELATED COMPOUNDS, INCLUDING STEROIDS, FATTY ACIDS, AND XENOBIOTICS.	MtH37Rv-3518c (4H22)	0.992219	1.42298	1.47656	1.36703	1.41211	2.1673	2.58303	2.78001	2.38275	1.94299
	Rv3117	cysA3	Probable thiosulfate sulfurtransferase CysA3 (rhodanese-like protein) (thiosulfate cyanide transsulfurase) (thiosulfate thiotransferase)	Intermediate metabolism and respiration	cysA3	PROBABLE THIOSULFATE SULFURTRANSFERASE CYSA3 (RHODANESE-LIKE PROTEIN) (THIOSULFATE CYANIDE TRANSSULFURASE) (THIOSULFATE THIOTRANSFERASE)	MAY BE A SULFOTRANSFERASE INVOLVED IN THE FORMATION OF THIOSULFATE [CATALYTIC ACTIVITY: THIOSULFATE + CYANIDE = SULFITE + THIOCYANATE].	MtH37Rv-3117 (10L7)	0.999564	1.26436	1.22816	1.3124	1.6663	2.4352	3.51147	8.17728	6.87971	7.79866
	Rv3330	dacB1	Probable penicillin-binding protein DacB1 (D-alanyl-D-alanine carboxypeptidase) (DD-peptidase) (DD-carboxypeptidase) (PBP) (DD-transpeptidase) (serine-type D-ala-D-ala carboxypeptidase) (D-amino acid hydrolase)	Cell wall and cell processes	dacB1	PROBABLE PENICILLIN-BINDING PROTEIN DACB1 (D-ALANYL-D-ALANINE CARBOXYPEPTIDASE) (DD-PEPTIDASE) (DD-CARBOXYPEPTIDASE) (PBP) (DD-TRANSPEPTIDASE) (SERINE-TYPE D-ALA-D-ALA CARBOXYPEPTIDASE) (D-AMINO ACID HYDROLASE)	INVOLVED IN PEPTIDOGLYCAN SYNTHESIS (AT FINAL STAGES). HYDROLYZES THE BOUND D-ALANYL-D-ALANINE [CATALYTIC ACTIVITY: D-ALANYL-D-ALANINE + H(2)O = 2 D-ALANINE].	MtH37Rv-3330 (4A8)	0.987475	0.919867	1.09378	1.4097	1.49195	1.86669	2.72119	1.59667	0.986158	0.776715
	Rv1201c	dapD	Tetrahydrodipicolinate N-succinyltransferase DapD	Intermediate metabolism and respiration	dapD	PROBABLE TETRAHYDRODIPICOLINATE N-SUCCINYLTRANSFERASE DAPD	INVOLVED IN BIOSYNTHESIS OF DIAMINOPIMELATE AND LYSINE FROM ASPARTATE SEMIALDEHYDE (AT THE THIRD STEP) [CATALYTIC ACTIVITY: TETRAHYDRODIPICOLINATE + SUCCINYL-CoA + H2O = N-SUCCINYL-2-AMINO-6-KETOPIMELATE + COENZYME A]	MtH37Rv-1201c (7F14)	0.972434	1.2994	1.17697	1.279	1.54932	3.67034	7.83303	4.5243	2.28214	1.64991
	Rv2443	dctA	Probable C4-dicarboxylate-transport transmembrane protein DctA	Cell wall and cell processes	dctA	PROBABLE C4-DICARBOXYLATE-TRANSPORT TRANSMEMBRANE PROTEIN DCTA	INVOLVED IN THE TRANSPORT OF DICARBOXYLATES SUCH AS SUCCINATE, FUMARATE, AND MALATE FROM THE PERIPLASM ACROSS THE INNER MEMBRANE. RESPONSIBLE FOR THE TRANSLOCATION OF THE SUBSTRATE ACROSS THE MEMBRANE.	MtH37Rv-2443 (6E11)	0.993572	1.3336	1.24318	1.25649	1.22346	2.23768	1.82577	2.0271	1.32262	2.41603
	Rv3547	ddn	Deazaflavin-dependent nitroreductase Ddn	Intermediate metabolism and respiration	ddn	DEAZAFLAVIN-DEPENDENT NITROREDUCTASE DDN	FUNCTION UNKNOWN. CONVERTS BICYCLIC NITROIMIDAZOLE DRUG CANDIDATE PA-824 TO THREE METABOLITES, GENERATING NO.	MtH37Rv-3547 (2G13)	0.99343	0.967131	1.07707	0.985366	1.25064	3.0823	4.76245	3.81675	2.21075	2.72387
	Rv3314c	deoA	Probable thymidine phosphorylase DeoA (tdrpase) (pyrimidine phosphorylase)	Intermediate metabolism and respiration	deoA	PROBABLE THYMIDINE PHOSPHORYLASE DEOA (TDRPASE) (PYRIMIDINE PHOSPHORYLASE)	THE ENZYMES WHICH CATALYZE THE REVERSIBLE PHOSPHORYLOSIS OF PYRIMIDINE NUCLEOSIDES ARE INVOLVED IN THE DEGRADATION OF THESE COMPOUNDS AND IN THEIR UTILIZATION AS CARBON AND ENERGY SOURCES, OR IN THE RESCUE OF PYRIMIDINE BASES FOR NUCLEOTIDE SYNTHESIS [CATALYTIC ACTIVITY: THYMIDINE + PHOSPHATE = THYMINE + 2-DEOXY-D-RIBOSE 1-PHOSPHATE].	MtH37Rv-3314c (4H6)	0.999565	0.800214	1.15326	1.26997	1.07796	2.08802	3.1955	2.13354	1.59946	0.962689
	Rv0824c	desA1	Probable acyl-[acyl-carrier protein] desaturase DesA1 (acyl-[ACP] desaturase) (stearoyl-ACP desaturase) (protein Des)	Lipid metabolism	desA1	PROBABLE ACYL-[ACYL-CARRIER PROTEIN] DESATURASE DESA1 (ACYL-[ACP] DESATURASE) (STEAROYL-ACP DESATURASE) (PROTEIN DES)	CATALYZES THE PRINCIPAL CONVERSION OF SATURATED FATTY ACIDS TO UNSATURATED FATTY ACIDS. THOUGHT TO CONVERT STEAROYL-ACP TO OLEOYL-ACP BY INTRODUCTION OF A CIS DOUBLE BOND BETWEEN CARBONS DELTA-9 AND DELTA-10 OF THE ACYL CHAIN [CATALYTIC ACTIVITY: Stearoyl-[acyl-carrier protein] + AH2 + O2 = oleoyl-[acyl-carrier protein] + A + 2 H2O].	MtH37Rv-0824c (10C13)	0.990917	1.54683	1.61156	1.3585	1.35273	2.89236	3.70435	1.05315	4.69309	1.16467
	Rv1094	desA2	Possible acyl-[acyl-carrier protein] desaturase DesA2 (acyl-[ACP] desaturase) (stearoyl-ACP desaturase)	Lipid metabolism	desA2	POSSIBLE ACYL-[ACYL-CARRIER PROTEIN] DESATURASE DESA2 (ACYL-[ACP] DESATURASE) (STEAROYL-ACP DESATURASE)	THOUGHT TO CATALYZE THE PRINCIPAL CONVERSION OF SATURATED FATTY ACIDS TO UNSATURATED FATTY ACIDS. THOUGHT TO CONVERT STEAROYL-ACP TO OLEOYL-ACP BY INTRODUCTION OF A CIS DOUBLE BOND BETWEEN CARBONS DELTA-9 AND DELTA-10 OF THE ACYL CHAIN [CATALYTIC ACTIVITY: Stearoyl-[acyl-carrier protein] + AH2 + O2 = oleoyl-[acyl-carrier protein] + A + 2 H2O].	MtH37Rv-1094 (8G17)	0.996828	1.04507	1.22387	1.10057	1.01339	1.65852	2.77591	0.858805	1.97841	1.26328
	Rv0058	dnaB	Probable replicative DNA helicase DnaB	Information pathways	dnaB	PROBABLE REPLICATIVE DNA HELICASE DNAB	PARTICIPATES IN INITIATION AND ELONGATION DURING CHROMOSOME REPLICATION; IT EXHIBITS DNA-DEPENDENT ATPASE ACTIVITY. THE INTEIN IS AN ENDONUCLEASE (POTENTIAL).	MtH37Rv-0058 (1B8)	0.992874	1.05562	1.08824	1.21744	1.954	4.54086	4.06744	3.74955	1.02104	2.06424
	Rv1547	dnaE1	Probable DNA polymerase III (alpha chain) DnaE1 (DNA nucleotidyltransferase)	Information pathways	dnaE1	PROBABLE DNA POLYMERASE III (ALPHA CHAIN) DNAE1 (DNA NUCLEOTIDYLTRANSFERASE)	DNA POLYMERASE III IS A COMPLEX, MULTICHAIN ENZYME RESPONSIBLE FOR MOST OF THE REPLICATIVE SYNTHESIS IN BACTERIA. THIS DNA POLYMERASE ALSO EXHIBITS 3' TO 5' EXONUCLEASE ACTIVITY. THE ALPHA CHAIN IS THE DNA POLYMERASE [CATALYTIC ACTIVITY: N DEOXYNUCLEOSIDE TRIPHOSPHATE = N DIPHOSPHATE + {DNA}(N)].	MtH37Rv-1547 (5F16)	0.931818	1.30437	1.10357	1.85151	2.64135	4.07798	4.22344	4.57353	2.68909	1.57564
	Rv0002	dnaN	DNA polymerase III (beta chain) DnaN (DNA nucleotidyltransferase)	Information pathways	dnaN	DNA POLYMERASE III (BETA CHAIN) DNAN (DNA NUCLEOTIDYLTRANSFERASE)	DNA POLYMERASE III IS A COMPLEX, MULTICHAIN ENZYME RESPONSIBLE FOR MOST OF THE REPLICATIVE SYNTHESIS IN BACTERIA. THIS DNA POLYMERASE ALSO EXHIBITS 3' TO 5' EXONUCLEASE ACTIVITY. THE BETA CHAIN IS REQUIRED FOR INITIATION OF REPLICATION ONCE IT IS CLAMPED ONTO DNA, IT SLIDES FREELY (BIDIRECTIONAL AND ATP-INDEPENDENT) ALONG DUPLEX DNA [CATALYTIC ACTIVITY: N deoxynucleoside triphosphate = N diphosph…	MtH37Rv-0002 (1B1)	0.990026	1.33625	1.17603	0.937696	1.73456	11.2679	14.6444	9.14407	2.81678	6.09131
	Rv2112c	dop	Deamidase of pup Dop	Intermediate metabolism and respiration	dop	DEAMIDASE OF PUP DOP	DEAMIDATES THE C-TERMINAL GLUTAMINE OF PUP	MtH37Rv-2112c (9F14)	0.970056	0.928486	0.966164	1.8008	1.02203	2.63873	2.54459	1.60412	2.95578	2.03221
	Rv3665c	dppB	Probable dipeptide-transport integral membrane protein ABC transporter DppB	Cell wall and cell processes	dppB	PROBABLE DIPEPTIDE-TRANSPORT INTEGRAL MEMBRANE PROTEIN ABC TRANSPORTER DPPB	INVOLVED IN ACTIVE TRANSPORT OF DIPEPTIDE ACROSS THE MEMBRANE (IMPORT). RESPONSIBLE FOR THE TRANSLOCATION OF THE SUBSTRATE ACROSS THE MEMBRANE.	MtH37Rv-3665c (2G23)	0.995892	1.18982	1.20202	1.44735	1.24314	1.5706	1.14761	1.38388	1.67892	0.658915
	Rv3790	dprE1	Decaprenylphosphoryl-beta-D-ribose 2'-oxidase	Lipid metabolism	dprE1	DECAPRENYLPHOSPHORYL-BETA-D-RIBOSE 2'-OXIDASE	TOGETHER WITH DPRE2|RV3791, CATALYZES EPIMERIZATION OF DECAPRENYLPHOSPHORYL RIBOSE (DPR) TO DECAPRENYLPHOSPHORYL ARABINOSE (DPA) IN ARABINAN SYNTHESIS	MtH37Rv-3790 (3B12)	0.999009	1.16988	1.16373	1.05149	1.2002	2.42828	1.25412	1.44712	1.75406	1.54057
	Rv3791	dprE2	Decaprenylphosphoryl-D-2-keto erythro pentose reductase	Lipid metabolism	dprE2	DECAPRENYLPHOSPHORYL-D-2-KETO ERYTHRO PENTOSE REDUCTASE	TOGETHER WITH DPRE2|RV3791, CATALYZES EPIMERIZATION OF DECAPRENYLPHOSPHORYL RIBOSE (DPR) TO DECAPRENYLPHOSPHORYL ARABINOSE (DPA) IN ARABINAN SYNTHESIS	MtH37Rv-3791 (3C12)	0.998142	1.15735	1.39091	1.30492	1.5866	4.19922	4.90524	5.26608	4.85242	1.80608
	Rv2936	drrA	Daunorubicin-dim-transport ATP-binding protein ABC transporter DrrA	Cell wall and cell processes	drrA	PROBABLE DAUNORUBICIN-DIM-TRANSPORT ATP-BINDING PROTEIN ABC TRANSPORTER DRRA	PROBABLY INVOLVED IN ACTIVE TRANSPORT OF ANTIBIOTIC AND PHTHIOCEROL DIMYCOCEROSATE (DIM) ACROSS THE MEMBRANE (EXPORT). DRRA, DRRB|Rv2936|MTCY19H9.05 AND DRRC|Rv2938|MTCY19H9.06 MAY ACT JOINTLY TO CONFER DAUNORUBICIN AND DOXORUBICIN RESISTANCE BY AN EXPORT MECHANISM. RESPONSIBLE FOR ENERGY COUPLING TO THE TRANSPORT SYSTEM.	MtH37Rv-2936 (2N7)	0.988694	1.06152	1.18805	1.30369	1.42634	2.18344	1.29847	1.97682	1.41968	1.63322
	Rv2938	drrC	Probable daunorubicin-dim-transport integral membrane protein ABC transporter DrrC	Cell wall and cell processes	drrC	PROBABLE DAUNORUBICIN-DIM-TRANSPORT INTEGRAL MEMBRANE PROTEIN ABC TRANSPORTER DRRC	PROBABLY INVOLVED IN ACTIVE TRANSPORT OF ANTIBIOTIC AND PHTHIOCEROL DIMYCOCEROSATE (DIM) ACROSS THE MEMBRANE (EXPORT). DRRA|Rv2934|MTCY19H9.04, DRRB|Rv2937|MTCY19H9.05 AND DRRC MAY ACT JOINTLY TO CONFER DAUNORUBICIN AND DOXORUBICIN RESISTANCE BY AN EXPORT MECHANISM. PROBABLY RESPONSIBLE FOR THE TRANSLOCATION OF THE SUBSTRATE ACROSS THE MEMBRANE AND LOCALIZATION OF DIM INTO THE CELL WALL.	MtH37Rv-2938 (2P7)	0.97789	1.12358	1.48131	1.30163	1.55708	3.73948	1.46019	2.67695	1.92116	1.80439
	Rv1677	dsbF	Probable conserved lipoprotein DsbF	Cell wall and cell processes	dsbF	PROBABLE CONSERVED LIPOPROTEIN DSBF	UNKNOWN; possibly involved in thiol:disulfide interchange.	MtH37Rv-1677 (7F4)	0.995108	0.853521	0.727906	0.683492	1.49137	2.13964	3.05331	4.885	2.77773	2.12098
	Rv0282	eccA3	ESX conserved component EccA3. ESX-3 type VII secretion system protein.	Cell wall and cell processes	eccA3	ESX CONSERVED COMPONENT ECCA3	FUNCTION UNKNOWN	MtH37Rv-0282 (2P15)	0.996632	0.899901	0.945971	1.13207	1.19396	1.51541	1.03148	1.26895	2.01664	2.97946
	Rv3894c	eccC2	ESX conserved component EccC2. ESX-2 type VII secretion system protein. Possible membrane protein.	Cell wall and cell processes	eccC2	ESX CONSERVED COMPONENT ECCC2. POSSIBLE MEMBRANE PROTEIN.	UNKNOWN	MtH37Rv-3894c (8E8)	0.996779	1.09725	1.29731	1.58629	1.74824	1.69242	2.61354	1.53428	3.58681	0.72079
	Rv0284	eccC3	ESX conserved component EccC3. ESX-3 type VII secretion system protein. Possible membrane protein.	Cell wall and cell processes	eccC3	ESX CONSERVED COMPONENT ECCC3. POSSIBLE MEMBRANE PROTEIN.	UNKNOWN	MtH37Rv-0284 (2J16)	0.998216	1.00728	1.18247	1.32977	1.8398	4.19429	2.12264	2.24287	4.90408	2.25031
	Rv3870	eccCa1	ESX conserved component EccCa1. ESX-1 type VII secretion system protein. Possible transmembrane protein.	Cell wall and cell processes	eccCa1	ESX CONSERVED COMPONENT ECCCA1. POSSIBLE TRANSMEMBRANE PROTEIN.	UNKNOWN	MtH37Rv-3870 (8G6)	0.99656	1.07756	1.02543	0.889317	1.11514	1.75962	1.6914	1.31914	2.64941	1.33277
	Rv3887c	eccD2	ESX conserved component EccD2. ESX-2 type VII secretion system protein. Probable transmembrane protein.	Cell wall and cell processes	eccD2	ESX CONSERVED COMPONENT ECCD2. PROBABLE TRANSMEMBRANE PROTEIN.	UNKNOWN	MtH37Rv-3887c (8A8)	0.973601	1.0277	0.887978	2.39006	2.42032	2.95082	2.97715	2.67478	3.75466	0.790725
	Rv0290	eccD3	ESX conserved component EccD3. ESX-3 type VII secretion system protein. Probable transmembrane protein.	Cell wall and cell processes	eccD3	ESX CONSERVED COMPONENT ECCD3. PROBABLE TRANSMEMBRANE PROTEIN.	UNKNOWN	MtH37Rv-0290 (2M16)	0.991172	0.893034	1.0257	1.20749	1.62629	1.81275	5.08854	1.91024	11.1219	0.895742
	Rv3882c	eccE1	ESX conserved component EccE1. ESX-1 type VII secretion system protein. Possible membrane protein.	Cell wall and cell processes	eccE1	ESX CONSERVED COMPONENT ECCE1. POSSIBLE MEMBRANE PROTEIN.	UNKNOWN	MtH37Rv-3882c (8E7)	0.999014	0.982934	1.33029	1.28514	1.21452	1.60733	1.14067	2.25412	1.91494	1.61814
	Rv3885c	eccE2	ESX conserved component EccE2. ESX-2 type VII secretion system protein. Possible membrane protein.	Cell wall and cell processes	eccE2	ESX CONSERVED COMPONENT ECCE2. POSSIBLE MEMBRANE PROTEIN.	UNKNOWN	MtH37Rv-3885c (8H7)	0.967917	1.06935	1.25839	2.00345	2.30781	3.69293	4.84054	5.41441	6.04797	1.36064
	Rv1141c	echA11	Probable enoyl-CoA hydratase EchA11 (enoyl hydrase) (unsaturated acyl-CoA hydratase) (crotonase)	Lipid metabolism	echA11	PROBABLE ENOYL-CoA HYDRATASE ECHA11 (ENOYL HYDRASE) (UNSATURATED ACYL-CoA HYDRATASE) (CROTONASE)	COULD POSSIBLY OXIDIZE FATTY ACIDS USING SPECIFIC COMPONENTS [CATALYTIC ACTIVITY: (3S)-3-HYDROXYACYL-CoA = TRANS-2(OR 3)-ENOYL-CoA + H(2)O].	MtH37Rv-1141c (8D19)	0.984411	1.13534	1.00482	1.08489	1.04258	1.99083	2.27206	2.20048	1.62968	1.40527
	Rv3373	echA18	Probable enoyl-CoA hydratase EchA18 (enoyl hydrase) (unsaturated acyl-CoA hydratase) (crotonase)	Lipid metabolism	echA18	PROBABLE ENOYL-CoA HYDRATASE ECHA18 (ENOYL HYDRASE) (UNSATURATED ACYL-CoA HYDRATASE) (CROTONASE)	COULD POSSIBLY OXIDIZE FATTY ACIDS USING SPECIFIC COMPONENTS [CATALYTIC ACTIVITY: (3S)-3-HYDROXYACYL-CoA = TRANS-2(OR 3)-ENOYL-CoA + H(2)O].	MtH37Rv-3373 (4A11)	0.991917	0.827868	1.14091	1.03044	0.971835	2.13255	1.14448	2.07968	0.949333	1.17067
	Rv0632c	echA3	Probable enoyl-CoA hydratase EchA3 (enoyl hydrase) (unsaturated acyl-CoA hydratase) (crotonase)	Lipid metabolism	echA3	PROBABLE ENOYL-CoA HYDRATASE ECHA3 (ENOYL HYDRASE) (UNSATURATED ACYL-CoA HYDRATASE) (CROTONASE)	COULD POSSIBLY OXIDIZE FATTY ACIDS USING SPECIFIC COMPONENTS [CATALYTIC ACTIVITY: (3S)-3-HYDROXYACYL-CoA = TRANS-2(OR 3)-ENOYL-CoA + H(2)O].	MtH37Rv-0632c (4J23)	0.985169	0.70339	0.956927	0.868193	1.48272	2.9556	2.95168	3.14222	1.34444	1.89741
	Rv0905	echA6	Possible enoyl-CoA hydratase EchA6 (enoyl hydrase) (unsaturated acyl-CoA hydratase) (crotonase)	Lipid metabolism	echA6	POSSIBLE ENOYL-CoA HYDRATASE ECHA6 (ENOYL HYDRASE) (UNSATURATED ACYL-CoA HYDRATASE) (CROTONASE)	COULD POSSIBLY OXIDIZE FATTY ACIDS USING SPECIFIC COMPONENTS [CATALYTIC ACTIVITY: (3S)-3-HYDROXYACYL-CoA = TRANS-2(OR 3)-ENOYL-CoA + H(2)O].	MtH37Rv-0905 (4K8)	0.994261	0.8573	0.993762	1.14008	1.90116	3.88416	3.5391	8.08572	2.57983	4.75705
	Rv3794	embA	Integral membrane indolylacetylinositol arabinosyltransferase EmbA (arabinosylindolylacetylinositol synthase)	Cell wall and cell processes	embA	INTEGRAL MEMBRANE INDOLYLACETYLINOSITOL ARABINOSYLTRANSFERASE EMBA (ARABINOSYLINDOLYLACETYLINOSITOL SYNTHASE)	INVOLVED IN THE BIOSYNTHESIS OF THE MYCOBACTERIAL CELL WALL ARABINAN AND RESISTANCE TO ETHAMBUTOL (Emb; dextro-2,2'-(ethylenediimino)-di-1-butanol). POLYMERIZES ARABINOSE INTO THE ARABINAN OF ARABIOGALACTAN [CATALYTIC ACTIVITY: UDP-L-ARABINOSE + INDOL-3-YLACETYL-MYO-INOSITOL = UDP + INDOL-3-YLACETYL-MYO-INOSITOL L-ARABINOSIDE].	MtH37Rv-3794 (3F12)	0.993022	1.00623	1.04549	1.05556	1.28891	1.74171	1.44412	1.23392	1.166	0.509328
	Rv3795	embB	Integral membrane indolylacetylinositol arabinosyltransferase EmbB (arabinosylindolylacetylinositol synthase)	Cell wall and cell processes	embB	INTEGRAL MEMBRANE INDOLYLACETYLINOSITOL ARABINOSYLTRANSFERASE EMBB (ARABINOSYLINDOLYLACETYLINOSITOL SYNTHASE)	INVOLVED IN THE BIOSYNTHESIS OF THE MYCOBACTERIAL CELL WALL ARABINAN AND RESISTANCE TO ETHAMBUTOL (Emb; dextro-2,2'-(ethylenediimino)-di-1-butanol). POLYMERIZES ARABINOSE INTO THE ARABINAN OF ARABIOGALACTAN [CATALYTIC ACTIVITY: UDP-L-ARABINOSE + INDOL-3-YLACETYL-MYO-INOSITOL = UDP + INDOL-3-YLACETYL-MYO-INOSITOL L-ARABINOSIDE].	MtH37Rv-3795 (3G12)	0.999269	0.88601	1.16381	1.00262	0.901246	2.12514	1.52888	1.38648	0.894089	0.458297
	Rv3793	embC	Integral membrane indolylacetylinositol arabinosyltransferase EmbC (arabinosylindolylacetylinositol synthase)	Cell wall and cell processes	embC	INTEGRAL MEMBRANE INDOLYLACETYLINOSITOL ARABINOSYLTRANSFERASE EMBC (ARABINOSYLINDOLYLACETYLINOSITOL SYNTHASE)	INVOLVED IN THE BIOSYNTHESIS OF THE MYCOBACTERIAL CELL WALL ARABINAN AND RESISTANCE TO ETHAMBUTOL (Emb; dextro-2,2'-(ethylenediimino)-di-1-butanol). POLYMERIZES ARABINOSE INTO THE ARABINAN OF ARABIOGALACTAN [CATALYTIC ACTIVITY: UDP-L-ARABINOSE + INDOL-3-YLACETYL-MYO-INOSITOL = UDP + INDOL-3-YLACETYL-MYO-INOSITOL L-ARABINOSIDE].	MtH37Rv-3793 (3E12)	0.996713	1.16784	0.991507	1.25245	1.05987	2.20006	2.58433	1.47967	1.86272	0.712708
	Rv0783c	emrB	Possible multidrug resistance integral membrane efflux protein EmrB	Cell wall and cell processes	emrB	POSSIBLE MULTIDRUG RESISTANCE INTEGRAL MEMBRANE EFFLUX PROTEIN EMRB	TRANSLOCASE THAT CONFERS RESISTANCE TO SUBSTANCES OF HIGH HYDROPHOBICITY. INVOLVED IN TRANSPORT OF MULTIDRUG ACROSS THE MEMBRANE (EXPORT): MULTIDRUG RESISTANCE BY AN EXPORT MECHANISM. RESPONSIBLE FOR THE TRANSLOCATION OF THE SUBSTRATE ACROSS THE MEMBRANE.	MtH37Rv-0783c (3P21)	0.999833	1.18302	1.11639	1.319	1.23342	1.87981	2.06598	2.23971	1.63212	1.32771
	Rv1023	eno	Probable enolase Eno	Intermediate metabolism and respiration	eno	PROBABLE ENOLASE ENO	GLYCOLYSIS [CATALYTIC ACTIVITY:2-PHOSPHO-D-GLYCERATE = PHOSPHOENOLPYRUVATE + H(2)O]	MtH37Rv-1023 (5B7)	0.998099	1.01157	1.14036	1.25569	1.08191	1.76896	2.45722	3.04947	4.20981	1.21349
	Rv2214c	ephD	Possible short-chain dehydrogenase EphD	Virulence, detox and adaptation	ephD	Possible short-chain dehydrogenase EphD	THOUGHT TO BE INVOLVED IN DETOXIFICATION REACTIONS FOLLOWING OXIDATIVE DAMAGE TO LIPIDS.	MtH37Rv-2214c (5L15)	0.999046	0.887262	1.26568	1.61455	1.64815	2.39927	4.57817	2.7748	2.4224	1.2096
	Rv3876	espI	ESX-1 secretion-associated protein EspI. Conserved proline and alanine rich protein.	Cell wall and cell processes	espI	ESX-1 SECRETION-ASSOCIATED PROTEIN ESPI. CONSERVED PROLINE AND ALANINE RICH PROTEIN.	FUNCTION UNKNOWN	MtH37Rv-3876 (8B7)	0.986615	0.851627	0.871918	1.6455	1.75143	2.14809	1.2952	1.114	2.05579	1.09895
	Rv3849	espR	ESX-1 transcriptional regulatory protein EspR	Regulatory proteins	espR	TRANSCRIPTIONAL REGULATORY PROTEIN ESPR	INVOLVED IN TRANSCRIPTIONAL MECHANISM. REGULATES TRANSCRIPTION OF GENES REQUIRED FOR ESX-1 SYSTEM.	MtH37Rv-3849 (11A9)	0.991329	0.735263	0.900254	0.669363	0.952136	1.81783	2.05529	1.45237	0.971971	1.57668
	Rv3875	esxA	6 kDa early secretory antigenic target EsxA (ESAT-6)	Cell wall and cell processes	esxA	6 KDA EARLY SECRETORY ANTIGENIC TARGET ESXA (ESAT-6)	UNKNOWN. ELICITS HIGH LEVEL OF INF-GAMMA FROM MEMORY EFFECTOR CELLS DURING THE FIRST PHASE OF A PROTECTIVE IMMUNE RESPONSE. EXPORTED PROTEIN COTRANSCRIBED WITH Rv3874|MT3988|MTV027.09|LHP|CFP10.	MtH37Rv-3875 (11C10)	0.996893	1.18623	1.14998	0.8157	0.908336	2.98932	4.47244	4.37733	3.13867	6.41485
	Rv3874	esxB	10 kDa culture filtrate antigen EsxB (LHP) (CFP10)	Cell wall and cell processes	esxB	10 KDA CULTURE FILTRATE ANTIGEN ESXB (LHP) (CFP10)	UNKNOWN. EXPORTED PROTEIN COTRANSCRIBED WITH Rv3875|MT3989|MTV027.10.	MtH37Rv-3874 (11B10)	0.984643	1.11208	0.972769	0.803529	0.832556	3.78123	6.16352	4.64173	4.47148	6.31398
	Rv0287	esxG	ESAT-6 like protein EsxG (conserved protein TB9.8)	Cell wall and cell processes	esxG	ESAT-6 LIKE PROTEIN ESXG (CONSERVED HYPOTHETICAL PROTEIN TB9.8)	FUNCTION UNKNOWN	MtH37Rv-0287 (8K9)	0.9983	1.01556	1.06255	0.797586	1.22014	3.59155	6.56098	3.38198	6.30964	2.30247
	Rv0288	esxH	Low molecular weight protein antigen 7 EsxH (10 kDa antigen) (CFP-7) (protein TB10.4)	Cell wall and cell processes	esxH	LOW MOLECULAR WEIGHT PROTEIN ANTIGEN 7 ESXH (10 kDa ANTIGEN) (CFP-7) (PROTEIN TB10.4)	FUNCTION UNKNOWN. MAY BE INVOLVED IN VIRULENCE.	MtH37Rv-0288 (8L9)	0.997809	0.829832	1.02752	0.746192	1.06509	2.75505	4.55327	3.86877	5.3374	1.8912
	Rv1037c	esxI	Putative ESAT-6 like protein EsxI (ESAT-6 like protein 1)	Cell wall and cell processes	esxI	PUTATIVE ESAT-6 LIKE PROTEIN ESXI (ESAT-6 LIKE PROTEIN 1)	UNKNOWN	MtH37Rv-1037c (8B15)	0.993887	0.946151	0.912566	1.05813	1.32575	4.10128	11.0728	5.95229	28.3622	6.72597
	Rv1038c	esxJ	ESAT-6 like protein EsxJ (ESAT-6 like protein 2)	Cell wall and cell processes	esxJ	ESAT-6 LIKE PROTEIN ESXJ (ESAT-6 LIKE PROTEIN 2)	FUNCTION UNKNOWN	MtH37Rv-1038c (8C15)	0.999799	1.07242	0.976569	1.06015	1.41991	5.20186	14.0647	7.13905	24.5318	5.61021
	Rv1197	esxK	ESAT-6 like protein EsxK (ESAT-6 like protein 3)	Cell wall and cell processes	esxK	ESAT-6 LIKE PROTEIN ESXK (ESAT-6 LIKE PROTEIN 3)	FUNCTION UNKNOWN	MtH37Rv-1197 (8E22)	0.997795	1.01201	0.879204	1.10183	1.27074	4.81843	11.5161	5.75096	25.0788	4.39665
	Rv1198	esxL	Putative ESAT-6 like protein EsxL (ESAT-6 like protein 4)	Cell wall and cell processes	esxL	PUTATIVE ESAT-6 LIKE PROTEIN ESXL (ESAT-6 LIKE PROTEIN 4)	UNKNOWN	MtH37Rv-1198 (8F22)	0.998302	0.966538	0.959078	1.48304	1.42645	3.94744	11.1059	6.12124	20.0845	6.26045
	Rv1792	esxM	ESAT-6 like protein EsxM	Cell wall and cell processes	esxM	ESAT-6 LIKE PROTEIN ESXM	FUNCTION UNKNOWN	MtH37Rv-1792 (10K13)	0.998187	0.990917	1.1907	1.49736	1.61822	4.45713	10.9549	4.92558	28.9504	4.49814
	Rv1793	esxN	Putative ESAT-6 like protein EsxN (ESAT-6 like protein 5)	Cell wall and cell processes	esxN	PUTATIVE ESAT-6 LIKE PROTEIN ESXN (ESAT-6 LIKE PROTEIN 5)	FUNCTION UNKNOWN	MtH37Rv-1793 (10L13)	0.998979	0.818074	0.816202	1.06783	0.995231	3.0002	8.26709	5.06779	12.4995	5.74574
	Rv2347c	esxP	Putative ESAT-6 like protein EsxP (ESAT-6 like protein 7)	Cell wall and cell processes	esxP	PUTATIVE ESAT-6 LIKE PROTEIN ESXP (ESAT-6 LIKE PROTEIN 7)	FUNCTION UNKNOWN	MtH37Rv-2347c (8L15)	0.996684	0.92422	0.912777	0.970677	1.38336	4.35142	13.8979	7.62845	32.5855	4.68291
	Rv3619c	esxV	Putative ESAT-6 like protein EsxV (ESAT-6 like protein 1)	Cell wall and cell processes	esxV	PUTATIVE ESAT-6 LIKE PROTEIN ESXV (ESAT-6 LIKE PROTEIN 1)	UNKNOWN	MtH37Rv-3619c (11H1)	0.993954	0.911169	0.886632	0.693879	0.810513	2.56981	5.77794	3.19397	11.5146	3.93232
	Rv3620c	esxW	Putative ESAT-6 like protein EsxW (ESAT-6 like protein 10)	Cell wall and cell processes	esxW	PUTATIVE ESAT-6 LIKE PROTEIN ESXW (ESAT-6 LIKE PROTEIN 10)	UNKNOWN	MtH37Rv-3620c (11A2)	0.990078	1.09778	0.928867	0.753539	1.01228	3.34516	7.33527	4.7133	18.872	3.72991
	Rv1483	fabG1	3-oxoacyl-[acyl-carrier protein] reductase FabG1 (3-ketoacyl-acyl carrier protein reductase) (mycolic acid biosynthesis a protein)	Lipid metabolism	fabG1	3-OXOACYL-[ACYL-CARRIER PROTEIN] REDUCTASE FABG1 (3-KETOACYL-ACYL CARRIER PROTEIN REDUCTASE) (MYCOLIC ACID BIOSYNTHESIS A PROTEIN)	INVOLVED IN THE FATTY ACID BIOSYNTHESIS PATHWAY (FIRST REDUCTION STEP) (MYCOLIC ACID BIOSYNTHESIS); REDUCES KASA/KASB PRODUCTS [CATALYTIC ACTIVITY: (3R)-3-hydroxyacyl-[acyl-carrier protein] + NADP+ = 3-oxoacyl-[acyl-carrier protein] + NADPH].	MtH37Rv-1483 (5I11)	0.987408	0.908057	1.01192	1.13538	1.18755	4.36701	4.24838	4.31137	2.5036	2.03692
	Rv0242c	fabG4	Probable 3-oxoacyl-[acyl-carrier protein] reductase FabG4 (3-ketoacyl-acyl carrier protein reductase)	Lipid metabolism	fabG4	PROBABLE 3-OXOACYL-[ACYL-CARRIER PROTEIN] REDUCTASE FABG4 (3-KETOACYL-ACYL CARRIER PROTEIN REDUCTASE)	INVOLVED IN THE FATTY ACID BIOSYNTHESIS PATHWAY (FIRST REDUCTION STEP) [CATALYTIC ACTIVITY: (3R)-3-hydroxyacyl-[acyl-carrier protein] + NADP+ = 3-oxoacyl-[acyl-carrier protein] + NADPH].	MtH37Rv-0242c (1N12)	0.998134	1.27262	1.22188	1.13074	1.16567	1.81588	1.90591	1.38287	1.05998	1.22878
	Rv0468	fadB2	3-hydroxybutyryl-CoA dehydrogenase FadB2 (beta-hydroxybutyryl-CoA dehydrogenase) (BHBD)	Lipid metabolism	fadB2	PROBABLE 3-HYDROXYBUTYRYL-CoA DEHYDROGENASE FADB2 (BETA-HYDROXYBUTYRYL-CoA DEHYDROGENASE) (BHBD)	BUTYRATE/BUTANOL-PRODUCING PATHWAY [CATALYTIC ACTIVITY: (S)-3-hydroxybutanoyl-CoA + NADP+ = 3-acetoacetyl-CoA + NADPH]	MtH37Rv-0468 (1D21)	0.999549	1.13707	1.0691	0.865697	1.18244	2.78142	3.0281	2.89865	2.56801	3.65213
	Rv3141	fadB4	Probable NADPH quinone oxidoreductase FadB4 (NADPH:quinone reductase) (zeta-crystallin)	Lipid metabolism	fadB4	PROBABLE NADPH QUINONE OXIDOREDUCTASE FADB4 (NADPH:QUINONE REDUCTASE) (ZETA-CRYSTALLIN)	INVOLVED IN LIPID DEGRADATION [CATALYTIC ACTIVITY: NADPH + QUINONE = NADP(+) + SEMIQUINONE].	MtH37Rv-3141 (3L1)	0.992275	1.06375	1.14662	0.963968	0.9751	1.71873	1.79466	1.85311	1.36592	1.89583
	Rv2187	fadD15	Long-chain-fatty-acid-CoA ligase FadD15 (fatty-acid-CoA synthetase) (fatty-acid-CoA synthase)	Lipid metabolism	fadD15	Probable long-chain-fatty-acid-CoA ligase fadD15 (FATTY-ACID-CoA SYNTHETASE) (FATTY-ACID-CoA SYNTHASE)	FUNCTION UNKNOWN, BUT INVOLVED IN LIPID DEGRADATION.	MtH37Rv-2187 (6O23)	0.993922	1.17315	1.17992	1.21677	1.52193	2.72201	7.15053	4.68056	2.00593	2.85801
	Rv0852	fadD16	Possible fatty-acid-CoA ligase FadD16 (fatty-acid-CoA synthetase) (fatty-acid-CoA synthase)	Lipid metabolism	fadD16	POSSIBLE FATTY-ACID-CoA LIGASE FADD16 (FATTY-ACID-CoA SYNTHETASE) (FATTY-ACID-CoA SYNTHASE)	FUNCTION UNKNOWN, BUT INVOLVED IN LIPID DEGRADATION.	MtH37Rv-0852 (4O3)	0.997785	1.09153	1.19026	1.0889	1.14856	2.19904	1.85722	1.49892	1.03254	0.88724
	Rv1185c	fadD21	Probable fatty-acid-AMP ligase FadD21 (fatty-acid-AMP synthetase) (fatty-acid-AMP synthase)	Lipid metabolism	fadD21	PROBABLE FATTY-ACID--CoA LIGASE FADD21 (FATTY-ACID-CoA SYNTHETASE) (FATTY-ACID-CoA SYNTHASE)	FUNCTION UNKNOWN, BUT SUPPOSEDLY INVOLVED IN LIPID DEGRADATION.	MtH37Rv-1185c (8A22)	0.995042	1.16842	0.814413	0.986568	1.05102	1.69942	3.71905	4.1403	2.59547	4.42227
	Rv2948c	fadD22	P-hydroxybenzoyl-AMP ligase FadD22	Lipid metabolism	fadD22	PROBABLE FATTY-ACID-CoA LIGASE FADD22 (FATTY-ACID-CoA SYNTHETASE) (FATTY-ACID-CoA SYNTHASE)	FUNCTION UNKNOWN, BUT INVOLVED IN LIPID DEGRADATION.	MtH37Rv-2948c (2N8)	0.995199	1.08235	1.93299	1.99763	3.65547	10.4016	9.25774	28.3004	15.7101	12.6982
	Rv2941	fadD28	Fatty-acid-AMP ligase FadD28 (fatty-acid-AMP synthetase) (fatty-acid-AMP synthase)	Lipid metabolism	fadD28	FATTY-ACID-CoA LIGASE FADD28 (FATTY-ACID-CoA SYNTHETASE) (FATTY-ACID-CoA SYNTHASE)	INVOLVED IN PHTHIOCEROL DIMYCOCEROSATE (DIM) BIOSYNTHESIS. THOUGHT TO BE INVOLVED IN THE RELEASE AND TRANSFER OF MYCOSEROSIC ACID FROM MAS ONTO THE DIOLS.	MtH37Rv-2941 (10I1)	0.997148	1.30352	1.09263	0.891672	1.34188	4.1968	5.01396	8.00396	3.15558	10.5068
	Rv2950c	fadD29	Fatty-acid-AMP ligase FadD29 (fatty-acid-AMP synthetase) (fatty-acid-AMP synthase)	Lipid metabolism	fadD29	PROBABLE FATTY-ACID-CoA LIGASE FADD29 (FATTY-ACID-CoA SYNTHETASE) (FATTY-ACID-CoA SYNTHASE)	FUNCTION UNKNOWN, BUT INVOLVED IN LIPID DEGRADATION.	MtH37Rv-2950c (10N1)	0.960443	1.19093	1.40006	1.40369	2.34972	10.6461	5.47189	12.6496	7.17809	14.1568
	Rv1925	fadD31	Probable acyl-CoA ligase FadD31 (acyl-CoA synthetase) (acyl-CoA synthase)	Lipid metabolism	fadD31	PROBABLE ACYL-CoA LIGASE FADD31 (ACYL-COA SYNTHETASE) (ACYL-CoA SYNTHASE)	FUNCTION UNKNOWN, BUT INVOLVEMENT IN LIPID DEGRADATION.	MtH37Rv-1925 (6M2)	0.999192	1.00447	0.932824	1.12219	1.62326	5.36832	5.22523	4.30996	1.53606	5.22457
	Rv0166	fadD5	Probable fatty-acid-CoA ligase FadD5 (fatty-acid-CoA synthetase) (fatty-acid-CoA synthase)	Lipid metabolism	fadD5	PROBABLE FATTY-ACID-CoA LIGASE FADD5 (FATTY-ACID-CoA SYNTHETASE) (FATTY-ACID-CoA SYNTHASE)	FUNCTION UNKNOWN, BUT INVOLVED IN LIPID DEGRADATION.	MtH37Rv-0166 (1N4)	0.989518	1.25015	1.29262	2.17976	1.31515	3.62521	14.9853	1.79457	2.21663	1.11696
	Rv2789c	fadE21	Probable acyl-CoA dehydrogenase FadE21	Lipid metabolism	fadE21	PROBABLE ACYL-CoA DEHYDROGENASE FADE21	FUNCTION UNKNOWN, BUT INVOLVED IN LIPID DEGRADATION.	MtH37Rv-2789c (10E7)	0.996773	1.02666	1.10786	1.27605	1.69717	4.3584	2.95059	3.90893	2.3403	1.44826
	Rv0231	fadE4	Probable acyl-CoA dehydrogenase FadE4	Lipid metabolism	fadE4	PROBABLE ACYL-CoA DEHYDROGENASE FADE4	FUNCTION UNKNOWN, BUT INVOLVED IN LIPID DEGRADATION.	MtH37Rv-0231 (1L11)	0.99827	1.07364	1.29159	1.20727	1.13459	1.60798	1.83563	1.22487	1.36621	0.88635
	Rv2524c	fas	Probable fatty acid synthase Fas (fatty acid synthetase)	Lipid metabolism	fas	PROBABLE FATTY ACID SYNTHASE FAS (FATTY ACID SYNTHETASE)	INVOLVED IN LIPID METABOLISM. FATTY ACID SYNTHETASE CATALYZES THE FORMATION OF LONG-CHAIN FATTY ACIDS FROM ACETYL-COA, MALONYL-CoA AND NADPH.	MtH37Rv-2524c (6A19)	0.993084	0.742982	0.519329	0.66992	0.907143	1.68968	4.7056	0.879335	2.17207	1.17902
	Rv0363c	fba	Probable fructose-bisphosphate aldolase Fba	Intermediate metabolism and respiration	fba	PROBABLE FRUCTOSE-BISPHOSPHATE ALDOLASE FBA	INVOLVED IN GLYCOLYSIS (AT THE SIXTH STEP) [CATALYTIC ACTIVITY: D-FRUCTOSE 1,6-BISPHOSPHATE = GLYCERONE PHOSPHATE + D-GLYCERALDEHYDE 3-PHOSPHATE].	MtH37Rv-0363c (2N23)	0.99962	1.3364	1.11145	1.26986	1.95239	5.23311	7.41409	7.55951	5.09384	7.99829
	Rv3262	fbiB	Probable F420 biosynthesis protein FbiB	Intermediate metabolism and respiration	fbiB	PROBABLE F420 BIOSYNTHESIS PROTEIN FBIB	REQUIRED FOR COENZYME F420 PRODUCTION: INVOLVED IN THE CONVERSION OF FO INTO F420.	MtH37Rv-3262 (4E1)	0.997031	1.28878	1.22011	1.19655	1.16116	2.21885	1.6128	1.20072	0.681595	0.546831
	Rv3804c	fbpA	Secreted antigen 85-a FbpA (mycolyl transferase 85A) (fibronectin-binding protein A) (antigen 85 complex A)	Lipid metabolism	fbpA	SECRETED ANTIGEN 85-A FBPA (MYCOLYL TRANSFERASE 85A) (FIBRONECTIN-BINDING PROTEIN A) (ANTIGEN 85 COMPLEX A)	INVOLVED IN CELL WALL MYCOLOYLATION. PROTEINS OF THE ANTIGEN 85 COMPLEX ARE RESPONSIBLE FOR THE HIGH AFFINITY OF MYCOBACTERIA TO FIBRONECTIN. POSSESSES A MYCOLYLTRANSFERASE ACTIVITY REQUIRED FOR THE BIOGENESIS OF TREHALOSE DIMYCOLATE (CORD FACTOR), A DOMINANT STRUCTURE NECESSARY FOR MAINTAINING CELL WALL INTEGRITY.	MtH37Rv-3804c (11E7)	0.999675	1.0431	0.972585	1.21232	1.23745	3.87215	8.27833	4.93232	13.2779	3.17278
	Rv0407	fgd1	F420-dependent glucose-6-phosphate dehydrogenase Fgd1	Intermediate metabolism and respiration	fgd1	PROBABLE F420-DEPENDENT GLUCOSE-6-PHOSPHATE DEHYDROGENASE FGD1	CATALYZES OXIDATION OF GLUCOSE-6-PHOSPHATE TO 6-PHOSPHOGLUCONOLACTONE USING COENZYME F420 (AN *-HYDROXY-5-DEAZAFLAVIN DERIVATIVE) AS THE ELECTRON ACCEPTOR.	MtH37Rv-0407 (1E15)	0.998466	1.02981	0.874382	1.18147	1.17828	1.63384	2.91871	2.78091	1.99186	1.4616
	Rv0019c	fhaB	Conserved protein with FHA domain, FhaB	Regulatory proteins	fhaB	CONSERVED PROTEIN WITH FHA DOMAIN	SIGNAL TRANSDUCTION	MtH37Rv-0019c (1C3)	0.998725	0.801221	0.814055	0.736229	0.646245	1.89555	1.43624	1.61304	0.839543	1.48978
	Rv2882c	frr	Ribosome recycling factor Frr (ribosome releasing factor) (RRF)	Information pathways	frr	RIBOSOME RECYCLING FACTOR FRR (RIBOSOME RELEASING FACTOR) (RRF)	RESPONSIBLE FOR THE RELEASE OF RIBOSOMES FROM MESSENGER RNA AT THE TERMINATION OF PROTEIN BIOSYNTHESIS. MAY INCREASE THE EFFICIENCY OF TRANSLATION BY RECYCLING RIBOSOMES FROM ONE ROUND OF TRANSLATION TO ANOTHER.	MtH37Rv-2882c (2L2)	0.997524	0.988603	1.28483	0.956943	1.06432	4.61765	3.78271	3.93927	2.56884	2.03329
	Rv3101c	ftsX	Putative cell division protein FtsX (septation component-transport integral membrane protein ABC transporter)	Cell wall and cell processes	ftsX	PUTATIVE CELL DIVISION PROTEIN FTSX (SEPTATION COMPONENT-TRANSPORT INTEGRAL MEMBRANE PROTEIN ABC TRANSPORTER)	INVOLVED IN GROWTH (PRINCIPALLY DURING LOG PHASE CELLS). THOUGHT TO BE INVOLVED IN ACTIVE TRANSPORT OF SEPTATION COMPONENT ACROSS THE MEMBRANE. RESPONSIBLE FOR THE TRANSLOCATION OF THE SUBSTRATE ACROSS THE MEMBRANE. IS CODED IN AN OPERON ESSENTIAL FOR CELL DIVISION.	MtH37Rv-3101c (3F22)	0.993161	1.19581	1.39171	1.41956	1.47429	3.98091	2.47377	3.3689	2.42123	2.8818
	Rv2150c	ftsZ	Cell division protein FtsZ	Cell wall and cell processes	ftsZ	cell division protein FtsZ	Essential for cell division. It is thought that the intracellular concentration of FtsZ protein is critical for productive septum formation in mycobacteria.	MtH37Rv-2150c (6P19)	0.998044	0.857964	0.979898	0.778453	0.878393	1.82382	2.53403	2.05949	1.02081	2.60799
	Rv1098c	fum	Probable fumarase Fum (fumarate hydratase)	Intermediate metabolism and respiration	fum	PROBABLE FUMARASE FUM (Fumarate hydratase)	Involved in the tricarboxylic acid cycle. Catalyzes the reversible hydration of fumarate to L-malate [CATALYTIC ACTIVITY: (S)-malate = fumarate + H2O]	MtH37Rv-1098c (7I1)	0.993228	0.913798	0.959601	1.11535	1.24279	2.43126	3.4237	2.17324	1.38339	1.08946
	Rv0684	fusA1	Probable elongation factor G FusA1 (EF-G)	Information pathways	fusA1	PROBABLE ELONGATION FACTOR G FUSA1 (EF-G)	THIS PROTEIN PROMOTES THE GTP-DEPENDENT TRANSLOCATION OF THE NASCENT PROTEIN CHAIN FROM THE A-SITE TO THE P-SITE OF THE RIBOSOME.	MtH37Rv-0684 (3K14)	0.993789	1.04886	0.906047	0.971272	1.07892	2.10698	2.28579	2.3151	1.46376	2.24046
	Rv3634c	galE1	UDP-glucose 4-epimerase GalE1 (galactowaldenase) (UDP-galactose 4-epimerase) (uridine diphosphate galactose 4-epimerase) (uridine diphospho-galactose 4-epimerase)	Intermediate metabolism and respiration	galE1	UDP-GLUCOSE 4-EPIMERASE GALE1 (GALACTOWALDENASE) (UDP-GALACTOSE 4-EPIMERASE) (URIDINE DIPHOSPHATE GALACTOSE 4-EPIMERASE) (URIDINE DIPHOSPHO-GALACTOSE 4-EPIMERASE)	INVOLVED IN GALACTOFURANOSYL BIOSYNTHESIS: CONVERTS UDO-GlcP TO UDP-GalP [CATALYTIC ACTIVITY: UDP-GLUCOPYRANOSE = UDP-GALACTOPYRANOSE].	MtH37Rv-3634c (2D21)	0.995227	0.966173	0.947605	0.842603	0.981226	2.83337	2.33943	2.5423	1.78908	1.38605
	Rv0993	galU	UTP--glucose-1-phosphate uridylyltransferase GalU (UDP-glucose pyrophosphorylase) (UDPGP) (alpha-D-glucosyl-1-phosphate uridylyltransferase) (uridine diphosphoglucose pyrophosphorylase)	Intermediate metabolism and respiration	galU	PROBABLE UTP--GLUCOSE-1-PHOSPHATE URIDYLYLTRANSFERASE GALU (UDP-GLUCOSE PYROPHOSPHORYLASE) (UDPGP) (ALPHA-D-GLUCOSYL-1-PHOSPHATE URIDYLYLTRANSFERASE) (URIDINE DIPHOSPHOGLUCOSE PYROPHOSPHORYLASE)	MAY PLAY A ROLE IN STATIONARY PHASE SURVIVAL [CATALYTIC ACTIVITY: UTP + alpha-D-glucose 1-phosphate = diphosphate + UDP-glucose].	MtH37Rv-0993 (5G3)	0.999703	0.894927	1.16515	0.936254	1.06083	1.95983	2.33934	0.828517	0.686845	0.578063
	Rv1436	gap	Probable glyceraldehyde 3-phosphate dehydrogenase Gap (GAPDH)	Intermediate metabolism and respiration	gap	PROBABLE GLYCERALDEHYDE 3-PHOSPHATE DEHYDROGENASE GAP (GAPDH)	INVOLVED IN SECOND PHASE OF GLYCOLYSIS (FIRST STEP) [CATALYTIC ACTIVITY: D-GLYCERALDEHYDE 3-PHOSPHATE + PHOSPHATE + NAD(+) = 3-PHOSPHO-D-GLYCEROYL PHOSPHATE + NADH.]	MtH37Rv-1436 (5I7)	0.996318	1.26852	1.2462	1.41455	2.15653	8.22815	11.548	6.99188	2.76792	2.00451
	Rv3009c	gatB	Probable glutamyl-tRNA(GLN) amidotransferase (subunit B) GatB (Glu-ADT subunit B)	Information pathways	gatB	PROBABLE GLUTAMYL-TRNA(GLN) AMIDOTRANSFERASE (SUBUNIT B) GATB (Glu-ADT SUBUNIT B)	COMPONENT OF THE TRANSLATIONAL APPARATUS. FURNISHES A MEANS FOR FORMATION OF CORRECTLY CHARGED GLN-TRNA(GLN) THROUGH THE TRANSAMIDATION OF MISACYLATED GLU- TRNA(GLN) IN ORGANISMS WHICH LACK GLUTAMINYL-TRNA SYNTHETASE. THE REACTION TAKES PLACE IN THE PRESENCE OF GLUTAMINE AND ATP THROUGH AN ACTIVATED GAMMA-PHOSPHO-GLU-TRNA(GLN) [CATALYTIC ACTIVITY: ATP + L-GLUTAMYL-TRNA(GLN) + L-GLUTAMINE = ADP + …	MtH37Rv-3009c (3C14)	0.992501	0.940469	1.0558	1.32843	1.38556	2.32349	3.66668	3.46778	2.6187	2.0118
	Rv1826	gcvH	Probable glycine cleavage system H protein GcvH	Intermediate metabolism and respiration	gcvH	PROBABLE GLYCINE CLEAVAGE SYSTEM H PROTEIN GCVH	THE GLYCINE CLEAVAGE SYSTEM CATALYSES THE DEGRADATION OF GLYCINE. THE H PROTEIN SHUTTLES THE METHYLAMINE GROUP OF GLYCINE FROM THE P PROTEIN TO THE T PROTEIN	MtH37Rv-1826 (7J17)	0.991209	1.12444	1.25824	0.891645	1.10962	2.22007	3.87764	2.29493	2.19894	1.23717
	Rv2211c	gcvT	Probable aminomethyltransferase GcvT (glycine cleavage system T protein)	Intermediate metabolism and respiration	gcvT	Probable aminomethyltransferase GcvT (Glycine cleavage system T protein)	The glycine cleavage system catalyzes the degradation of glycine [CATALYTIC ACTIVITY: (6S)-tetrahydrofolate + S-aminomethyldihydrolipoylprotein = (6R)-5,10-methylenetetrahydrofolate + NH3 + dihydrolipoylprotein].	MtH37Rv-2211c (5I15)	0.997299	1.02489	1.19172	1.12503	1.15658	2.45996	4.26541	2.74295	0.91173	1.24924
	Rv2476c	gdh	Probable NAD-dependent glutamate dehydrogenase Gdh (NAD-Gdh) (NAD-dependent glutamic dehydrogenase)	Intermediate metabolism and respiration	gdh	PROBABLE NAD-DEPENDENT GLUTAMATE DEHYDROGENASE GDH (NAD-GDH) (NAD-DEPENDENT GLUTAMIC DEHYDROGENASE)	CATABOLIC GLUTDH INVOLVED IN THE UTILIZATION OF GLUTAMATE AND OTHER AMINO ACIDS OF THE GLUTAMATE FAMILY. GENERATES 2-OXOGLUTARATE FROM L-GLUTAMATE [CATALYTIC ACTIVITY: L-GLUTAMATE + H(2)O + NAD(+) = 2-OXOGLUTARATE + NH(3) + NADH].	MtH37Rv-2476c (6H14)	0.995011	0.855918	1.14201	1.09112	1.50205	5.66475	7.61459	4.93837	3.10466	1.67601
	Rv1837c	glcB	Malate synthase G GlcB	Intermediate metabolism and respiration	glcB	PROBABLE MALATE SYNTHASE G GLCB	INVOLVED IN GLYOXYLATE BYPASS (SECOND STEP), AN ALTERNATIVE TO THE TRICARBOXYLIC ACID CYCLE [CATALYTIC ACTIVITY: L-MALATE + CoA = ACETYL-CoA + H(2)O + GLYOXYLATE]	MtH37Rv-1837c (7K18)	0.998926	1.15047	1.44493	1.02118	1.14945	1.87799	2.58315	2.82224	0.870437	1.74313
	Rv3782	glfT1	UDP-galactofuranosyl transferase GlfT1	Cell wall and cell processes	glfT1	Galactofuranosyl transferase	Transfers galactofuranose in the initiation of cell wall galactan synthesis	MtH37Rv-3782 (3C11)	0.99758	1.03511	1.06196	0.8927	1.15981	3.72254	4.06801	3.40468	1.8147	3.54747
	Rv1213	glgC	Glucose-1-phosphate adenylyltransferase GlgC (ADP-glucose synthase) (ADP-glucose pyrophosphorylase)	Intermediate metabolism and respiration	glgC	PROBABLE GLUCOSE-1-PHOSPHATE ADENYLYLTRANSFERASE GLGC (ADP-glucose synthase) (ADP-glucose pyrophosphorylase)	INVOLVED IN GLYCOGEN BIOSYNTHESIS (FIRST STEP) [CATALYTIC ACTIVITY:ATP + ALPHA-D-GLUCOSE 1-PHOSPHATE = DIPHOSPHATE + ADP-GLUCOSE].	MtH37Rv-1213 (7H15)	0.994698	1.14051	1.40829	2.36327	1.76359	1.96242	2.81825	2.70511	1.44258	2.58692
	Rv1328	glgP	Probable glycogen phosphorylase GlgP	Intermediate metabolism and respiration	glgP	PROBABLE GLYCOGEN PHOSPHORYLASE GLGP	PHOSPHORYLASE IS AN IMPORTANT ALLOSTERIC ENZYME IN CARBOHYDRATE METABOLISM. ENZYMES FROM DIFFERENT SOURCES DIFFER IN THEIR REGULATORY MECHANISMS AND IN THEIR NATURAL SUBSTRATES. HOWEVER, ALL KNOWN PHOSPHORYLASES SHARE CATALYTIC AND STRUCTURAL PROPERTIES [CATALYTIC ACTIVITY: {(1,4)-ALPHA-D-GLUCOSYL}(N) + PHOSPHATE = {(1,4)-ALPHA-D-GLUCOSYL}(N-1) + ALPHA-D-GLUCOSE 1-PHOSPHATE].	MtH37Rv-1328 (7D20)	0.989733	0.987723	0.885539	1.12846	1.31071	1.71132	3.86053	3.30063	1.79882	1.61559
	Rv2860c	glnA4	Probable glutamine synthetase GlnA4 (glutamine synthase) (GS-II)	Intermediate metabolism and respiration	glnA4	PROBABLE GLUTAMINE SYNTHETASE GLNA4 (GLUTAMINE SYNTHASE) (GS-II)	INVOLVED IN GLUTAMINE BIOSYNTHESIS [CATALYTIC ACTIVITY: ATP + L-GLUTAMATE + NH(3) = ADP + GLUTAMINE + ORTHOPHOSPHATE].	MtH37Rv-2860c (2H12)	0.998886	1.19829	1.36279	1.21862	1.15649	1.76663	1.75069	1.74085	1.13941	1.00055
	Rv2221c	glnE	Glutamate-ammonia-ligase adenylyltransferase GlnE (glutamine-synthetase adenylyltransferase)	Intermediate metabolism and respiration	glnE	GLUTAMATE-AMMONIA-LIGASE ADENYLYLTRANSFERASE GLNE (Glutamine-synthetase adenylyltransferase)	REGULATORY PROTEIN INVOLVED IN THE REGULATION OF GLUTAMINE SYNTHETASE ACTIVITY. ADENYLYLATION AND DEADENYLYLATION OF GLUTAMINE SYNTHETASE. POSSIBLY REGULATES GLNB|Rv2919c [CATALYTIC ACTIVITY: ATP + [L-GLUTAMATE:AMMONIA LIGASE (ADP-FORMING)] = PYROPHOSPHATE + ADENYLYL-[L-GLUTAMATE:AMMONIA LIGASE (ADP-FORMING)]].	MtH37Rv-2221c (5I16)	0.989941	1.04774	0.763928	1.4212	1.46769	1.76458	2.61211	2.59699	2.23274	2.67728
	Rv2564	glnQ	Probable glutamine-transport ATP-binding protein ABC transporter GlnQ	Cell wall and cell processes	glnQ	PROBABLE GLUTAMINE-TRANSPORT ATP-BINDING PROTEIN ABC TRANSPORTER GLNQ	THOUGHT TO BE INVOLVED IN ACTIVE TRANSPORT OF GLUTAMINE ACROSS THE MEMBRANE (IMPORT). RESPONSIBLE FOR THE TRANSLOCATION OF THE SUBSTRATE ACROSS THE MEMBRANE.	MtH37Rv-2564 (8N23)	0.991046	1.04262	1.01072	1.37751	1.79971	5.69772	6.44123	6.21255	3.22571	2.00853
	Rv3302c	glpD2	Probable glycerol-3-phosphate dehydrogenase GlpD2	Intermediate metabolism and respiration	glpD2	PROBABLE GLYCEROL-3-PHOSPHATE DEHYDROGENASE GLPD2	INVOLVED IN AEROBIC RESPIRATION AND OXIDATION OF GLYCEROL. REDUCES AN ACCEPTOR AND GENERATES GLYCERONE PHOSPHATE FROM Sn-GLYCEROL 3-PHOSPHATE. POSSIBLY PLAY A ROLE IN METABOLISM OF RIBOFLAVIN, FAD,FMN [CATALYTIC ACTIVITY: SN-GLYCEROL 3-PHOSPHATE + ACCEPTOR = GLYCERONE PHOSPHATE + REDUCED ACCEPTOR].	MtH37Rv-3302c (4D5)	0.999525	0.915936	1.01114	0.859917	1.04421	2.63669	2.94887	1.86217	1.20166	1.19843
	Rv3696c	glpK	Probable glycerol kinase GlpK (ATP:glycerol 3-phosphotransferase) (glycerokinase) (GK)	Intermediate metabolism and respiration	glpK	PROBABLE GLYCEROL KINASE GLPK (ATP:GLYCEROL 3-PHOSPHOTRANSFERASE)(GLYCEROKINASE) (GK)	ACTS IN RATE-LIMITING STEP IN GLYCEROL UTILIZATION. KEY ENZYME IN THE REGULATION OF GLYCEROL UPTAKE AND METABOLISM [CATALYTIC ACTIVITY: ATP + GLYCEROL = ADP + GLYCEROL 3-PHOSPHATE].	MtH37Rv-3696c (3B3)	0.993197	0.996502	1.07784	0.994683	0.964552	2.58757	2.16303	3.12101	3.71113	1.87195
	Rv0896	gltA2	Probable citrate synthase I GltA2	Intermediate metabolism and respiration	gltA2	PROBABLE CITRATE SYNTHASE I GLTA2	INVOLVED IN TRICARBOXYLIC ACID CYCLE (KREBS CYCLE) [CATALYTIC ACTIVITY: Citrate + CoA = acetyl-CoA + H2O + oxaloacetate].	MtH37Rv-0896 (4L7)	0.998555	1.17055	1.32892	1.49357	2.22634	5.09357	17.9726	9.972	5.01688	4.79291
	Rv2992c	gltS	Glutamyl-tRNA synthetase GltS (glutamate--tRNA ligase) (glutamyl-tRNA synthase) (GLURS)	Information pathways	gltS	PROBABLE GLUTAMYL-TRNA SYNTHETASE GLTS (GLUTAMATE--TRNA LIGASE) (GLUTAMYL-TRNA SYNTHASE) (GLURS)	INVOLVED IN TRANSLATION MECHANISMS [CATALYTIC ACTIVITY: ATP + L-GLUTAMATE + TRNA(GLU) = AMP + DIPHOSPHATE + L-GLUTAMYL-TRNA(GLU)].	MtH37Rv-2992c (2N12)	0.991896	0.906548	0.930302	1.0368	1.11357	2.31711	2.29729	2.26083	1.21839	1.12233
	Rv1511	gmdA	GDP-D-mannose dehydratase GmdA (GDP-mannose 4,6 dehydratase) (GMD)	Intermediate metabolism and respiration	gmdA	GDP-D-mannose dehydratase gmdA (GDP-mannose 4,6 dehydratase) (GMD)	unknown, probably involved in nucleotide-sugar metabolism	MtH37Rv-1511 (10D20)	0.981936	0.826102	0.999132	1.02569	0.948822	2.83688	1.9733	2.33233	1.32781	1.38331
	Rv0113	gmhA	Probable sedoheptulose-7-phosphate isomerase GmhA (phosphoheptose isomerase)	Cell wall and cell processes	gmhA	PROBABLE SEDOHEPTULOSE-7-PHOSPHATE ISOMERASE GMHA (PHOSPHOHEPTOSE ISOMERASE)	INVOLVED IN BIOSYNTHESIS OF NUCLEOTIDE-ACTIVATED GLYCERO-MANNO-HEPTOSE: SYNTHESIS OF GLYCEROMANNOHEPTOSE 7-PHOSPHATE (INNER CORE LIPOPOLYSACCHARIDE BIOSYNTHESIS) [CATALYTIC ACTIVITY: D-SEDOHEPTULOSE 7-PHOSPHATE = D-GLYCERO-ALPHA,BETA-D-MANNO-HEPTOSE 7-PHOSPHATE].	MtH37Rv-0113 (1K2)	0.995771	1.15306	1.18616	1.03312	1.09554	2.22352	1.43669	2.72985	1.62779	3.728
	Rv1389	gmk	Probable guanylate kinase Gmk	Intermediate metabolism and respiration	gmk	PROBABLE GUANYLATE KINASE GMK	ESSENTIAL FOR RECYCLING GMP AND INDIRECTLY, CGMP [CATALYTIC ACTIVITY: ATP + GMP = ADP + GDP]	MtH37Rv-1389 (5P2)	0.999297	0.961382	1.22205	0.994454	1.0719	3.42584	3.74453	5.06081	3.4922	3.199
	Rv2419c	gpgP	Glucosyl-3-phosphoglycerate phosphatase GpgP	Intermediate metabolism and respiration	Rv2419c	PROBABLE PHOSPHOGLYCERATE MUTASE (PHOSPHOGLYCEROMUTASE)	INVOLVED IN GLYCOLYSIS [CATALYTIC ACTIVITY: 2-PHOSPHOGLYCERATE + 2,3-DIPHOSPHOGLYCERATE = 3-PHOSPHOGLYCERATE + 2,3-DIPHOSPHOGLYCERATE].	MtH37Rv-2419c (6E9)	0.976096	0.96807	1.00379	0.842741	0.932055	2.76226	2.90623	2.74473	1.3533	2.60174
	Rv1208	gpgS	Probable glucosyl-3-phosphoglycerate synthase GpgS	Intermediate metabolism and respiration	gpgS	PROBABLE GLUCOSYL-3-PHOSPHOGLYCERATE SYNTHASE GPGS	GLUCOSYLGLYCERATE BIOSYNTHESIS [CATALYTIC ACTIVITY: NDP-GLUCOSE + 3-PHOSPHOGLYCERATE = GLUCOSYL-3-PHSOPHOGLYCERATE + NDP]	MtH37Rv-1208 (7E15)	0.997522	0.993382	0.906455	1.10148	1.31513	1.66971	2.19659	2.13198	1.8171	1.45951
	Rv0006	gyrA	DNA gyrase (subunit A) GyrA (DNA topoisomerase (ATP-hydrolysing)) (DNA topoisomerase II) (type II DNA topoisomerase)	Information pathways	gyrA	DNA GYRASE (SUBUNIT A) GYRA (DNA TOPOISOMERASE (ATP-HYDROLYSING)) (DNA TOPOISOMERASE II) (TYPE II DNA TOPOISOMERASE)	DNA GYRASE NEGATIVELY SUPERCOILS CLOSED CIRCULAR DOUBLE-STRANDED DNA IN AN ATP-DEPENDENT MANNER AND ALSO CATALYZES THE INTERCONVERSION OF OTHER TOPOLOGICAL ISOMERS OF DOUBLE-STRANDED DNA RINGS, INCLUDING CATENANES AND KNOTTED RINGS [CATALYTIC ACTIVITY: ATP-dependent breakage, passage and rejoining of double-stranded DNA].	MtH37Rv-0006 (1F1)	0.991197	1.03797	1.05404	0.914888	0.890396	2.00768	2.97812	2.65999	1.50588	2.47594
	Rv0636	hadB	(3R)-hydroxyacyl-ACP dehydratase subunit HadB	Intermediate metabolism and respiration	hadB	(3R)-HYDROXYACYL-ACP DEHYDRATASE SUBUNIT HADB	INVOLVED IN FATTY ACID SYNTHESIS TYPE II (FAS-II)	MtH37Rv-0636 (9O21)	0.99719	1.05208	1.28508	1.02022	1.19884	2.66849	3.39682	3.8893	1.64687	2.46896
	Rv0637	hadC	(3R)-hydroxyacyl-ACP dehydratase subunit HadC	Intermediate metabolism and respiration	hadC	(3R)-HYDROXYACYL-ACP DEHYDRATASE SUBUNIT HADC	INVOLVED IN FATTY ACID SYNTHESIS TYPE II (FAS-II)	MtH37Rv-0637 (9P21)	0.970292	0.869136	0.686506	0.885528	0.822012	3.17775	4.06363	4.90094	2.46995	2.70075
	Rv0512	hemB	Probable delta-aminolevulinic acid dehydratase HemB (porphobilinogen synthase) (ALAD) (ALADH)	Intermediate metabolism and respiration	hemB	PROBABLE DELTA-AMINOLEVULINIC ACID DEHYDRATASE HEMB (PORPHOBILINOGEN SYNTHASE) (ALAD) (ALADH)	INVOLVED IN PORPHYRIN AND HEME BIOSYNTHESIS (AT THE SECOND STEP) [CATALYTIC ACTIVITY: 2 5-aminolevulinate = porphobilinogen + 2 H2O].	MtH37Rv-0512 (4P13)	0.996012	1.07557	1.01641	0.9329	0.951501	1.73895	1.53929	1.39219	1.71562	1.07061
	Rv0510	hemC	Probable porphobilinogen deaminase HemC (PBG) (hydroxymethylbilane synthase) (HMBS) (pre-uroporphyrinogen synthase)	Intermediate metabolism and respiration	hemC	PROBABLE PORPHOBILINOGEN DEAMINASE HEMC (PBG) (HYDROXYMETHYLBILANE SYNTHASE) (HMBS) (PRE-UROPORPHYRINOGEN SYNTHASE)	INVOLVED IN PORPHYRIN BIOSYNTHESIS BY THE C5 PATHWAY (AT THE FOURTH STEP). TETRAPOLYMERIZATION OF THE MONOPYRROLE PBG INTO THE HYDROXYMETHYLBILANE PREUROPORPHYRINOGEN IN SEVERAL DISCRETE STEPS [CATALYTIC ACTIVITY: 4 porphobilinogen + H2O = hydroxymethylbilane + 4 NH3].	MtH37Rv-0510 (4O13)	0.9995	1.03189	0.925854	0.870433	0.935952	3.22268	2.22361	1.48878	1.39555	2.10474
	Rv0524	hemL	Probable glutamate-1-semialdehyde 2,1-aminomutase HemL (GSA) (glutamate-1-semialdehyde aminotransferase) (GSA-at)	Intermediate metabolism and respiration	hemL	PROBABLE GLUTAMATE-1-SEMIALDEHYDE 2,1-AMINOMUTASE HEML (GSA) (GLUTAMATE-1-SEMIALDEHYDE AMINOTRANSFERASE) (GSA-AT)	INVOLVED IN PORPHYRIN BIOSYNTHESIS BY THE C5 PATHWAY (AT THE SECOND STEP) [CATALYTIC ACTIVITY: (S)-4-amino-5-oxopentanoate = 5-aminolevulinate].	MtH37Rv-0524 (9M16)	0.997028	0.921359	1.24916	1.5186	1.26757	2.52739	1.89272	1.75926	1.36151	0.951387
	Rv2725c	hflX	Probable GTP-binding protein HflX	Intermediate metabolism and respiration	hflX	PROBABLE GTP-BINDING PROTEIN HFLX	POSSIBLY A PUTATIVE GTPase, MODULATING ACTIVITY OF HFLK AND HFLC PROTEINS.	MtH37Rv-2725c (1N24)	0.997797	0.844305	0.875602	1.77474	2.50349	1.97601	2.50532	5.83547	3.07015	4.58894
	Rv3772	hisC2	Probable histidinol-phosphate aminotransferase HisC2 (imidazole acetol-phosphate transaminase) (imidazolylacetolphosphate aminotransferase)	Intermediate metabolism and respiration	hisC2	PROBABLE HISTIDINOL-PHOSPHATE AMINOTRANSFERASE HISC2 (IMIDAZOLE ACETOL-PHOSPHATE TRANSAMINASE) (IMIDAZOLYLACETOLPHOSPHATE AMINOTRANSFERASE)	INVOLVED IN HISTIDINE BIOSYNTHETIC PATHWAY (AT THE EIGHTH STEP) [CATALYTIC ACTIVITY: L-HISTIDINOL-PHOSPHATE + 2-OXOGLUTARATE = 3-(IMIDAZOL-4-YL)-2-OXOPROPYL PHOSPHATE + GLUTAMATE].	MtH37Rv-3772 (3B10)	0.989379	1.13764	1.34821	1.13081	1.22975	1.70853	1.14328	1.03007	1.27876	0.917326
	Rv3852	hns	Possible histone-like protein Hns	Information pathways	hns	POSSIBLE HISTONE-LIKE PROTEIN HNS	FUNCTION UNKNOWN	MtH37Rv-3852 (8G5)	0.986041	0.988029	1.02757	0.748103	1.08178	4.16888	2.88678	1.76411	0.811254	2.20305
	Rv2299c	htpG	Probable chaperone protein HtpG (heat shock protein) (HSP90 family protein) (high temperature protein G)	Virulence, detox and adaptation	htpG	PROBABLE CHAPERONE PROTEIN HTPG (HEAT SHOCK PROTEIN) (HSP90 FAMILY PROTEIN) (HIGH TEMPERATURE PROTEIN G)	MOLECULAR CHAPERONE INVOLVED IN PROTEIN FOLDING. HAS ATPASE ACTIVITY.	MtH37Rv-2299c (5P22)	0.997898	1.26648	1.4368	1.45997	1.73023	5.43598	5.1136	6.10116	2.52103	2.03273
	Rv2986c	hupB	DNA-binding protein HU homolog HupB (histone-like protein) (HLP) (21-kDa laminin-2-binding protein)	Information pathways	hupB	PROBABLE DNA-BINDING PROTEIN HU HOMOLOG HUPB (HISTONE-LIKE PROTEIN) (HLP) (21-KDA LAMININ-2-BINDING PROTEIN)	THIS PROTEIN BELONGS TO THE HISTONE LIKE FAMILY OF PROKARYOTIC DNA-BINDING PROTEINS WHICH ARE CAPABLE OF WRAPPING DNA TO STABILIZE IT, AND PREVENT ITS DENATURATION UNDER EXTREME ENVIRONMENTAL CONDITIONS.	MtH37Rv-2986c (10P2)	0.969141	0.952897	0.933166	0.644291	0.950392	5.20924	5.86225	12.8859	1.24361	4.12783
	Rv3339c	icd1	Probable isocitrate dehydrogenase [NADP] Icd1 (oxalosuccinate decarboxylase) (IDH) (NADP+-specific ICDH) (IDP)	Intermediate metabolism and respiration	icd1	PROBABLE ISOCITRATE DEHYDROGENASE [NADP] ICD1 (OXALOSUCCINATE DECARBOXYLASE) (IDH) (NADP+-SPECIFIC ICDH) (IDP)	INVOLVED IN THE KREBS CYCLE [CATALYTIC ACTIVITY: ISOCITRATE + NADP(+) = 2-OXOGLUTARATE + CO(2) + NADPH].	MtH37Rv-3339c (4G8)	0.990194	0.990016	1.4149	1.84929	2.01858	3.95889	2.73905	4.28042	2.21132	3.53117
	Rv0066c	icd2	Probable isocitrate dehydrogenase [NADP] Icd2 (oxalosuccinate decarboxylase) (IDH) (NADP+-specific ICDH) (IDP)	Intermediate metabolism and respiration	icd2	PROBABLE ISOCITRATE DEHYDROGENASE [NADP] ICD2 (OXALOSUCCINATE DECARBOXYLASE) (IDH) (NADP+-SPECIFIC ICDH) (IDP)	INVOLVED IN THE KREBS CYCLE [CATALYTIC ACTIVITY: Isocitrate + NADP+ = 2-OXOGLUTARATE + CO(2) + NADPH].	MtH37Rv-0066c (1B9)	0.990342	1.25466	1.34566	1.45038	2.78113	2.7564	2.98877	2.08183	1.81968	1.3881
	Rv1559	ilvA	Probable threonine dehydratase IlvA	Intermediate metabolism and respiration	ilvA	Probable threonine dehydratase ilvA	INVOLVED IN ISOLEUCINE BIOSYNTHESIS (FIRST STEP). CATALYZES THE FORMATION OF ALPHA-KETOBUTYRATE FROM THREONINE IN A TWO STEP REACTION. THE FIRST STEP IS A DEHYDRATION OF THREONINE, FOLLOWED BY REHYDRATION AND LIBERATION OF AMMONIA [CATALYTIC ACTIVITY: L-THREONINE + H(2)O = 2-OXOBUTANOATE + NH(3) + H(2)O].	MtH37Rv-1559 (5E17)	0.98958	1.16766	1.06307	1.42904	1.75888	2.83408	4.85712	3.74646	3.95044	2.96532
	Rv3001c	ilvC	Probable KETOL-acid reductoisomerase IlvC (acetohydroxy-acid isomeroreductase) (alpha-keto-beta-hydroxylacil reductoisomerase)	Intermediate metabolism and respiration	ilvC	PROBABLE KETOL-ACID REDUCTOISOMERASE ILVC (Acetohydroxy-acid isomeroreductase) (Alpha-keto-beta-hydroxylacil reductoisomerase)	INVOLVED IN VALINE AND ISOLEUCINE BIOSYNTHESIS (AT THE SECOND STEP) [CATALYTIC ACTIVITY: (R)-2,3-DIHYDROXY-3-METHYLBUTANOATE + NADP(+) = (S)-2-HYDROXY-2-METHYL-3-OXOBUTANOATE + NADPH].	MtH37Rv-3001c (3D13)	0.994796	1.00413	0.988656	1.04719	1.17343	2.57688	6.7733	10.2905	7.03627	5.62867
	Rv2210c	ilvE	Branched-chain amino acid transaminase IlvE	Intermediate metabolism and respiration	ilvE	PROBABLE BRANCHED-CHAIN AMINO ACID TRANSAMINASE ILVE	THOUGHT TO CATALYZE THE FIRST REACTION IN THE CATABOLISM OF THE ESSENTIAL BRANCHED CHAIN AMINO ACIDS LEUCINE, ISOLEUCINE, AND VALINE [CATALYTIC ACTIVITY: L-leucine + 2-oxoglutarate = 4-methyl-2-oxopentanoate + L-glutamate].	MtH37Rv-2210c (5P14)	0.999424	1.00654	1.13871	1.02901	1.15068	2.01651	2.11008	1.46259	1.18679	1.97566
	Rv3002c	ilvN	Probable acetolactate synthase (small subunit) IlvN (acetohydroxy-acid synthase) (AHAS) (ALS)	Intermediate metabolism and respiration	ilvN	PROBABLE ACETOLACTATE SYNTHASE (SMALL SUBUNIT) ILVN (ACETOHYDROXY-ACID SYNTHASE) (AHAS) (ALS)	INVOLVED IN VALINE AND ISOLEUCINE BIOSYNTHESIS (AT THE FIRST STEP) [CATALYTIC ACTIVITY: 2-ACETOLACTATE + CO(2) = 2-PYRUVATE].	MtH37Rv-3002c (3E13)	0.999119	1.03705	1.01352	0.891545	1.05969	2.24994	2.35807	3.92911	3.30738	3.47124
	Rv3509c	ilvX	Probable acetohydroxyacid synthase IlvX (acetolactate synthase)	Intermediate metabolism and respiration	ilvX	PROBABLE ACETOHYDROXYACID SYNTHASE ILVX (ACETOLACTATE SYNTHASE)	COULD BE INVOLVED IN VALINE AND ISOLEUCINE BIOSYNTHESIS (AT THE FIRST STEP) [CATALYTIC ACTIVITY: 2-ACETOLACTATE + CO(2) = 2 PYRUVATE].	MtH37Rv-3509c (4C22)	0.994704	0.920404	1.02366	1.01235	1.13676	2.05079	3.6218	1.89735	1.19066	1.50269
	Rv0342	iniA	Isoniazid inductible gene protein IniA	Cell wall and cell processes	iniA	ISONIAZID INDUCTIBLE GENE PROTEIN INIA	UNKNOWN	MtH37Rv-0342 (2L21)	0.997368	0.922588	0.913678	0.734934	0.845972	3.64016	0.826936	1.50073	1.11257	10.9449
	Rv0341	iniB	Isoniazid inductible gene protein IniB	Cell wall and cell processes	iniB	ISONIAZID INDUCTIBLE GENE PROTEIN INIB	UNKNOWN	MtH37Rv-0341 (2K21)	0.997168	0.89997	0.741838	0.838389	1.06127	3.82583	0.659127	1.68175	2.70286	14.3136
	Rv0343	iniC	Isoniazid inductible gene protein IniC	Cell wall and cell processes	iniC	ISONIAZID INDUCTIBLE GENE PROTEIN INIC	UNKNOWN	MtH37Rv-0343 (2M21)	0.994125	0.82503	0.816979	0.666416	0.679706	1.5644	0.607964	0.699661	0.609265	1.04599
	Rv2965c	kdtB	Probable phosphopantetheine adenylyltransferase KdtB (pantetheine- phosphate adenylyltransferase) (PPAT) (dephospho-CoA pyrophosphorylase)	Cell wall and cell processes	kdtB	PROBABLE PHOSPHOPANTETHEINE ADENYLYLTRANSFERASE KDTB (PANTETHEINE- PHOSPHATE ADENYLYLTRANSFERASE) (PPAT) (DEPHOSPHO-CoA PYROPHOSPHORYLASE)	INVOLVED IN THE COENZYME A (CoA) BIOSYNTHESIS (AT THE FOURTH STEP). REVERSIBLY TRANSFERS AN ADENYLYL GROUP FROM ATP TO 4'-PHOSPHOPANTETHEINE, YIELDING DEPHOSPHO-CoA (DPCOA) AND PYROPHOSPHATE [CATALYTIC ACTIVITY: ATP + PANTETHEINE 4'-PHOSPHATE = DIPHOSPHATE + DEPHOSPHO-CoA].	MtH37Rv-2965c (2O9)	0.990938	1.44662	1.23234	0.897358	1.02985	1.7416	1.45923	1.2688	1.03719	1.00387
	Rv3476c	kgtP	Probable dicarboxylic acid transport integral membrane protein KgtP (dicarboxylate transporter)	Cell wall and cell processes	kgtP	PROBABLE DICARBOXYLIC ACID TRANSPORT INTEGRAL MEMBRANE PROTEIN KGTP (DICARBOXYLATE TRANSPORTER)	INVOLVED IN ACTIVE TRANSPORT OF DICARBOXYLIC ACID ACROSS THE MEMBRANE. RESPONSIBLE FOR THE TRANSLOCATION OF THE SUBSTRATE ACROSS THE MEMBRANE.	MtH37Rv-3476c (4G19)	0.996205	0.959539	1.1798	2.09788	1.85173	3.3707	5.23048	2.63933	2.51909	2.18171
	Rv2995c	leuB	Probable 3-isopropylmalate dehydrogenase LeuB (beta-IPM dehydrogenase) (IMDH) (3-IPM-DH)	Intermediate metabolism and respiration	leuB	PROBABLE 3-ISOPROPYLMALATE DEHYDROGENASE LEUB (BETA-IPM DEHYDROGENASE) (IMDH) (3-IPM-DH)	INVOLVED IN LEUCINE BIOSYNTHESIS (AT THE THIRD STEP) [CATALYTIC ACTIVITY: 3-CARBOXY-2-HYDROXY-4-METHYLPENTANOATE + NAD(+) = 3-CARBOXY-4-METHYL-2-OXOPENTANOATE + NADH (THE PRODUCT DECARBOXYLATES TO 4-METHYL-2-OXOPENTANOATE)].	MtH37Rv-2995c (10J3)	0.983843	1.10261	1.42895	1.75112	1.7115	2.39233	4.09659	2.4095	2.83788	1.96739
	Rv1614	lgt	Possible prolipoprotein diacylglyceryl transferases Lgt	Cell wall and cell processes	lgt	Possible prolipoprotein diacylglyceryl transferases Lgt	prolipoprotein modification	MtH37Rv-1614 (5E22)	0.997831	0.935812	1.01038	1.57824	2.35675	8.22317	8.61432	4.35329	1.50378	0.824391
	Rv0220	lipC	Probable esterase LipC	Intermediate metabolism and respiration	lipC	PROBABLE ESTERASE LIPC	FUNCTION UNKNOWN; LIPOLYTIC ENZYME PROBABLY INVOLVED IN CELLULAR METABOLISM.	MtH37Rv-0220 (1I10)	0.990837	0.919082	1.16117	0.98949	0.951931	2.10057	3.42326	3.41028	3.32116	1.30347
	Rv1923	lipD	Probable lipase LipD	Intermediate metabolism and respiration	lipD	PROBABLE LIPASE LIPD	FUNCTION UNKNOWN; LIPOLYTIC ENZYME PROBABLY INVOLVED IN CELLULAR METABOLISM	MtH37Rv-1923 (6L2)	0.984991	1.19008	1.09502	1.35012	2.05603	3.02991	3.69044	3.6903	2.27285	1.51268
	Rv1497	lipL	Probable esterase LipL	Intermediate metabolism and respiration	lipL	PROBABLE ESTERASE LIPL	FUNCTION UNKNOWN, BUT SUPPOSED INVOLVEMENT IN LIPID METABOLISM	MtH37Rv-1497 (5M12)	0.996225	1.00436	1.26802	0.895508	0.82938	1.8071	1.34051	0.657591	0.339225	0.656161
	Rv2970c	lipN	Probable lipase/esterase LipN	Intermediate metabolism and respiration	lipN	PROBABLE LIPASE/ESTERASE LIPN	FUNCTION UNKNOWN; LIPOLYTIC ENZYME INVOLVED IN CELLULAR METABOLISM.	MtH37Rv-2970c (2L10)	0.99145	0.885565	1.04502	0.820235	0.902624	1.89065	3.05179	2.28514	2.11541	2.47484
	Rv0462	lpdC	Dihydrolipoamide dehydrogenase LpdC (lipoamide reductase (NADH)) (lipoyl dehydrogenase) (dihydrolipoyl dehydrogenase) (diaphorase)	Intermediate metabolism and respiration	lpdC	DIHYDROLIPOAMIDE DEHYDROGENASE LPD (LIPOAMIDE REDUCTASE (NADH)) (LIPOYL DEHYDROGENASE) (DIHYDROLIPOYL DEHYDROGENASE) (DIAPHORASE)	INVOLVED IN ENERGY METABOLISM. LIPOAMIDE DEHYDROGENASE IS A COMPONENT OF THE ALPHA-KETOACID DEHYDROGENASE COMPLEX [CATALYTIC ACTIVITY: DIHYDROLIPOAMIDE + NAD(+) = LIPOAMIDE + NADH]	MtH37Rv-0462 (1H20)	0.986833	0.875722	1.13537	1.02732	1.04145	2.44089	2.89794	2.67338	1.29355	1.39013
	Rv3576	lppH	Possible conserved lipoprotein LppH	Cell wall and cell processes	lppH	POSSIBLE CONSERVED LIPOPROTEIN LPPH	UNKNOWN	MtH37Rv-3576 (2C16)	0.990484	1.0478	0.979675	1.49914	1.94797	2.0043	0.980025	1.25369	0.561859	1.1269
	Rv2080	lppJ	Lipoprotein LppJ	Cell wall and cell processes	lppJ	Possible lipoprotein lppJ	UNKNOWN	MtH37Rv-2080 (6N8)	0.9934	1.32242	1.11524	2.3059	2.37998	3.69848	3.67729	3.81514	4.55798	4.01158
	Rv2171	lppM	Probable conserved lipoprotein LppM	Cell wall and cell processes	lppM	Probable conserved lipoprotein lppM	UNKNOWN	MtH37Rv-2171 (6I22)	0.996638	1.21274	1.03981	1.00291	1.17991	3.75888	2.43844	2.69038	0.868792	1.49846
	Rv2290	lppO	Probable conserved lipoprotein LppO	Cell wall and cell processes	lppO	Probable conserved lipoprotein lppO	UNKNOWN	MtH37Rv-2290 (5I22)	0.999039	0.820072	1.10846	1.05655	1.08687	1.74839	2.04887	1.45184	1.50715	0.945876
	Rv2403c	lppR	Probable conserved lipoprotein LppR	Cell wall and cell processes	lppR	PROBABLE CONSERVED LIPOPROTEIN LPPR	UNKNOWN	MtH37Rv-2403c (6H7)	0.998816	1.28051	1.6079	1.66321	1.76417	2.42357	2.68151	3.48726	3.47433	1.36296
	Rv3298c	lpqC	Possible esterase lipoprotein LpqC	Cell wall and cell processes	lpqC	POSSIBLE ESTERASE LIPOPROTEIN LPQC	FUNCTION UNKNOWN; LIPOLYTIC ENZYME INVOLVED IN CELLULAR METABOLISM.	MtH37Rv-3298c (4C5)	0.994101	0.961303	1.13659	1.07549	0.974821	1.7214	1.97035	2.396	3.06672	0.955287
	Rv3584	lpqE	Possible conserved lipoprotein LpqE	Cell wall and cell processes	lpqE	POSSIBLE CONSERVED LIPOPROTEIN LPQE	UNKNOWN	MtH37Rv-3584 (2A17)	0.990029	1.27094	1.39794	1.14542	1.59183	8.15857	7.69848	5.2088	3.17538	2.30037
	Rv3763	lpqH	19 kDa lipoprotein antigen precursor LpqH	Cell wall and cell processes	lpqH	19 KDA LIPOPROTEIN ANTIGEN PRECURSOR LPQH	SHOWN TO INHIBIT GAMMA INTERFERON REGULATED HLA-DR PROTEIN AND MRNA EXPRESSION IN HUMAN MACROPHAGES	MtH37Rv-3763 (3D9)	0.977781	1.2622	1.39771	0.98373	1.7577	8.65426	29.5756	12.9189	4.49075	2.04917
	Rv0419	lpqM	Possible lipoprotein peptidase LpqM	Cell wall and cell processes	lpqM	POSSIBLE LIPOPROTEIN PEPTIDASE LPQM	FUNCTION UNKNOWN; POSSIBLY HYDROLYZES PEPTIDES AND/OR PROTEINS.	MtH37Rv-0419 (1G16)	0.998746	0.733569	0.976497	1.28001	1.41672	2.08977	2.0081	2.67891	2.18629	3.2565
	Rv0835	lpqQ	Possible lipoprotein LpqQ	Cell wall and cell processes	lpqQ	POSSIBLE LIPOPROTEIN LPQQ	UNKNOWN	MtH37Rv-0835 (4P1)	0.995657	0.936968	0.947991	0.803216	0.990079	1.60151	0.904103	1.26001	0.804047	4.44424
	Rv1270c	lprA	Possible lipoprotein LprA	Cell wall and cell processes	lprA	POSSIBLE LIPOPROTEIN LPRA	UNKNOWN	MtH37Rv-1270c (8H24)	0.964022	1.37746	1.39042	1.97426	2.07419	2.75908	4.18468	3.76823	1.13689	1.83156
	Rv1274	lprB	Possible lipoprotein LprB	Cell wall and cell processes	lprB	POSSIBLE LIPOPROTEIN LPRB	UNKNOWN	MtH37Rv-1274 (9A7)	0.998691	1.13472	1.02272	1.078	1.26226	3.29583	2.82817	2.59247	1.78547	2.62955
	Rv1275	lprC	Possible lipoprotein LprC	Cell wall and cell processes	lprC	POSSIBLE LIPOPROTEIN LPRC	UNKNOWN	MtH37Rv-1275 (9B7)	0.981552	0.948371	1.0449	1.15048	1.34019	2.53727	3.36722	2.68466	2.0649	2.33386
	Rv1418	lprH	Probable lipoprotein LprH	Cell wall and cell processes	lprH	PROBABLE LIPOPROTEIN LPRH	UNKNOWN	MtH37Rv-1418 (5K5)	0.993158	1.17058	1.26631	1.10248	1.04665	2.12021	1.7476	2.36429	2.24412	1.62658
	Rv1690	lprJ	Probable lipoprotein LprJ	Cell wall and cell processes	lprJ	PROBABLE LIPOPROTEIN LPRJ	UNKNOWN	MtH37Rv-1690 (9N2)	0.960141	1.27766	0.839932	1.27206	1.81774	8.88437	5.84921	4.48922	2.92712	1.40213
	Rv0173	lprK	Possible Mce-family lipoprotein LprK (Mce-family lipoprotein Mce1E)	Cell wall and cell processes	lprK	POSSIBLE MCE-FAMILY LIPOPROTEIN LPRK (MCE-FAMILY LIPOPROTEIN MCE1E)	UNKNOWN, BUT THOUGHT TO BE INVOLVED IN HOST CELL INVASION.	MtH37Rv-0173 (8N6)	0.989765	0.898257	0.963449	1.02978	1.12813	2.30289	3.0697	0.871331	1.19399	0.646005
	Rv3495c	lprN	Possible Mce-family lipoprotein LprN (Mce-family lipoprotein Mce4E)	Cell wall and cell processes	lprN	POSSIBLE MCE-FAMILY LIPOPROTEIN LPRN (MCE-FAMILY LIPOPROTEIN MCE4E)	UNKNOWN, BUT THOUGHT TO BE INVOLVED IN HOST CELL INVASION. Predicted to be involved in lipid catabolism.	MtH37Rv-3495c (4D21)	0.998281	0.953531	0.974989	0.876454	1.14597	2.92806	2.91031	1.899	2.23828	1.50083
	Rv0179c	lprO	Possible lipoprotein LprO	Cell wall and cell processes	lprO	POSSIBLE LIPOPROTEIN LPRO	UNKNOWN	MtH37Rv-0179c (1J5)	0.997914	1.09362	1.01154	0.985358	1.15223	3.75364	1.36808	1.79733	1.00055	1.26699
	Rv0483	lprQ	Probable conserved lipoprotein LprQ	Cell wall and cell processes	lprQ	PROBABLE CONSERVED LIPOPROTEIN LPRQ	UNKNOWN	MtH37Rv-0483 (1G22)	0.98999	1.12953	1.41251	1.36867	1.21503	2.10816	1.41177	3.29082	2.79123	4.67363
	Rv3255c	manA	Probable mannose-6-phosphate isomerase ManA (phosphomannose isomerase) (phosphomannoisomerase) (PMI) (phosphohexoisomerase) (phosphohexomutase)	Intermediate metabolism and respiration	manA	PROBABLE MANNOSE-6-PHOSPHATE ISOMERASE MANA (PHOSPHOMANNOSE ISOMERASE) (PHOSPHOMANNOISOMERASE) (PMI) (PHOSPHOHEXOISOMERASE) (PHOSPHOHEXOMUTASE)	THIS ENZYME CONVERTS D-MANNOSE 6-PHOSPHATE TO D-FRUCTOSE 6-PHOSPHATE [CATALYTIC ACTIVITY: D-MANNOSE 6-PHOSPHATE = D-FRUCTOSE 6-PHOSPHATE].	MtH37Rv-3255c (3O12)	0.996235	1.0257	1.16082	0.83964	0.932531	1.99873	1.97619	1.39761	1.21417	1.42726
	Rv0734	mapA	Methionine aminopeptidase MapA (map) (peptidase M) (MetAP)	Intermediate metabolism and respiration	mapA	PROBABLE METHIONINE AMINOPEPTIDASE MAPA (MAP) (PEPTIDASE M) (MetAP)	REMOVES THE AMINO-TERMINAL METHIONINE FROM NASCENT PROTEINS [CATALYTIC ACTIVITY: L-METHIONYLPEPTIDE + H2O = L-METHIONINE + PEPTIDE].	MtH37Rv-0734 (3K18)	0.985068	0.923434	1.05317	0.956543	1.0028	2.64998	2.82461	1.82444	1.42955	1.0397
	Rv1344	mbtL	Acyl carrier protein (ACP) MbtL	Lipid metabolism	mbtL	PROBABLE ACYL CARRIER PROTEIN (ACP) MBTL	THOUGHT TO BE INVOLVED IN THE BIOGENESIS OF THE HYDROXYPHENYLOXAZOLINE-CONTAINING SIDEROPHORE MYCOBACTINS	MtH37Rv-1344 (9H8)	0.98405	1.02553	1.08962	1.68057	1.92669	2.11367	1.35892	1.68503	1.59555	1.8444
	Rv0169	mce1A	Mce-family protein Mce1A	Virulence, detox and adaptation	mce1A	MCE-FAMILY PROTEIN MCE1A	UNKNOWN, BUT THOUGHT TO BE INVOLVED IN HOST CELL INVASION (ENTRY AND SURVIVAL INSIDE MACROPHAGES).	MtH37Rv-0169 (8J6)	0.998759	1.16787	1.16527	1.35436	1.81603	9.42002	12.8515	2.10274	2.14601	1.07028
	Rv0170	mce1B	Mce-family protein Mce1B	Virulence, detox and adaptation	mce1B	MCE-FAMILY PROTEIN MCE1B	UNKNOWN, BUT THOUGHT TO BE INVOLVED IN HOST CELL INVASION.	MtH37Rv-0170 (8K6)	0.981627	1.15737	1.09181	0.906794	1.01283	3.07766	6.63688	1.17918	1.426	0.666531
	Rv0171	mce1C	Mce-family protein Mce1C	Virulence, detox and adaptation	mce1C	MCE-FAMILY PROTEIN MCE1C	UNKNOWN, BUT THOUGHT TO BE INVOLVED IN HOST CELL INVASION.	MtH37Rv-0171 (8L6)	0.996553	1.11958	1.29814	1.35975	1.41003	3.66592	4.51568	0.911881	1.0501	0.607714
	Rv0174	mce1F	Mce-family protein Mce1F	Virulence, detox and adaptation	mce1F	MCE-FAMILY PROTEIN MCE1F	UNKNOWN, BUT THOUGHT INVOLVED IN HOST CELL INVASION.	MtH37Rv-0174 (8O6)	0.992092	1.13738	1.36547	1.16794	1.62322	6.04382	7.4417	2.80845	2.96137	1.56605
	Rv0165c	mce1R	Probable transcriptional regulatory protein Mce1R (probably GntR-family)	Regulatory proteins	mce1R	PROBABLE TRANSCRIPTIONAL REGULATORY PROTEIN MCER1 (PROBABLY GNTR-FAMILY)	INVOLVED IN TRANSCRIPTIONAL MECHANISM	MtH37Rv-0165c (1M4)	0.992396	1.1765	0.842122	1.39739	1.22063	3.67639	5.51415	6.02705	4.10206	2.24159
	Rv3499c	mce4A	Mce-family protein Mce4A	Virulence, detox and adaptation	mce4A	MCE-FAMILY PROTEIN MCE4A	UNKNOWN, BUT THOUGHT TO BE INVOLVED IN HOST CELL INVASION. Predicted to be involved in lipid catabolism.	MtH37Rv-3499c (4G21)	0.99527	1.03933	1.15396	1.26082	1.25875	2.43234	2.58006	1.28417	1.19061	0.888122
	Rv3498c	mce4B	Mce-family protein Mce4B	Virulence, detox and adaptation	mce4B	MCE-FAMILY PROTEIN MCE4B	UNKNOWN, BUT THOUGHT TO BE INVOLVED IN HOST CELL INVASION. Predicted to be involved in lipid catabolism.	MtH37Rv-3498c (10I21)	0.999765	0.990486	1.24068	1.10725	1.45078	2.52878	2.57915	1.61844	1.18149	0.883544
	Rv1698	mctB	Outer membrane protein MctB	Cell wall and cell processes	Rv1698	OUTER MEMBRANE PROTEIN	FUNCTION UNKNOWN. FORMS CHANNELS IN THE OUTER MEMBRANE.	MtH37Rv-1698 (7G6)	0.964784	1.24158	1.32561	1.85786	1.814	4.62586	4.34628	5.63291	1.19737	2.18234
	Rv0391	metZ	Probable O-succinylhomoserine sulfhydrylase MetZ (OSH sulfhydrylase)	Intermediate metabolism and respiration	metZ	PROBABLE O-SUCCINYLHOMOSERINE SULFHYDRYLASE METZ (OSH SULFHYDRYLASE)	INVOLVED IN METHIONINE BIOSYNTHESIS. CONVERTS O-SUCCINYLHOMOSERINE INTO HOMOCYSTEINE.	MtH37Rv-0391 (1C14)	0.998378	1.54207	1.51447	1.90887	2.41813	3.64772	4.94617	3.51211	2.53092	1.28027
	Rv3592	mhuD	Possible heme degrading protein MhuD	Intermediate metabolism and respiration	TB11.2	CONSERVED HYPOTHETICAL PROTEIN TB11.2	FUNCTION UNKNOWN	MtH37Rv-3592 (2H17)	0.993234	1.06843	1.0591	0.771077	0.95702	2.36627	3.12851	4.15984	2.33208	2.42079
	Rv1388	mihF	Putative integration host factor MihF	Information pathways	mihF	PUTATIVE INTEGRATION HOST FACTOR MIHF	UNKNOWN	MtH37Rv-1388 (5O2)	0.987711	1.20647	1.32716	1.17225	1.64107	3.82304	7.69258	7.52532	3.90857	3.37298
	Rv0937c	mku	DNA end-binding protein, Mku	Information pathways	mku	DNA END-BINDING PROTEIN, KU	INVOLVED IN DNA DOUBLE-STRAND BREAK REPAIR, BY NONHOMOLOGOUS END JOINING (NHEJ). INTERACTS WITH LIGD (RV0938).	MtH37Rv-0937c (10B18)	0.982855	1.71697	1.56956	1.47175	1.62837	2.9861	1.24596	2.40161	2.06283	2.40146
	Rv0644c	mmaA2	Methoxy mycolic acid synthase 2 MmaA2 (methyl mycolic acid synthase 2) (MMA2) (hydroxy mycolic acid synthase)	Lipid metabolism	mmaA2	METHOXY MYCOLIC ACID SYNTHASE 2 MMAA2 (METHYL MYCOLIC ACID SYNTHASE 2) (MMA2) (HYDROXY MYCOLIC ACID SYNTHASE)	INVOLVED IN MYCOLIC ACIDS MODIFICATION. CATALYZES UNUSUAL S-ADENOSYL-METHIONINE-DEPENDENT TRANSFORMATION OF A CIS-OLEFIN MYCOLIC ACID INTO A SECONDARY ALCOHOL. CATALYZES INTRODUCTION OF A HYDROXYL GROUP AT THE DISTAL POSITION ON MYCOLIC ACID CHAINS TO PRODUCE THE HYDROXYL MYCOLATE. Mycolic acids represent a major constituent of the mycobacterial cell wall complex. Methyl transfer results in forma…	MtH37Rv-0644c (9O22)	0.9861	1.22459	1.24366	1.28124	1.78126	4.586	3.5661	4.87615	4.27231	3.57273
	Rv0643c	mmaA3	Methoxy mycolic acid synthase 3 MmaA3 (methyl mycolic acid synthase 3) (MMA3) (hydroxy mycolic acid synthase)	Lipid metabolism	mmaA3	METHOXY MYCOLIC ACID SYNTHASE 3 MMAA3 (METHYL MYCOLIC ACID SYNTHASE 3) (MMA3) (HYDROXY MYCOLIC ACID SYNTHASE)	INVOLVED IN MYCOLIC ACIDS MODIFICATION. CATALYZES UNUSUAL S-ADENOSYL-METHIONINE-DEPENDENT TRANSFORMATION OF A CIS-OLEFIN MYCOLIC ACID INTO A SECONDARY ALCOHOL. CATALYZES INTRODUCTION OF A HYDROXYL GROUP AT THE DISTAL POSITION ON MYCOLIC ACID CHAINS TO PRODUCE THE HYDROXYL MYCOLATE. Mycolic acids represent a major constituent of the mycobacterial cell wall complex. Methyl transfer results in forma…	MtH37Rv-0643c (9N22)	0.997837	1.056	1.03563	1.12486	1.14431	2.67834	1.57265	1.85757	1.69381	1.14747
	Rv0642c	mmaA4	Methoxy mycolic acid synthase 4 MmaA4 (methyl mycolic acid synthase 4) (MMA4) (hydroxy mycolic acid synthase)	Lipid metabolism	mmaA4	METHOXY MYCOLIC ACID SYNTHASE 4 MMAA4 (METHYL MYCOLIC ACID SYNTHASE 4) (MMA4) (HYDROXY MYCOLIC ACID SYNTHASE)	INVOLVED IN MYCOLIC ACIDS MODIFICATION. CATALYZES UNUSUAL S-ADENOSYL-METHIONINE-DEPENDENT TRANSFORMATION OF A CIS-OLEFIN MYCOLIC ACID INTO A SECONDARY ALCOHOL. CATALYZES INTRODUCTION OF A HYDROXYL GROUP AT THE DISTAL POSITION ON MYCOLIC ACID CHAINS TO PRODUCE THE HYDROXYL MYCOLATE. Mycolic acids represent a major constituent of the mycobacterial cell wall complex. Methyl transfer results in forma…	MtH37Rv-0642c (9M22)	0.998031	0.956136	0.970399	0.91812	0.903	1.97575	1.84972	1.53449	1.61335	1.57401
	Rv0202c	mmpL11	Probable conserved transmembrane transport protein MmpL11	Cell wall and cell processes	mmpL11	PROBABLE CONSERVED TRANSMEMBRANE TRANSPORT PROTEIN MMPL11	UNKNOWN. THOUGHT TO BE INVOLVED IN FATTY ACID TRANSPORT.	MtH37Rv-0202c (1O7)	0.968	1.2614	1.3706	2.26979	2.13329	3.75785	2.85662	1.67746	2.02413	3.87008
	Rv0507	mmpL2	Probable conserved transmembrane transport protein MmpL2	Cell wall and cell processes	mmpL2	PROBABLE CONSERVED TRANSMEMBRANE TRANSPORT PROTEIN MMPL2	UNKNOWN. THOUGHT TO BE INVOLVED IN FATTY ACID TRANSPORT.	MtH37Rv-0507 (9M15)	0.988919	1.08438	1.21167	1.49088	1.41194	2.78961	2.83366	2.88115	1.4299	2.06067
	Rv2942	mmpL7	Conserved transmembrane transport protein MmpL7	Cell wall and cell processes	mmpL7	CONSERVED TRANSMEMBRANE TRANSPORT PROTEIN MMPL7	INVOLVED IN TRANSLOCATION OF PHTHIOCEROL DIMYCOCEROSATE (DIM) IN THE CELL WALL.	MtH37Rv-2942 (2K8)	0.997328	0.997966	1.25605	1.59491	1.68384	2.93324	1.78077	1.90832	1.739	1.91923
	Rv0403c	mmpS1	Probable conserved membrane protein MmpS1	Cell wall and cell processes	mmpS1	PROBABLE CONSERVED MEMBRANE PROTEIN MMPS1	UNKNOWN	MtH37Rv-0403c (1A15)	0.994879	0.994512	0.998966	1.61984	1.36151	2.5304	1.22043	1.7116	0.953222	0.913712
	Rv0506	mmpS2	Probable conserved membrane protein MmpS2	Cell wall and cell processes	mmpS2	PROBABLE CONSERVED MEMBRANE PROTEIN MMPS2	UNKNOWN	MtH37Rv-0506 (4M13)	0.975472	1.30349	1.12023	1.05585	2.09261	10.4079	7.44589	7.18303	1.6771	4.00057
	Rv0451c	mmpS4	Probable conserved membrane protein MmpS4	Cell wall and cell processes	mmpS4	PROBABLE CONSERVED MEMBRANE PROTEIN MMPS4	UNKNOWN	MtH37Rv-0451c (1B20)	0.996655	1.26116	1.3155	1.2385	1.3799	3.32148	1.28117	0.837429	0.719289	1.1876
	Rv0924c	mntH	Divalent cation-transport integral membrane protein MntH (BRAMP) (MRAMP)	Cell wall and cell processes	mntH	DIVALENT CATION-TRANSPORT INTEGRAL MEMBRANE PROTEIN MNTH (BRAMP) (MRAMP)	H(+)-STIMULATED, HIGHLY SELECTIVE, DIVALENT CATION UPTAKE SYSTEM. RESPONSIBLE FOR THE TRANSLOCATION OF THE DIVALENT METAL ACROSS THE MEMBRANE.	MtH37Rv-0924c (4P9)	0.994634	1.08503	1.25253	1.11654	1.38993	2.46174	2.13307	2.91316	1.1773	0.778851
	Rv1857	modA	Probable molybdate-binding lipoprotein ModA	Cell wall and cell processes	modA	PROBABLE MOLYBDATE-BINDING LIPOPROTEIN MODA	INVOLVED IN THE ACTIVE TRANSPORT OF MOLYBDENUM INTO THE CELL ACROSS THE MEMBRANE (IMPORT). PART OF THE BINDING-PROTEIN-DEPENDENT TRANSPORT SYSTEM MODABC.	MtH37Rv-1857 (7C8)	0.999438	0.979405	1.21735	1.57938	2.18663	3.52586	2.42057	3.1056	2.45688	1.8581
	Rv1859	modC	Probable molybdenum-transport ATP-binding protein ABC transporter ModC	Cell wall and cell processes	modC	PROBABLE MOLYBDENUM-TRANSPORT ATP-BINDING PROTEIN ABC TRANSPORTER MODC	PART OF THE BINDING-PROTEIN-DEPENDENT TRANSPORT SYSTEM MODABC FOR MOLYBDENUM; RESPONSIBLE FOR ENERGY COUPLING TO THE TRANSPORT SYSTEM.	MtH37Rv-1859 (7E8)	0.988588	1.13934	1.10026	1.76562	1.9899	1.92144	1.85837	1.92981	2.49542	4.77115
	Rv3116	moeB2	Probable molybdenum cofactor biosynthesis protein MoeB2 (MPT-synthase sulfurylase) (molybdopterin synthase sulphurylase)	Intermediate metabolism and respiration	moeB2	PROBABLE MOLYBDENUM COFACTOR BIOSYNTHESIS PROTEIN MOEB2 (MPT-SYNTHASE SULFURYLASE) (MOLYBDOPTERIN SYNTHASE SULPHURYLASE)	POSSIBLY INVOLVED IN MOLYBDOPTERIN METABOLISM (SYNTHESIS).	MtH37Rv-3116 (3G23)	0.999027	1.30333	1.23097	1.71422	2.0033	6.94652	5.77067	11.4195	2.40187	6.95186
	Rv2338c	moeW	Possible molybdopterin biosynthesis protein MoeW	Intermediate metabolism and respiration	moeW	POSSIBLE MOLYBDOPTERIN BIOSYNTHESIS PROTEIN MOEW	INVOLVED IN MOLYBDOPTENUM COFACTOR BIOSYNTHESIS; THOUGHT TO BE INVOLVED IN THE BIOSYNTHESIS OF A DEMOLYBDO-COFACTOR (MOLYBDOPTERIN), NECESSARY FOR MOLYBDO-ENZYMES.	MtH37Rv-2338c (6G2)	0.982668	1.01202	1.1679	1.29298	1.30384	2.86469	4.02287	2.16111	0.841227	3.28199
	Rv1926c	mpt63	Immunogenic protein Mpt63 (antigen Mpt63/MPB63) (16 kDa immunoprotective extracellular protein)	Cell wall and cell processes	mpt63	IMMUNOGENIC PROTEIN MPT63 (ANTIGEN MPT63/MPB63) (16 kDa IMMUNOPROTECTIVE EXTRACELLULAR PROTEIN)	UNKNOWN	MtH37Rv-1926c (6N2)	0.940704	1.0952	1.02731	1.04848	1.98056	5.68078	7.03904	6.9012	2.28554	5.47576
	Rv1980c	mpt64	Immunogenic protein Mpt64 (antigen Mpt64/MPB64)	Cell wall and cell processes	mpt64	IMMUNOGENIC PROTEIN MPT64 (ANTIGEN MPT64/MPB64)	UNKNOWN	MtH37Rv-1980c (6O6)	0.993764	1.40094	1.34628	2.30373	2.69577	7.73973	9.10674	15.408	4.55132	9.98883
	Rv2174	mptA	Alpha(1->6)mannosyltransferase. Possible conserved integral membrane protein.	Cell wall and cell processes	mptA	ALPHA(1->6)MANNOSYLTRANSFERASE. POSSIBLE CONSERVED INTEGRAL MEMBRANE PROTEIN.	MANNOSYLTRANSFERASE, LIKELY INVOLVED IN THE BIOSYNTHESIS OF LIPOMANNAN (LM)	MtH37Rv-2174 (6L22)	0.992161	1.16323	1.09258	1.14981	1.46698	3.37799	2.7591	3.47346	4.09082	1.66769
	Rv3441c	mrsA	Probable phospho-sugar mutase / MrsA protein homolog	Intermediate metabolism and respiration	mrsA	PROBABLE PHOSPHO-SUGAR MUTASE / MRSA PROTEIN HOMOLOG	FUNCTION UNKNOWN; INVOLVED IN CELLULAR METABOLISM.	MtH37Rv-3441c (4F16)	0.998526	1.02921	1.22852	1.38017	1.79786	2.3779	4.25148	1.95025	2.30388	3.34291
	Rv3246c	mtrA	Two component sensory transduction transcriptional regulatory protein MtrA	Regulatory proteins	mtrA	TWO COMPONENT SENSORY TRANSDUCTION TRANSCRIPTIONAL REGULATORY PROTEIN MTRA	TRANSCRIPTIONAL ACTIVATOR PART OF A TWO COMPONENT REGULATORY SYSTEM.	MtH37Rv-3246c (3P11)	0.999704	1.06606	0.960632	0.784412	1.05492	4.63303	5.9349	5.96419	1.96976	5.5518
	Rv1160	mutT2	Probable mutator protein MutT2 (7,8-dihydro-8-oxoguanine-triphosphatase) (8-oxo-dGTPase)	Information pathways	mutT2	PROBABLE MUTATOR PROTEIN MUTT2 (7,8-dihydro-8-oxoguanine-triphosphatase) (8-OXO-DGTPASE)	INVOLVED IN THE GO SYSTEM RESPONSIBLE FOR REMOVING AN OXIDATIVELY DAMAGED FORM OF GUANINE (7,8-DIHYDRO-8-OXOGUANINE) FROM DNA AND THE NUCLEOTIDE POOL. 8-OXO-DGTP IS INSERTED OPPOSITE DA AND DC RESIDUES OF TEMPLATE DNA WITH ALMOST EQUAL EFFICIENCY THUS LEADING TO A.T TO G.C TRANSVERSIONS. MUTT2 SPECIFICALLY DEGRADES 8-OXO-DGTP TO THE MONOPHOSPHATE.	MtH37Rv-1160 (7J6)	0.996318	0.859867	1.08313	0.972563	1.22895	2.80414	3.16265	3.56299	1.79002	2.32877
	Rv3908	mutT4	Possible mutator protein MutT4	Information pathways	Rv3908	CONSERVED HYPOTHETICAL PROTEIN	FUNCTION UNKNOWN	MtH37Rv-3908 (8G9)	0.990624	1.03007	1.15612	1.69871	1.13528	2.63393	2.5819	1.93965	1.95868	1.72118
	Rv3589	mutY	Probable adenine glycosylase MutY	Information pathways	mutY	PROBABLE ADENINE GLYCOSYLASE MUTY	INVOLVED IN BASE EXCISION REPAIR. REMOVES ADENINE MISPAIRED WITH 8-OXOG. MAY REPAIR A.G AND A.C MISMATCHES BY ADENINE EXCISION.	MtH37Rv-3589 (2F17)	0.995457	0.965931	1.0298	1.06115	0.875147	1.59827	1.52558	1.19863	0.842445	0.67463
	Rv3883c	mycP1	Membrane-anchored mycosin MycP1 (serine protease) (subtilisin-like protease) (subtilase-like) (mycosin-1)	Intermediate metabolism and respiration	mycP1	MEMBRANE-ANCHORED MYCOSIN MYCP1 (SERINE PROTEASE) (SUBTILISIN-LIKE PROTEASE) (SUBTILASE-LIKE) (MYCOSIN-1)	THOUGHT TO HAVE PROTEOLYTIC ACTIVITY. EXPRESSED DURING INFECTION OF MACROPHAGES.	MtH37Rv-3883c (8F7)	0.990946	0.956444	1.04854	1.67779	2.27306	1.68025	2.31587	3.83123	3.38696	3.05907
	Rv2421c	nadD	Probable nicotinate-nucleotide adenylyltransferase NadD (deamido-NAD(+) pyrophosphorylase) (deamido-NAD(+) diphosphorylase) (nicotinate mononucleotide adenylyltransferase) (NAMN adenylyltransferase)	Intermediate metabolism and respiration	nadD	PROBABLE NICOTINATE-NUCLEOTIDE ADENYLYLTRANSFERASE NADD (DEAMIDO-NAD(+) PYROPHOSPHORYLASE) (DEAMIDO-NAD(+) DIPHOSPHORYLASE) (NICOTINATE MONONUCLEOTIDE ADENYLYLTRANSFERASE) (NAMN ADENYLYLTRANSFERASE)	INVOLVED IN NAD BIOSYNTHESIS; CATALYZES THE REVERSIBLE ADENYLATION OF NICOTINATE MONONUCLEOTIDE [CATALYTIC ACTIVITY: ATP + NICOTINATE RIBONUCLEOTIDE = DIPHOSPHATE + DEAMIDO-NAD(+)].	MtH37Rv-2421c (6F9)	0.989136	1.3656	1.06762	1.14536	1.23345	2.54151	2.38035	2.55359	2.52897	2.21335
	Rv2438c	nadE	Glutamine-dependent NAD(+) synthetase NadE (NAD(+) synthase [glutamine-hydrolysing])	Intermediate metabolism and respiration	nadE	GLUTAMINE-DEPENDENT NAD(+) SYNTHETASE NADE (NAD(+) SYNTHASE [GLUTAMINE-HYDROLYSING])	INVOLVED IN BIOSYNTHESIS OF NAD. CAN USE BOTH GLUTAMINE OR AMMONIA AS A NITROGEN SOURCE [CATALYTIC ACTIVITY: ATP + DEAMIDO-NAD(+) + L-GLUTAMINE + H(2)O = AMP + DIPHOSPHATE + NAD(+) + L-GLUTAMATE].	MtH37Rv-2438c (6B11)	0.999751	1.2499	1.22132	0.786995	1.1434	1.91215	1.4968	2.35306	1.88108	1.77195
	Rv1164	narI	Probable respiratory nitrate reductase (gamma chain) NarI	Intermediate metabolism and respiration	narI	PROBABLE RESPIRATORY NITRATE REDUCTASE (GAMMA CHAIN) NARI	NITRATE REDUCTION [CATALYTIC ACTIVITY: Nitrite + acceptor = nitrate + reduced acceptor].	MtH37Rv-1164 (8G20)	0.987415	1.22698	0.948421	0.92933	1.05507	2.8273	2.63088	1.4096	2.88389	1.04104
	Rv2329c	narK1	Probable nitrite extrusion protein 1 NarK1 (nitrite facilitator 1)	Cell wall and cell processes	narK1	PROBABLE NITRITE EXTRUSION PROTEIN 1 NARK1 (NITRITE FACILITATOR 1)	INVOLVED IN EXCRETION OF NITRITE PRODUCED BY THE DISSIMILATORY REDUCTION OF NITRATE.	MtH37Rv-2329c (8P14)	0.969918	1.02724	0.937136	1.07027	1.40489	3.46488	6.06572	16.0447	24.6407	3.68684
	Rv0844c	narL	Possible nitrate/nitrite response transcriptional regulatory protein NarL	Regulatory proteins	narL	POSSIBLE NITRATE/NITRITE RESPONSE TRANSCRIPTIONAL REGULATORY PROTEIN NARL	INVOLVED IN TRANSCRIPTIONAL MECHANISM AND REGULATES NITRATE/NITRITE.	MtH37Rv-0844c (4I3)	0.996101	0.901352	0.931957	0.844618	0.828199	1.79065	1.40398	1.31926	0.660236	1.03663
	Rv2445c	ndkA	Probable nucleoside diphosphate kinase NdkA (NDK) (NDP kinase) (nucleoside-2-P kinase)	Intermediate metabolism and respiration	ndkA	PROBABLE NUCLEOSIDE DIPHOSPHATE KINASE NDKA (NDK) (NDP KINASE) (NUCLEOSIDE-2-P KINASE)	MAJOR ROLE IN THE SYNTHESIS OF NUCLEOSIDE TRIPHOSPHATES OTHER THAN ATP [CATALYTIC ACTIVITY: ATP + NUCLEOSIDE DIPHOSPHATE = ADP + NUCLEOSIDE TRIPHOSPHATE].	MtH37Rv-2445c (8M19)	0.999324	0.877691	1.20846	1.05796	1.49686	5.63264	7.07951	5.92299	2.9449	4.1731
	Rv2856	nicT	Possible nickel-transport integral membrane protein NicT	Cell wall and cell processes	nicT	POSSIBLE NICKEL-TRANSPORT INTEGRAL MEMBRANE PROTEIN NICT	SEEMS INVOLVED IN NICKEL INCORPORATION. THOUGHT TO BE INVOLVED IN TRANSPORT OF NICKEL ACROSS THE MEMBRANE. RESPONSIBLE FOR THE TRANSLOCATION OF THE SUBSTRATE ACROSS THE MEMBRANE.	MtH37Rv-2856 (2D12)	0.992285	0.925428	0.942943	0.798099	1.03512	1.72379	0.758304	1.96561	0.992923	1.83801
	Rv0101	nrp	Probable peptide synthetase Nrp (peptide synthase)	Lipid metabolism	nrp	PROBABLE PEPTIDE SYNTHETASE NRP (PEPTIDE SYNTHASE)	INVOLVED IN LIPID METABOLISM.	MtH37Rv-0101 (8I1)	0.996778	1.16911	1.16367	1.38477	1.66596	2.40641	1.5617	1.65606	1.05853	0.934136
	Rv3145	nuoA	Probable NADH dehydrogenase I (chain A) NuoA (NADH-ubiquinone oxidoreductase chain A)	Intermediate metabolism and respiration	nuoA	PROBABLE NADH DEHYDROGENASE I (CHAIN A) NUOA (NADH-UBIQUINONE OXIDOREDUCTASE CHAIN A)	INVOLVED IN AEROBIC|ANAEROBIC RESPIRATION [CATALYTIC ACTIVITY: NADH + UBIQUINONE = NAD(+) + UBIQUINOL].	MtH37Rv-3145 (10J9)	0.97865	0.861177	1.17844	0.753232	1.88057	6.65023	10.6205	2.36132	1.50864	1.43946
	Rv3146	nuoB	Probable NADH dehydrogenase I (chain B) NuoB (NADH-ubiquinone oxidoreductase chain B)	Intermediate metabolism and respiration	nuoB	PROBABLE NADH DEHYDROGENASE I (CHAIN B) NUOB (NADH-UBIQUINONE OXIDOREDUCTASE CHAIN B)	INVOLVED IN AEROBIC|ANAEROBIC RESPIRATION [CATALYTIC ACTIVITY: NADH + UBIQUINONE = NAD(+) + UBIQUINOL].	MtH37Rv-3146 (3N1)	0.995542	0.943141	0.92556	1.009	1.25459	5.21398	14.9034	2.7021	1.5943	1.21278
	Rv3147	nuoC	Probable NADH dehydrogenase I (chain C) NuoC (NADH-ubiquinone oxidoreductase chain C)	Intermediate metabolism and respiration	nuoC	PROBABLE NADH DEHYDROGENASE I (CHAIN C) NUOC (NADH-UBIQUINONE OXIDOREDUCTASE CHAIN C)	INVOLVED IN AEROBIC|ANAEROBIC RESPIRATION [CATALYTIC ACTIVITY: NADH + UBIQUINONE = NAD(+) + UBIQUINOL].	MtH37Rv-3147 (3O1)	0.988224	1.01288	1.0907	1.03939	1.22164	3.95394	5.65027	1.44152	0.861579	1.03457
	Rv3148	nuoD	Probable NADH dehydrogenase I (chain D) NuoD (NADH-ubiquinone oxidoreductase chain D)	Intermediate metabolism and respiration	nuoD	PROBABLE NADH DEHYDROGENASE I (CHAIN D) NUOD (NADH-UBIQUINONE OXIDOREDUCTASE CHAIN D)	INVOLVED IN AEROBIC|ANAEROBIC RESPIRATION [CATALYTIC ACTIVITY: NADH + UBIQUINONE = NAD(+) + UBIQUINOL].	MtH37Rv-3148 (3P1)	0.995267	1.23447	1.4106	1.81351	2.7481	13.6551	15.9897	2.6518	1.55804	1.35242
	Rv3149	nuoE	Probable NADH dehydrogenase I (chain E) NuoE (NADH-ubiquinone oxidoreductase chain E)	Intermediate metabolism and respiration	nuoE	PROBABLE NADH DEHYDROGENASE I (CHAIN E) NUOE (NADH-UBIQUINONE OXIDOREDUCTASE CHAIN E)	INVOLVED IN AEROBIC|ANAEROBIC RESPIRATION [CATALYTIC ACTIVITY: NADH + UBIQUINONE = NAD(+) + UBIQUINOL].	MtH37Rv-3149 (3I2)	0.992911	0.976197	1.38713	1.24806	1.31452	2.29968	3.33101	0.667128	0.584386	0.355903
	Rv3151	nuoG	Probable NADH dehydrogenase I (chain G) NuoG (NADH-ubiquinone oxidoreductase chain G)	Intermediate metabolism and respiration	nuoG	PROBABLE NADH DEHYDROGENASE I (CHAIN G) NUOG (NADH-UBIQUINONE OXIDOREDUCTASE CHAIN G)	INVOLVED IN AEROBIC|ANAEROBIC RESPIRATION [CATALYTIC ACTIVITY: NADH + UBIQUINONE = NAD(+) + UBIQUINOL].	MtH37Rv-3151 (3K2)	0.994785	1.07629	1.45191	1.35326	1.44606	3.49743	4.65216	1.14811	0.699767	0.543043
	Rv3152	nuoH	Probable NADH dehydrogenase I (chain H) NuoH (NADH-ubiquinone oxidoreductase chain H)	Intermediate metabolism and respiration	nuoH	PROBABLE NADH DEHYDROGENASE I (CHAIN H) NUOH (NADH-UBIQUINONE OXIDOREDUCTASE CHAIN H)	INVOLVED IN AEROBIC|ANAEROBIC RESPIRATION [CATALYTIC ACTIVITY: NADH + UBIQUINONE = NAD(+) + UBIQUINOL].	MtH37Rv-3152 (3L2)	0.995398	1.4439	1.94836	1.64419	2.11108	5.23366	13.626	3.59123	1.68649	0.914453
	Rv3153	nuoI	Probable NADH dehydrogenase I (chain I) NuoI (NADH-ubiquinone oxidoreductase chain I)	Intermediate metabolism and respiration	nuoI	PROBABLE NADH DEHYDROGENASE I (CHAIN I) NUOI (NADH-UBIQUINONE OXIDOREDUCTASE CHAIN I)	INVOLVED IN AEROBIC|ANAEROBIC RESPIRATION [CATALYTIC ACTIVITY: NADH + UBIQUINONE = NAD(+) + UBIQUINOL].	MtH37Rv-3153 (3M2)	0.960988	1.20185	1.45856	1.68526	2.12908	10.3925	20.2381	5.17859	2.60394	1.29755
	Rv3154	nuoJ	Probable NADH dehydrogenase I (chain J) NuoJ (NADH-ubiquinone oxidoreductase chain J)	Intermediate metabolism and respiration	nuoJ	PROBABLE NADH DEHYDROGENASE I (CHAIN J) NUOJ (NADH-UBIQUINONE OXIDOREDUCTASE CHAIN J)	INVOLVED IN AEROBIC|ANAEROBIC RESPIRATION [CATALYTIC ACTIVITY: NADH + UBIQUINONE = NAD(+) + UBIQUINOL].	MtH37Rv-3154 (3N2)	0.995809	0.953999	1.20851	1.12003	1.34881	5.77129	9.37431	2.19799	0.986873	0.809129
	Rv3155	nuoK	Probable NADH dehydrogenase I (chain K) NuoK (NADH-ubiquinone oxidoreductase chain K)	Intermediate metabolism and respiration	nuoK	PROBABLE NADH DEHYDROGENASE I (CHAIN K) NUOK (NADH-UBIQUINONE OXIDOREDUCTASE CHAIN K)	INVOLVED IN AEROBIC|ANAEROBIC RESPIRATION [CATALYTIC ACTIVITY: NADH + UBIQUINONE = NAD(+) + UBIQUINOL].	MtH37Rv-3155 (10K9)	0.99892	0.931238	0.955908	1.33558	1.17635	2.59332	3.17994	1.42303	1.53695	2.27648
	Rv3156	nuoL	Probable NADH dehydrogenase I (chain L) NuoL (NADH-ubiquinone oxidoreductase chain L)	Intermediate metabolism and respiration	nuoL	PROBABLE NADH DEHYDROGENASE I (CHAIN L) NUOL (NADH-UBIQUINONE OXIDOREDUCTASE CHAIN L)	INVOLVED IN AEROBIC|ANAEROBIC RESPIRATION [CATALYTIC ACTIVITY: NADH + UBIQUINONE = NAD(+) + UBIQUINOL].	MtH37Rv-3156 (3O2)	0.977345	1.17928	1.74176	1.1649	1.86538	8.13257	16.5507	3.95975	1.96211	0.931724
	Rv3157	nuoM	Probable NADH dehydrogenase I (chain M) NUOK (NADH-ubiquinone oxidoreductase chain M)	Intermediate metabolism and respiration	nuoM	PROBABLE NADH DEHYDROGENASE I (CHAIN M) NUOK (NADH-UBIQUINONE OXIDOREDUCTASE CHAIN M)	INVOLVED IN AEROBIC|ANAEROBIC RESPIRATION [CATALYTIC ACTIVITY: NADH + UBIQUINONE = NAD(+) + UBIQUINOL].	MtH37Rv-3157 (3P2)	0.997414	1.09057	1.35407	1.1802	1.67937	6.69069	14.4942	3.98979	2.16919	0.749972
	Rv0639	nusG	Probable transcription antitermination protein NusG	Information pathways	nusG	PROBABLE TRANSCRIPTION ANTITERMINATION PROTEIN NUSG	INFLUENCES TRANSCRIPTION TERMINATION AND ANTITERMINATION. ACTS AS A COMPONENT OF THE TRANSCRIPTION COMPLEX, AND INTERACTS WITH THE TERMINATION FACTOR RHO AND RNA POLYMERASE.	MtH37Rv-0639 (9J22)	0.999933	0.999573	0.924652	0.757305	0.717275	1.51379	1.13528	1.26095	0.771303	3.39754
	Rv0899	ompA	Outer membrane protein A OmpA	Cell wall and cell processes	ompA	OUTER MEMBRANE PROTEIN A OMPA	THE PROTEIN BEHAVED AS A PORIN OF LOW SPECIFIC ACTIVITY. STRUCTURAL PROTEIN THAT MAY PROTECT THE INTEGRITY OF THE BACTERIUM.	MtH37Rv-0899 (4N7)	0.999721	1.0668	1.23702	1.08732	1.81106	2.65967	2.32316	2.93467	2.29731	1.86865
	Rv1446c	opcA	Putative OXPP cycle protein OpcA	Intermediate metabolism and respiration	opcA	PUTATIVE OXPP CYCLE PROTEIN OPCA	MAY BE INVOLVED IN THE FUNCTIONAL ASSEMBLY OF GLUCOSE 6-PHOSPHATE DEHYDROGENASE	MtH37Rv-1446c (5I8)	0.994008	1.04905	1.06069	1.48283	1.62069	2.36772	2.84814	1.58191	1.49688	0.9191
	Rv1283c	oppB	Probable oligopeptide-transport integral membrane protein ABC transporter OppB	Cell wall and cell processes	oppB	PROBABLE OLIGOPEPTIDE-TRANSPORT INTEGRAL MEMBRANE PROTEIN ABC TRANSPORTER OPPB	INVOLVED IN ACTIVE TRANSPORT OF OLIGOPEPTIDE ACROSS THE MEMBRANE (IMPORT). RESPONSIBLE FOR THE TRANSLOCATION OF THE SUBSTRATE ACROSS THE MEMBRANE.	MtH37Rv-1283c (7I10)	0.997855	1.02203	1.19095	1.01245	0.926344	1.87584	2.07886	1.78962	1.59013	0.590348
	Rv2097c	pafA	Proteasome accessory factor a PafA	Intermediate metabolism and respiration	pafA	PROTEASOME ACCESSORY FACTOR A PAFA	LIGATES DEAMIDATED PUP TO PROTEASOMAL SUBSTRATE PROTEINS. REQUIRES HYDROLYSIS OF ATP TO ADP.	MtH37Rv-2097c (9D13)	0.999909	0.7986	0.712796	0.807442	0.899998	1.51513	1.88882	1.42945	1.46107	1.6914
	Rv2095c	pafC	Proteasome accessory factor C PafC	Intermediate metabolism and respiration	pafC	PROTEASOME ACCESSORY FACTOR C PAFC	UNKNOWN	MtH37Rv-2095c (9C13)	0.996724	0.74004	0.943855	0.815656	1.08687	1.936	2.22652	1.97065	1.79669	1.41749
	Rv3820c	papA2	Possible conserved polyketide synthase associated protein PapA2	Lipid metabolism	papA2	POSSIBLE CONSERVED POLYKETIDE SYNTHASE ASSOCIATED PROTEIN PAPA2	INVOLVED IN SULFOLIPID-1 (SL-1) BIOSYNTHESIS	MtH37Rv-3820c (8H2)	0.975599	1.33034	1.34002	1.92595	1.49967	3.97818	2.20115	4.5533	2.18683	4.68084
	Rv1182	papA3	Probable conserved polyketide synthase associated protein PapA3	Lipid metabolism	papA3	PROBABLE CONSERVED POLYKETIDE SYNTHASE ASSOCIATED PROTEIN PAPA3	FUNCTION UNKNOWN; THOUGHT TO BE INVOLVED IN LIPID METABOLISM.	MtH37Rv-1182 (7C13)	0.999532	1.29494	0.877191	2.0594	1.47921	2.14154	10.9584	6.4305	7.23599	6.20559
	Rv2939	papA5	Possible conserved polyketide synthase associated protein PapA5	Lipid metabolism	papA5	POSSIBLE CONSERVED POLYKETIDE SYNTHASE ASSOCIATED PROTEIN PAPA5	THOUGHT TO BE INVOLVED IN PHTHIOCEROL DIMYCOCEROSATE (DIM) BIOSYNTHESIS.	MtH37Rv-2939 (2I8)	0.994969	0.986483	1.19417	1.5098	1.84214	2.30869	1.79451	5.02141	4.19474	4.18552
	Rv3907c	pcnA	Probable poly(A) polymerase PcnA (polynucleotide adenylyltransferase) (NTP polymerase) (RNA adenylating enzyme) (poly(A) polymerase)	Information pathways	pcnA	PROBABLE POLY(A) POLYMERASE PCNA (POLYNUCLEOTIDE ADENYLYLTRANSFERASE) (NTP POLYMERASE) (RNA ADENYLATING ENZYME) (POLY(A) POLYMERASE)	INVOLVED IN TRANSCRIPTION MECHANISM [CATALYTIC ACTIVITY: N ATP + (NUCLEOTIDE)(M) = N DIPHOSPHATE + (NUCLEOTIDE)(M+N)].	MtH37Rv-3907c (8F9)	0.997047	1.09618	1.06156	1.09282	1.02194	2.23512	2.15927	1.61081	0.817523	0.970622
	Rv0980c	PE_PGRS18	PE-PGRS family protein PE_PGRS18	PE/PPE families	PE_PGRS18	PE-PGRS FAMILY PROTEIN	FUNCTION UNKNOWN	MtH37Rv-0980c (8F13)	0.998085	1.01064	0.941592	1.01617	0.986455	1.54909	0.846266	1.24051	1.61831	1.98999
	Rv3511	PE_PGRS55	PE-PGRS family protein PE_PGRS55	PE/PPE families	PE_PGRS55	PE-PGRS FAMILY PROTEIN	FUNCTION UNKNOWN	MtH37Rv-3511 (10P21)	0.988777	1.06731	1.07922	1.04274	1.48265	2.21636	3.55128	1.21909	1.21591	1.21651
	Rv1195	PE13	PE family protein PE13	PE/PPE families	PE13	PE FAMILY PROTEIN	FUNCTION UNKNOWN	MtH37Rv-1195 (8C22)	0.979649	2.15133	2.42213	1.83542	2.98442	11.9309	6.5215	4.41893	32.983	4.27456
	Rv1791	PE19	PE family protein PE19	PE/PPE families	PE19	PE FAMILY PROTEIN	FUNCTION UNKNOWN	MtH37Rv-1791 (10J13)	0.988654	0.89399	0.794284	0.742198	1.00146	2.2807	2.28249	1.87588	3.38107	4.16064
	Rv2431c	PE25	PE family protein PE25	PE/PPE families	PE25	PE FAMILY PROTEIN	FUNCTION UNKNOWN	MtH37Rv-2431c (8P18)	0.984668	0.968991	0.997585	0.821691	1.1444	4.43324	1.66239	10.7655	2.70355	9.04827
	Rv3477	PE31	PE family protein PE31	PE/PPE families	PE31	PE FAMILY PROTEIN	FUNCTION UNKNOWN	MtH37Rv-3477 (10K20)	0.998578	0.927467	0.798656	1.14781	0.9162	3.25937	11.6277	2.94319	1.13074	1.33811
	Rv2467	pepN	Probable aminopeptidase N PepN (Lysyl aminopeptidase) (LYS-AP) (alanine aminopeptidase)	Intermediate metabolism and respiration	pepN	PROBABLE AMINOPEPTIDASE N PEPN (LYSYL AMINOPEPTIDASE) (LYS-AP) (ALANINE AMINOPEPTIDASE)	AMINOPEPTIDASE WITH BROAD SUBSTRATE SPECIFICITY TO SEVERAL PEPTIDES (COULD PREFERENTIALLY CLEAVE LEUCINE, ARGININE AND LYSINE IN PEPTIDE-BOND-CONTAINING SUBSTRATES).	MtH37Rv-2467 (6H13)	0.986435	1.28633	1.24481	1.12212	1.45102	4.19746	5.68253	4.31055	1.92617	2.73064
	Rv1437	pgk	Probable phosphoglycerate kinase Pgk	Intermediate metabolism and respiration	pgk	PROBABLE PHOSPHOGLYCERATE KINASE PGK	INVOLVED IN THE SECOND PHASE OF GLYCOLYSIS (SECOND STEP) [CATALYTIC ACTIVITY: ATP + 3-PHOSPHO-D-GLYCERATE = ADP + 3-PHOSPHO-D-GLYCEROYL PHOSPHATE]	MtH37Rv-1437 (5J7)	0.99346	1.06026	1.21632	1.44372	2.34263	8.86148	15.538	9.1249	2.55752	2.40004
	Rv2746c	pgsA3	Probable PGP synthase PgsA3 (CDP-diacylglycerol--glycerol-3-phosphate 3- phosphatidyltransferase) (phosphatidylglycerophosphate synthase)	Lipid metabolism	pgsA3	PROBABLE PGP SYNTHASE PGSA3 (CDP-DIACYLGLYCEROL--GLYCEROL-3-PHOSPHATE 3- PHOSPHATIDYLTRANSFERASE) (PHOSPHATIDYLGLYCEROPHOSPHATE SYNTHASE)	INVOLVED IN ACIDIC PHOSPHOLIPID BIOSYNTHESIS. THIS PROTEIN PROBABLY CATALYZES THE COMMITTED STEP TO THE SYNTHESIS OF THE ACIDIC PHOSPHOLIPIDS [CATALYTIC ACTIVITY: CDP-DIACYLGLYCEROL + GLYCEROL-3-PHOSPHATE = CMP + 3-(3-PHOSPHATIDYL)-GLYCEROL 1-PHOSPHATE].	MtH37Rv-2746c (2H2)	0.999215	1.22718	1.22612	0.974294	1.1293	3.12512	1.61776	1.15823	0.865443	1.088
	Rv3301c	phoY1	Probable phosphate-transport system transcriptional regulatory protein PhoU homolog 1 PhoY1	Cell wall and cell processes	phoY1	PROBABLE PHOSPHATE-TRANSPORT SYSTEM TRANSCRIPTIONAL REGULATORY PROTEIN PHOU HOMOLOG 1 PHOY1	INVOLVED IN TRANSCRIPTIONAL REGULATION OF ACTIVE TRANSPORT OF INORGANIC PHOSPHATE ACROSS THE MEMBRANE.	MtH37Rv-3301c (10P12)	0.995248	0.948478	0.946354	0.900749	1.03655	2.72246	3.70037	3.3315	2.23267	1.85673
	Rv2188c	pimB	Mannosyltransferase PimB	Lipid metabolism	pimB	MANNOSYLTRANSFERASE PIMB	INVOLVED IN LIPOARABINOMANNAN (LAM) BIOSYNTHESIS	MtH37Rv-2188c (6P23)	0.998738	1.20292	1.29421	1.30509	1.47797	2.31271	3.05276	2.20138	3.49371	1.74569
	Rv0545c	pitA	Probable low-affinity inorganic phosphate transporter integral membrane protein PitA	Cell wall and cell processes	pitA	PROBABLE LOW-AFFINITY INORGANIC PHOSPHATE TRANSPORTER INTEGRAL MEMBRANE PROTEIN PITA	INVOLVED IN LOW-AFFINITY INORGANIC PHOSPHATE TRANSPORT ACROSS THE MEMBRANE. RESPONSIBLE FOR THE TRANSLOCATION OF THE SUBSTRATE ACROSS THE MEMBRANE.	MtH37Rv-0545c (4N16)	0.999176	0.879346	1.1344	1.13805	1.33851	2.89525	6.68043	4.06218	3.5291	4.9778
	Rv2281	pitB	Putative phosphate-transport permease PitB	Cell wall and cell processes	pitB	Putative phosphate-transport permease PitB	Involved in phosphate transport.	MtH37Rv-2281 (5K21)	0.998007	0.970457	1.21083	1.24829	1.40364	1.8528	1.0053	1.73451	4.33924	0.997375
	Rv0015c	pknA	Transmembrane serine/threonine-protein kinase A PknA (protein kinase A) (STPK A)	Regulatory proteins	pknA	TRANSMEMBRANE SERINE/THREONINE-PROTEIN KINASE A PKNA (PROTEIN KINASE A) (STPK A)	INVOLVED IN SIGNAL TRANSDUCTION (VIA PHOSPHORYLATION). THOUGHT TO REGULATE MORPHOLOGICAL CHANGES ASSOCIATED WITH CELL DIVISION/DIFFERENTIATION PROCESS. PHOSPHORYLATES AT SERINE AND THREONINE RESIDUES [CATALYTIC ACTIVITY: ATP + A PROTEIN = ADP + A PHOSPHOPROTEIN].	MtH37Rv-0015c (1G2)	0.999577	1.03006	1.07033	1.08847	1.33528	2.33031	1.62865	1.76118	1.77809	0.661549
	Rv1743	pknE	Probable transmembrane serine/threonine-protein kinase E PknE (protein kinase E) (STPK E)	Regulatory proteins	pknE	PROBABLE TRANSMEMBRANE SERINE/THREONINE-PROTEIN KINASE E PKNE (PROTEIN KINASE E) (STPK E)	INVOLVED IN SIGNAL TRANSDUCTION (VIA PHOSPHORYLATION). THOUGHT TO BE INVOLVED IN MEMBRANE TRANSPORT [CATALYTIC ACTIVITY: ATP + A PROTEIN = ADP + A PHOSPHOPROTEIN].	MtH37Rv-1743 (9O4)	0.999679	1.04221	1.12443	1.00156	0.942252	1.56218	1.56099	1.26433	1.09235	1.04992
	Rv1013	pks16	Putative polyketide synthase Pks16	Lipid metabolism	pks16	PUTATIVE POLYKETIDE SYNTHASE PKS16	POTENTIALLY INVOLVED IN SOME INTERMEDIATE STEPS FOR THE SYNTHESIS OF A POLYKETIDE MOLECULE WHICH MAY BE INVOLVED IN SECONDARY METABOLISM.	MtH37Rv-1013 (5H5)	0.998905	1.21881	1.29276	1.18944	1.25723	2.17166	3.83939	1.35392	1.08318	1.54966
	Rv0405	pks6	Probable membrane bound polyketide synthase Pks6	Lipid metabolism	pks6	PROBABLE MEMBRANE BOUND POLYKETIDE SYNTHASE PKS6	POLYKETIDE SYNTHASE POSSIBLY INVOLVED IN LIPID SYNTHESIS.	MtH37Rv-0405 (1C15)	0.980407	1.38703	1.39182	2.23162	1.74918	2.69075	1.01381	1.54687	0.818514	1.34183
	Rv2351c	plcA	Membrane-associated phospholipase C 1 PlcA (MTP40 antigen)	Intermediate metabolism and respiration	plcA	PROBABLE MEMBRANE-ASSOCIATED PHOSPHOLIPASE C 1 PLCA (MTP40 ANTIGEN)	HYDROLYZES SPHINGOMYELIN IN ADDITION TO PHOSPHATIDYLCHOLINE. PROBABLE VIRULENCE FACTOR IMPLICATED IN THE PATHOGENESIS OF Mycobacterium tuberculosis AT THE LEVEL OF INTRACELLULAR SURVIVAL, BY THE ALTERATION OF CELL SIGNALING EVENTS OR BY DIRECT CYTOTOXICITY [CATALYTIC ACTIVITY: A PHOSPHATIDYLCHOLINE + H(2)O = 1,2- DIACYLGLYCEROL + CHOLINE PHOSPHATE].	MtH37Rv-2351c (8P15)	0.998045	1.06774	0.967904	1.20521	1.20451	1.56489	1.14303	0.756201	0.580136	1.08618
	Rv2482c	plsB2	Probable glycerol-3-phosphate acyltransferase PlsB2 (GPAT)	Lipid metabolism	plsB2	PROBABLE GLYCEROL-3-PHOSPHATE ACYLTRANSFERASE PLSB2 (GPAT)	INVOLVED IN PHOSPHOLIPID BIOSYNTHESIS (AT THE FIRST STEP). MAY ALSO FUNCTION IN THE REGULATION OF MEMBRANE BIOGENESIS [CATALYTIC ACTIVITY: ACYL-CoA + SN-GLYCEROL 3-PHOSPHATE = CoA + 1-ACYL-SN-GLYCEROL 3-PHOSPHATE].	MtH37Rv-2482c (8O20)	0.997412	1.11845	1.2774	1.2319	1.21633	2.75527	5.62047	3.11235	1.63668	1.04092
	Rv2483c	plsC	Possible transmembrane phospholipid biosynthesis bifunctional enzyme PlsC: putative L-3-phosphoserine phosphatase (O-phosphoserine phosphohydrolase) (PSP) (pspase) + 1-acyl-SN-glycerol-3-phosphate acyltransferase (1-AGP acyltransferase) (1-AGPAT) (lysophosphatidic acid acyltransferase) (LPAAT)	Lipid metabolism	plsC	POSSIBLE TRANSMEMBRANE PHOSPHOLIPID BIOSYNTHESIS BIFUNCTIONAL ENZYME PLSC: PUTATIVE L-3-PHOSPHOSERINE PHOSPHATASE (O-PHOSPHOSERINE PHOSPHOHYDROLASE) (PSP) (PSPASE) + 1-ACYL-SN-GLYCEROL-3-PHOSPHATE ACYLTRANSFERASE (1-AGP ACYLTRANSFERASE) (1-AGPAT) (LYSOPHOSPHATIDIC ACID ACYLTRANSFERASE) (LPAAT)	C-TERMINUS: INVOLVED IN PHOSPHOLIPID BIOSYNTHESIS (AT THE SECOND STEP); CONVERTS LYSOPHOSPHATIDIC ACID (LPA) INTO PHOSPHATIDIC ACID BY INCORPORATING ACYL MOIETY AT THE 2 POSITION [CATALYTIC ACTIVITY 2: ACYL-CoA + 1-ACYL-SN-GLYCEROL 3-PHOSPHATE = CoA + 1,2-DIACYL-SN-GLYCEROL 3-PHOSPHATE]. N-TERMINUS: COULD BE GENERATE SERINE AND PHOSPHATE FROM PHOSPHOSERINE; MAY CATALYZE THE LAST STEP IN THE BIOSY…	MtH37Rv-2483c (6B15)	0.993778	0.936337	1.085	1.09232	1.35351	2.05566	5.62588	2.18	2.33564	0.785132
	Rv0155	pntAa	Probable NAD(P) transhydrogenase (subunit alpha) PntAa [first part; catalytic part] (pyridine nucleotide transhydrogenase subunit alpha) (nicotinamide nucleotide transhydrogenase subunit alpha)	Intermediate metabolism and respiration	pntAa	PROBABLE NAD(P) TRANSHYDROGENASE (SUBUNIT ALPHA) PNTAA [FIRST PART; CATALYTIC PART] (PYRIDINE NUCLEOTIDE TRANSHYDROGENASE SUBUNIT ALPHA) (NICOTINAMIDE NUCLEOTIDE TRANSHYDROGENASE SUBUNIT ALPHA)	THE TRANSHYDROGENATION BETWEEN NADH AND NADP IS COUPLED TO RESPIRATION AND ATP HYDROLYSIS AND FUNCTIONS AS A PROTON PUMP ACROSS THE MEMBRANE [CATALYTIC ACTIVITY: NADPH + NAD+ = NADP+ + NADH].	MtH37Rv-0155 (8K5)	0.996084	0.967069	0.985287	0.951809	1.21333	4.66274	2.40275	2.7289	0.930595	1.20035
	Rv0156	pntAb	Probable NAD(P) transhydrogenase (subunit alpha) PntAb [second part; integral membrane protein] (pyridine nucleotide transhydrogenase subunit alpha) (nicotinamide nucleotide transhydrogenase subunit alpha)	Intermediate metabolism and respiration	pntAb	PROBABLE NAD(P) TRANSHYDROGENASE (SUBUNIT ALPHA) PNTAB [SECOND PART; INTEGRAL MEMBRANE PROTEIN] (PYRIDINE NUCLEOTIDE TRANSHYDROGENASE SUBUNIT ALPHA) (NICOTINAMIDE NUCLEOTIDE TRANSHYDROGENASE SUBUNIT ALPHA)	THE TRANSHYDROGENATION BETWEEN NADH AND NADP IS COUPLED TO RESPIRATION AND ATP HYDROLYSIS AND FUNCTIONS AS A PROTON PUMP ACROSS THE MEMBRANE [CATALYTIC ACTIVITY: NADPH + NAD+ = NADP+ + NADH].	MtH37Rv-0156 (8L5)	0.994798	1.1061	1.18115	1.06097	1.32829	5.86543	2.09078	2.16347	1.253	1.36977
	Rv0157	pntB	Probable NAD(P) transhydrogenase (subunit beta) PntB [integral membrane protein] (pyridine nucleotide transhydrogenase subunit beta) (nicotinamide nucleotide transhydrogenase subunit beta)	Intermediate metabolism and respiration	pntB	PROBABLE NAD(P) TRANSHYDROGENASE (SUBUNIT BETA) PNTB [INTEGRAL MEMBRANE PROTEIN] (PYRIDINE NUCLEOTIDE TRANSHYDROGENASE SUBUNIT BETA) (NICOTINAMIDE NUCLEOTIDE TRANSHYDROGENASE SUBUNIT BETA)	THE TRANSHYDROGENATION BETWEEN NADH AND NADP IS COUPLED TO RESPIRATION AND ATP HYDROLYSIS AND FUNCTIONS AS A PROTON PUMP ACROSS THE MEMBRANE [CATALYTIC ACTIVITY: NADPH + NAD+ = NADP+ + NADH].	MtH37Rv-0157 (8M5)	0.995965	0.863046	0.783666	0.929674	1.03205	3.78071	2.23516	1.98944	0.895973	1.10689
	Rv0050	ponA1	Probable bifunctional penicillin-binding protein 1A/1B PonA1 (murein polymerase) (PBP1): penicillin-insensitive transglycosylase (peptidoglycan TGASE) + penicillin-sensitive transpeptidase (DD-transpeptidase)	Cell wall and cell processes	ponA1	PROBABLE BIFUNCTIONAL PENICILLIN-BINDING PROTEIN 1A/1B PONA1 (MUREIN POLYMERASE) (PBP1): PENICILLIN-INSENSITIVE TRANSGLYCOSYLASE (PEPTIDOGLYCAN TGASE) + PENICILLIN-SENSITIVE TRANSPEPTIDASE (DD-TRANSPEPTIDASE)	INVOLVED IN PEPTIDOGLYCAN SYNTHESIS (AT THE FINAL STAGES), CELL WALL FORMATION. SYNTHESIS OF CROSS-LINKED PEPTIDOGLYCAN FROM THE LIPID INTERMEDIATES. THE ENZYME HAS A PENICILLIN-INSENSITIVE TRANSGLYCOSYLASE N-TERMINAL DOMAIN (FORMATION OF LINEAR GLYCAN STRANDS) AND A PENICILLIN-SENSITIVE TRANSPEPTIDASE C-TERMINAL DOMAIN (CROSS-LINKING OF THE PEPTIDE SUBUNITS).	MtH37Rv-0050 (1B7)	0.994221	0.816806	1.04203	1.04872	1.16813	2.08215	3.11645	2.87662	2.52929	1.44317
	Rv3628	ppa	Inorganic pyrophosphatase Ppa (pyrophosphate phospho-hydrolase) (PPASE) (inorganic diphosphatase) (diphosphate phospho-hydrolase)	Intermediate metabolism and respiration	ppa	INORGANIC PYROPHOSPHATASE PPA (PYROPHOSPHATE PHOSPHO-HYDROLASE) (PPASE) (INORGANIC DIPHOSPHATASE) (DIPHOSPHATE PHOSPHO-HYDROLASE)	INVOLVED IN THE FUNCTION OF CELLULAR BIOENERGETICS [CATALYTIC ACTIVITY: PYROPHOSPHATE + H(2)O = 2 ORTHOPHOSPHATE].	MtH37Rv-3628 (2H20)	0.994352	1.06172	1.1588	0.891672	1.23386	5.07164	6.2838	4.49639	2.10814	1.50162
	Rv1361c	PPE19	PPE family protein PPE19	PE/PPE families	PPE19	PPE FAMILY PROTEIN	FUNCTION UNKNOWN	MtH37Rv-1361c (9B9)	0.991516	1.34846	1.30186	1.29482	1.5159	3.96679	24.371	4.61978	9.23425	1.95007
	Rv1753c	PPE24	PPE family protein PPE24	PE/PPE families	PPE24	PPE FAMILY PROTEIN	FUNCTION UNKNOWN	MtH37Rv-1753c (9P4)	0.992554	1.05091	1.26985	1.75445	1.28845	2.00875	2.25481	2.02309	0.790951	2.58034
	Rv0280	PPE3	PPE family protein PPE3	PE/PPE families	PPE3	PPE FAMILY PROTEIN	FUNCTION UNKNOWN	MtH37Rv-0280 (2O15)	0.997144	1.06415	1.0687	1.01949	1.0968	1.60993	0.547745	0.783226	1.56861	5.51401
	Rv2108	PPE36	PPE family protein PPE36	PE/PPE families	PPE36	PPE FAMILY PROTEIN	FUNCTION UNKNOWN	MtH37Rv-2108 (6K10)	0.997993	2.08404	1.27457	1.35889	2.90831	2.49538	1.72655	2.56155	4.33303	2.55461
	Rv2352c	PPE38	PPE family protein PPE38	PE/PPE families	PPE38	PPE FAMILY PROTEIN	FUNCTION UNKNOWN	MtH37Rv-2352c (8I16)	0.981676	1.04255	0.960086	1.71353	1.68649	2.54957	4.67599	1.35863	2.28432	0.76572
	Rv0286	PPE4	PPE family protein PPE4	PE/PPE families	PPE4	PPE FAMILY PROTEIN	FUNCTION UNKNOWN	MtH37Rv-0286 (2K16)	0.98524	0.95548	1.06836	1.52779	1.82165	3.46857	7.61518	3.05029	13.3902	2.06165
	Rv2430c	PPE41	PPE family protein PPE41	PE/PPE families	PPE41	PPE FAMILY PROTEIN	FUNCTION UNKNOWN	MtH37Rv-2430c (6E10)	0.990314	0.97277	1.05199	0.93514	1.101	4.20088	1.20905	7.63527	3.05096	3.32284
	Rv2770c	PPE44	PPE family protein PPE44	PE/PPE families	PPE44	PPE FAMILY PROTEIN	FUNCTION UNKNOWN. MAY BE INVOLVED IN VIRULENCE.	MtH37Rv-2770c (10A7)	0.991278	0.866063	0.888023	0.780286	1.0429	1.81175	1.3461	1.12175	0.953706	1.78628
	Rv3144c	PPE52	PPE family protein PPE52	PE/PPE families	PPE52	PPE-FAMILY PROTEIN	FUNCTION UNKNOWN	MtH37Rv-3144c (10I9)	0.998844	0.997401	1.01409	0.620621	0.806965	2.20566	3.19246	1.98035	1.48811	1.89275
	Rv3425	PPE57	PPE family protein PPE57	PE/PPE families	PPE57	PPE FAMILY PROTEIN	FUNCTION UNKNOWN	MtH37Rv-3425 (4C15)	0.999802	1.42173	1.25621	1.33009	1.78546	2.42627	0.540639	1.96063	1.55247	2.83847
	Rv3429	PPE59	PPE family protein PPE59	PE/PPE families	PPE59	PPE FAMILY PROTEIN	FUNCTION UNKNOWN	MtH37Rv-3429 (9E24)	0.992128	1.24656	1.11347	1.63174	1.9528	3.19649	0.905472	2.32566	1.13532	2.89165
	Rv3478	PPE60	PE family protein PPE60	PE/PPE families	PPE60	PE FAMILY PROTEIN	FUNCTION UNKNOWN	MtH37Rv-3478 (4H19)	0.997777	1.22598	1.20654	1.21857	1.48808	5.0553	20.1355	5.02236	13.092	2.2806
	Rv0009	ppiA	Probable iron-regulated peptidyl-prolyl cis-trans isomerase A PpiA (PPIase A) (rotamase A)	Information pathways	ppiA	PROBABLE IRON-REGULATED PEPTIDYL-PROLYL CIS-TRANS ISOMERASE A PPIA (PPIase A) (ROTAMASE A)	PPIASES ACCELERATE THE FOLDING OF PROTEINS [CATALYTIC ACTIVITY: CIS-TRANS ISOMERIZATION OF PROLINE IMIDIC PEPTIDE BONDS IN OLIGOPEPTIDES].	MtH37Rv-0009 (1A2)	0.995381	0.964065	0.969978	0.846972	1.06658	4.63773	4.34626	2.5928	1.3012	1.49951
	Rv3232c	ppk2	Polyphosphate kinase Ppk2 (polyphosphoric acid kinase)	Intermediate metabolism and respiration	pvdS	POSSIBLE TRANSCRIPTIONAL REGULATORY PROTEIN PVDS (PROBABLE RNA POLYMERASE SIGMA FACTOR)	POSSIBLY INVOLVED IN TRANSCRIPTIONAL MECHANISM (PROBABLY SIGMA FACTOR PROMOTING ATTACHMENT OF THE RNA POLYMERASE TO SPECIFIC INITIATION SITES).	MtH37Rv-3232c (3K10)	0.991037	1.38123	1.75582	1.54277	1.81161	5.13823	5.78084	6.00481	5.25941	4.45889
	Rv2931	ppsA	Phenolpthiocerol synthesis type-I polyketide synthase PpsA	Lipid metabolism	ppsA	PHENOLPTHIOCEROL SYNTHESIS TYPE-I POLYKETIDE SYNTHASE PPSA	INVOLVED IN PHENOLPTHIOCEROL AND PHTHIOCEROL DIMYCOCEROSATE (DIM) BIOSYNTHESIS: EXTENSION OF C18 WITH MALONY CoA (PARTIAL REDUCTION).	MtH37Rv-2931 (10G12)	0.993829	1.5665	1.67501	1.72257	1.95824	4.59279	0.715265	3.53296	2.28236	3.35913
	Rv2935	ppsE	Phenolpthiocerol synthesis type-I polyketide synthase PpsE	Lipid metabolism	ppsE	PHENOLPTHIOCEROL SYNTHESIS TYPE-I POLYKETIDE SYNTHASE PPSE	INVOLVED IN PHENOLPTHIOCEROL AND PHTHIOCEROL DIMYCOCEROSATE (DIM) BIOSYNTHESIS: EXTENSION WITH MALONY CoA (PARTIAL REDUCTION, DECARBOXYLATION).	MtH37Rv-2935 (2M7)	0.999756	1.07002	1.42584	1.37899	1.6523	2.26198	1.23858	1.9047	3.23524	1.57544
	Rv2794c	pptT	Phosphopantetheinyl transferase PptT (CoA:APO-[ACP]pantetheinephosphotransferase) (CoA:APO-[acyl-carrier protein]pantetheinephosphotransferase)	Lipid metabolism	pptT	PHOSPHOPANTETHEINYL TRANSFERASE PPTT (CoA:APO-[ACP]PANTETHEINEPHOSPHOTRANSFERASE) (CoA:APO-[ACYL-CARRIER PROTEIN]PANTETHEINEPHOSPHOTRANSFERASE)	BIOSYNTHESIS OF FATTY ACIDS AND LIPIDS. TRANSFERS THE 4'-PHOSPHOPANTETHEINE MOIETY FROM COENZYME A TO A SER OF ACYL-CARRIER PROTEIN. CATALYZES THE FORMATION OF HOLO-ACP, WHICH MEDIATES THE TRANSFER OF ACYL FATTY-ACID INTERMEDIATES DURING THE BIOSYNTHESIS OF FATTY ACIDS AND LIPIDS [CATALYTIC ACTIVITY: CoA + APO-[ACYL-CARRIER PROTEIN] = ADENOSINE 3',5'-BISPHOSPHATE + HOLO-[ACYL-CARRIER PROTEIN] ].	MtH37Rv-2794c (2A7)	0.993149	0.954839	1.27617	1.12303	1.45749	3.10624	2.81625	3.81668	1.31421	2.58845
	Rv0693	pqqE	Probable coenzyme PQQ synthesis protein E PqqE (coenzyme PQQ synthesis protein III)	Intermediate metabolism and respiration	pqqE	PROBABLE COENZYME PQQ SYNTHESIS PROTEIN E PQQE (COENZYME PQQ SYNTHESIS PROTEIN III)	REQUIRED FOR COENZYME PYRROLO-QUINOLINE-QUINONE (PQQ) BIOSYNTHESIS.	MtH37Rv-0693 (3I15)	0.993129	1.10873	1.06727	1.93486	1.82605	2.51634	2.39656	3.26684	3.7699	0.903641
	Rv2109c	prcA	Proteasome alpha subunit PrcA; assembles with beta subunit PrcB.	Intermediate metabolism and respiration	prcA	Proteasome alpha subunit PrcA; assembles with beta subunit PrcB.	protein degradation	MtH37Rv-2109c (9D14)	0.986414	2.42025	2.1337	3.8168	3.18685	3.18344	3.90813	4.49103	2.37395	4.74666
	Rv0500	proC	Probable pyrroline-5-carboxylate reductase ProC (P5CR) (P5C reductase)	Intermediate metabolism and respiration	proC	PROBABLE PYRROLINE-5-CARBOXYLATE REDUCTASE PROC (P5CR) (P5C REDUCTASE)	INVOLVED AT THE TERMINAL (THIRD) STEP IN PROLINE BIOSYNTHESIS [CATALYTIC ACTIVITY: L-proline + NAD(P)+ = 1-pyrroline-5-carboxylate + NAD(P)H].	MtH37Rv-0500 (1H24)	0.99625	1.36746	1.27912	2.99289	2.64155	4.04255	6.92365	5.29809	4.23232	2.0776
	Rv2845c	proS	Probable prolyl-tRNA synthetase ProS (proline--tRNA ligase) (PRORS) (global RNA synthesis factor) (proline translase)	Information pathways	proS	PROBABLE PROLYL-TRNA SYNTHETASE PROS (PROLINE--TRNA LIGASE) (PRORS) (GLOBAL RNA SYNTHESIS FACTOR) (PROLINE TRANSLASE)	INVOLVED IN TRANSLATION MECHANISM [CATALYTIC ACTIVITY: ATP + L-PROLINE + TRNA(PRO) = AMP + PYROPHOSPHATE + L-PROLYL-TRNA(PRO)].	MtH37Rv-2845c (2C11)	0.996554	1.03131	1.32309	1.05082	1.16464	2.5638	2.89375	2.9994	1.82033	1.20735
	Rv3758c	proV	Possible osmoprotectant (glycine betaine/carnitine/choline/L-proline) transport ATP-binding protein ABC transporter ProV	Virulence, detox and adaptation	proV	POSSIBLE OSMOPROTECTANT (GLYCINE BETAINE/CARNITINE/CHOLINE/L-PROLINE) TRANSPORT ATP-BINDING PROTEIN ABC TRANSPORTER PROV	THOUGHT TO BE INVOLVED IN ACTIVE TRANSPORT OF OSMOPROTECTANT (GLYCINE BETAINE/CARNITINE/CHOLINE/L-PROLINE) ACROSS THE MEMBRANE (IMPORT). RESPONSIBLE FOR ENERGY COUPLING TO THE TRANSPORT SYSTEM.	MtH37Rv-3758c (11D6)	0.999507	1.00422	1.02323	1.13655	1.10777	2.14768	1.76182	1.32245	1.22838	0.824585
	Rv3757c	proW	Possible osmoprotectant (glycine betaine/carnitine/choline/L-proline) transport integral membrane protein ABC transporter ProW	Virulence, detox and adaptation	proW	POSSIBLE OSMOPROTECTANT (GLYCINE BETAINE/CARNITINE/CHOLINE/L-PROLINE) TRANSPORT INTEGRAL MEMBRANE PROTEIN ABC TRANSPORTER PROW	THOUGHT TO BE INVOLVED IN ACTIVE TRANSPORT OF OSMOPROTECTANT (GLYCINE BETAINE/CARNITINE/CHOLINE/L-PROLINE) ACROSS THE MEMBRANE (IMPORT). RESPONSIBLE FOR THE TRANSLOCATION OF THE SUBSTRATE ACROSS THE MEMBRANE.	MtH37Rv-3757c (3H8)	0.9945	1.04964	0.974054	1.82167	1.57385	1.69469	2.47131	2.21832	1.62746	0.721442
	Rv3759c	proX	Possible osmoprotectant (glycine betaine/carnitine/choline/L-proline) binding lipoprotein ProX	Virulence, detox and adaptation	proX	POSSIBLE OSMOPROTECTANT (GLYCINE BETAINE/CARNITINE/CHOLINE/L-PROLINE) BINDING LIPOPROTEIN PROX	THOUGHT TO BE INVOLVED IN ACTIVE TRANSPORT OF OSMOPROTECTANT (GLYCINE BETAINE/CARNITINE/CHOLINE/L-PROLINE) ACROSS THE MEMBRANE (IMPORT).	MtH37Rv-3759c (3A9)	0.982323	1.13485	1.3684	1.06631	1.12382	3.11309	1.82587	1.92494	1.04422	2.08588
	Rv3756c	proZ	Possible osmoprotectant (glycine betaine/carnitine/choline/L-proline) transport integral membrane protein ABC transporter ProZ	Virulence, detox and adaptation	proZ	POSSIBLE OSMOPROTECTANT (GLYCINE BETAINE/CARNITINE/CHOLINE/L-PROLINE) TRANSPORT INTEGRAL MEMBRANE PROTEIN ABC TRANSPORTER PROZ	THOUGHT TO BE INVOLVED IN ACTIVE TRANSPORT OF OSMOPROTECTANT (GLYCINE BETAINE/CARNITINE/CHOLINE/L-PROLINE) ACROSS THE MEMBRANE (IMPORT). RESPONSIBLE FOR THE TRANSLOCATION OF THE SUBSTRATE ACROSS THE MEMBRANE.	MtH37Rv-3756c (3G8)	0.994036	0.912403	0.941973	2.02364	2.03553	2.44138	2.5754	2.33075	2.2196	0.863215
	Rv1131	prpC	Probable methylcitrate synthase PrpC	Intermediate metabolism and respiration	prpC	PROBABLE METHYLCITRATE SYNTHASE PRPC	INVOLVED IN METHYL CITRATE CYCLE [CATALYTIC ACTIVITY: PROPIONYL-COA + OXALOACETATE + H2O = 2-METHYLCITRATE + COA]	MtH37Rv-1131 (7I4)	0.9953	0.835124	0.934778	0.886248	0.760598	2.64078	0.273033	0.387141	4.20347	0.958471
	Rv1130	prpD	Possible methylcitrate dehydratase PrpD	Intermediate metabolism and respiration	prpD	POSSIBLE METHYLCITRATE DEHYDRATASE PRPD	INVOLVED IN METHYL CITRATE CYCLE	MtH37Rv-1130 (7P3)	0.997486	1.08252	1.1564	1.472	1.34787	2.86869	0.809286	0.653537	8.04455	1.40293
	Rv0436c	pssA	Probable CDP-diacylglycerol--serine O-phosphatidyltransferase PssA (PS synthase) (phosphatidylserine synthase)	Lipid metabolism	pssA	PROBABLE CDP-DIACYLGLYCEROL--SERINE O-PHOSPHATIDYLTRANSFERASE PSSA (PS SYNTHASE) (PHOSPHATIDYLSERINE SYNTHASE)	INVOLVED IN PHOSPHOLIPID BIOSYNTHESIS. GENERATES PHOSPHATIDYLSERINE [CATALYTIC ACTIVITY: CDP-diacylglycerol + L-serine = CMP + O-Sn-phosphatidyl-L-serine].	MtH37Rv-0436c (1F18)	0.982882	1.33863	1.32362	0.855839	1.04886	2.0269	1.51143	1.24339	1.16554	0.842143
	Rv0933	pstB	Phosphate-transport ATP-binding protein ABC transporter PstB	Cell wall and cell processes	pstB	PHOSPHATE-TRANSPORT ATP-BINDING PROTEIN ABC TRANSPORTER PSTB	INVOLVED IN ACTIVE TRANSPORT OF INORGANIC PHOSPHATE ACROSS THE MEMBRANE (IMPORT); RESPONSIBLE FOR ENERGY COUPLING TO THE TRANSPORT SYSTEM. THIS IS ONE OF THE PROTEINS REQUIRED FOR BINDING-PROTEIN-MEDIATED PHOSPHATE TRANSPORT. HAVE ATP-BINDING ABILITY AND ATPase ACTIVITY.	MtH37Rv-0933 (10G17)	0.967347	1.12849	1.1119	0.819798	1.14953	8.06534	4.88546	3.67493	2.27741	1.75222
	Rv0934	pstS1	Periplasmic phosphate-binding lipoprotein PstS1 (PBP-1) (PstS1)	Cell wall and cell processes	pstS1	PERIPLASMIC PHOSPHATE-BINDING LIPOPROTEIN PSTS1 (PBP-1) (PSTS1)	INVOLVED IN ACTIVE TRANSPORT OF INORGANIC PHOSPHATE ACROSS THE MEMBRANE (IMPORT). THIS IS ONE OF THE PROTEINS REQUIRED FOR BINDING-PROTEIN-MEDIATED PHOSPHATE TRANSPORT.	MtH37Rv-0934 (10H17)	0.989125	0.865033	1.32109	1.45709	1.45749	4.78	15.031	8.07324	6.22656	3.23961
	Rv0928	pstS3	Periplasmic phosphate-binding lipoprotein PstS3 (PBP-3) (PstS3) (PHOS1)	Cell wall and cell processes	pstS3	PERIPLASMIC PHOSPHATE-BINDING LIPOPROTEIN PSTS3 (PBP-3) (PSTS3) (PHOS1)	INVOLVED IN ACTIVE TRANSPORT OF INORGANIC PHOSPHATE ACROSS THE MEMBRANE (IMPORT). THIS IS ONE OF THE PROTEINS REQUIRED FOR BINDING-PROTEIN-MEDIATED PHOSPHATE TRANSPORT.	MtH37Rv-0928 (10D17)	0.985412	2.35881	1.09045	1.4055	1.68058	2.18188	3.74725	4.15941	4.47542	2.11671
	Rv1014c	pth	Probable peptidyl-tRNA hydrolase Pth	Intermediate metabolism and respiration	pth	PROBABLE PEPTIDYL-TRNA HYDROLASE PTH	THE NATURAL SUBSTRATE FOR THIS ENZYME MAY BE PEPTIDYL-TRNAS WHICH DROP OFF THE RIBOSOME DURING PROTEIN SYNTHESIS [CATALYTIC ACTIVITY: N-SUBSTITUTED AMINOACYL-TRNA + H(2)O = N-SUBSTITUTED AMINO ACID + TRNA]	MtH37Rv-1014c (5A6)	0.994326	1.05172	1.28568	1.04909	1.15289	2.22327	1.50185	1.36875	1.34523	1.23108
	Rv0781	ptrBa	Probable protease II PtrBa [first part] (oligopeptidase B)	Intermediate metabolism and respiration	ptrBa	PROBABLE PROTEASE II PTRBA [FIRST PART] (OLIGOPEPTIDASE B)	CLEAVES PEPTIDE BONDS ON THE C-TERMINAL SIDE OF LYSYL AND ARGININYL RESIDUES [CATALYTIC ACTIVITY: HYDROLYSIS OF ARG-|-XAA AND LYS-|-XAA BONDS IN OLIGOPEPTIDES, EVEN WHEN P1' RESIDUE IS PROLINE].	MtH37Rv-0781 (9F5)	0.987351	0.854985	1.05246	1.16007	1.26934	3.009	1.23147	3.84004	0.973505	2.56954
	Rv0777	purB	Probable adenylosuccinate lyase PurB (adenylosuccinase) (ASL) (ASASE)	Intermediate metabolism and respiration	purB	PROBABLE ADENYLOSUCCINATE LYASE PURB (ADENYLOSUCCINASE) (ASL) (ASASE)	INVOLVED IN DE NOVO PURINE BIOSYNTHESIS (AT THE EIGHT STEP) [CATALYTIC ACTIVITY: 1-(5-PHOSPHORIBOSYL)-4-(N-SUCCINO-CARBOXAMIDE) -5-AMINOIMIDAZOLE = FUMARATE + 5'-PHOSPHORIBOSYL-5-AMINO-4-IMIDAZOLECARBOXAMIDE (ALSO CATALYZES: N6-(1,2-DICARBOXYETHYL)AMP = FUMARATE + AMP)].	MtH37Rv-0777 (3K21)	0.992992	0.859796	1.14688	1.37463	1.31707	2.35396	2.88598	2.17393	3.11338	2.49361
	Rv0780	purC	Phosphoribosylaminoimidazole- succinocarboxamide synthase PurC (SAICAR synthetase)	Intermediate metabolism and respiration	purC	PHOSPHORIBOSYLAMINOIMIDAZOLE- SUCCINOCARBOXAMIDE SYNTHASE PURC (SAICAR SYNTHETASE)	INVOLVED IN DE NOVO PURINE BIOSYNTHESIS (AT THE SEVENTH STEP) [CATALYTIC ACTIVITY: ATP + 1-(5-phosphoribosyl)-4-carboxy-5-aminoimidazole + L-aspartate = ADP + phosphate + 1-(5-phosphoribosyl)-4-(N-succino-carboxamide)-5-aminoimidazole].	MtH37Rv-0780 (3N21)	0.998003	0.979025	1.14651	1.05632	1.15365	2.13129	1.27676	2.05519	0.873824	1.11241
	Rv2883c	pyrH	Probable uridylate kinase PyrH (UK) (uridine monophosphate kinase) (UMP kinase)	Intermediate metabolism and respiration	pyrH	PROBABLE URIDYLATE KINASE PYRH (UK) (URIDINE MONOPHOSPHATE KINASE) (UMP KINASE)	URIDINE MONOPHOSPHATE KINASE [CATALYTIC ACTIVITY: ATP + UMP = ADP + UDP].	MtH37Rv-2883c (2M2)	0.992085	1.14875	1.29296	1.11518	1.30308	4.25871	6.85594	5.34468	2.61553	1.49193
	Rv1379	pyrR	Probable pyrimidine operon regulatory protein PyrR	Regulatory proteins	pyrR	PROBABLE PYRIMIDINE OPERON REGULATORY PROTEIN PYRR	BINDS TO THE CONSERVED SEQUENCE IN THE PYR OPERON MRNA AND DISRUPTS THE ANTITERMINATOR, PERMITTING TERMINATOR HAIRPIN FORMATION AND PROMOTING TRANSCRIPTION TERMINATION	MtH37Rv-1379 (5I2)	0.99608	0.994198	1.08337	0.965413	1.11011	2.5766	2.07461	2.1576	2.11469	1.68308
	Rv2194	qcrC	Probable ubiquinol-cytochrome C reductase QcrC (cytochrome C subunit)	Intermediate metabolism and respiration	qcrC	Probable Ubiquinol-cytochrome C reductase QcrC(cytochrome C subunit)	respiration	MtH37Rv-2194 (5J13)	0.997055	0.956393	1.31805	1.0645	1.07985	3.05157	3.22026	2.24771	1.60085	0.827797
	Rv0003	recF	DNA replication and repair protein RecF (single-strand DNA binding protein)	Information pathways	recF	DNA REPLICATION AND REPAIR PROTEIN RECF (SINGLE-STRAND DNA BINDING PROTEIN)	THE RECF PROTEIN IS INVOLVED IN DNA METABOLISM AND RECOMBINATION; IT IS REQUIRED FOR DNA REPLICATION AND NORMAL SOS INDUCIBILITY. RECF BINDS PREFERENTIALLY TO SINGLE-STRANDED, LINEAR DNA. IT ALSO SEEMS TO BIND ATP.	MtH37Rv-0003 (1C1)	0.98052	0.943369	1.19428	0.953546	1.28123	3.16985	3.42895	3.6409	1.58275	2.72065
	Rv3783	rfbD	Probable O-antigen/lipopolysaccharide transport integral membrane protein ABC transporter RfbD	Cell wall and cell processes	rfbD	PROBABLE O-ANTIGEN/LIPOPOLYSACCHARIDE TRANSPORT INTEGRAL MEMBRANE PROTEIN ABC TRANSPORTER RFBD	MAY FORM AN ATP-DRIVEN O-ANTIGEN/LIPOPOLYSACCHARIDE EXPORT APPARATUS, IN ASSOCIATION WITH RFBE|Rv3781. RESPONSIBLE FOR THE TRANSLOCATION OF THE SUBSTRATE ACROSS THE MEMBRANE.	MtH37Rv-3783 (3D11)	0.99962	1.10943	1.25315	1.06616	1.28414	4.25801	5.84175	4.2997	2.9109	2.81732
	Rv3781	rfbE	Probable O-antigen/lipopolysaccharide transport ATP-binding protein ABC transporter RfbE	Cell wall and cell processes	rfbE	PROBABLE O-ANTIGEN/LIPOPOLYSACCHARIDE TRANSPORT ATP-BINDING PROTEIN ABC TRANSPORTER RFBE	MAY FORM AN ATP-DRIVEN O-ANTIGEN/LIPOPOLYSACCHARIDE EXPORT APPARATUS, IN ASSOCIATION WITH RFBD|Rv3783. RESPONSIBLE FOR ENERGY COUPLING TO THE TRANSPORT SYSTEM.	MtH37Rv-3781 (3B11)	0.989885	1.00608	1.05478	0.85629	1.07213	1.96971	2.24238	1.70698	1.33346	1.46145
	Rv1415	ribA2	Probable riboflavin biosynthesis protein RibA2 : GTP cyclohydrolase II + 3,4-dihydroxy-2-butanone 4-phosphate synthase (DHBP synthase)	Intermediate metabolism and respiration	ribA2	PROBABLE RIBOFLAVIN BIOSYNTHESIS PROTEIN RIBA2 : GTP cyclohydrolase II + 3,4-dihydroxy-2-butanone 4-phosphate synthase (DHBP synthase)	INVOLVED IN RIBOFLAVIN BIOSYNTHESIS [CATALYTIC ACTIVITY: GTP + 3 H(2)O = FORMATE + 2,5-DIAMINO-6-HYDROXY-4-(5-PHOSPHORIBOSYLAMINO)PYRIMIDINE + DIPHOSPHATE].	MtH37Rv-1415 (5P4)	0.99742	0.793373	0.900485	0.841298	1.03914	2.13215	2.53025	3.11359	2.58336	3.23665
	Rv1409	ribG	Probable bifunctional riboflavin biosynthesis protein RibG : diaminohydroxyphosphoribosylaminopyrimidine deaminase (riboflavin-specific deaminase) + 5-amino-6-(5-phosphoribosylamino) uracil reductase (HTP reductase)	Intermediate metabolism and respiration	ribG	PROBABLE BIFUNCTIONAL riboflavin biosynthesis protein RIBG : Diaminohydroxyphosphoribosylaminopyrimidine deaminase (Riboflavin-specific deaminase) + 5-amino-6-(5-phosphoribosylamino) uracil reductase (HTP reductase)	INVOLVED IN RIBOFLAVIN BIOSYNTHESIS (AT THE SECOND AND THIRD STEPS). CONVERTS 2,5-DIAMINO-6-(RIBOSYLAMINO)-4(3H)-PYRIMIDINONE 5'-PHOSPHATE INTO 5-AMINO-6-(RIBOSYLAMINO)-2,4(1H,3H)-PYRIMIDINEDIONE 5'-PHOSPHATE [CATALYTIC ACTIVITY 1: 2,5-DIAMINO-6-HYDROXY-4-(5-PHOSPHORIBOSYLAMINO)PYRIMIDINE + H(2)O = 5-AMINO-6-(5-PHOSPHORIBOSYLAMINO)URACIL + NH(3)] [CATALYTIC ACTIVITY 2: 5-AMINO-6-(5-PHOSPHORIBITYL…	MtH37Rv-1409 (5L4)	0.988906	1.21861	1.52785	1.45007	1.32621	2.26341	1.93824	1.72778	1.63542	1.43461
	Rv3420c	rimI	Ribosomal-protein-alanine acetyltransferase RimI (acetylating enzyme for N-terminal of ribosomal protein S18)	Information pathways	rimI	RIBOSOMAL-PROTEIN-ALANINE ACETYLTRANSFERASE RIMI (ACETYLATING ENZYME FOR N-TERMINAL OF RIBOSOMAL PROTEIN S18)	ACETYLATES THE N-TERMINAL ALANINE OF RIBOSOMAL PROTEIN S18 [CATALYTIC ACTIVITY: ACETYL-COA + RIBOSOMAL-PROTEIN L-ALANINE = CoA + RIBOSOMAL-PROTEIN N-ACETYL-L-ALANINE].	MtH37Rv-3420c (4G14)	0.999857	1.00285	0.929714	1.02349	0.955498	1.54825	0.989792	0.782754	0.640695	1.30995
	Rv2907c	rimM	Probable 16S rRNA processing protein RimM	Information pathways	rimM	PROBABLE 16S RRNA PROCESSING PROTEIN RIMM	ESSENTIAL FOR EFFICIENT PROCESSING OF 16S RRNA. PROBABLY PART OF THE 30S SUBUNIT PRIOR TO OR DURING THE FINAL STEP IN THE PROCESSING OF 16S FREE 30S RIBOSOMAL SUBUNITS. IT COULD BE SOME ACCESSORY PROTEIN NEEDED FOR EFFICIENT ASSEMBLY OF THE 30S SUBUNIT. RIMM IS NEEDED IN A STEP PRIOR TO RBFA DURING THE MATURATION OF 16S RRNA. HAS AFFINITY FOR FREE RIBOSOMAL 30S SUBUNITS BUT NOT FOR 70S RIBOSOMES.	MtH37Rv-2907c (2O4)	0.995942	0.960708	0.988849	0.909576	0.966184	1.84139	2.13184	3.39158	1.43733	2.73205
	Rv3464	rmlB	dTDP-glucose 4,6-dehydratase RmlB	Intermediate metabolism and respiration	rmlB	dTDP-GLUCOSE 4,6-DEHYDRATASE RMLB	INVOLVED IN DTDP-L-RHAMNOSE BIOSYNTHESIS [CATALYTIC ACTIVITY: DTDP-GLUCOSE = DTDP-4-DEHYDRO-6-DEOXY-D-GLUCOSE + H(2)O].	MtH37Rv-3464 (4G18)	0.992576	1.11556	1.22798	1.07451	1.15503	3.55637	2.43961	3.09274	0.816917	3.82358
	Rv3465	rmlC	dTDP-4-dehydrorhamnose 3,5-epimerase RmlC (dTDP-4-keto-6-deoxyglucose 3,5-epimerase) (dTDP-L-rhamnose synthetase) (thymidine diphospho-4-keto-rhamnose 3,5-epimerase)	Intermediate metabolism and respiration	rmlC	dTDP-4-DEHYDRORHAMNOSE 3,5-EPIMERASE RMLC (dTDP-4-KETO-6-DEOXYGLUCOSE 3,5-EPIMERASE) (dTDP-L-RHAMNOSE SYNTHETASE) (THYMIDINE DIPHOSPHO-4-KETO-RHAMNOSE 3,5-EPIMERASE)	INVOLVED IN dTDP-L-RHAMNOSE BIOSYNTHESIS, WITHIN THE O ANTIGEN BIOSYNTHESIS PATHWAY OF LIPOPOLYSACCHARIDE BIOSYNTHESIS: CONVERSION OF dTDP-4-KETO-6-DEOXY-D-GLUCOSE TO DTDP-4-KETO-RHAMNOSE [CATALYTIC ACTIVITY: dTDP-4-DEHYDRO-6-DEOXY-D-GLUCOSE = dTDP-4-DEHYDRO-6-DEOXY-L-MANNOSE].	MtH37Rv-3465 (4H18)	0.976918	0.964393	1.10678	0.920626	1.00118	3.05087	1.74192	2.18122	0.819151	1.80684
	Rv1009	rpfB	Probable resuscitation-promoting factor RpfB	Cell wall and cell processes	rpfB	Probable resuscitation-promoting factor rpfB	THOUGHT TO PROMOTE THE RESUSCITATION AND GROWTH OF DORMANT, NONGROWING CELLS. COULD ALSO STIMULATES THE GROWTH OF SEVERAL OTHER HIGH G+C GRAM+ ORGANISMS, e.g. Mycobacterium avium, Mycobacterium bovis (BCG), Mycobacterium kansasii, Mycobacterium smegmatis. Interacts with RipA (see Hett et al., 2007).	MtH37Rv-1009 (8C14)	0.9943	1.09915	1.42576	1.28981	1.18254	2.27596	2.50708	2.70509	1.75773	3.52061
	Rv0704	rplB	50S ribosomal protein L2 RplB	Information pathways	rplB	PROBABLE 50S ribosomal protein L2 RPLB	THIS PROTEIN IS A PRIMARY 23S RRNA-BINDING PROTEIN. IT HAS PEPTIDYLTRANSFERASE ACTIVITY.	MtH37Rv-0704 (3P15)	0.968667	1.08053	0.922609	2.3933	2.98792	9.03213	8.58428	8.01255	3.52023	5.49091
	Rv0701	rplC	50S ribosomal protein L3 RplC	Information pathways	rplC	PROBABLE 50S RIBOSOMAL PROTEIN L3 RPLC	THIS PROTEIN BINDS DIRECTLY TO 23S RIBOSOMAL RNA AND MAY PARTICIPATE IN THE FORMATION OF THE PEPTIDYLTRANSFERASE CENTER OF THE RIBOSOME.	MtH37Rv-0701 (3N15)	0.994059	0.920739	1.165	1.4623	1.901	7.00301	6.13411	6.58589	2.31149	3.69653
	Rv0702	rplD	50S ribosomal protein L4 RplD	Information pathways	rplD	PROBABLE 50S RIBOSOMAL PROTEIN L4 RPLD	THIS PROTEIN BINDS DIRECTLY AND SPECIFICALLY TO 23S RRNA.	MtH37Rv-0702 (3O15)	0.989205	1.09977	0.986265	1.46247	1.6806	3.05021	5.29123	3.32505	1.99737	2.1675
	Rv0719	rplF	50S ribosomal protein L6 RplF	Information pathways	rplF	PROBABLE 50S RIBOSOMAL PROTEIN L6 RPLF	THIS PROTEIN BINDS DIRECTLY TO 23S RIBOSOMAL RNA AND IS LOCATED AT THE AMINOACYL-TRNA BINDING SITE OF THE PEPTIDYLTRANSFERASE CENTER.	MtH37Rv-0719 (3J17)	0.982079	1.18387	1.16278	1.07041	1.52862	4.54372	6.19642	5.23924	5.85988	3.04038
	Rv0056	rplI	50S ribosomal protein L9 RplI	Information pathways	rplI	PROBABLE 50S RIBOSOMAL PROTEIN L9 RPLI	BINDS TO THE 23S RRNA.	MtH37Rv-0056 (1H7)	0.998362	1.26219	1.19246	1.57134	2.99942	18.7973	14.3303	24.1455	7.95728	11.7325
	Rv0651	rplJ	50S ribosomal protein L10 RplJ	Information pathways	rplJ	PROBABLE 50S RIBOSOMAL PROTEIN L10 RPLJ	INVOLVED IN TRANSLATION MECHANISMS.	MtH37Rv-0651 (9K23)	0.996251	1.10931	0.964152	1.19986	1.21902	1.64609	1.70079	1.46417	1.39856	1.16192
	Rv0640	rplK	50S ribosomal protein L11 RplK	Information pathways	rplK	PROBABLE 50S RIBOSOMAL PROTEIN L11 RPLK	THIS PROTEIN BINDS DIRECTLY TO 23S RIBOSOMAL RNA.	MtH37Rv-0640 (9K22)	0.999511	1.15509	1.22495	0.954306	1.09837	1.748	2.27297	1.95843	1.70653	2.47687
	Rv0652	rplL	50S ribosomal protein L7/L12 RplL (SA1)	Information pathways	rplL	PROBABLE 50S RIBOSOMAL PROTEIN L7/L12 RPLL (SA1)	INVOLVED IN TRANSLATION MECHANISMS: SEEMS TO BE THE BINDING SITE FOR SEVERAL OF THE FACTORS INVOLVED IN PROTEIN SYNTHESIS AND APPEARS TO BE ESSENTIAL FOR ACCURATE TRANSLATION.	MtH37Rv-0652 (9L23)	0.997746	0.96906	0.939718	1.1268	1.60883	6.43747	6.5603	4.99859	3.18518	2.08739
	Rv3443c	rplM	50S ribosomal protein L13 RplM	Information pathways	rplM	PROBABLE 50S RIBOSOMAL PROTEIN L13 RPLM	INVOLVED IN TRANSLATION MECHANISM. THIS PROTEIN IS ONE OF THE EARLY ASSEMBLY PROTEINS OF THE 50S RIBOSOMAL SUBUNIT.	MtH37Rv-3443c (4H16)	0.999271	1.09468	1.22471	2.43907	2.97953	3.88575	3.63653	3.24734	2.435	3.88174
	Rv0714	rplN	50S ribosomal protein L14 RplN	Information pathways	rplN	PROBABLE 50S RIBOSOMAL PROTEIN L14 RPLN	THIS PROTEIN BINDS DIRECTLY TO 23S RIBOSOMAL RNA.	MtH37Rv-0714 (9B2)	0.958046	1.30713	1.19445	1.15381	1.72937	5.59838	4.43876	4.96897	2.94607	3.72437
	Rv0708	rplP	50S ribosomal protein L16 RplP	Information pathways	rplP	PROBABLE 50S RIBOSOMAL PROTEIN L16 RPLP	THIS PROTEIN BINDS DIRECTLY TO 23S RIBOSOMAL RNA AND IS LOCATED AT THE A SITE OF THE PEPTIDYLTRANSFERASE CENTER.	MtH37Rv-0708 (3K16)	0.997393	0.932512	1.01323	1.42752	2.51498	9.55867	11.6587	8.48974	3.37299	3.89874
	Rv0720	rplR	50S ribosomal protein L18 RplR	Information pathways	rplR	PROBABLE 50S RIBOSOMAL PROTEIN L18 RPLR	THIS IS ONE OF 3 PROTEINS THAT MEDIATE THE ATTACHMENT OF THE 5S RNA INTO THE LARGE RIBOSOMAL SUBUNIT.	MtH37Rv-0720 (9E2)	0.984703	0.690411	0.662938	0.459225	0.716118	3.67472	3.76316	3.33247	2.96824	1.79965
	Rv0706	rplV	50S ribosomal protein L22 RplV	Information pathways	rplV	PROBABLE 50S RIBOSOMAL PROTEIN L22 RPLV	THIS PROTEIN BINDS SPECIFICALLY TO 23S RRNA; ITS BINDING IS STIMULATED BY OTHER RIBOSOMAL PROTEINS, E.G., L4, L17, AND L20. IT IS IMPORTANT DURING THE EARLY STAGES OF 50S RECONSTITUTION.	MtH37Rv-0706 (3I16)	0.947718	0.950391	1.11897	1.33578	2.28832	10.4795	10.6998	6.85569	3.50856	3.47792
	Rv0703	rplW	50S ribosomal protein L23 RplW	Information pathways	rplW	PROBABLE 50S RIBOSOMAL PROTEIN L23 RPLW	BINDS TO A SPECIFIC REGION ON THE 23S RRNA.	MtH37Rv-0703 (9G1)	0.989587	1.49521	1.4942	0.998557	2.13036	16.5428	7.9174	6.82623	2.20327	4.66691
	Rv0715	rplX	50S ribosomal protein L24 RplX	Information pathways	rplX	PROBABLE 50S RIBOSOMAL PROTEIN L24 RPLX	THIS PROTEIN IS FOUND IN THE RIBONUCLEOPROTEIN CORE AND IS INVOLVED IN THE EARLY ASSEMBLY OF THE 50S SUBUNIT. IT IS NOT INVOLVED IN THE FUNCTIONS OF THE MATURE 50S SUBUNIT.	MtH37Rv-0715 (3P16)	0.989037	0.907691	0.881146	1.1793	2.28415	9.32904	9.64482	10.7614	6.27994	4.54296
	Rv0709	rpmC	50S ribosomal protein L29 RpmC	Information pathways	rpmC	PROBABLE 50S RIBOSOMAL PROTEIN L29 RPMC	INVOLVED IN TRANSLATION MECHANISMS.	MtH37Rv-0709 (9A2)	0.989699	1.4015	1.1322	1.36565	2.27614	15.4075	12.5991	8.63087	2.46339	4.70678
	Rv0722	rpmD	50S ribosomal protein L30 RpmD	Information pathways	rpmD	PROBABLE 50S RIBOSOMAL PROTEIN L30 RPMD	INVOLVED ION TRANSLATION MECHANISMS.	MtH37Rv-0722 (9G2)	0.98872	0.764803	0.94957	0.758872	0.896054	3.68584	5.42744	3.84347	4.02606	2.01165
	Rv0634B	rpmG2	50S ribosomal protein L33 RpmG2	Information pathways	rpmG2	PROBABLE 50S RIBOSOMAL PROTEIN L33 RPMG2	INVOLVED IN TRANSLATION MECHANISM	MtH37Rv-0634B (11F14)	0.94395	1.65547	1.55328	1.88277	2.99447	12.3307	9.75672	12.4385	4.4661	9.96404
	Rv3924c	rpmH	50S ribosomal protein L34 RpmH	Information pathways	rpmH	50S RIBOSOMAL PROTEIN L34 RPMH	INVOLVED IN TRANSLATION MECHANISM. THIS PROTEIN IS ONE OF THE EARLY ASSEMBLY PROTEINS OF THE 50S RIBOSOMAL SUBUNIT.	MtH37Rv-3924c (11B12)	0.995056	1.15044	0.978436	0.790292	0.87174	2.36289	1.12553	2.22908	0.961723	4.4245
	Rv1630	rpsA	30S ribosomal protein S1 RpsA	Information pathways	rpsA	PROBABLE RIBOSOMAL PROTEIN S1 RPSA	BINDS MRNA; THUS FACILITATING RECOGNITION OF THE INITIATION POINT. IT IS NEEDED TO TRANSLATE MRNA WITH A SHORT SHINE-DALGARNO (SD) PURINE-RICH SEQUENCE.	MtH37Rv-1630 (5E24)	0.99478	0.828899	0.918529	1.47928	2.12486	5.87588	6.76714	6.08573	3.20974	4.05117
	Rv0707	rpsC	30S ribosomal protein S3 RpsC	Information pathways	rpsC	PROBABLE 30S RIBOSOMAL PROTEIN S3 RPSC	THIS PROTEIN IS INVOLVED IN THE BINDING OF INITIATOR MET-TRNA.	MtH37Rv-0707 (3J16)	0.941718	1.26587	1.14097	3.71074	3.93937	9.15755	15.9796	10.1623	6.05294	7.57221
	Rv0721	rpsE	30S ribosomal protein S5 RpsE	Information pathways	rpsE	PROBABLE 30S RIBOSOMAL PROTEIN S5 RPSE	PROTEIN S5 IS IMPORTANT IN THE ASSEMBLY AND FUNCTION OF THE 30S RIBOSOMAL SUBUNIT.	MtH37Rv-0721 (9F2)	0.963676	1.07261	1.21121	0.938169	1.23289	4.43787	4.64498	4.75772	3.79342	3.07254
	Rv0053	rpsF	30S ribosomal protein S6 RpsF	Information pathways	rpsF	PROBABLE 30S RIBOSOMAL PROTEIN S6 RPSF	BINDS TOGETHER WITH S18 TO 16S RIBOSOMAL RNA.	MtH37Rv-0053 (1E7)	0.990631	1.3846	1.32912	1.4683	1.69628	11.8241	5.77684	6.60498	5.41078	4.68734
	Rv0718	rpsH	30S ribosomal protein S8 RpsH	Information pathways	rpsH	PROBABLE 30S RIBOSOMAL PROTEIN S8 RPSH	BINDS DIRECTLY TO THE CENTRAL DOMAIN OF 16S RIBOSOMAL RNA.	MtH37Rv-0718 (9D2)	0.997253	0.998394	0.994811	0.909394	0.971717	3.17339	2.26399	2.50429	1.80463	1.5921
	Rv3442c	rpsI	30S ribosomal protein S9 RpsI	Information pathways	rpsI	PROBABLE 30S RIBOSOMAL PROTEIN S9 RPSI	INVOLVED IN TRANSLATION MECHANISM. THIS PROTEIN IS ONE OF THE ASSEMBLY PROTEINS OF THE 50S RIBOSOMAL SUBUNIT.	MtH37Rv-3442c (4G16)	0.905643	1.66098	1.83393	3.73327	2.62406	9.85052	11.5042	6.49171	6.83421	6.71201
	Rv0700	rpsJ	30S ribosomal protein S10 RpsJ (transcription antitermination factor NusE)	Information pathways	rpsJ	30S RIBOSOMAL PROTEIN S10 RPSJ (TRANSCRIPTION ANTITERMINATION FACTOR NUSE)	THIS PROTEIN IS INVOLVED IN THE BINDING OF tRNA TO THE RIBOSOMES, AND IN THE REGULATION OF rRNA BIOSYNTHESIS (BY MODULATING THE EFFICIENCY OF TRANSCRIPTIONAL TERMINATION). INTERACTS WITH NUSB|Rv2533c.	MtH37Rv-0700 (9F1)	0.991786	0.950563	1.21763	0.855456	1.93684	15.2041	8.40033	7.92895	1.83638	6.66422
	Rv0717	rpsN1	30S ribosomal protein S14 RpsN1	Information pathways	rpsN1	PROBABLE 30S RIBOSOMAL PROTEIN S14 RPSN1	KNOWN TO BE REQUIRED FOR THE ASSEMBLY OF 30S PARTICLES AND MAY ALSO BE RESPONSIBLE FOR DETERMINING THE CONFORMATION OF THE 16S RRNA AT THE A SITE.	MtH37Rv-0717 (9C2)	0.987694	1.11617	1.14598	1.0439	1.54929	5.02604	4.28513	3.87524	2.92882	2.25299
	Rv2785c	rpsO	30S ribosomal protein S15 RpsO	Information pathways	rpsO	PROBABLE 30S RIBOSOMAL PROTEIN S15 RPSO	INVOLVED IN TRANSLATION MECHANISM. THIS PROTEIN IS ONE OF THE 16S RIBOSOMAL RNA BINDING PROTEINS.	MtH37Rv-2785c (10D7)	0.991592	1.48234	1.18193	1.39515	1.61305	3.57823	2.7769	2.85729	2.70123	7.00179
	Rv2909c	rpsP	30S ribosomal protein S16 RpsP	Information pathways	rpsP	PROBABLE 30S RIBOSOMAL PROTEIN S16 RPSP	INVOLVED IN TRANSLATION MECHANISM.	MtH37Rv-2909c (10D12)	0.978422	0.848226	0.804004	0.963287	1.07215	4.97647	4.15363	5.20244	1.97772	4.39749
	Rv0710	rpsQ	30S ribosomal protein S17 RpsQ	Information pathways	rpsQ	PROBABLE 30S RIBOSOMAL PROTEIN S17 RPSQ	PROTEIN S17 BINDS SPECIFICALLY TO THE 5' END OF 16S RIBOSOMAL RNA.	MtH37Rv-0710 (3L16)	0.991204	0.896765	0.955663	1.46136	2.8085	14.8665	16.8947	13.5023	3.71866	5.01196
	Rv0055	rpsR1	30S ribosomal protein S18-1 RpsR1	Information pathways	rpsR1	PROBABLE 30S RIBOSOMAL PROTEIN S18-1 RPSR1	THIS PROTEIN HAS BEEN IMPLICATED IN AMINOACYL-TRANSFER RNA BINDING. IT APPEARS TO BE SITUATED AT THE DECODING SITE OF MESSENGER RNA.	MtH37Rv-0055 (1G7)	0.991158	1.36656	1.25743	2.28588	2.62636	11.2038	8.69098	14.7554	5.42284	6.93665
	Rv0705	rpsS	30S ribosomal protein S19 RpsS	Information pathways	rpsS	PROBABLE 30S RIBOSOMAL PROTEIN S19 RPSS	PROTEIN S19 FORMS A COMPLEX WITH S13 THAT BINDS STRONGLY TO THE 16S RIBOSOMAL RNA.	MtH37Rv-0705 (9H1)	0.982323	1.12025	0.969809	0.916784	1.75044	9.26943	4.61362	4.96439	2.08088	3.62017
	Rv2412	rpsT	30S ribosomal protein S20 RpsT	Information pathways	rpsT	PROBABLE 30S RIBOSOMAL PROTEIN S20 RPST	INVOLVED IN TRANSLATION MECHANISMS. BINDS DIRECTLY TO 16S RIBOSOMAL RNA.	MtH37Rv-2412 (8L18)	0.998562	1.12832	1.1025	0.809301	1.04683	2.94579	2.15844	1.74217	1.22721	2.08083
	Rv3687c	rsfB	Anti-anti-sigma factor RsfB (anti-sigma factor antagonist) (regulator of sigma F B)	Information pathways	rsfB	ANTI-ANTI-SIGMA FACTOR RSFB (ANTI-SIGMA FACTOR ANTAGONIST) (REGULATOR OF SIGMA F B)	REGULATES NEGATIVELY Rv3287c|RSBW|USFX. POSSIBLY REGULATED BY PHOSPHORYLATION.	MtH37Rv-3687c (3A2)	0.994256	0.755868	0.881126	0.807908	0.880316	2.4458	5.58961	4.69566	5.81072	2.17329
	Rv0444c	rskA	Anti-sigma factor RskA (regulator of sigma K)	Information pathways	rskA	ANTI-SIGMA FACTOR RSKA (REGULATOR OF SIGMA K)	REGULATES NEGATIVELY Rv0445c|SIGK	MtH37Rv-0444c (1D19)	0.986522	1.02435	1.03577	1.00536	0.756096	1.86262	1.6196	1.18819	0.878363	0.69209
	Rv0007	Rv0007	Possible conserved membrane protein	Cell wall and cell processes	Rv0007	POSSIBLE CONSERVED MEMBRANE PROTEIN	UNKNOWN	MtH37Rv-0007 (1G1)	0.999416	0.968055	0.812519	0.902496	1.02697	2.32266	3.04792	2.5774	2.09375	1.83025
	Rv0011c	Rv0011c	Probable conserved transmembrane protein	Cell wall and cell processes	Rv0011c	PROBABLE CONSERVED TRANSMEMBRANE PROTEIN	UNKNOWN	MtH37Rv-0011c (1C2)	0.973284	1.43454	1.21427	0.977994	1.94633	9.67815	3.47488	3.48184	2.34923	6.26075
	Rv0025	Rv0025	Conserved hypothetical protein	Conserved hypotheticals	Rv0025	CONSERVED HYPOTHETICAL PROTEIN	FUNCTION UNKNOWN	MtH37Rv-0025 (1A4)	0.996348	0.817385	1.19873	0.921937	1.58227	2.3221	1.75099	2.13762	1.03526	1.03442
	Rv0030	Rv0030	Conserved hypothetical protein	Conserved hypotheticals	Rv0030	CONSERVED HYPOTHETICAL PROTEIN	UNKNOWN	MtH37Rv-0030 (1F4)	0.996292	0.985703	1.22149	1.16922	0.861749	2.12503	1.01572	1.04737	1.37971	0.649961
	Rv0043c	Rv0043c	Probable transcriptional regulatory protein (probably GntR-family)	Regulatory proteins	Rv0043c	PROBABLE TRANSCRIPTIONAL REGULATORY PROTEIN (PROBABLY GNTR-FAMILY)	INVOLVED IN TRANSCRIPTIONAL MECHANISM.	MtH37Rv-0043c (1C6)	0.990222	0.944711	1.09968	1.07788	0.912185	1.72132	1.61077	2.15667	1.61033	1.12537
	Rv0049	Rv0049	Conserved hypothetical protein	Conserved hypotheticals	Rv0049	CONSERVED HYPOTHETICAL PROTEIN	FUNCTION UNKNOWN	MtH37Rv-0049 (1A7)	0.994375	0.965242	0.912639	1.02734	0.811465	1.5036	1.59228	1.86611	1.11096	2.22517
	Rv0057	Rv0057	Hypothetical protein	Conserved hypotheticals	Rv0057	HYPOTHETICAL PROTEIN	UNKNOWN	MtH37Rv-0057 (1A8)	0.984544	0.867713	1.12684	1.34154	1.77783	5.50079	3.51773	7.20484	1.72805	4.10028
	Rv0061c	Rv0061c	Hypothetical protein	Conserved hypotheticals	Rv0061	HYPOTHETICAL PROTEIN	UNKNOWN	MtH37Rv-0061 (1E8)	0.999028	1.00048	1.13297	1.33643	1.65951	3.57487	3.58975	4.83498	1.88004	11.9657
	Rv0072	Rv0072	Probable glutamine-transport transmembrane protein ABC transporter	Cell wall and cell processes	Rv0072	PROBABLE GLUTAMINE-TRANSPORT TRANSMEMBRANE PROTEIN ABC TRANSPORTER	THOUGHT TO BE INVOLVED IN ACTIVE TRANSPORT OF GLUTAMINE ACROSS THE MEMBRANE (IMPORT). RESPONSIBLE FOR THE TRANSLOCATION OF THE SUBSTRATE ACROSS THE MEMBRANE.	MtH37Rv-0072 (1H9)	0.989713	1.52919	0.944828	1.30049	2.20389	5.37855	5.45964	6.97649	4.84244	3.4485
	Rv0073	Rv0073	Probable glutamine-transport ATP-binding protein ABC transporter	Cell wall and cell processes	Rv0073	PROBABLE GLUTAMINE-TRANSPORT ATP-BINDING PROTEIN ABC TRANSPORTER	THOUGHT TO BE INVOLVED IN ACTIVE TRANSPORT OF GLUTAMINE ACROSS THE MEMBRANE (IMPORT). RESPONSIBLE FOR THE TRANSLOCATION OF THE SUBSTRATE ACROSS THE MEMBRANE.	MtH37Rv-0073 (1A10)	0.976971	1.1971	0.981921	0.910715	2.01843	10.2049	9.51845	11.2655	5.87009	3.55113
	Rv0074	Rv0074	Conserved protein	Conserved hypotheticals	Rv0074	CONSERVED HYPOTHETICAL PROTEIN	FUNCTION UNKNOWN	MtH37Rv-0074 (1B10)	0.972091	1.27676	1.59718	0.953485	1.70373	3.65205	4.05775	4.34124	4.78437	2.07595
	Rv0076c	Rv0076c	Probable membrane protein	Cell wall and cell processes	Rv0076c	PROBABLE MEMBRANE PROTEIN	UNKNOWN	MtH37Rv-0076c (1D10)	0.933012	1.02016	1.03604	0.920764	1.39633	4.93623	2.83508	3.25266	3.76636	1.6096
	Rv0108c	Rv0108c	Hypothetical protein	Conserved hypotheticals	Rv0108c	HYPOTHETICAL PROTEIN	UNKNOWN	MtH37Rv-0108c (8L1)	0.951887	1.08761	0.885629	0.703644	1.63664	5.01531	7.36239	4.17714	2.46337	2.06023
	Rv0111	Rv0111	Possible transmembrane acyltransferase	Intermediate metabolism and respiration	Rv0111	POSSIBLE TRANSMEMBRANE ACYLTRANSFERASE	FUNCTION UNKNOWN; PROBABLY INVOLVED IN CELLULAR METABOLISM.	MtH37Rv-0111 (1I2)	0.987525	1.20964	1.37961	1.33229	1.96941	2.99973	3.88646	2.34563	2.34155	0.985381
	Rv0128	Rv0128	Probable conserved transmembrane protein	Cell wall and cell processes	Rv0128	PROBABLE CONSERVED TRANSMEMBRANE PROTEIN	UNKNOWN	MtH37Rv-0128 (8J2)	0.980233	1.17201	1.14123	1.05398	1.13461	3.27875	3.64667	4.29804	4.44598	2.74037
	Rv0147	Rv0147	Probable aldehyde dehydrogenase (NAD+) dependent	Intermediate metabolism and respiration	Rv0147	PROBABLE ALDEHYDE DEHYDROGENASE (NAD+) DEPENDENT	FUNCTION UNKNOWN; PROBABLY INVOLVED IN CELLULAR METABOLISM [CATALYTIC ACTIVITY: An aldehyde + NAD+ + H2O = an acid + NADH].	MtH37Rv-0147 (8K4)	0.997102	1.03206	1.02323	0.785837	0.815736	1.5294	1.05161	1.21869	0.674998	2.51284
	Rv0163	Rv0163	Conserved protein	Conserved hypotheticals	Rv0163	CONSERVED HYPOTHETICAL PROTEIN	FUNCTION UNKNOWN	MtH37Rv-0163 (1K4)	0.998906	0.956897	0.907719	0.91673	0.937693	1.91495	1.99662	1.50052	1.39604	1.02117
	Rv0175	Rv0175	Probable conserved Mce associated membrane protein	Cell wall and cell processes	Rv0175	PROBABLE CONSERVED MCE ASSOCIATED MEMBRANE PROTEIN	UNKNOWN	MtH37Rv-0175 (1O4)	0.998336	0.96076	0.947947	0.824277	1.16159	5.37246	8.79116	3.78155	3.73027	1.4982
	Rv0176	Rv0176	Probable conserved Mce associated transmembrane protein	Cell wall and cell processes	Rv0176	PROBABLE CONSERVED MCE ASSOCIATED TRANSMEMBRANE PROTEIN	UNKNOWN	MtH37Rv-0176 (8P6)	0.993771	1.00369	1.12924	1.29802	1.36199	3.03791	4.70221	2.22211	2.26718	1.08333
	Rv0177	Rv0177	Probable conserved Mce associated protein	Conserved hypotheticals	Rv0177	PROBABLE CONSERVED MCE ASSOCIATED PROTEIN	UNKNOWN	MtH37Rv-0177 (1P4)	0.969985	1.12445	1.20003	1.43152	1.1035	2.2071	1.536	1.96915	1.6639	1.05442
	Rv0203	Rv0203	Possible exported protein	Cell wall and cell processes	Rv0203	POSSIBLE EXPORTED PROTEIN	UNKNOWN	MtH37Rv-0203 (1P7)	0.968779	1.07261	0.892669	1.21854	1.56937	4.50116	4.8252	5.93404	2.71354	2.88873
	Rv0204c	Rv0204c	Probable conserved transmembrane protein	Cell wall and cell processes	Rv0204c	PROBABLE CONSERVED TRANSMEMBRANE PROTEIN	UNKNOWN	MtH37Rv-0204c (1I8)	0.991245	0.892585	0.968606	1.4111	1.31259	2.08687	2.92661	1.95228	1.27079	1.16891
	Rv0205	Rv0205	Probable conserved transmembrane protein	Cell wall and cell processes	Rv0205	PROBABLE CONSERVED TRANSMEMBRANE PROTEIN	UNKNOWN	MtH37Rv-0205 (1J8)	0.999599	1.08787	1.23741	1.34981	1.86299	1.86418	1.89576	1.66409	1.50371	0.989143
	Rv0207c	Rv0207c	Conserved hypothetical protein	Conserved hypotheticals	Rv0207c	CONSERVED HYPOTHETICAL PROTEIN	FUNCTION UNKNOWN	MtH37Rv-0207c (1L8)	0.981293	0.870737	1.04064	2.44606	1.77341	3.08642	6.02368	4.60034	5.56635	2.44268
	Rv0228	Rv0228	Probable integral membrane acyltransferase	Intermediate metabolism and respiration	Rv0228	PROBABLE INTEGRAL MEMBRANE ACYLTRANSFERASE	FUNCTION UNKNOWN; PROBABLY INVOLVED IN CELLULAR METABOLISM.	MtH37Rv-0228 (1I11)	0.998277	0.801824	0.923043	1.13512	1.0289	1.52763	1.44573	1.10437	1.09525	0.856298
	Rv0235c	Rv0235c	Probable conserved transmembrane protein	Cell wall and cell processes	Rv0235c	PROBABLE CONSERVED TRANSMEMBRANE PROTEIN	UNKNOWN	MtH37Rv-0235c (1P11)	0.99739	1.57052	1.57203	1.62336	1.41748	1.94862	1.8994	2.07926	1.43059	1.29158
	Rv0248c	Rv0248c	Probable succinate dehydrogenase [iron-sulfur subunit] (succinic dehydrogenase)	Intermediate metabolism and respiration	Rv0248c	PROBABLE SUCCINATE DEHYDROGENASE [IRON-SULFUR SUBUNIT] (SUCCINIC DEHYDROGENASE)	INVOLVED IN INTERCONVERSION OF FUMARATE AND SUCCINATE (AEROBIC RESPIRATION) [CATALYTIC ACTIVITY: SUCCINATE + ACCEPTOR = FUMARATE + REDUCED ACCEPTOR].	MtH37Rv-0248c (2J13)	0.99445	1.07897	1.45709	1.35879	1.52655	2.09701	1.8079	1.79244	1.04996	1.12665
	Rv0249c	Rv0249c	Probable succinate dehydrogenase [membrane anchor subunit] (succinic dehydrogenase)	Intermediate metabolism and respiration	Rv0249c	PROBABLE SUCCINATE DEHYDROGENASE [MEMBRANE ANCHOR SUBUNIT] (SUCCINIC DEHYDROGENASE)	COULD BE INVOLVED IN INTERCONVERSION OF FUMARATE AND SUCCINATE (AEROBIC RESPIRATION). THIS HYDROPHOBIC COMPONENT MAY BE REQUIRED TO ANCHOR THE CATALYTIC COMPONENTS OF THE SUCCINATE DEHYDROGENASE COMPLEX TO THE CYTOPLASMIC MEMBRANE.	MtH37Rv-0249c (2K13)	0.997692	1.39331	1.48384	1.46428	1.55046	1.84686	1.00662	1.23917	0.593262	0.994239
	Rv0265c	Rv0265c	Probable periplasmic iron-transport lipoprotein	Cell wall and cell processes	Rv0265c	PROBABLE PERIPLASMIC IRON-TRANSPORT LIPOPROTEIN	THOUGHT TO BE INVOLVED IN IRON TRANSPORT ACROSS THE MEMBRANE (IMPORT).	MtH37Rv-0265c (2N14)	0.994099	0.954729	1.14367	1.17594	1.20849	1.58915	1.23092	0.77724	0.568606	0.473788
	Rv0268c	Rv0268c	Hypothetical protein	Conserved hypotheticals	Rv0268c	HYPOTHETICAL PROTEIN	UNKNOWN	MtH37Rv-0268c (2P14)	0.998491	1.05587	1.15327	1.06848	0.898011	2.09293	2.09341	1.3205	1.94678	2.7476
	Rv0296c	Rv0296c	Probable sulfatase	Intermediate metabolism and respiration	Rv0296c	PROBABLE SULFATASE	FUNCTION UNKNOWN; PROBABLY INVOLVED IN CELLULAR METABOLISM.	MtH37Rv-0296c (2J17)	0.999339	1.16767	1.30057	1.31976	1.58456	7.24703	4.9844	7.74124	3.17338	4.18311
	Rv0298	Rv0298	Hypothetical protein	Conserved hypotheticals	Rv0298	HYPOTHETICAL PROTEIN	UNKNOWN	MtH37Rv-0298 (8O9)	0.997178	1.17681	1.07057	0.724178	0.829013	1.85145	1.90091	1.56733	1.75369	1.80395
	Rv0308	Rv0308	Probable conserved integral membrane protein	Cell wall and cell processes	Rv0308	PROBABLE CONSERVED INTEGRAL MEMBRANE PROTEIN	UNKNOWN	MtH37Rv-0308 (2O17)	0.994526	1.03449	1.12437	1.21855	1.8604	9.51032	13.1423	14.7322	3.22192	6.31018
	Rv0309	Rv0309	Possible conserved exported protein	Cell wall and cell processes	Rv0309	POSSIBLE CONSERVED EXPORTED PROTEIN	UNKNOWN	MtH37Rv-0309 (2P17)	0.994953	1.04459	1.03386	0.769096	1.38959	6.50739	8.27817	8.02964	3.15557	5.46311
	Rv0310c	Rv0310c	Conserved protein	Conserved hypotheticals	Rv0310c	CONSERVED HYPOTHETICAL PROTEIN	FUNCTION UNKNOWN	MtH37Rv-0310c (2I18)	0.965584	0.913602	1.01557	0.893583	1.04214	3.70913	2.98402	7.42891	1.84237	2.50819
	Rv0312	Rv0312	Conserved hypothetical proline and threonine rich protein	Conserved hypotheticals	Rv0312	CONSERVED HYPOTHETICAL PROLINE AND THREONINE RICH PROTEIN	FUNCTION UNKNOWN	MtH37Rv-0312 (2K18)	0.983793	1.06829	1.32452	1.33065	1.36373	2.69074	2.67976	2.30018	2.00477	1.86758
	Rv0338c	Rv0338c	Probable iron-sulfur-binding reductase	Intermediate metabolism and respiration	Rv0338c	PROBABLE IRON-SULFUR-BINDING REDUCTASE	FUNCTION UNKNOWN; PROBABLY INVOLVED IN CELLULAR METABOLISM.	MtH37Rv-0338c (2P20)	0.998712	1.08374	1.11769	1.33841	1.99127	5.05282	6.57946	5.89065	2.18559	2.62771
	Rv0345	Rv0345	Conserved hypothetical protein	Conserved hypotheticals	Rv0345	CONSERVED HYPOTHETICAL PROTEIN	FUNCTION UNKNOWN	MtH37Rv-0345 (2O21)	0.991611	0.91803	0.966547	1.06341	0.883472	1.75525	2.03368	2.23834	2.90977	1.82295
	Rv0359	Rv0359	Probable conserved integral membrane protein	Cell wall and cell processes	Rv0359	PROBABLE CONSERVED INTEGRAL MEMBRANE PROTEIN	UNKNOWN	MtH37Rv-0359 (2J23)	0.993445	0.874548	1.26622	1.63343	1.70096	2.5488	3.59715	1.22007	2.17488	0.674531
	Rv0364	Rv0364	Possible conserved transmembrane protein	Cell wall and cell processes	Rv0364	POSSIBLE CONSERVED TRANSMEMBRANE PROTEIN	UNKNOWN	MtH37Rv-0364 (2O23)	0.99566	1.65507	1.55157	2.09714	3.69107	12.5822	10.8774	11.4185	5.32815	11.8391
	Rv0390	Rv0390	Conserved protein	Conserved hypotheticals	Rv0390	CONSERVED HYPOTHETICAL PROTEIN	FUNCTION UNKNOWN	MtH37Rv-0390 (1B14)	0.985393	1.49784	0.721536	1.17523	2.02206	2.80223	2.4236	1.57006	2.33427	2.40101
	Rv0412c	Rv0412c	Possible conserved membrane protein	Cell wall and cell processes	Rv0412c	POSSIBLE CONSERVED MEMBRANE PROTEIN	UNKNOWN	MtH37Rv-0412c (1B16)	0.993364	0.80714	0.926247	1.69137	1.707	1.97798	2.13686	1.41648	2.0002	1.63183
	Rv0428c	Rv0428c	GCN5-related N-acetyltransferase	Intermediate metabolism and respiration	Rv0428c	GCN5-RELATED N-ACETYLTRANSFERASE	ACETYLATION, SUBSTRATE UNKNOWN	MtH37Rv-0428c (1G17)	0.999366	1.11619	1.45656	1.17806	1.07909	2.33516	2.1748	1.80268	1.41832	1.12139
	Rv0430	Rv0430	Conserved hypothetical protein	Conserved hypotheticals	Rv0430	CONSERVED HYPOTHETICAL PROTEIN	FUNCTION UNKNOWN	MtH37Rv-0430 (9M13)	0.916485	1.12504	0.85336	1.60359	2.43508	14.9427	13.6992	10.8363	2.48242	4.20334
	Rv0454	Rv0454	Conserved hypothetical protein	Conserved hypotheticals	Rv0454	CONSERVED HYPOTHETICAL PROTEIN	FUNCTION UNKNOWN	MtH37Rv-0454 (9K14)	0.999802	1.22802	1.13725	1.01554	1.15977	1.81247	1.1603	1.35677	1.30165	1.74694
	Rv0455c	Rv0455c	Conserved protein	Conserved hypotheticals	Rv0455c	CONSERVED HYPOTHETICAL PROTEIN	FUNCTION UNKNOWN	MtH37Rv-0455c (1C20)	0.992357	1.46192	1.49947	1.47437	1.60819	5.91734	4.00866	4.97817	2.65324	7.03688
	Rv0460	Rv0460	Conserved hydrophobic protein	Conserved hypotheticals	Rv0460	CONSERVED HYDROPHOBIC PROTEIN	FUNCTION UNKNOWN	MtH37Rv-0460 (9M14)	0.999944	1.01624	0.934312	1.34521	1.51511	4.65118	7.25432	4.15342	1.94943	2.5057
	Rv0461	Rv0461	Probable transmembrane protein	Cell wall and cell processes	Rv0461	PROBABLE TRANSMEMBRANE PROTEIN	UNKNOWN	MtH37Rv-0461 (1G20)	0.999052	1.07721	1.04635	0.963104	1.34582	5.9593	6.78854	7.79335	1.96834	5.02684
	Rv0464c	Rv0464c	Conserved protein	Conserved hypotheticals	Rv0464c	CONSERVED HYPOTHETICAL PROTEIN	FUNCTION UNKNOWN	MtH37Rv-0464c (1A21)	0.996838	0.970399	1.0399	1.04161	0.961107	2.53678	2.47343	1.84593	1.09987	1.68243
	Rv0466	Rv0466	Conserved protein	Conserved hypotheticals	Rv0466	CONSERVED HYPOTHETICAL PROTEIN	FUNCTION UNKNOWN	MtH37Rv-0466 (1C21)	0.994631	1.12319	1.20865	1.00311	1.18942	4.83451	4.22608	4.99842	4.19174	2.83068
	Rv0479c	Rv0479c	Probable conserved membrane protein	Cell wall and cell processes	Rv0479c	PROBABLE CONSERVED MEMBRANE PROTEIN	UNKNOWN	MtH37Rv-0479c (1C22)	0.999074	1.08732	1.23674	1.1279	1.03975	1.6957	1.51286	1.36726	2.0922	1.48993
	Rv0480c	Rv0480c	Possible amidohydrolase	Intermediate metabolism and respiration	Rv0480c	POSSIBLE AMIDOHYDROLASE	FUNCTION UNKNOWN; HYDROLYTIC ENZYME PROBABLY INVOLVED IN CELLULAR METABOLISM.	MtH37Rv-0480c (1D22)	0.997398	1.12546	1.05715	1.25497	1.02983	1.70237	1.98805	1.67055	1.60336	1.92692
	Rv0484c	Rv0484c	Probable short-chain type oxidoreductase	Intermediate metabolism and respiration	Rv0484c	PROBABLE SHORT-CHAIN TYPE OXIDOREDUCTASE	FUNCTION UNKNOWN; POSSIBLY INVOLVED IN CELLULAR METABOLISM.	MtH37Rv-0484c (1H22)	0.999494	1.04968	1.07592	1.13551	1.26133	2.58808	2.01936	3.89947	1.83606	4.97027
	Rv0487	Rv0487	Conserved hypothetical protein	Conserved hypotheticals	Rv0487	CONSERVED HYPOTHETICAL PROTEIN	FUNCTION UNKNOWN	MtH37Rv-0487 (1C23)	0.999809	1.11639	1.08547	1.20737	1.31732	1.91864	2.16348	1.61218	1.7377	1.6361
	Rv0499	Rv0499	Conserved hypothetical protein	Conserved hypotheticals	Rv0499	CONSERVED HYPOTHETICAL PROTEIN	FUNCTION UNKNOWN	MtH37Rv-0499 (1G24)	0.984841	1.21866	1.17767	1.97392	1.97553	2.20537	1.32345	1.52399	1.66777	1.46088
	Rv0500A	Rv0500A	Conserved protein	Conserved hypotheticals	Rv0500A	CONSERVED HYPOTHETICAL PROTEIN	FUNCTION UNKNOWN	MtH37Rv-0500A (11A14)	0.999782	1.21116	1.05107	1.07609	1.7657	13.3784	9.05634	8.7018	4.01304	9.45475
	Rv0500B	Rv0500B	Conserved hypothetical protein	Conserved hypotheticals	Rv0500B	CONSERVED HYPOTHETICAL PROTEIN	FUNCTION UNKNOWN	MtH37Rv-0500B (11B14)	0.995434	1.0373	1.00307	1.16578	1.66277	7.23204	5.81092	5.57411	4.38965	6.97373
	Rv0513	Rv0513	Possible conserved transmembrane protein	Cell wall and cell processes	Rv0513	POSSIBLE CONSERVED TRANSMEMBRANE PROTEIN	UNKNOWN	MtH37Rv-0513 (4I14)	0.996796	0.969756	1.02961	1.12512	1.28533	2.68276	2.02671	1.5976	1.90982	1.07281
	Rv0531	Rv0531	Possible conserved membrane protein	Cell wall and cell processes	Rv0531	POSSIBLE CONSERVED MEMBRANE PROTEIN	UNKNOWN	MtH37Rv-0531 (9O16)	0.982678	1.30067	1.1976	1.30837	1.69348	3.21959	2.37103	2.87636	2.23241	1.67698
	Rv0544c	Rv0544c	Possible conserved transmembrane protein	Cell wall and cell processes	Rv0544c	POSSIBLE CONSERVED TRANSMEMBRANE PROTEIN	UNKNOWN	MtH37Rv-0544c (9J17)	0.989314	1.10763	0.959894	0.575475	1.02701	2.45247	2.71181	1.64798	1.97689	1.70142
	Rv0547c	Rv0547c	Possible oxidoreductase	Intermediate metabolism and respiration	Rv0547c	POSSIBLE OXIDOREDUCTASE	FUNCTION UNKNOWN; PROBABLY INVOLVED IN CELLULAR METABOLISM.	MtH37Rv-0547c (4P16)	0.997675	0.726136	0.910026	1.25124	1.25701	1.55952	1.83734	2.02518	1.45757	1.21138
	Rv0633c	Rv0633c	Possible exported protein	Cell wall and cell processes	Rv0633c	POSSIBLE EXPORTED PROTEIN	UNKNOWN	MtH37Rv-0633c (9N21)	0.999537	0.980741	0.928652	0.919111	1.00258	2.45733	1.70503	1.87076	0.76949	1.14927
	Rv0634A	Rv0634A	Unknown protein	Conserved hypotheticals	Rv0634A	HYPOTHETICAL PROTEIN	UNKNOWN	MtH37Rv-0634A (11E14)	0.997389	0.925764	1.17256	1.15524	1.41416	3.53075	4.02	3.84343	1.54092	2.31465
	Rv0634c	Rv0634c	Possible glyoxalase II (hydroxyacylglutathione hydrolase) (GLX II)	Virulence, detox and adaptation	Rv0634c	POSSIBLE GLYOXALASE II (HYDROXYACYLGLUTATHIONE HYDROLASE) (GLX II)	THOUGHT TO BE INVOLVED IN GLYOXAL PATHWAY. THIOLESTERASE THAT CATALYSES THE HYDROLYSIS OF S-D-LACTOYL-GLUTATHIONE TO FORM GLUTATHIONE AND D-LACTIC ACID [CATALYTIC ACTIVITY: (S)-(2-hydroxyacyl)glutathione + H2O = glutathione + a 2-hydroxy acid anion].	MtH37Rv-0634c (4K23)	0.985975	1.11682	1.13776	1.17613	1.36844	2.11868	1.62279	2.06024	0.947971	2.48457
	Rv0647c	Rv0647c	Conserved protein	Conserved hypotheticals	Rv0647c	CONSERVED HYPOTHETICAL PROTEIN	FUNCTION UNKNOWN	MtH37Rv-0647c (9I23)	0.998943	1.11856	1.29775	1.40932	1.77845	4.56934	3.40283	4.49018	6.4894	3.04065
	Rv0653c	Rv0653c	Possible transcriptional regulatory protein (probably TetR-family)	Regulatory proteins	Rv0653c	POSSIBLE TRANSCRIPTIONAL REGULATORY PROTEIN (PROBABLY TETR-FAMILY)	INVOLVED IN TRANSCRIPTIONAL MECHANISM.	MtH37Rv-0653c (4P23)	0.974729	1.07151	1.13517	1.3389	2.80216	7.35478	9.45622	7.92534	4.53064	4.02581
	Rv0686	Rv0686	Probable membrane protein	Cell wall and cell processes	Rv0686	PROBABLE MEMBRANE PROTEIN	UNKNOWN	MtH37Rv-0686 (3M14)	0.998087	1.16852	0.995893	1.34877	1.3154	2.52465	2.34274	1.97062	1.6062	3.28956
	Rv0692	Rv0692	Conserved hypothetical protein	Conserved hypotheticals	Rv0692	CONSERVED HYPOTHETICAL PROTEIN	FUNCTION UNKNOWN	MtH37Rv-0692 (9C1)	0.996583	1.24778	1.35095	0.967393	1.78585	8.52299	4.14931	11.6467	6.3792	5.76943
	Rv0696	Rv0696	Probable membrane sugar transferase	Intermediate metabolism and respiration	Rv0696	PROBABLE MEMBRANE SUGAR TRANSFERASE	FUNCTION UNKNOWN; PROBABLY INVOLVED IN CELLULAR METABOLISM.	MtH37Rv-0696 (3L15)	0.99992	1.06194	0.897866	1.7322	1.81388	1.89304	10.2732	3.23066	2.08152	0.938437
	Rv0713	Rv0713	Probable conserved transmembrane protein	Cell wall and cell processes	Rv0713	PROBABLE CONSERVED TRANSMEMBRANE PROTEIN	UNKNOWN	MtH37Rv-0713 (3O16)	0.973133	1.29772	1.01251	3.99172	3.59947	6.75818	10.752	10.246	6.65513	3.48812
	Rv0731c	Rv0731c	Possible S-adenosylmethionine-dependent methyltransferase	Lipid metabolism	Rv0731c	Conserved hypothetical protein. Possible S-adenosylmethionine-dependent methyltransferase.	Function unknown. Possible methyltransferase.	MtH37Rv-0731c (9B3)	0.997329	1.07227	1.12164	0.966589	1.06894	1.70094	1.49393	1.87513	2.17323	1.09977
	Rv0755A	Rv0755A	Putative transposase (fragment)	Insertion sequences and phages	Rv0755A	PUTATIVE TRANSPOSASE (FRAGMENT)	COULD BE REQUIRED FOR THE TRANSPOSITION OF AN INSERTION ELEMENT.	MtH37Rv-0755A (11A15)	0.997313	1.31781	1.18153	1.30561	1.54921	3.66014	3.86531	1.72273	4.18108	4.04992
	Rv0760c	Rv0760c	Conserved protein	Conserved hypotheticals	Rv0760c	CONSERVED HYPOTHETICAL PROTEIN	FUNCTION UNKNOWN	MtH37Rv-0760c (3N19)	0.991985	1.1273	1.31577	1.27377	1.67858	5.98389	8.20222	6.33218	1.88628	1.87884
	Rv0774c	Rv0774c	Probable conserved exported protein	Cell wall and cell processes	Rv0774c	PROBABLE CONSERVED EXPORTED PROTEIN	UNKNOWN; COULD HAVE POSSIBLY A LIPOLYTIC ACTIVITY.	MtH37Rv-0774c (9E5)	0.998584	0.923413	0.865026	0.902584	1.04992	2.54715	3.84839	3.73292	1.97905	2.03783
	Rv0784	Rv0784	Conserved hypothetical protein	Conserved hypotheticals	Rv0784	CONSERVED HYPOTHETICAL PROTEIN	FUNCTION UNKNOWN	MtH37Rv-0784 (3I22)	0.989005	0.994599	1.09698	1.03849	1.0561	1.80005	1.10851	1.33614	12.5202	1.18338
	Rv0799c	Rv0799c	Conserved protein	Conserved hypotheticals	Rv0799c	CONSERVED HYPOTHETICAL PROTEIN	FUNCTION UNKNOWN	MtH37Rv-0799c (9D6)	0.997446	1.08181	0.85931	1.20926	1.07892	1.5588	1.39001	1.46336	0.997805	0.828265
	Rv0831c	Rv0831c	Conserved protein	Conserved hypotheticals	Rv0831c	CONSERVED HYPOTHETICAL PROTEIN	FUNCTION UNKNOWN	MtH37Rv-0831c (4O1)	0.997679	1.36826	1.2164	1.00683	1.54475	6.04873	4.36588	4.58699	1.44172	4.23313
	Rv0883c	Rv0883c	Conserved hypothetical protein	Conserved hypotheticals	Rv0883c	CONSERVED HYPOTHETICAL PROTEIN	FUNCTION UNKNOWN	MtH37Rv-0883c (4J6)	0.997012	1.27381	1.1545	1.32031	1.52238	3.25498	2.55574	1.85758	1.19379	1.52188
	Rv0885	Rv0885	Conserved hypothetical protein	Conserved hypotheticals	Rv0885	CONSERVED HYPOTHETICAL PROTEIN	FUNCTION UNKNOWN	MtH37Rv-0885 (4L6)	0.999905	1.0812	1.17279	1.06378	1.35429	3.14642	4.75448	3.41603	3.8629	3.98783
	Rv0888	Rv0888	Probable exported protein	Cell wall and cell processes	Rv0888	PROBABLE EXPORTED PROTEIN	UNKNOWN	MtH37Rv-0888 (4O6)	0.997222	0.873971	0.994142	1.03042	0.989843	1.75767	1.29752	0.913004	1.12909	1.19516
	Rv0891c	Rv0891c	Possible transcriptional regulatory protein	Regulatory proteins	Rv0891c	POSSIBLE TRANSCRIPTIONAL REGULATORY PROTEIN	THOUGHT TO BE INVOLVED IN TRANSCRIPTIONAL MECHANISM.	MtH37Rv-0891c (4I7)	0.991871	1.01153	1.17045	1.54967	1.7567	3.2818	3.1669	3.85612	1.93515	1.28481
	Rv0892	Rv0892	Probable monooxygenase	Intermediate metabolism and respiration	Rv0892	PROBABLE MONOOXYGENASE	FUNCTION UNKNOWN; PROBABLY INVOLVED IN CELLULAR METABOLISM.	MtH37Rv-0892 (4J7)	0.999939	1.10626	1.23108	1.26252	1.89193	3.42082	3.73866	7.71647	3.01278	1.43174
	Rv0901	Rv0901	Possible conserved exported or membrane protein	Cell wall and cell processes	Rv0901	POSSIBLE CONSERVED EXPORTED OR MEMBRANE PROTEIN	FUNCTION UNKNOWN	MtH37Rv-0901 (4O7)	0.990882	1.03985	0.786035	1.01097	1.01859	1.76626	1.58445	2.34644	1.58808	1.3854
	Rv0909	Rv0909	Conserved hypothetical protein	Conserved hypotheticals	Rv0909	CONSERVED HYPOTHETICAL PROTEIN	FUNCTION UNKNOWN	MtH37Rv-0909 (10G16)	0.976743	0.730449	1.31221	1.67082	2.76202	7.71728	5.30685	5.56086	4.20041	4.64099
	Rv0910	Rv0910	Conserved hypothetical protein	Conserved hypotheticals	Rv0910	CONSERVED HYPOTHETICAL PROTEIN	FUNCTION UNKNOWN	MtH37Rv-0910 (4N8)	0.99244	0.924008	0.949567	1.3469	2.11479	5.83684	6.8055	5.28351	3.23636	3.83577
	Rv0925c	Rv0925c	Conserved protein	Conserved hypotheticals	Rv0925c	CONSERVED HYPOTHETICAL PROTEIN	FUNCTION UNKNOWN	MtH37Rv-0925c (4I10)	0.986483	0.93074	1.15169	1.1637	1.36109	4.81192	5.73239	5.56475	1.91585	1.69899
	Rv0926c	Rv0926c	Conserved hypothetical protein	Conserved hypotheticals	Rv0926c	CONSERVED HYPOTHETICAL PROTEIN	FUNCTION UNKNOWN	MtH37Rv-0926c (4J10)	0.985151	1.14909	1.10267	1.48367	1.41752	2.25484	2.60371	2.47861	1.82688	1.26279
	Rv0945	Rv0945	Probable short-chain type dehydrogenase/reductase	Intermediate metabolism and respiration	Rv0945	PROBABLE SHORT-CHAIN TYPE DEHYDROGENASE/REDUCTASE	FUNCTION UNKNOWN; POSSIBLY INVOLVED IN CELLULAR METABOLISM.	MtH37Rv-0945 (4M11)	0.99956	1.01455	1.19445	1.18475	1.31337	3.1636	2.11157	2.35478	1.66689	1.06236
	Rv0950c	Rv0950c	Conserved hypothetical protein	Conserved hypotheticals	Rv0950c	CONSERVED HYPOTHETICAL PROTEIN	FUNCTION UNKNOWN	MtH37Rv-0950c (4P11)	0.997424	1.00236	1.08621	0.990836	1.19376	4.06937	4.06454	3.7572	2.29367	1.93186
	Rv1036c	Rv1036c	Probable IS1560 transposase (fragment)	Insertion sequences and phages	Rv1036c	PROBABLE IS1560 TRANSPOSASE (FRAGMENT)	POSSIBLY REQUIRED FOR THE TRANSPOSITION OF THE INSERTION ELEMENT IS1560.	MtH37Rv-1036c (8A15)	0.990446	0.998991	1.00546	1.13442	1.18683	2.29911	2.00288	1.72971	3.18174	1.90614
	Rv1096	Rv1096	Possible glycosyl hydrolase	Intermediate metabolism and respiration	Rv1096	POSSIBLE GLYCOSYL HYDROLASE	PROBABLY INVOLVED IN CARBOHYDRATE DEGRADATION. May Hydrolyse the glycosidic bond between two or more carbohydrates or between a carbohydrate and a non-carbohydrate moiety.	MtH37Rv-1096 (5H12)	0.997205	0.955337	1.07157	0.924952	1.02396	2.81732	2.02098	2.44076	1.52141	1.70938
	Rv1109c	Rv1109c	Conserved protein	Conserved hypotheticals	Rv1109c	CONSERVED HYPOTHETICAL PROTEIN	FUNCTION UNKNOWN	MtH37Rv-1109c (7I2)	0.993618	1.04683	1.09356	1.07774	1.27367	3.96943	4.82426	5.57927	2.83468	6.39934
	Rv1116A	Rv1116A	Conserved hypothetical protein (fragment)	Conserved hypotheticals	Rv1116A	CONSERVED HYPOTHETICAL PROTEIN (FRAGMENT)	FUNCTION UNKNOWN	MtH37Rv-1116A (11G15)	0.992637	1.42811	1.16655	1.40169	2.19901	3.47711	3.41536	2.48682	3.82838	1.4774
	Rv1126c	Rv1126c	Conserved protein	Conserved hypotheticals	Rv1126c	CONSERVED HYPOTHETICAL PROTEIN	FUNCTION UNKNOWN	MtH37Rv-1126c (7M3)	0.999534	0.996779	1.13932	1.28875	1.25465	2.45348	1.48129	2.17707	1.49034	1.25906
	Rv1132	Rv1132	Conserved membrane protein	Cell wall and cell processes	Rv1132	CONSERVED MEMBRANE PROTEIN	UNKNOWN	MtH37Rv-1132 (7J4)	0.997804	1.27686	1.50678	1.28488	1.39911	4.41654	4.42994	4.21232	3.63045	1.03626
	Rv1155	Rv1155	Possible pyridoxamine 5'-phosphate oxidase (PNP/PMP oxidase) (pyridoxinephosphate oxidase) (PNPOX) (pyridoxine 5'-phosphate oxidase)	Intermediate metabolism and respiration	Rv1155	POSSIBLE PYRIDOXAMINE 5'-PHOSPHATE OXIDASE (PNP/PMP OXIDASE) (PYRIDOXINEPHOSPHATE OXIDASE) (PNPOX) (PYRIDOXINE 5'-PHOSPHATE OXIDASE)	MAY BE INVOLVED IN BIOSYNTHESIS OF PYRIDOXINE (VITAMIN B6) AND PYRIDOXAL PHOSPHATE. OXIDIZE PNP AND PMP INTO PYRIDOXAL 5'-PHOSPHATE (PLP) [CATALYTIC ACTIVITY: PYRIDOXAMINE 5'-PHOSPHATE + H2O + O2 = PYRIDOXAL 5'-PHOSPHATE + NH3 + H2O2]	MtH37Rv-1155 (8C20)	0.986598	1.09953	1.0795	0.991784	0.902123	1.75724	1.55454	1.27941	1.08331	2.45394
	Rv1211	Rv1211	Conserved protein	Conserved hypotheticals	Rv1211	CONSERVED HYPOTHETICAL PROTEIN	FUNCTION UNKNOWN	MtH37Rv-1211 (8A23)	0.994516	0.889191	0.765026	0.849636	1.59354	7.33771	12.6922	8.14392	7.91167	7.02047
	Rv1249c	Rv1249c	Possible membrane protein	Cell wall and cell processes	Rv1249c	POSSIBLE MEMBRANE PROTEIN	UNKNOWN	MtH37Rv-1249c (7H24)	0.994358	0.880396	0.891557	1.20068	1.81831	2.73167	4.33185	3.19508	2.57132	3.00356
	Rv1254	Rv1254	Probable acyltransferase	Intermediate metabolism and respiration	Rv1254	PROBABLE ACYLTRANSFERASE	CATALYZES THE ACYLATION OF THE MYCAMINOSE SUGAR DURING MIDECAMYCIN BIOSYNTHESIS	MtH37Rv-1254 (7M7)	0.998842	1.0427	1.40288	1.2111	1.50922	1.9161	2.28464	2.78057	1.38156	1.56012
	Rv1271c	Rv1271c	Conserved hypothetical secreted protein	Cell wall and cell processes	Rv1271c	CONSERVED HYPOTHETICAL SECRETED PROTEIN	UNKNOWN	MtH37Rv-1271c (9H6)	0.991553	1.0746	1.04764	1.19937	1.29829	2.65328	3.20627	2.9479	1.38236	1.83471
	Rv1277	Rv1277	Conserved hypothetical protein	Conserved hypotheticals	Rv1277	CONSERVED HYPOTHETICAL PROTEIN	FUNCTION UNKNOWN	MtH37Rv-1277 (9C7)	0.995216	1.35789	1.37484	1.23631	1.48219	2.31333	2.32731	3.94044	1.05185	1.76348
	Rv1287	Rv1287	Conserved hypothetical protein	Conserved hypotheticals	Rv1287	CONSERVED HYPOTHETICAL PROTEIN	FUNCTION UNKNOWN	MtH37Rv-1287 (7M10)	0.987983	0.820715	0.697242	0.680378	0.796922	2.2797	1.32859	1.93547	0.914623	1.12388
	Rv1289	Rv1289	Unknown protein	Conserved hypotheticals	Rv1289	HYPOTHETICAL PROTEIN	UNKNOWN	MtH37Rv-1289 (7N10)	0.995419	1.26657	1.43396	1.28617	1.22169	1.79324	1.04305	1.11013	0.66135	1.07077
	Rv1322A	Rv1322A	Conserved protein	Conserved hypotheticals	Rv1322A	CONSERVED HYPOTHETICAL PROTEIN	FUNCTION UNKNOWN	MtH37Rv-1322A (11K1)	0.99804	1.14649	1.09334	0.844236	1.01703	3.12681	3.58981	2.33887	1.79729	3.41152
	Rv1339	Rv1339	Conserved protein	Conserved hypotheticals	Rv1339	CONSERVED HYPOTHETICAL PROTEIN	FUNCTION UNKNOWN	MtH37Rv-1339 (7E21)	0.993693	1.03172	0.958488	0.915023	1.27665	2.16092	1.31318	2.27923	2.53922	2.50881
	Rv1354c	Rv1354c	Conserved hypothetical protein	Conserved hypotheticals	Rv1354c	CONSERVED HYPOTHETICAL PROTEIN	FUNCTION UNKNOWN	MtH37Rv-1354c (7B23)	0.998343	1.31433	0.896853	2.93656	3.88254	2.58176	2.28328	1.89095	1.36401	1.73898
	Rv1360	Rv1360	Probable oxidoreductase	Intermediate metabolism and respiration	Rv1360	PROBABLE OXIDOREDUCTASE	FUNCTION UNKNOWN; PROBABLY INVOLVED IN CELLULAR METABOLISM.	MtH37Rv-1360 (7H23)	0.999624	1.10494	1.45044	1.70248	2.15939	4.5217	4.17242	3.50442	5.10964	1.25232
	Rv1374c	Rv1374c	Hypothetical protein	Conserved hypotheticals	Rv1374c	HYPOTHETICAL PROTEIN	UNKNOWN	MtH37Rv-1374c (5N1)	0.992919	0.973004	0.988626	0.772352	0.90479	2.54739	2.71536	1.73402	1.3946	2.55717
	Rv1424c	Rv1424c	Possible membrane protein	Cell wall and cell processes	Rv1424c	POSSIBLE MEMBRANE PROTEIN	UNKNOWN	MtH37Rv-1424c (5I6)	0.983388	0.89977	0.918222	1.22986	1.32114	2.15388	2.60935	2.20559	1.92762	1.3728
	Rv1433	Rv1433	Possible conserved exported protein	Cell wall and cell processes	Rv1433	POSSIBLE CONSERVED EXPORTED PROTEIN	UNKNOWN	MtH37Rv-1433 (9G11)	0.996967	1.14405	1.20347	1.18061	1.37863	4.77854	4.69411	5.31917	1.06633	3.19254
	Rv1435c	Rv1435c	Probable conserved proline, glycine, valine-rich secreted protein	Cell wall and cell processes	Rv1435c	Probable conserved Proline, Glycine, Valine-rich secreted protein	UNKNOWN	MtH37Rv-1435c (5P6)	0.999494	0.878222	1.20319	1.22536	1.97312	13.5328	9.7927	9.09852	1.34454	6.41661
	Rv1443c	Rv1443c	Unknown protein	Conserved hypotheticals	Rv1443c	HYPOTHETICAL PROTEIN	UNKNOWN	MtH37Rv-1443c (5N7)	0.993227	1.12601	1.03875	1.26807	1.52828	3.22364	2.80917	3.99942	1.4082	3.4586
	Rv1444c	Rv1444c	Unknown protein	Conserved hypotheticals	Rv1444c	HYPOTHETICAL PROTEIN	UNKNOWN	MtH37Rv-1444c (5O7)	0.986988	1.14747	1.29192	1.65659	1.776	4.70276	4.41006	3.06513	3.37879	2.08073
	Rv1457c	Rv1457c	Probable unidentified antibiotic-transport integral membrane ABC transporter	Cell wall and cell processes	Rv1457c	PROBABLE UNIDENTIFIED ANTIBIOTIC-TRANSPORT INTEGRAL MEMBRANE ABC TRANSPORTER	THOUGHT TO BE INVOLVED IN ACTIVE TRANSPORT OF ANTIBIOTIC ACROSS THE MEMBRANE (EXPORT): UNIDENTIFIED ANTIBIOTIC RESISTANCE BY AN EXPORT MECHANISM. RESPONSIBLE FOR THE TRANSLOCATION OF THE SUBSTRATE ACROSS THE MEMBRANE.	MtH37Rv-1457c (5P8)	0.986649	0.849377	0.939634	1.24612	1.4764	1.91013	4.04399	1.61473	1.63202	0.678979
	Rv1474c	Rv1474c	Probable transcriptional regulatory protein	Regulatory proteins	Rv1474c	PROBABLE TRANSCRIPTIONAL REGULATORY PROTEIN	INVOLVED IN TRANSCRIPTIONAL MECHANISM	MtH37Rv-1474c (5J10)	0.998622	1.23041	1.35254	1.42956	1.28116	2.13561	3.39279	1.77199	0.635726	1.26653
	Rv1476	Rv1476	Possible membrane protein	Cell wall and cell processes	Rv1476	POSSIBLE MEMBRANE PROTEIN	UNKNOWN	MtH37Rv-1476 (5L10)	0.992547	1.06019	1.2628	0.854389	0.865159	1.91851	1.81315	1.49103	0.967356	1.08953
	Rv1481	Rv1481	Probable membrane protein	Cell wall and cell processes	Rv1481	PROBABLE MEMBRANE PROTEIN	UNKNOWN	MtH37Rv-1481 (5O10)	0.992761	1.07345	1.10747	1.05628	0.89768	2.08663	1.50616	1.78198	1.11726	2.04804
	Rv1490	Rv1490	Probable membrane protein	Cell wall and cell processes	Rv1490	PROBABLE MEMBRANE PROTEIN	UNKNOWN	MtH37Rv-1490 (5O11)	0.996037	1.14047	1.26933	1.19421	1.35414	2.0233	0.986133	1.0349	1.36518	1.7361
	Rv1491c	Rv1491c	Conserved membrane protein	Cell wall and cell processes	Rv1491c	CONSERVED MEMBRANE PROTEIN	UNKNOWN	MtH37Rv-1491c (5P11)	0.998	1.00608	0.992777	0.923141	0.863458	1.75464	2.64475	2.17008	4.6621	1.04084
	Rv1498A	Rv1498A	Conserved protein	Conserved hypotheticals	Rv1498A	CONSERVED HYPOTHETICAL PROTEIN	FUNCTION UNKNOWN	MtH37Rv-1498A (11N1)	0.963377	1.08308	0.998882	1.10752	1.17908	2.75076	2.81597	2.49543	1.26102	3.72893
	Rv1498c	Rv1498c	Probable methyltransferase	Intermediate metabolism and respiration	Rv1498c	PROBABLE METHYLTRANSFERASE	CAUSES METHYLATION	MtH37Rv-1498c (5N12)	0.999379	1.15985	1.18819	1.02308	0.968506	1.87227	1.41297	1.76285	0.776362	1.60801
	Rv1500	Rv1500	Probable glycosyltransferase	Intermediate metabolism and respiration	Rv1500	PROBABLE GLYCOSYLTRANSFERASE	FUNCTION UNKNOWN	MtH37Rv-1500 (5P12)	0.99715	1.05411	1.31667	1.59514	1.58486	4.57461	8.40182	9.75428	3.85076	8.96534
	Rv1502	Rv1502	Hypothetical protein	Unknown	Rv1502	HYPOTHETICAL PROTEIN	UNKNOWN	MtH37Rv-1502 (5B13)	0.990988	1.23722	1.31105	1.69268	1.96645	2.9351	3.79573	4.19414	1.97722	7.28796
	Rv1504c	Rv1504c	Conserved hypothetical protein	Conserved hypotheticals	Rv1504c	CONSERVED HYPOTHETICAL PROTEIN	FUNCTION UNKNOWN	MtH37Rv-1504c (5C13)	0.983384	1.31974	1.17242	1.87697	1.72794	2.72653	2.7858	1.42948	0.981576	3.03564
	Rv1505c	Rv1505c	Conserved hypothetical protein	Conserved hypotheticals	Rv1505c	CONSERVED HYPOTHETICAL PROTEIN	FUNCTION UNKNOWN	MtH37Rv-1505c (5D13)	0.968185	0.865831	0.964875	1.08186	1.00574	2.29915	1.24494	2.25284	1.07902	2.78897
	Rv1506c	Rv1506c	Hypothetical protein	Unknown	Rv1506c	HYPOTHETICAL PROTEIN	UNKNOWN	MtH37Rv-1506c (5E13)	0.977858	1.69957	1.49897	2.89502	2.6463	3.49927	4.75946	4.42015	3.09183	5.3107
	Rv1507A	Rv1507A	Hypothetical protein	Unknown	Rv1507A	HYPOTHETICAL PROTEIN	UNKNOWN	MtH37Rv-1507A (11O1)	0.999276	1.37519	1.49281	1.20392	1.67703	5.92964	3.20604	3.59624	1.98423	3.24212
	Rv1507c	Rv1507c	Conserved protein	Conserved hypotheticals	Rv1507c	CONSERVED HYPOTHETICAL PROTEIN	FUNCTION UNKNOWN	MtH37Rv-1507c (5F13)	0.881081	2.44987	2.35194	4.25096	4.34671	12.233	8.1636	9.82578	5.53436	11.144
	Rv1508A	Rv1508A	Conserved hypothetical protein	Conserved hypotheticals	Rv1508A	CONSERVED HYPOTHETICAL PROTEIN	FUNCTION UNKNOWN	MtH37Rv-1508A (11P1)	0.995207	1.24916	1.26972	1.1083	1.26799	2.11268	1.57715	1.1874	1.00743	1.42471
	Rv1508c	Rv1508c	Probable membrane protein	Cell wall and cell processes	Rv1508c	Probable membrane protein	UNKNOWN	MtH37Rv-1508c (5G13)	0.991608	1.15856	1.26691	1.75228	2.37929	5.02474	6.47508	3.46215	2.77997	3.16281
	Rv1509	Rv1509	Hypothetical protein	Unknown	Rv1509	HYPOTHETICAL PROTEIN	UNKNOWN	MtH37Rv-1509 (5H13)	0.978137	1.16199	1.26587	1.69842	1.83894	2.26299	1.40026	1.24383	0.787437	2.10669
	Rv1513	Rv1513	Conserved protein	Conserved hypotheticals	Rv1513	CONSERVED HYPOTHETICAL PROTEIN	FUNCTION UNKNOWN	MtH37Rv-1513 (10E20)	0.999028	0.920479	0.96395	1.26542	1.05777	2.60877	1.7435	2.66628	1.64184	1.43521
	Rv1514c	Rv1514c	Conserved hypothetical protein	Conserved hypotheticals	Rv1514c	CONSERVED HYPOTHETICAL PROTEIN	UNKNOWN	MtH37Rv-1514c (5B14)	0.991199	1.12248	1.24906	1.95639	2.46141	3.46421	2.28085	2.64338	1.67966	1.24091
	Rv1515c	Rv1515c	Conserved hypothetical protein	Conserved hypotheticals	Rv1515c	CONSERVED HYPOTHETICAL PROTEIN	FUNCTION UNKNOWN	MtH37Rv-1515c (5C14)	0.999594	0.978313	1.0806	0.981434	1.22855	2.30458	0.991689	1.26883	0.819745	0.638513
	Rv1517	Rv1517	Conserved hypothetical transmembrane protein	Cell wall and cell processes	Rv1517	CONSERVED HYPOTHETICAL TRANSMEMBRANE PROTEIN	UNKNOWN	MtH37Rv-1517 (5D14)	0.998816	1.13334	1.13716	1.45742	1.21181	1.54124	1.96441	1.26997	2.51427	0.983054
	Rv1524	Rv1524	Probable glycosyltransferase	Intermediate metabolism and respiration	Rv1524	Probable glycosyltransferase	UNKNOWN	MtH37Rv-1524 (10E21)	0.996242	0.865331	1.11379	1.07186	1.26241	1.73022	1.43371	1.24621	1.52375	0.657264
	Rv1531	Rv1531	Conserved protein	Conserved hypotheticals	Rv1531	CONSERVED HYPOTHETICAL PROTEIN	UNKNOWN	MtH37Rv-1531 (5H14)	0.996292	1.39106	1.35326	1.90511	2.259	4.15092	4.47492	8.04526	1.99696	5.33611
	Rv1532c	Rv1532c	Conserved hypothetical protein	Conserved hypotheticals	Rv1532c	CONSERVED HYPOTHETICAL PROTEIN	FUNCTION UNKNOWN	MtH37Rv-1532c (5A15)	0.997565	1.10969	1.14741	1.22318	1.48405	1.84011	1.7958	4.85882	0.972592	2.75111
	Rv1533	Rv1533	Conserved protein	Conserved hypotheticals	Rv1533	CONSERVED HYPOTHETICAL PROTEIN	UNKNOWN	MtH37Rv-1533 (5B15)	0.998975	1.09301	1.02661	1.33262	1.5626	2.30627	1.57103	1.69225	1.34107	2.37653
	Rv1534	Rv1534	Probable transcriptional regulator	Regulatory proteins	Rv1534	Probable transcriptional regulator	Possibly involved in a transcriptional mechanism	MtH37Rv-1534 (5C15)	0.997518	0.998484	1.19633	1.76256	1.95748	3.31809	2.86682	3.43355	2.95382	4.09443
	Rv1535	Rv1535	Unknown protein	Conserved hypotheticals	Rv1535	HYPOTHETICAL PROTEIN	UNKNOWN	MtH37Rv-1535 (10A22)	0.994295	0.885118	0.768167	0.683306	0.918393	2.98193	1.22781	7.6072	1.45881	10.9875
	Rv1540	Rv1540	Conserved hypothetical protein member of yabO/yceC/yfiI family	Conserved hypotheticals	Rv1540	CONSERVED HYPOTHETICAL PROTEIN MEMBER OF yabO/yceC/yfiI FAMILY	FUNCTION UNKNOWN	MtH37Rv-1540 (5H15)	0.985193	1.26351	1.33408	1.72605	1.75357	2.21208	2.25086	2.08573	1.87602	1.54927
	Rv1544	Rv1544	Possible ketoacyl reductase	Lipid metabolism	Rv1544	Possible ketoacyl reductase	FUNCTION UNKNOWN, BUT POSSIBLY INVOLVEMENT IN LIPID METABOLISM.	MtH37Rv-1544 (5D16)	0.985006	1.2229	1.63394	2.52651	3.18614	4.33439	12.7068	6.99976	5.02926	3.72764
	Rv1615	Rv1615	Probable membrane protein	Cell wall and cell processes	Rv1615	Probable hypothetical membrane protein	UNKNOWN	MtH37Rv-1615 (5F22)	0.994489	1.11746	1.07511	1.11366	1.42371	2.56721	3.0785	3.10977	2.29565	3.88831
	Rv1624c	Rv1624c	Probable conserved membrane protein	Cell wall and cell processes	Rv1624c	Probable conserved membrane protein	UNKNOWN	MtH37Rv-1624c (5G23)	0.986077	1.29137	1.30011	2.12808	2.52504	3.26397	6.56915	3.60621	5.63567	2.1176
	Rv1626	Rv1626	Probable two-component system transcriptional regulator	Regulatory proteins	Rv1626	Probable two-component system transcriptional regulator	Sensor part of a two component regulatory system	MtH37Rv-1626 (5A24)	0.995837	1.16427	1.26939	1.48751	2.50014	10.4751	13.4271	6.52863	5.44661	7.45953
	Rv1632c	Rv1632c	Hypothetical protein	Conserved hypotheticals	Rv1632c	HYPOTHETICAL PROTEIN	UNKNOWN	MtH37Rv-1632c (5G24)	0.99482	0.972715	1.00007	1.16698	1.60182	2.31119	1.42623	1.37219	1.27694	1.21157
	Rv1637c	Rv1637c	Conserved protein	Conserved hypotheticals	Rv1637c	CONSERVED HYPOTHETICAL PROTEIN	FUNCTION UNKNOWN	MtH37Rv-1637c (9O12)	0.980207	0.985185	1.22305	1.4099	1.17453	1.99606	1.98863	2.97648	1.78031	2.32267
	Rv1676	Rv1676	Unknown protein	Conserved hypotheticals	Rv1676	HYPOTHETICAL PROTEIN	UNKNOWN	MtH37Rv-1676 (7E4)	0.99477	0.948725	0.966189	0.804853	1.00902	3.47826	3.63163	5.25873	1.84557	2.18657
	Rv1693	Rv1693	Conserved hypothetical protein	Conserved hypotheticals	Rv1693	CONSERVED HYPOTHETICAL PROTEIN	UNKNOWN	MtH37Rv-1693 (9P2)	0.98278	1.0662	1.1946	1.14559	0.802336	1.85691	1.82922	1.48769	1.12959	1.67585
	Rv1697	Rv1697	Conserved hypothetical protein	Conserved hypotheticals	Rv1697	CONSERVED HYPOTHETICAL PROTEIN	FUNCTION UNKNOWN	MtH37Rv-1697 (7F6)	0.997399	0.951321	0.960661	1.08112	1.44576	4.34925	3.76043	6.90678	0.782802	2.10044
	Rv1700	Rv1700	NUDIX hydrolase	Information pathways	Rv1700	Nudix hydrolase	Nudix hydrolases catalyze the hydrolysis of a variety of nucleoside diphoshate derivatives	MtH37Rv-1700 (7I19)	0.998951	0.805872	0.909708	0.890768	0.914166	1.51521	2.51846	2.4343	0.972175	3.08873
	Rv1703c	Rv1703c	Probable catechol-O-methyltransferase	Intermediate metabolism and respiration	Rv1703c	Probable catechol-o-methyltransferase	CATALYZES THE O-METHYLATION [CATALYTIC ACTIVITY: S-ADENOSYL-L-METHIONINE + CATECHOL = S-ADENOSYL-L-HOMOCYSTEINE + GUAIACOL]	MtH37Rv-1703c (7K19)	0.998071	0.974558	1.02368	0.923871	1.03735	2.94976	2.02961	2.17184	1.08077	1.82399
	Rv1744c	Rv1744c	Probable membrane protein	Cell wall and cell processes	Rv1744c	PROBABLE MEMBRANE PROTEIN	UNKNOWN	MtH37Rv-1744c (7N22)	0.998708	1.17468	1.08587	1.2414	1.43453	1.68101	1.51432	1.06042	1.46958	0.888206
	Rv1747	Rv1747	Probable conserved transmembrane ATP-binding protein ABC transporter	Cell wall and cell processes	Rv1747	PROBABLE CONSERVED TRANSMEMBRANE ATP-BINDING PROTEIN ABC TRANSPORTER	THOUGHT TO BE INVOLVED IN ACTIVE TRANSPORT OF UNDETERMINED SUBSTRATE (POSSIBLY LIPOOLIGOSACCHARIDE) ACROSS THE MEMBRANE. RESPONSIBLE FOR ENERGY COUPLING TO THE TRANSPORT SYSTEM AND FOR THE TRANSLOCATION OF THE SUBSTRATE ACROSS THE MEMBRANE.	MtH37Rv-1747 (7I23)	0.99791	1.0878	0.986718	1.23134	1.5706	3.7502	4.29217	2.34216	1.8811	1.23839
	Rv1749c	Rv1749c	Possible integral membrane protein	Cell wall and cell processes	Rv1749c	POSSIBLE INTEGRAL MEMBRANE PROTEIN	UNKNOWN	MtH37Rv-1749c (7K23)	0.990848	1.06185	1.06208	1.1825	1.72177	5.68588	5.49474	9.56453	4.14167	2.66908
	Rv1752	Rv1752	Conserved hypothetical protein	Conserved hypotheticals	Rv1752	CONSERVED HYPOTHETICAL PROTEIN	FUNCTION UNKNOWN	MtH37Rv-1752 (7N23)	0.983321	1.07451	1.25731	1.27841	1.69981	3.18226	2.33068	4.82155	1.72137	1.06208
	Rv1762c	Rv1762c	Unknown protein	Conserved hypotheticals	Rv1762c	HYPOTHETICAL PROTEIN	UNKNOWN	MtH37Rv-1762c (7J24)	0.997794	0.968136	1.20085	1.42617	1.86639	2.34706	2.39781	2.83753	0.842806	0.904967
	Rv1765A	Rv1765A	Putative transposase (fragment)	Insertion sequences and phages	Rv1765A	PUTATIVE TRANSPOSASE (FRAGMENT)	POSSIBLY REQUIRED FOR THE TRANSPOSITION OF AN INSERTION ELEMENT.	MtH37Rv-1765A (11K2)	0.992715	0.969407	1.07851	0.910365	1.4945	5.84981	2.37329	5.96681	1.08098	5.604
	Rv1770	Rv1770	Conserved protein	Conserved hypotheticals	Rv1770	CONSERVED HYPOTHETICAL PROTEIN	FUNCTION UNKNOWN	MtH37Rv-1770 (7L24)	0.997111	0.928018	1.01697	1.44877	1.94758	2.82291	7.79824	6.66912	2.82731	1.87702
	Rv1772	Rv1772	Hypothetical protein	Conserved hypotheticals	Rv1772	HYPOTHETICAL PROTEIN	UNKNOWN	MtH37Rv-1772 (9L6)	0.986215	1.22841	1.21592	1.35016	1.2751	2.13961	3.77463	3.16305	2.87845	1.90334
	Rv1780	Rv1780	Conserved protein	Conserved hypotheticals	Rv1780	CONSERVED HYPOTHETICAL PROTEIN	FUNCTION UNKNOWN	MtH37Rv-1780 (7M13)	0.989907	1.02422	1.04805	0.751797	0.807178	1.83126	1.15711	1.19731	1.16763	1.88254
	Rv1812c	Rv1812c	Probable dehydrogenase	Intermediate metabolism and respiration	Rv1812c	PROBABLE DEHYDROGENASE	FUNCTION UNKNOWN; PROBABLY INVOLVED IN CELLULAR METABOLISM	MtH37Rv-1812c (7N15)	0.998211	1.31432	1.30585	1.53809	2.02163	2.52424	3.45165	3.50267	1.60557	3.53488
	Rv1824	Rv1824	Conserved hypothetical membrane protein	Cell wall and cell processes	Rv1824	CONSERVED HYPOTHETICAL MEMBRANE PROTEIN	UNKNOWN	MtH37Rv-1824 (10M14)	0.999329	0.946796	0.908422	1.06753	1.02686	1.58864	2.17333	1.61705	1.5471	1.04229
	Rv1830	Rv1830	Conserved hypothetical protein	Conserved hypotheticals	Rv1830	CONSERVED HYPOTHETICAL PROTEIN	FUNCTION UNKNOWN	MtH37Rv-1830 (7M17)	0.993477	1.01034	0.905575	0.811207	0.915149	2.4755	1.70976	1.33639	0.975168	1.35194
	Rv1836c	Rv1836c	Conserved protein	Conserved hypotheticals	Rv1836c	CONSERVED HYPOTHETICAL PROTEIN	FUNCTION UNKNOWN	MtH37Rv-1836c (7J18)	0.983155	1.16257	1.25769	1.03508	1.27844	3.25765	2.54063	2.42283	0.908479	1.62909
	Rv1855c	Rv1855c	Possible oxidoreductase	Intermediate metabolism and respiration	Rv1855c	POSSIBLE OXIDOREDUCTASE	FUNCTION UNKNOWN; PROBABLY INVOLVED IN CELLULAR METABOLISM	MtH37Rv-1855c (7A8)	0.985879	0.734904	0.718894	1.12836	1.32848	2.18137	2.84579	3.04683	1.9907	4.89336
	Rv1856c	Rv1856c	Possible oxidoreductase	Intermediate metabolism and respiration	Rv1856c	POSSIBLE OXIDOREDUCTASE	FUNCTION UNKNOWN; PROBABLY INVOLVED IN CELLULAR METABOLISM.	MtH37Rv-1856c (7B8)	0.993997	0.939985	0.938299	1.42128	1.84331	3.5107	2.38046	2.29897	1.62071	1.59248
	Rv1861	Rv1861	Probable conserved transmembrane protein	Cell wall and cell processes	Rv1861	PROBABLE CONSERVED TRANSMEMBRANE PROTEIN	FUNCTION UNKNOWN	MtH37Rv-1861 (10M15)	0.989162	1.01667	0.869252	0.991972	1.0453	1.62452	3.47199	4.64307	8.69421	3.49489
	Rv1863c	Rv1863c	Probable conserved integral membrane protein	Cell wall and cell processes	Rv1863c	PROBABLE CONSERVED INTEGRAL MEMBRANE PROTEIN	UNKNOWN	MtH37Rv-1863c (7H8)	0.995758	0.839574	1.04467	1.81662	1.91193	3.3796	7.50807	6.15031	8.45549	2.81076
	Rv1864c	Rv1864c	Conserved protein	Conserved hypotheticals	Rv1864c	CONSERVED HYPOTHETICAL PROTEIN	FUNCTION UNKNOWN	MtH37Rv-1864c (7A9)	0.973021	1.26587	1.34466	1.13646	1.28731	2.38371	2.06525	3.13873	3.01201	2.32512
	Rv1871c	Rv1871c	Conserved protein	Conserved hypotheticals	Rv1871c	CONSERVED HYPOTHETICAL PROTEIN	FUNCTION UNKNOWN	MtH37Rv-1871c (10O15)	0.99637	1.41239	1.38173	1.20476	2.66106	11.1071	15.0919	16.3545	6.43856	14.5342
	Rv1883c	Rv1883c	Conserved hypothetical protein	Conserved hypotheticals	Rv1883c	CONSERVED HYPOTHETICAL PROTEIN	FUNCTION UNKNOWN	MtH37Rv-1883c (7B11)	0.995643	0.878749	0.875136	0.997888	1.63106	8.40007	7.87847	6.18598	1.75907	5.34309
	Rv1885c	Rv1885c	Chorismate mutase	Intermediate metabolism and respiration	Rv1885c	POSSIBLE CHORISMATE MUTASE	INVOLVED IN THE SHIKIMATE PATHWAY. CONVERTS CHORISMATE TO PREPHENATE IN THE BIOSYNTHESIS OF TYROSINE AND PHENYLALANINE.	MtH37Rv-1885c (7C11)	0.995106	0.91398	1.11423	1.27975	1.32211	2.00247	2.73713	2.07188	2.52242	2.59248
	Rv1887	Rv1887	Hypothetical protein	Conserved hypotheticals	Rv1887	HYPOTHETICAL PROTEIN	UNKNOWN	MtH37Rv-1887 (7D11)	0.981415	1.00219	0.827685	1.54551	1.42558	3.14691	3.80626	2.02813	2.47464	3.0551
	Rv1891	Rv1891	Conserved protein	Conserved hypotheticals	Rv1891	CONSERVED HYPOTHETICAL PROTEIN	FUNCTION UNKNOWN	MtH37Rv-1891 (7G11)	0.989783	0.854953	0.998275	0.853136	0.864314	2.26952	5.63946	1.47892	0.922003	1.46734
	Rv1892	Rv1892	Probable membrane protein	Cell wall and cell processes	Rv1892	PROBABLE MEMBRANE PROTEIN	UNKNOWN	MtH37Rv-1892 (10K16)	0.979636	1.00461	1.07758	1.99637	2.06684	3.01775	6.9983	2.5194	1.37967	2.44169
	Rv1913	Rv1913	Conserved hypothetical protein	Conserved hypotheticals	Rv1913	CONSERVED HYPOTHETICAL PROTEIN	UNKNOWN	MtH37Rv-1913 (6M1)	0.980255	1.06751	1.01374	1.30575	1.58791	2.78253	2.33296	2.4851	2.37247	1.99826
	Rv1919c	Rv1919c	Conserved protein	Conserved hypotheticals	Rv1919c	CONSERVED HYPOTHETICAL PROTEIN	FUNCTION UNKNOWN	MtH37Rv-1919c (6P1)	0.977393	0.927506	1.42371	1.88943	2.70796	5.6543	8.39369	7.38663	5.33596	5.53515
	Rv1920	Rv1920	Probable membrane protein	Cell wall and cell processes	Rv1920	PROBABLE MEMBRANE PROTEIN	UNKNOWN	MtH37Rv-1920 (6I2)	0.982929	1.26509	1.33926	1.57566	1.78371	3.78667	5.93684	4.36469	3.53367	2.27423
	Rv1924c	Rv1924c	Unknown protein	Conserved hypotheticals	Rv1924c	HYPOTHETICAL PROTEIN	UNKNOWN	MtH37Rv-1924c (10N17)	0.988337	1.21158	1.34725	1.77734	1.91906	3.9531	4.7092	3.18222	3.70303	1.87245
	Rv1927	Rv1927	Conserved hypothetical protein	Conserved hypotheticals	Rv1927	CONSERVED HYPOTHETICAL PROTEIN	FUNCTION UNKNOWN	MtH37Rv-1927 (6O2)	0.99356	1.26826	1.30392	1.83811	1.74594	1.92745	1.58093	1.53081	1.85276	1.984
	Rv1928c	Rv1928c	Probable short-chain type dehydrogenase/reductase	Intermediate metabolism and respiration	Rv1928c	PROBABLE SHORT-CHAIN TYPE DEHYDROGENASE/REDUCTASE	FUNCTION UNKNOWN; PROBABLY INVOLVED IN CELLULAR METABOLISM.	MtH37Rv-1928c (6P2)	0.986167	0.958093	1.29329	1.08395	1.44021	1.88114	1.09074	1.3863	0.855846	1.1275
	Rv1979c	Rv1979c	Possible conserved permease	Cell wall and cell processes	Rv1979c	POSSIBLE CONSERVED PERMEASE	UNKNOWN; POSSIBLY INVOLVED IN TRANSPORT OF AMINO ACID ACROSS THE MEMBRANE.	MtH37Rv-1979c (9J8)	0.998346	1.0417	1.16837	1.43621	1.81024	1.97656	2.62284	6.61941	1.96004	2.55677
	Rv1987	Rv1987	Possible chitinase	Cell wall and cell processes	Rv1987	POSSIBLE CHITINASE	HYDROLYSIS OF CHITIN	MtH37Rv-1987 (6L13)	0.991468	1.72541	1.18696	1.67847	1.19834	2.76221	1.51897	1.32315	0.401447	1.15449
	Rv2024c	Rv2024c	Conserved hypothetical protein	Conserved hypotheticals	Rv2024c	CONSERVED HYPOTHETICAL PROTEIN	UNKNOWN	MtH37Rv-2024c (6J16)	0.965991	2.99586	2.2183	5.35075	4.8679	4.02217	6.82482	5.55867	2.31089	3.43733
	Rv2033c	Rv2033c	Conserved hypothetical protein	Conserved hypotheticals	Rv2033c	CONSERVED HYPOTHETICAL PROTEIN	UNKNOWN	MtH37Rv-2033c (6I17)	0.99083	1.10499	1.04958	1.00399	1.21121	3.39291	2.61736	2.0512	2.36316	1.29669
	Rv2067c	Rv2067c	Conserved protein	Conserved hypotheticals	Rv2067c	CONSERVED HYPOTHETICAL PROTEIN	UNKNOWN	MtH37Rv-2067c (6L7)	0.990996	1.22523	1.21435	2.14698	1.74564	2.96144	2.77681	3.01611	2.04356	1.71408
	Rv2119	Rv2119	Conserved hypothetical protein	Conserved hypotheticals	Rv2119	CONSERVED HYPOTHETICAL PROTEIN	UNKNOWN	MtH37Rv-2119 (6J11)	0.964455	1.0093	1.63162	2.26195	2.45634	2.85545	2.75721	2.66685	1.90328	1.08522
	Rv2129c	Rv2129c	Probable oxidoreductase	Intermediate metabolism and respiration	Rv2129c	Probable oxidoreductase	UNKNOWN	MtH37Rv-2129c (6O11)	0.984013	1.14408	1.12059	2.00195	1.353	2.53959	3.39787	2.76588	2.77783	1.82569
	Rv2147c	Rv2147c	Conserved hypothetical protein	Conserved hypotheticals	Rv2147c	CONSERVED HYPOTHETICAL PROTEIN	UNKNOWN	MtH37Rv-2147c (6M19)	0.994172	1.16084	1.21164	1.12552	1.46203	7.48041	8.32006	8.58947	2.42395	4.1704
	Rv2166c	Rv2166c	Conserved protein	Conserved hypotheticals	Rv2166c	CONSERVED HYPOTHETICAL PROTEIN	UNKNOWN	MtH37Rv-2166c (6N21)	0.996001	0.989053	0.859759	0.704534	0.80837	1.60049	0.720465	1.46386	0.334984	4.94147
	Rv2190c	Rv2190c	Conserved hypothetical protein	Virulence, detox and adaptation	Rv2190c	CONSERVED HYPOTHETICAL PROTEIN	UNKNOWN	MtH37Rv-2190c (6J24)	0.99849	0.970819	1.22456	1.48162	3.2217	12.2937	12.7463	5.63391	2.8765	6.57033
	Rv2229c	Rv2229c	Conserved protein	Conserved hypotheticals	Rv2229c	CONSERVED HYPOTHETICAL PROTEIN	UNKNOWN	MtH37Rv-2229c (5P16)	0.992125	0.948254	1.12276	1.57477	1.93746	3.2558	5.32432	3.74674	2.61567	1.06855
	Rv2239c	Rv2239c	Conserved hypothetical protein	Conserved hypotheticals	Rv2239c	CONSERVED HYPOTHETICAL PROTEIN	UNKNOWN	MtH37Rv-2239c (5P17)	0.965148	1.00488	1.06367	0.766036	1.33264	5.52563	10.1609	8.9125	7.03047	2.32857
	Rv2240c	Rv2240c	Unknown protein	Conserved hypotheticals	Rv2240c	HYPOTHETICAL PROTEIN	UNKNOWN	MtH37Rv-2240c (5I18)	0.989926	0.825702	1.14099	1.17261	1.13647	2.25478	2.95922	2.08615	1.73244	0.976189
	Rv2258c	Rv2258c	Possible transcriptional regulatory protein	Regulatory proteins	Rv2258c	Possible transcriptional regulatory protein	Possibly involved in transcriptional regulation	MtH37Rv-2258c (5K19)	0.996072	1.1219	1.30221	1.10872	1.20908	3.88318	10.7796	7.67766	3.30353	2.97034
	Rv2261c	Rv2261c	Conserved hypothetical protein	Lipid metabolism	Rv2261c	CONSERVED HYPOTHETICAL PROTEIN	Function unknown; thought to be involved in lipid metabolism.	MtH37Rv-2261c (5N19)	0.984852	1.66863	1.52056	1.43188	1.83152	1.95559	1.78105	1.4076	2.16687	1.86769
	Rv2271	Rv2271	Conserved hypothetical protein	Conserved hypotheticals	Rv2271	CONSERVED HYPOTHETICAL PROTEIN	UNKNOWN	MtH37Rv-2271 (11C12)	0.982315	1.13656	1.21213	1.40723	1.56663	6.01038	3.30033	2.83114	2.00994	1.66526
	Rv2272	Rv2272	Probable conserved transmembrane protein	Cell wall and cell processes	Rv2272	PROBABLE CONSERVED TRANSMEMBRANE PROTEIN	UNKNOWN	MtH37Rv-2272 (8I13)	0.989233	0.938293	0.814448	0.88802	0.812051	2.54107	4.08718	3.29102	3.0179	1.4132
	Rv2280	Rv2280	Probable dehydrogenase	Intermediate metabolism and respiration	Rv2280	Probable dehydrogenase	oxidoreduction	MtH37Rv-2280 (5J21)	0.998965	0.910152	0.770583	0.910727	1.01191	2.04434	2.59823	1.93942	1.06893	1.41044
	Rv2286c	Rv2286c	Conserved hypothetical protein	Conserved hypotheticals	Rv2286c	CONSERVED HYPOTHETICAL PROTEIN	UNKNOWN	MtH37Rv-2286c (5N21)	0.991538	1.02553	1.09048	1.20038	1.23441	2.80058	3.8355	1.6765	1.64622	1.7864
	Rv2294	Rv2294	Probable aminotransferase	Intermediate metabolism and respiration	Rv2294	Probable aminotransferase	UNKNOWN	MtH37Rv-2294 (5L22)	0.99709	1.19885	1.44833	1.3855	1.53094	2.67661	1.95921	1.848	1.27403	0.672167
	Rv2295	Rv2295	Conserved hypothetical protein	Conserved hypotheticals	Rv2295	CONSERVED HYPOTHETICAL PROTEIN	UNKNOWN	MtH37Rv-2295 (8I14)	0.996289	1.04498	1.00705	0.896288	0.958944	1.96212	1.48942	1.09206	1.56593	1.49526
	Rv2302	Rv2302	Conserved protein	Conserved hypotheticals	Rv2302	CONSERVED HYPOTHETICAL PROTEIN	FUNCTION UNKNOWN	MtH37Rv-2302 (8J14)	0.998578	0.792918	0.845307	1.12756	0.850279	2.01284	3.46039	3.60184	3.42065	2.68939
	Rv2303c	Rv2303c	Probable antibiotic-resistance protein	Virulence, detox and adaptation	Rv2303c	PROBABLE ANTIBIOTIC-RESISTANCE PROTEIN	COULD BE INVOLVED IN ANTIBIOTIC-RESISTANCE.	MtH37Rv-2303c (5K23)	0.995766	0.998647	0.974529	0.805233	0.951788	1.6214	4.47505	5.35138	3.44932	3.99605
	Rv2313c	Rv2313c	Hypothetical protein	Conserved hypotheticals	Rv2313c	HYPOTHETICAL PROTEIN	UNKNOWN	MtH37Rv-2313c (5P23)	0.994872	1.1639	1.30515	3.57895	2.34902	3.22049	5.70759	2.98095	3.47091	2.5679
	Rv2315c	Rv2315c	Conserved protein	Conserved hypotheticals	Rv2315c	CONSERVED HYPOTHETICAL PROTEIN	FUNCTION UNKNOWN	MtH37Rv-2315c (5J24)	0.990832	0.984624	1.42045	1.50732	2.03625	2.98709	2.91198	2.02309	1.7132	1.79087
	Rv2326c	Rv2326c	Possible transmembrane ATP-binding protein ABC transporter	Cell wall and cell processes	Rv2326c	POSSIBLE TRANSMEMBRANE ATP-BINDING PROTEIN ABC TRANSORTER	PROBABLY INVOLVED IN ACTIVE TRANSPORT ACCROSS THE MEMBRANE. THOUGHT TO BE RESPONSIBLE FOR ENERGY COUPLING TO THE TRANSPORT SYSTEM AND THE TRANSLOCATION OF THE SUBSTRATE ACROSS THE MEMBRANE.	MtH37Rv-2326c (6E1)	0.99442	0.974176	0.865791	1.29582	1.39124	1.80269	3.13189	2.35538	2.80234	2.29553
	Rv2348c	Rv2348c	Hypothetical protein	Unknown	Rv2348c	HYPOTHETICAL PROTEIN	UNKNOWN	MtH37Rv-2348c (8M15)	0.997746	1.13368	0.897386	1.16911	1.62643	6.93902	16.4149	10.0483	4.10031	7.11006
	Rv2387	Rv2387	Conserved protein	Conserved hypotheticals	Rv2387	CONSERVED HYPOTHETICAL PROTEIN	FUNCTION UNKNOWN	MtH37Rv-2387 (6E6)	0.993333	1.01564	0.884504	1.40492	1.39707	2.27286	3.23031	2.8944	7.50284	1.32667
	Rv2395	Rv2395	Probable conserved integral membrane protein	Cell wall and cell processes	Rv2395	PROBABLE CONSERVED INTEGRAL MEMBRANE PROTEIN	FUNCTION UNKNOWN (POSSIBLY INVOLVED IN TRANSPORT ACROSS THE MEMBRANE).	MtH37Rv-2395 (6D7)	0.991269	1.31444	1.18217	1.92149	1.54489	1.64789	1.98452	1.82995	2.56523	1.94141
	Rv2401	Rv2401	Hypothetical protein	Conserved hypotheticals	Rv2401	HYPOTHETICAL PROTEIN	UNKNOWN	MtH37Rv-2401 (8I18)	0.991409	1.21363	1.19337	0.88741	0.935461	1.55229	0.769098	1.07586	0.815932	1.09627
	Rv2402	Rv2402	Conserved protein	Conserved hypotheticals	Rv2402	CONSERVED HYPOTHETICAL PROTEIN	FUNCTION UNKNOWN	MtH37Rv-2402 (6G7)	0.991014	1.17102	1.05556	1.29071	2.01502	3.41688	2.57553	2.84616	2.70232	1.66585
	Rv2405	Rv2405	Conserved protein	Conserved hypotheticals	Rv2405	CONSERVED HYPOTHETICAL PROTEIN	FUNCTION UNKNOWN	MtH37Rv-2405 (6B8)	0.998048	0.853941	1.05894	1.13594	1.32689	1.51853	2.66097	2.09302	4.6971	1.68845
	Rv2406c	Rv2406c	Conserved protein	Conserved hypotheticals	Rv2406c	CONSERVED HYPOTHETICAL PROTEIN	FUNCTION UNKNOWN	MtH37Rv-2406c (6C8)	0.937255	1.00644	1.03835	1.59306	2.13193	5.54535	15.8228	1.48616	2.74198	3.67981
	Rv2409c	Rv2409c	Conserved protein	Conserved hypotheticals	Rv2409c	CONSERVED HYPOTHETICAL PROTEIN	FUNCTION UNKNOWN	MtH37Rv-2409c (8K18)	0.994649	1.42179	1.50086	1.35023	1.46072	1.77057	2.59993	2.43956	3.79987	1.39356
	Rv2410c	Rv2410c	Conserved protein	Conserved hypotheticals	Rv2410c	CONSERVED HYPOTHETICAL PROTEIN	FUNCTION UNKNOWN	MtH37Rv-2410c (6E8)	0.998421	0.941391	1.16473	1.33745	1.437	2.00406	3.33042	2.75417	5.14961	1.43431
	Rv2411c	Rv2411c	Conserved hypothetical protein	Conserved hypotheticals	Rv2411c	CONSERVED HYPOTHETICAL PROTEIN	FUNCTION UNKNOWN	MtH37Rv-2411c (6F8)	0.999363	1.22037	1.62563	1.54477	1.80524	3.69973	4.41404	3.8281	8.30163	2.27682
	Rv2417c	Rv2417c	Conserved protein	Conserved hypotheticals	Rv2417c	CONSERVED HYPOTHETICAL PROTEIN	FUNCTION UNKNOWN	MtH37Rv-2417c (6C9)	0.989641	0.749092	0.901971	1.05715	1.16112	1.75609	1.59015	1.54479	1.14548	1.2644
	Rv2418c	Rv2418c	Unknown protein	Conserved hypotheticals	Rv2418c	HYPOTHETICAL PROTEIN	UNKNOWN	MtH37Rv-2418c (6D9)	0.995775	1.03922	1.0756	1.17457	1.26235	3.36884	3.37274	3.7705	2.18564	2.6379
	Rv2420c	Rv2420c	Conserved hypothetical protein	Conserved hypotheticals	Rv2420c	CONSERVED HYPOTHETICAL PROTEIN	FUNCTION UNKNOWN	MtH37Rv-2420c (8M18)	0.982724	1.65959	0.827127	1.60291	1.99697	3.3134	2.82807	3.58177	2.25007	2.43262
	Rv2423	Rv2423	Hypothetical protein	Conserved hypotheticals	Rv2423	HYPOTHETICAL PROTEIN	UNKNOWN	MtH37Rv-2423 (6G9)	0.999983	1.22219	1.21802	1.50495	1.23458	1.57917	1.06438	1.09499	0.907797	1.978
	Rv2425c	Rv2425c	Conserved hypothetical protein	Conserved hypotheticals	Rv2425c	CONSERVED HYPOTHETICAL PROTEIN	FUNCTION UNKNOWN	MtH37Rv-2425c (6H9)	0.981549	1.05498	1.17765	0.867236	1.25878	2.12233	2.23284	2.2184	2.43589	1.16477
	Rv2435c	Rv2435c	Probable cyclase (adenylyl- or guanylyl-)(adenylate- or guanylate-)	Intermediate metabolism and respiration	Rv2435c	PROBABLE CYCLASE (ADENYLYL- OR GUANYLYL-)(ADENYLATE- OR GUANYLATE-)	GENERATES 3,'5'-CYCLIC (A/G)MP AND DIPHOSPHATE (OR PYROPHOSPHATE) FROM (A/G)TP.	MtH37Rv-2435c (6G10)	0.979505	1.14158	1.55388	1.63456	1.81262	2.31869	1.73884	2.39656	2.27088	2.49962
	Rv2474c	Rv2474c	Conserved hypothetical protein	Conserved hypotheticals	Rv2474c	CONSERVED HYPOTHETICAL PROTEIN	FUNCTION UNKNOWN	MtH37Rv-2474c (6F14)	0.990255	1.04594	1.10515	1.18401	1.15522	2.14844	1.96044	1.96715	1.67262	0.823903
	Rv2475c	Rv2475c	Conserved protein	Conserved hypotheticals	Rv2475c	CONSERVED HYPOTHETICAL PROTEIN	FUNCTION UNKNOWN	MtH37Rv-2475c (6G14)	0.997878	1.22957	1.26998	1.27204	1.45163	3.56695	6.62548	3.48133	3.27878	1.25632
	Rv2509	Rv2509	Probable short-chain type dehydrogenase/reductase	Intermediate metabolism and respiration	Rv2509	PROBABLE SHORT-CHAIN TYPE DEHYDROGENASE/REDUCTASE	FUNCTION UNKNOWN; POSSIBLY INVOLVED IN CELLULAR METABOLISM.	MtH37Rv-2509 (6F17)	0.983607	1.04705	1.20838	1.12348	1.28464	3.03973	2.91696	2.30938	1.26191	0.990477
	Rv2536	Rv2536	Probable conserved transmembrane protein	Cell wall and cell processes	Rv2536	PROBABLE CONSERVED TRANSMEMBRANE PROTEIN	UNKNOWN	MtH37Rv-2536 (6D20)	0.993056	1.07813	1.29006	1.14095	1.73901	3.57008	6.46635	8.62986	6.67802	4.57202
	Rv2560	Rv2560	Probable proline and glycine rich transmembrane protein	Cell wall and cell processes	Rv2560	PROBABLE PROLINE AND GLYCINE RICH TRANSMEMBRANE PROTEIN	UNKNOWN	MtH37Rv-2560 (6C22)	0.991884	1.17697	0.986105	1.11838	1.15491	2.91802	2.29952	1.68991	0.649593	0.44893
	Rv2562	Rv2562	Conserved hypothetical protein	Conserved hypotheticals	Rv2562	CONSERVED HYPOTHETICAL PROTEIN	FUNCTION UNKNOWN	MtH37Rv-2562 (6D22)	0.987262	1.08011	0.990541	0.871501	1.27773	2.38835	1.21669	2.10839	1.66427	1.38274
	Rv2563	Rv2563	Probable glutamine-transport transmembrane protein ABC transporter	Cell wall and cell processes	Rv2563	PROBABLE GLUTAMINE-TRANSPORT TRANSMEMBRANE PROTEIN ABC TRANSPORTER	THOUGHT TO BE INVOLVED IN ACTIVE TRANSPORT OF GLUTAMINE ACROSS THE MEMBRANE (IMPORT). RESPONSIBLE FOR THE TRANSLOCATION OF THE SUBSTRATE ACROSS THE MEMBRANE.	MtH37Rv-2563 (8M23)	0.996436	1.3304	1.38234	1.44791	1.98371	4.68017	5.76642	8.02762	3.09687	2.0668
	Rv2566	Rv2566	Long conserved protein	Conserved hypotheticals	Rv2566	LONG CONSERVED HYPOTHETICAL PROTEIN	FUNCTION UNKNOWN	MtH37Rv-2566 (6F22)	0.998179	0.942616	1.16458	1.28709	1.60732	1.68161	1.24799	1.01718	1.26366	1.1256
	Rv2568c	Rv2568c	Conserved hypothetical protein	Conserved hypotheticals	Rv2568c	CONSERVED HYPOTHETICAL PROTEIN	FUNCTION UNKNOWN	MtH37Rv-2568c (6H22)	0.987585	0.91194	1.09074	1.16669	1.36709	2.02937	1.18933	0.853818	1.02104	0.702459
	Rv2576c	Rv2576c	Possible conserved membrane protein	Cell wall and cell processes	Rv2576c	POSSIBLE CONSERVED MEMBRANE PROTEIN	UNKNOWN	MtH37Rv-2576c (6G23)	0.996868	1.18221	1.06983	1.13451	1.64474	4.2369	2.12455	2.36003	0.872677	3.23316
	Rv2603c	Rv2603c	Highly conserved protein	Conserved hypotheticals	Rv2603c	HIGHLY CONSERVED HYPOTHETICAL PROTEIN	FUNCTION UNKNOWN	MtH37Rv-2603c (1L14)	0.992406	0.81985	0.736887	1.22084	1.40139	2.05857	3.15138	2.07725	1.77161	1.79437
	Rv2609c	Rv2609c	Probable conserved membrane protein	Cell wall and cell processes	Rv2609c	PROBABLE CONSERVED MEMBRANE PROTEIN	UNKNOWN	MtH37Rv-2609c (1O14)	0.99624	0.921247	0.937929	1.28742	1.2157	1.59626	2.11106	1.22036	0.96087	0.678001
	Rv2700	Rv2700	Possible conserved secreted alanine rich protein	Cell wall and cell processes	Rv2700	POSSIBLE CONSERVED SECRETED ALANINE RICH PROTEIN	UNKNOWN	MtH37Rv-2700 (1L22)	0.997887	0.927504	0.964009	1.06622	0.725168	1.87606	1.46507	1.22702	1.08251	1.10642
	Rv2732c	Rv2732c	Probable conserved transmembrane protein	Cell wall and cell processes	Rv2732c	PROBABLE CONSERVED TRANSMEMBRANE PROTEIN	UNKNOWN	MtH37Rv-2732c (2E1)	0.992892	1.04577	1.20443	0.881173	0.964302	2.03424	2.05531	2.14538	2.14535	1.39423
	Rv2751	Rv2751	Conserved protein	Conserved hypotheticals	Rv2751	CONSERVED HYPOTHETICAL PROTEIN	FUNCTION UNKNOWN	MtH37Rv-2751 (2C3)	0.998109	1.04878	1.17734	1.0044	0.822531	1.53563	1.31276	1.24869	0.744928	1.52473
	Rv2765	Rv2765	Probable alanine rich hydrolase	Intermediate metabolism and respiration	Rv2765	PROBABLE ALANINE RICH HYDROLASE	FUNCTION UNKNOWN; PROBABLY INVOLVED IN CELLULAR METABOLISM.	MtH37Rv-2765 (2F4)	0.994758	1.1317	1.2712	1.13753	1.23696	2.20962	1.40634	1.72869	1.46301	1.08227
	Rv2771c	Rv2771c	Conserved hypothetical protein	Conserved hypotheticals	Rv2771c	CONSERVED HYPOTHETICAL PROTEIN	FUNCTION UNKNOWN	MtH37Rv-2771c (2H4)	0.998379	0.925787	1.00737	0.969307	1.0322	1.82773	2.72836	1.50251	0.97869	0.786933
	Rv2791c	Rv2791c	Probable transposase	Insertion sequences and phages	Rv2791c	PROBABLE TRANSPOSASE	REQUIRED FOR THE TRANSPOSITION OF THE INSERTION ELEMENT IS1602.	MtH37Rv-2791c (10F7)	0.993129	0.947194	0.91453	1.04494	1.38189	1.7912	1.52023	2.54347	1.04897	1.56796
	Rv2792c	Rv2792c	Possible resolvase	Insertion sequences and phages	Rv2792c	POSSIBLE RESOLVASE	PREVENTS THE COINTEGRATION OF FOREIGN DNA BEFORE INTEGRATION INTO THE CHROMOSOME.	MtH37Rv-2792c (10G7)	0.999151	0.955696	0.923879	0.983947	1.05363	1.58835	2.10005	4.31095	1.75078	2.00303
	Rv2795c	Rv2795c	Conserved hypothetical protein	Conserved hypotheticals	Rv2795c	CONSERVED HYPOTHETICAL PROTEIN	FUNCTION UNKNOWN	MtH37Rv-2795c (2B7)	0.978142	1.25062	1.53474	1.11081	1.10926	2.383	1.81254	1.5701	1.27808	1.23305
	Rv2798c	Rv2798c	Conserved hypothetical protein	Conserved hypotheticals	Rv2798c	CONSERVED HYPOTHETICAL PROTEIN	FUNCTION UNKNOWN	MtH37Rv-2798c (10A8)	0.978346	1.24991	1.48563	2.13096	2.12257	2.52702	2.273	1.82259	1.86865	1.00844
	Rv2805	Rv2805	Conserved hypothetical protein	Conserved hypotheticals	Rv2805	CONSERVED HYPOTHETICAL PROTEIN	FUNCTION UNKNOWN	MtH37Rv-2805 (10C8)	0.990371	0.797618	0.927837	0.97682	1.2936	1.88454	1.53956	2.55879	2.28049	1.14257
	Rv2807	Rv2807	Conserved hypothetical protein	Conserved hypotheticals	Rv2807	CONSERVED HYPOTHETICAL PROTEIN	FUNCTION UNKNOWN	MtH37Rv-2807 (10E8)	0.999253	0.920551	1.35259	1.43341	1.86567	2.68556	1.57014	2.17977	2.20888	1.63428
	Rv2809	Rv2809	Hypothetical protein	Conserved hypotheticals	Rv2809	HYPOTHETICAL PROTEIN	UNKNOWN	MtH37Rv-2809 (10G8)	0.962664	0.882119	1.05535	2.28572	2.60216	4.03887	2.43867	3.81743	1.93188	4.25581
	Rv2810c	Rv2810c	Probable transposase	Insertion sequences and phages	Rv2810c	PROBABLE TRANSPOSASE	REQUIRED FOR THE TRANSPOSITION OF THE INSERTION ELEMENT IS1555.	MtH37Rv-2810c (10H8)	0.994826	1.04454	1.14879	2.04479	2.02737	3.83144	2.79525	4.07002	2.02466	3.55687
	Rv2817c	Rv2817c	Conserved hypothetical protein	Conserved hypotheticals	Rv2817c	CONSERVED HYPOTHETICAL PROTEIN	FUNCTION UNKNOWN	MtH37Rv-2817c (2D8)	0.98093	0.990027	1.30132	1.81288	2.64128	8.70772	3.60815	6.03953	1.2822	3.14117
	Rv2859c	Rv2859c	Possible amidotransferase	Intermediate metabolism and respiration	Rv2859c	POSSIBLE AMIDOTRANSFERASE	FUNCTION UNKNOWN; PROBABLY INVOLVED IN CELLULAR METABOLISM.	MtH37Rv-2859c (2G12)	0.998529	1.10666	1.08753	1.01647	1.04974	1.64817	1.97359	1.80895	1.18499	0.991957
	Rv2927c	Rv2927c	Conserved hypothetical protein	Conserved hypotheticals	Rv2927c	CONSERVED HYPOTHETICAL PROTEIN	FUNCTION UNKNOWN	MtH37Rv-2927c (2P6)	0.989445	1.18698	1.29917	1.04533	1.13485	3.59321	3.35421	3.53742	0.554289	4.46825
	Rv2929	Rv2929	Hypothetical protein	Conserved hypotheticals	Rv2929	HYPOTHETICAL PROTEIN	UNKNOWN	MtH37Rv-2929 (2J7)	0.983684	1.27531	1.16149	1.49082	1.78071	6.16558	3.9869	5.08826	1.83809	2.96936
	Rv2949c	Rv2949c	Chorismate pyruvate lyase	Intermediate metabolism and respiration	Rv2949c	CHORISMATE PYRUVATE LYASE	CATALYZES THE CONVERSION OF CHORISMATE TO 4-HYDROXYBENZOATE [CATALYTIC ACTIVITY: CHORISMATE = 4-HYDROXYBENZOATE + PYRUVATE]	MtH37Rv-2949c (10M1)	0.986517	1.55089	1.30878	1.25427	1.79448	13.7582	7.23683	27.6926	11.8523	21.1467
	Rv2953	Rv2953	Enoyl reductase	Lipid metabolism	Rv2953	POSSIBLE ENOYL REDUCTASE	MAY BE INVOLVED IN PHENOLPTHIOCEROL AND PHTHIOCEROL DIMYCOCEROSATE (DIM) BIOSYNTHESIS	MtH37Rv-2953 (2P8)	0.998551	0.93256	1.17018	1.5464	2.67435	10.6086	12.7512	26.6942	5.63497	4.96697
	Rv2954c	Rv2954c	Hypothetical protein	Conserved hypotheticals	Rv2954c	HYPOTHETICAL PROTEIN	UNKNOWN	MtH37Rv-2954c (2I9)	0.971978	1.07509	1.25984	1.08612	1.44433	6.73993	7.00637	6.32719	4.46333	2.92262
	Rv2956	Rv2956	Conserved protein	Conserved hypotheticals	Rv2956	CONSERVED HYPOTHETICAL PROTEIN	FUNCTION UNKNOWN	MtH37Rv-2956 (10P1)	0.999321	0.995069	1.14105	1.14999	1.07296	2.45123	1.31918	1.28489	0.879895	1.17078
	Rv2957	Rv2957	Possible glycosyl transferase	Intermediate metabolism and respiration	Rv2957	POSSIBLE GLYCOSYL TRANSFERASE	FUNCTION UNKNOWN; PROBABLY INVOLVED IN CELLULAR METABOLISM.	MtH37Rv-2957 (2K9)	0.99174	0.876983	1.1072	1.32761	1.47919	1.6958	1.6982	1.36935	1.17578	1.96068
	Rv2959c	Rv2959c	Possible methyltransferase (methylase)	Intermediate metabolism and respiration	Rv2959c	POSSIBLE METHYLTRANSFERASE (METHYLASE)	THOUGHT TO CAUSE METHYLATION.	MtH37Rv-2959c (2L9)	0.989056	1.18541	1.45308	0.947645	1.25029	4.48992	1.25731	4.4975	2.23338	3.7867
	Rv2993c	Rv2993c	Possible 2-hydroxyhepta-2,4-diene-1,7-dioate isomerase (HHDD isomerase)	Intermediate metabolism and respiration	Rv2993c	POSSIBLE 2-HYDROXYHEPTA-2,4-DIENE-1,7-DIOATE ISOMERASE (HHDD ISOMERASE)	ISOMERIZES HHDD (2-HYDROXY-HEPT-2,4-DIENE-1,7-DIOATE) TO OHED (2-OXO-HEPT-3-ENE-1,7-DIOATE).	MtH37Rv-2993c (2O12)	0.995562	1.15651	1.30725	1.13038	1.32681	4.3311	4.27869	4.8044	1.91331	1.13653
	Rv2998	Rv2998	Hypothetical protein	Conserved hypotheticals	Rv2998	HYPOTHETICAL PROTEIN	UNKNOWN	MtH37Rv-2998 (3B13)	0.999443	1.05059	1.43388	1.28434	1.38883	3.04921	1.11929	2.71172	1.75768	1.78974
	Rv3005c	Rv3005c	Conserved hypothetical protein	Conserved hypotheticals	Rv3005c	CONSERVED HYPOTHETICAL PROTEIN	FUNCTION UNKNOWN	MtH37Rv-3005c (3G13)	0.998455	0.871928	0.790183	1.40991	1.82845	6.7069	11.3878	8.268	5.35584	4.50202
	Rv3008	Rv3008	Hypothetical protein	Conserved hypotheticals	Rv3008	HYPOTHETICAL PROTEIN	UNKNOWN	MtH37Rv-3008 (3B14)	0.99985	0.966339	1.03675	0.992665	1.21937	1.60809	1.31958	2.01342	1.59451	1.49183
	Rv3032	Rv3032	Alpha (1->4) glucosyltransferase	Intermediate metabolism and respiration	Rv3032	Alpha (1->4) glucosyltransferase.	Involved in the synthesis of glycogen and 6-O-methylglucosyl-containing lipopolysaccharides (MGLP).	MtH37Rv-3032 (3B16)	0.993149	0.740249	1.05776	1.59133	2.02764	5.00797	3.45093	1.975	0.834549	1.11454
	Rv3041c	Rv3041c	Probable conserved ATP-binding protein ABC transporter	Cell wall and cell processes	Rv3041c	PROBABLE CONSERVED ATP-BINDING PROTEIN ABC TRANSPORTER	THOUGHT TO BE INVOLVED IN ACTIVE TRANSPORT OF UNDETERMINED SUBSTRATE (POSSIBLY IRON) ACROSS THE MEMBRANE. RESPONSIBLE FOR ENERGY COUPLING TO THE TRANSPORT SYSTEM.	MtH37Rv-3041c (3C17)	0.994304	1.05605	1.5466	1.23694	1.17052	1.61017	1.52546	0.998708	1.22838	0.588336
	Rv3075c	Rv3075c	Conserved protein	Conserved hypotheticals	Rv3075c	CONSERVED HYPOTHETICAL PROTEIN	FUNCTION UNKNOWN	MtH37Rv-3075c (3A20)	0.994089	0.956863	1.05027	1.09448	1.47829	5.01181	6.05159	4.58649	1.96823	4.97624
	Rv3120	Rv3120	Conserved hypothetical protein	Conserved hypotheticals	Rv3120	CONSERVED HYPOTHETICAL PROTEIN	FUNCTION UNKNOWN	MtH37Rv-3120 (3H23)	0.992084	1.02993	0.959661	1.71958	1.43818	2.61987	5.44391	3.26788	3.00491	1.26052
	Rv3143	Rv3143	Probable response regulator	Regulatory proteins	Rv3143	PROBABLE RESPONSE REGULATOR	UNKNOWN, BUT COULD BE INVOLVED IN REGULATORY MECHANISM	MtH37Rv-3143 (3M1)	0.981405	0.954835	1.13116	1.14575	1.15555	3.06765	2.51099	2.09008	0.893488	1.23824
	Rv3193c	Rv3193c	Probable conserved transmembrane protein	Cell wall and cell processes	Rv3193c	PROBABLE CONSERVED TRANSMEMBRANE PROTEIN	UNKNOWN	MtH37Rv-3193c (3J6)	0.991677	1.09642	1.29586	1.22869	0.914485	1.76892	1.94737	1.81298	1.62501	1.15437
	Rv3194c	Rv3194c	Possible conserved secreted protein	Cell wall and cell processes	Rv3194c	POSSIBLE CONSERVED SECRETED PROTEIN	FUNCTION UNKNOWN	MtH37Rv-3194c (3K6)	0.994962	1.06829	1.28189	1.27646	1.28273	2.54474	2.39686	1.91051	1.71789	1.18139
	Rv3198A	Rv3198A	Possible glutaredoxin protein	Intermediate metabolism and respiration	Rv3198A	POSSIBLE GLUTAREDOXIN PROTEIN	FUNCTION UNKNOWN	MtH37Rv-3198A (11M5)	0.999599	0.958537	0.838592	0.738861	0.931975	1.78671	1.72361	1.25987	0.743367	0.835023
	Rv3208	Rv3208	Probable transcriptional regulatory protein (probably TetR-family)	Regulatory proteins	Rv3208	PROBABLE TRANSCRIPTIONAL REGULATORY PROTEIN (PROBABLY TETR-FAMILY)	INVOLVED IN TRANSCRIPTIONAL MECHANISM.	MtH37Rv-3208 (3P7)	0.997133	0.936409	1.14742	1.31846	1.62849	3.97835	4.17078	3.52336	1.96818	2.30125
	Rv3210c	Rv3210c	Conserved protein	Conserved hypotheticals	Rv3210c	CONSERVED HYPOTHETICAL PROTEIN	FUNCTION UNKNOWN	MtH37Rv-3210c (3J8)	0.999948	1.1517	1.31619	1.58944	1.94618	4.23736	3.16562	3.02078	1.58157	2.06272
	Rv3216	Rv3216	GCN5-related N-acetyltransferase, pseudogene	Intermediate metabolism and respiration	Rv3216	GCN5-RELATED N-ACETYLTRANSFERASE, PSEUDOGENE	ACETYLATION, SUBSTRATE UNKNOWN	MtH37Rv-3216 (3O8)	0.995027	0.99735	1.12571	1.49389	1.67599	2.24987	1.78323	1.32561	1.44668	0.922914
	Rv3224	Rv3224	Possible iron-regulated short-chain dehydrogenase/reductase	Intermediate metabolism and respiration	Rv3224	POSSIBLE IRON-REGULATED SHORT-CHAIN DEHYDROGENASE/REDUCTASE	FUNCTION UNKNOWN; PROBABLY INVOLVED IN CELLULAR METABOLISM.	MtH37Rv-3224 (3K9)	0.996473	1.0334	1.30692	1.0978	1.58395	5.8436	9.34205	5.161	1.71636	1.45594
	Rv3224B	Rv3224B	Conserved hypothetical protein	Conserved hypotheticals	Rv3224B	CONSERVED HYPOTHETICAL PROTEIN	FUNCTION UNKNOWN	MtH37Rv-3224B (11I6)	0.999888	0.996911	0.992403	1.01856	0.97812	2.76431	3.20376	1.87568	1.29357	1.05416
	Rv3233c	Rv3233c	Possible triacylglycerol synthase (diacylglycerol acyltransferase)	Lipid metabolism	Rv3233c	CONSERVED HYPOTHETICAL PROTEIN. POSSIBLE TRIACYLGLYCEROL SYNTHASE (DIACYLGLYCEROL ACYLTRANSFERASE).	FUNCTION UNKNOWN	MtH37Rv-3233c (3L10)	0.992154	1.05812	1.49327	1.05881	1.03358	2.11173	2.16802	2.08915	1.68725	0.920079
	Rv3258c	Rv3258c	Conserved hypothetical protein	Conserved hypotheticals	Rv3258c	CONSERVED HYPOTHETICAL PROTEIN	FUNCTION UNKNOWN	MtH37Rv-3258c (4B1)	0.998413	0.727987	0.697638	0.650081	0.880013	1.64737	1.1306	1.06859	0.276022	1.63317
	Rv3271c	Rv3271c	Probable conserved integral membrane protein	Cell wall and cell processes	Rv3271c	PROBABLE CONSERVED INTEGRAL MEMBRANE PROTEIN	UNKNOWN	MtH37Rv-3271c (4E2)	0.986767	1.32179	1.11604	1.27972	1.59181	2.99217	3.47952	2.76092	3.82489	1.58908
	Rv3278c	Rv3278c	Probable conserved transmembrane protein	Cell wall and cell processes	Rv3278c	PROBABLE CONSERVED TRANSMEMBRANE PROTEIN	UNKNOWN	MtH37Rv-3278c (4C3)	0.999194	0.999976	1.0563	0.879661	1.02795	2.49614	1.9435	2.44093	1.48271	1.4041
	Rv3295	Rv3295	Probable transcriptional regulatory protein (probably TetR-family)	Regulatory proteins	Rv3295	PROBABLE TRANSCRIPTIONAL REGULATORY PROTEIN (PROBABLY TETR-FAMILY)	INVOLVED IN TRANSCRIPTIONAL MECHANISM.	MtH37Rv-3295 (4H4)	0.994134	1.01951	1.09178	0.922618	1.06787	3.37839	5.06546	1.7578	2.28746	3.75105
	Rv3304	Rv3304	Conserved protein	Conserved hypotheticals	Rv3304	CONSERVED HYPOTHETICAL PROTEIN	FUNCTION UNKNOWN	MtH37Rv-3304 (4F5)	0.992968	1.04829	1.24537	1.15778	1.55004	6.08256	4.50378	4.80058	2.24368	1.39699
	Rv3361c	Rv3361c	Conserved protein	Conserved hypotheticals	Rv3361c	CONSERVED HYPOTHETICAL PROTEIN	FUNCTION UNKNOWN	MtH37Rv-3361c (4G9)	0.991232	0.988675	0.98294	1.02018	1.2128	2.39742	1.93391	1.49868	1.59419	1.09254
	Rv3362c	Rv3362c	Probable ATP/GTP-binding protein	Conserved hypotheticals	Rv3362c	PROBABLE ATP/GTP-BINDING PROTEIN	FUNCTION UNKNOWN	MtH37Rv-3362c (4H9)	0.999831	0.981849	1.17747	1.16448	1.36726	2.63886	2.85474	1.91158	2.06242	1.41177
	Rv3365c	Rv3365c	Conserved protein	Conserved hypotheticals	Rv3365c	CONSERVED HYPOTHETICAL PROTEIN	FUNCTION UNKNOWN	MtH37Rv-3365c (4B10)	0.992138	1.10858	1.13458	0.709858	0.898518	1.81924	1.21807	1.22023	1.1983	2.23681
	Rv3376	Rv3376	Conserved hypothetical protein	Conserved hypotheticals	Rv3376	CONSERVED HYPOTHETICAL PROTEIN	FUNCTION UNKNOWN	MtH37Rv-3376 (4C11)	0.961094	3.97363	1.93075	4.84898	3.1692	10.4884	6.41416	10.1	4.53724	4.54423
	Rv3377c	Rv3377c	Halimadienyl diphosphate synthase	Intermediate metabolism and respiration	Rv3377c	POSSIBLE CYCLASE	FUNCTION UNKNOWN	MtH37Rv-3377c (4D11)	0.998726	1.54384	2.0322	2.05799	2.25343	8.04488	4.83996	5.93981	2.06607	5.55946
	Rv3401	Rv3401	Conserved protein	Intermediate metabolism and respiration	Rv3401	CONSERVED HYPOTHETICAL PROTEIN	FUNCTION UNKNOWN; PROBABLY ENZYME INVOLVED IN CELLULAR METABOLISM.	MtH37Rv-3401 (4H12)	0.99809	1.01757	1.5369	1.14913	1.32395	3.90913	3.1033	2.92672	2.02409	0.913184
	Rv3404c	Rv3404c	Conserved hypothetical protein	Conserved hypotheticals	Rv3404c	CONSERVED HYPOTHETICAL PROTEIN	UNKNOWN	MtH37Rv-3404c (4C13)	0.99844	1.11318	1.11334	1.15727	1.56318	2.85708	2.42058	1.97967	1.96204	1.80684
	Rv3405c	Rv3405c	Possible transcriptional regulatory protein	Regulatory proteins	Rv3405c	POSSIBLE TRANSCRIPTIONAL REGULATORY PROTEIN	MAY BE INVOLVED IN TRANSCRIPTIONAL MECHANISM.	MtH37Rv-3405c (4D13)	0.999951	1.02192	1.07227	1.15881	1.26759	4.21572	3.37841	1.80998	1.86648	1.70171
	Rv3413c	Rv3413c	Unknown alanine and proline rich protein	Conserved hypotheticals	Rv3413c	HYPOTHETICAL ALANINE AND PROLINE RICH PROTEIN	UNKNOWN	MtH37Rv-3413c (4C14)	0.987828	0.991876	0.931461	0.985655	1.04379	2.26723	1.74576	1.49373	0.67745	1.80338
	Rv3434c	Rv3434c	Possible conserved transmembrane protein	Cell wall and cell processes	Rv3434c	POSSIBLE CONSERVED TRANSMEMBRANE PROTEIN	UNKNOWN	MtH37Rv-3434c (4H15)	0.99724	1.3062	1.19767	1.46859	1.79882	2.64451	2.5612	2.43137	2.90339	1.50591
	Rv3472	Rv3472	Conserved protein	Conserved hypotheticals	Rv3472	CONSERVED HYPOTHETICAL PROTEIN	FUNCTION UNKNOWN	MtH37Rv-3472 (4E19)	0.986785	0.997696	1.18866	1.09392	1.0026	2.44207	1.81716	1.08245	1.13989	0.673305
	Rv3480c	Rv3480c	Possible triacylglycerol synthase (diacylglycerol acyltransferase)	Lipid metabolism	Rv3480c	CONSERVED HYPOTHETICAL PROTEIN. POSSIBLE TRIACYLGLYCEROL SYNTHASE (DIACYLGLYCEROL ACYLTRANSFERASE).	FUNCTION UNKNOWN	MtH37Rv-3480c (4B20)	0.986255	0.923499	1.19991	1.16609	1.17016	2.40114	5.5232	1.99375	1.4055	1.43571
	Rv3483c	Rv3483c	Possible exported protein	Cell wall and cell processes	Rv3483c	POSSIBLE EXPORTED PROTEIN	FUNCTION UNKNOWN	MtH37Rv-3483c (4D20)	0.98799	1.08922	1.01363	0.902304	0.9065	1.99233	1.53707	1.57666	1.33759	1.83119
	Rv3485c	Rv3485c	Probable short-chain type dehydrogenase/reductase	Intermediate metabolism and respiration	Rv3485c	PROBABLE SHORT-CHAIN TYPE DEHYDROGENASE/REDUCTASE	FUNCTION UNKNOWN; SUPPOSED TO BE INVOLVED IN CELLULAR METABOLISM.	MtH37Rv-3485c (4F20)	0.998886	1.05202	1.1461	1.06793	1.21077	1.78751	2.09974	1.67824	2.38796	1.81546
	Rv3486	Rv3486	Conserved protein	Conserved hypotheticals	Rv3486	CONSERVED HYPOTHETICAL PROTEIN	FUNCTION UNKNOWN	MtH37Rv-3486 (4G20)	0.996467	0.954425	1.07836	1.06997	1.09641	2.13241	2.53381	1.84847	1.78948	0.779238
	Rv3491	Rv3491	Unknown protein	Conserved hypotheticals	Rv3491	HYPOTHETICAL PROTEIN	UNKNOWN	MtH37Rv-3491 (4A21)	0.988031	1.10608	1.06008	0.95388	1.20145	3.41592	6.3436	4.30143	4.24093	7.71133
	Rv3492c	Rv3492c	Conserved hypothetical Mce associated protein	Conserved hypotheticals	Rv3492c	CONSERVED HYPOTHETICAL MCE ASSOCIATED PROTEIN	UNKNOWN	MtH37Rv-3492c (4B21)	0.990644	1.17849	1.20049	1.11459	1.39811	5.65789	6.93979	4.04522	4.2356	3.06738
	Rv3510c	Rv3510c	Conserved protein	Conserved hypotheticals	Rv3510c	CONSERVED HYPOTHETICAL PROTEIN	FUNCTION UNKNOWN	MtH37Rv-3510c (4D22)	0.990107	0.992442	1.24075	1.3138	1.4671	1.75875	1.33961	1.50044	0.724606	1.37916
	Rv3524	Rv3524	Probable conserved membrane protein	Cell wall and cell processes	Rv3524	PROBABLE CONSERVED MEMBRANE PROTEIN	UNKNOWN	MtH37Rv-3524 (10L22)	0.958479	1.0759	0.903849	1.29359	1.391	4.89528	2.40439	8.39061	4.42946	3.23488
	Rv3525c	Rv3525c	Possible siderophore-binding protein	Intermediate metabolism and respiration	Rv3525c	POSSIBLE SIDEROPHORE-BINDING PROTEIN	FUNCTION UNKNOWN	MtH37Rv-3525c (4F23)	0.983077	1.65907	1.70552	2.6404	2.63284	3.00157	3.35609	2.4626	3.97256	2.55282
	Rv3528c	Rv3528c	Unknown protein	Conserved hypotheticals	Rv3528c	HYPOTHETICAL PROTEIN	UNKNOWN	MtH37Rv-3528c (4A24)	0.999156	0.788058	0.820359	1.84458	3.14964	11.3464	12.3423	16.2066	4.9166	11.1642
	Rv3531c	Rv3531c	Hypothetical protein	Conserved hypotheticals	Rv3531c	HYPOTHETICAL PROTEIN	UNKNOWN	MtH37Rv-3531c (4D24)	0.98792	0.83766	1.0081	1.33284	1.63789	3.14475	3.07133	3.05673	1.95626	1.92962
	Rv3604c	Rv3604c	Probable conserved transmembrane protein rich in alanine and arginine and proline	Cell wall and cell processes	Rv3604c	PROBABLE CONSERVED TRANSMEMBRANE PROTEIN RICH IN ALANINE AND ARGININE AND PROLINE	UNKNOWN	MtH37Rv-3604c (2G18)	0.995734	0.901093	1.01561	0.940884	0.936376	1.78305	1.00845	1.03519	0.471052	1.12083
	Rv3632	Rv3632	Possible conserved membrane protein	Cell wall and cell processes	Rv3632	POSSIBLE CONSERVED MEMBRANE PROTEIN	UNKNOWN	MtH37Rv-3632 (11D2)	0.994633	1.08516	1.31579	1.24193	1.55162	5.77238	5.53498	5.60709	2.59802	2.67997
	Rv3633	Rv3633	Conserved protein	Conserved hypotheticals	Rv3633	CONSERVED HYPOTHETICAL PROTEIN	FUNCTION UNKNOWN	MtH37Rv-3633 (2C21)	0.987396	0.985768	1.03283	0.789941	0.982986	4.01855	12.8802	4.99088	6.39363	3.93643
	Rv3647c	Rv3647c	Conserved hypothetical protein	Conserved hypotheticals	Rv3647c	CONSERVED HYPOTHETICAL PROTEIN	FUNCTION UNKNOWN	MtH37Rv-3647c (2D22)	0.991012	1.0464	1.0228	0.930668	0.806578	1.85849	3.0926	3.88675	2.74581	1.84235
	Rv3651	Rv3651	Conserved hypothetical protein	Conserved hypotheticals	Rv3651	CONSERVED HYPOTHETICAL PROTEIN	FUNCTION UNKNOWN	MtH37Rv-3651 (2F22)	0.995849	1.13652	1.48591	1.41141	1.38304	1.9432	1.89997	5.07322	2.23067	1.39869
	Rv3669	Rv3669	Probable conserved transmembrane protein	Cell wall and cell processes	Rv3669	PROBABLE CONSERVED TRANSMEMBRANE PROTEIN	UNKNOWN	MtH37Rv-3669 (2C24)	0.993005	0.825537	0.994909	1.16791	1.91625	8.40769	7.60714	8.86711	2.87584	2.79919
	Rv3671c	Rv3671c	Membrane-associated serine protease	Intermediate metabolism and respiration	Rv3671c	POSSIBLE MEMBRANE-ASSOCIATED SERINE PROTEASE	FUNCTION UNKNOWN; HYDROLYSES OF PEPTIDES AND/OR PROTEINS (POSSIBLY CLEAVED PREFERENTIALLY AFTER SERINE RESIDUE).	MtH37Rv-3671c (2E24)	0.9872	0.745712	0.958281	1.35032	1.55699	2.09461	3.24217	1.84277	1.54404	1.3654
	Rv3677c	Rv3677c	Possible hydrolase	Intermediate metabolism and respiration	Rv3677c	POSSIBLE HYDROLASE	FUNCTION UNKNOWN; PROBABLY INVOLVED IN CELLULAR METABOLISM.	MtH37Rv-3677c (3B1)	0.999221	0.87318	1.10596	0.808328	0.818148	1.74292	1.8516	2.48414	1.4996	1.6331
	Rv3678A	Rv3678A	Conserved hypothetical protein	Conserved hypotheticals	Rv3678A	CONSERVED HYPOTHETICAL PROTEIN	FUNCTION UNKNOWN	MtH37Rv-3678A (11M6)	0.998918	1.27958	1.21247	1.36893	1.22867	2.51954	2.54381	2.39072	1.41678	1.9804
	Rv3686c	Rv3686c	Conserved hypothetical protein	Conserved hypotheticals	Rv3686c	CONSERVED HYPOTHETICAL PROTEIN	FUNCTION UNKNOWN	MtH37Rv-3686c (11D4)	0.991171	1.03099	1.01671	0.933197	1.30099	5.16486	11.5628	7.7027	4.90281	6.06883
	Rv3691	Rv3691	Conserved protein	Conserved hypotheticals	Rv3691	CONSERVED HYPOTHETICAL PROTEIN	FUNCTION UNKNOWN	MtH37Rv-3691 (3E2)	0.998398	1.092	1.21303	1.14951	1.10655	2.67108	3.3078	1.9434	2.46354	0.682545
	Rv3695	Rv3695	Possible conserved membrane protein	Cell wall and cell processes	Rv3695	POSSIBLE CONSERVED MEMBRANE PROTEIN	UNKNOWN	MtH37Rv-3695 (3A3)	0.998279	0.979221	1.1469	1.04966	1.08855	2.72802	2.7154	3.69274	3.07542	2.0808
	Rv3717	Rv3717	Conserved hypothetical protein	Conserved hypotheticals	Rv3717	CONSERVED HYPOTHETICAL PROTEIN	FUNCTION UNKNOWN	MtH37Rv-3717 (3F5)	0.995962	1.17392	1.10266	1.08247	1.25925	3.30018	2.86714	3.13142	1.19702	1.13866
	Rv3720	Rv3720	Possible fatty acid synthase	Lipid metabolism	Rv3720	POSSIBLE FATTY ACID SYNTHASE	FUNCTION UNKNOWN, BUT INVOLVED IN LIPID METABOLISM.	MtH37Rv-3720 (3A6)	0.998256	0.866853	1.04186	0.899408	0.96129	1.62223	2.66121	1.99988	1.77746	1.57434
	Rv3723	Rv3723	Probable conserved transmembrane protein	Cell wall and cell processes	Rv3723	PROBABLE CONSERVED TRANSMEMBRANE PROTEIN	UNKNOWN	MtH37Rv-3723 (3D6)	0.991745	0.951399	1.10396	0.964145	0.871321	1.82273	2.03627	2.27875	1.16167	2.06687
	Rv3725	Rv3725	Possible oxidoreductase	Intermediate metabolism and respiration	Rv3725	POSSIBLE OXIDOREDUCTASE	FUNCTION UNKNOWN; PROBABLY INVOLVED IN CELLULAR METABOLISM.	MtH37Rv-3725 (3F6)	0.999378	0.802948	0.777248	0.626854	0.746866	1.77436	2.0368	1.48201	1.06274	1.4093
	Rv3726	Rv3726	Possible dehydrogenase	Intermediate metabolism and respiration	Rv3726	POSSIBLE DEHYDROGENASE	FUNCTION UNKNOWN; PROBABLY INVOLVED IN CELLULAR METABOLISM.	MtH37Rv-3726 (3G6)	0.999054	0.90834	1.20097	1.13345	0.952923	1.60499	2.17556	1.49186	1.15831	0.657243
	Rv3727	Rv3727	Possible oxidoreductase	Intermediate metabolism and respiration	Rv3727	POSSIBLE OXIDOREDUCTASE	FUNCTION UNKNOWN; PROBABLY INVOLVED IN CELLULAR METABOLISM.	MtH37Rv-3727 (3H6)	0.997426	1.14832	1.41287	1.59318	1.23038	3.15013	1.40394	2.01745	1.2463	1.53555
	Rv3733c	Rv3733c	Conserved hypothetical protein	Conserved hypotheticals	Rv3733c	CONSERVED HYPOTHETICAL PROTEIN	FUNCTION UNKNOWN	MtH37Rv-3733c (3D7)	0.994715	0.793295	0.802908	0.838569	0.916224	2.02426	11.7741	7.01372	5.71589	4.39023
	Rv3747	Rv3747	Conserved protein	Conserved hypotheticals	Rv3747	CONSERVED HYPOTHETICAL PROTEIN	FUNCTION UNKNOWN	MtH37Rv-3747 (11H5)	0.999529	1.18134	1.09085	0.951354	1.23093	5.65248	4.02884	4.00364	0.919595	1.82035
	Rv3749c	Rv3749c	Conserved hypothetical protein	Conserved hypotheticals	Rv3749c	CONSERVED HYPOTHETICAL PROTEIN	FUNCTION UNKNOWN	MtH37Rv-3749c (3B8)	0.985535	0.881276	1.04473	1.29391	1.41913	2.14024	2.0434	2.03555	1.87423	2.68714
	Rv3750c	Rv3750c	Possible excisionase	Insertion sequences and phages	Rv3750c	POSSIBLE EXCISIONASE	SEQUENCE EXCISION.	MtH37Rv-3750c (11B6)	0.99844	1.37252	1.21294	1.30868	1.50767	4.0933	3.71168	1.73375	2.20732	3.82335
	Rv3753c	Rv3753c	Conserved protein	Conserved hypotheticals	Rv3753c	CONSERVED HYPOTHETICAL PROTEIN	FUNCTION UNKNOWN	MtH37Rv-3753c (3D8)	0.986343	1.17556	1.13806	1.82868	1.86642	4.3521	8.02931	5.52527	4.61463	4.96893
	Rv3755c	Rv3755c	Conserved protein	Conserved hypotheticals	Rv3755c	CONSERVED HYPOTHETICAL PROTEIN	FUNCTION UNKNOWN	MtH37Rv-3755c (3F8)	0.996097	1.05899	0.995991	1.32134	1.55692	3.64099	3.14913	2.66593	1.65908	2.54315
	Rv3767c	Rv3767c	Possible S-adenosylmethionine-dependent methyltransferase	Lipid metabolism	Rv3767c	Conserved hypothetical protein. Possible S-adenosylmethionine-dependent methyltransferase.	Function unknown. Possible methyltransferase.	MtH37Rv-3767c (3H9)	0.994392	1.05017	0.999051	0.960139	0.953729	2.1095	2.5911	3.19976	2.09884	6.97271
	Rv3773c	Rv3773c	Conserved protein	Conserved hypotheticals	Rv3773c	CONSERVED HYPOTHETICAL PROTEIN	FUNCTION UNKNOWN	MtH37Rv-3773c (3C10)	0.998528	1.24566	1.28939	1.2554	1.14901	1.68651	2.27091	1.67767	1.93952	1.27137
	Rv3778c	Rv3778c	Possible aminotransferase	Intermediate metabolism and respiration	Rv3778c	POSSIBLE AMINOTRANSFERASE	FUNCTION UNKNOWN; PROBABLY INVOLVED IN CELLULAR METABOLISM.	MtH37Rv-3778c (3G10)	0.986109	1.11052	1.14578	0.850104	0.87047	2.31365	2.08387	1.9114	1.14988	3.55626
	Rv3779	Rv3779	Probable conserved transmembrane protein alanine and leucine rich	Cell wall and cell processes	Rv3779	PROBABLE CONSERVED TRANSMEMBRANE PROTEIN ALANINE AND LEUCINE RICH	UNKNOWN	MtH37Rv-3779 (3H10)	0.998682	1.13086	1.3455	1.16013	1.12496	2.16949	1.7224	1.64133	1.28993	1.6926
	Rv3786c	Rv3786c	Unknown protein	Conserved hypotheticals	Rv3786c	HYPOTHETICAL PROTEIN	UNKNOWN	MtH37Rv-3786c (3G11)	0.999996	1.09636	1.09365	1.00703	0.995904	1.58297	1.55105	1.12792	1.1672	1.04156
	Rv3788	Rv3788	Hypothetical protein	Conserved hypotheticals	Rv3788	HYPOTHETICAL PROTEIN	UNKNOWN	MtH37Rv-3788 (3H11)	0.999158	0.920547	0.939773	0.754658	0.84257	2.80655	1.39982	3.03155	1.40447	1.34869
	Rv3789	Rv3789	GTRA family protein	Cell wall and cell processes	Rv3789	POSSIBLE CONSERVED INTEGRAL MEMBRANE PROTEIN	FUNCTION UNKNOWN	MtH37Rv-3789 (3A12)	0.992066	0.925307	0.895313	0.946761	0.880742	2.02361	1.1175	1.56467	1.51677	0.98099
	Rv3814c	Rv3814c	Possible acyltransferase	Intermediate metabolism and respiration	Rv3814c	POSSIBLE ACYLTRANSFERASE	FUNCTION UNKNOWN; PROBABLY INVOLVED IN CELLULAR METABOLISM.	MtH37Rv-3814c (11F7)	0.997359	1.15271	1.08008	1.23853	1.45353	1.63305	2.99715	1.93188	2.18683	1.69814
	Rv3818	Rv3818	Unknown protein	Conserved hypotheticals	Rv3818	HYPOTHETICAL PROTEIN	UNKNOWN	MtH37Rv-3818 (8G2)	0.986097	1.02655	1.06029	1.47015	1.72386	3.97851	2.71105	4.92359	2.55571	4.49882
	Rv3819	Rv3819	Unknown protein	Conserved hypotheticals	Rv3819	HYPOTHETICAL PROTEIN	UNKNOWN	MtH37Rv-3819 (11A8)	0.991584	0.871009	0.939496	1.08985	1.25768	2.10041	1.73535	2.76698	1.73463	1.96346
	Rv3821	Rv3821	Probable conserved integral membrane protein	Cell wall and cell processes	Rv3821	PROBABLE CONSERVED INTEGRAL MEMBRANE PROTEIN	UNKNOWN	MtH37Rv-3821 (11B8)	0.999255	0.796344	0.846039	1.20442	1.47049	3.0873	2.39164	2.47349	1.27574	2.24276
	Rv3822	Rv3822	Conserved hypothetical protein	Conserved hypotheticals	Rv3822	CONSERVED HYPOTHETICAL PROTEIN	FUNCTION UNKNOWN	MtH37Rv-3822 (8A3)	0.994153	1.78509	1.71769	1.46536	1.33908	2.07748	3.4702	2.23645	0.756223	4.90803
	Rv3847	Rv3847	Hypothetical protein	Conserved hypotheticals	Rv3847	HYPOTHETICAL PROTEIN	UNKNOWN	MtH37Rv-3847 (8D5)	0.999998	0.886318	0.819941	0.6621	0.75605	1.81166	3.85733	3.1624	4.13384	3.97521
	Rv3888c	Rv3888c	Probable conserved membrane protein	Cell wall and cell processes	Rv3888c	PROBABLE CONSERVED MEMBRANE PROTEIN	UNKNOWN	MtH37Rv-3888c (8B8)	0.996731	0.887768	1.16721	1.25237	1.62371	1.85607	1.69402	3.18113	2.28469	2.54555
	Rv3921c	Rv3921c	Probable conserved transmembrane protein	Cell wall and cell processes	Rv3921c	PROBABLE CONSERVED TRANSMEMBRANE PROTEIN	UNKNOWN	MtH37Rv-3921c (8C11)	0.998213	1.04439	1.07105	0.998599	0.878091	2.00683	0.687512	1.70586	1.07166	2.61736
	Rv3922c	Rv3922c	Possible hemolysin	Virulence, detox and adaptation	Rv3922c	POSSIBLE HEMOLYSIN	UNKNOWN	MtH37Rv-3922c (11H11)	0.997648	0.825095	0.904029	0.726442	0.769842	1.50694	0.688411	2.39861	1.12108	3.00464
	Rv3319	sdhB	Probable succinate dehydrogenase (iron-sulphur protein subunit) SdhB (succinic dehydrogenase) (fumarate reductase) (fumarate dehydrogenase) (fumaric hydrogenase)	Intermediate metabolism and respiration	sdhB	PROBABLE SUCCINATE DEHYDROGENASE (IRON-SULPHUR PROTEIN SUBUNIT) SDHB (SUCCINIC DEHYDROGENASE) (FUMARATE REDUCTASE) (FUMARATE DEHYDROGENASE) (FUMARIC HYDROGENASE)	INVOLVED IN TRICARBOXYLIC ACID CYCLE. MEMBRANE-BOUND FAD-CONTAINING ENZYME WHICH IS RESPONSIBLE FOR SUCCINATE INTERCONVERSION [CATALYTIC ACTIVITY: SUCCINATE + ACCEPTOR = FUMARATE + REDUCED ACCEPTOR].	MtH37Rv-3319 (4D7)	0.99967	1.19719	1.7768	2.1901	2.07206	4.14321	3.03833	2.78464	1.84803	1.0274
	Rv3317	sdhD	Probable succinate dehydrogenase (hydrophobic membrane anchor subunit) SdhD (succinic dehydrogenase) (fumarate reductase) (fumarate dehydrogenase) (fumaric hydrogenase)	Intermediate metabolism and respiration	sdhD	PROBABLE SUCCINATE DEHYDROGENASE (HYDROPHOBIC MEMBRANE ANCHOR SUBUNIT) SDHD (SUCCINIC DEHYDROGENASE) (FUMARATE REDUCTASE) (FUMARATE DEHYDROGENASE) (FUMARIC HYDROGENASE)	INVOLVED IN TRICARBOXYLIC ACID CYCLE. PUTATIVE HYDROPHOBIC COMPONENT OF THE SUCCINATE DEHYDROGENASE COMPLEX. COULD BE REQUIRED TO ANCHOR THE CATALYTIC COMPONENTS TO THE CYTOPLASMIC MEMBRANE	MtH37Rv-3317 (4B7)	0.988975	1.25387	1.2593	1.59233	1.70648	4.72198	4.32737	5.43945	2.22574	2.52494
	Rv0379	secE2	Possible protein transport protein SecE2	Cell wall and cell processes	secE2	POSSIBLE PROTEIN TRANSPORT PROTEIN SECE2	THOUGHT TO BE INVOLVED IN PROTEIN TRANSPORT (EXPORT).	MtH37Rv-0379 (8P11)	0.98952	1.33094	1.66224	1.35214	1.58076	5.37041	3.80023	3.25215	1.10006	1.82912
	Rv1440	secG	Probable protein-export membrane protein (translocase subunit) SecG	Cell wall and cell processes	secG	PROBABLE PROTEIN-EXPORT MEMBRANE PROTEIN (TRANSLOCASE SUBUNIT) SECG	INVOLVED IN PROTEIN EXPORT. PARTICIPATES IN A EARLY EVENT OF PROTEIN TRANSLOCATION.	MtH37Rv-1440 (9A12)	0.985266	0.774663	0.919264	0.943898	1.28673	4.47279	5.85881	4.93777	3.29765	4.49924
	Rv0732	secY	Probable preprotein translocase SecY	Cell wall and cell processes	secY	PROBABLE PREPROTEIN TRANSLOCASE SECY	ESSENTIAL FOR PROTEIN EXPORT. INTERACTS WITH SECA|Rv3240c AND SECE|Rv0638 TO ALLOW THE TRANSLOCATION OF PROTEINS ACROSS THE PLASMA MEMBRANE, BY FORMING PART OF A CHANNEL.	MtH37Rv-0732 (3I18)	0.966481	1.95425	1.96702	1.76949	2.80741	14.3691	11.8617	7.62083	5.19563	4.08954
	Rv2996c	serA1	Probable D-3-phosphoglycerate dehydrogenase SerA1 (PGDH)	Intermediate metabolism and respiration	serA1	PROBABLE D-3-PHOSPHOGLYCERATE DEHYDROGENASE SERA1 (PGDH)	INVOLVED AT THE FIRST COMMITTED STEP IN THE 'PHOSPHORYLATED' PATHWAY OF L-SERINE BIOSYNTHESIS [CATALYTIC ACTIVITY: 3-PHOSPHOGLYCERATE + NAD(+) = 3-PHOSPHOHYDROXYPYRUVATE + NADH].	MtH37Rv-2996c (2P12)	0.999035	0.905291	0.849768	0.843283	1.03533	3.68091	4.6884	3.43444	3.76486	1.5347
	Rv3042c	serB2	Probable phosphoserine phosphatase SerB2 (PSP) (O-phosphoserine phosphohydrolase) (pspase)	Intermediate metabolism and respiration	serB2	PROBABLE PHOSPHOSERINE PHOSPHATASE SERB2 (PSP) (O-PHOSPHOSERINE PHOSPHOHYDROLASE) (PSPASE)	GENERATES SERINE FROM PHOSPHOSERINE [CATALYTIC ACTIVITY: PHOSPHOSERINE + H(2)O = SERINE + PHOSPHATE].	MtH37Rv-3042c (3D17)	0.992058	1.17572	1.51144	1.35478	1.59089	2.90141	3.71124	2.33478	1.93945	0.793673
	Rv3414c	sigD	Probable alternative RNA polymerase sigma-D factor SigD	Information pathways	sigD	PROBABLE ALTERNATIVE RNA POLYMERASE SIGMA-D FACTOR SIGD	THE SIGMA FACTOR IS AN INITIATION FACTOR THAT PROMOTES ATTACHMENT OF THE RNA POLYMERASE TO SPECIFIC INITIATION SITES AND THEN IS RELEASED.	MtH37Rv-3414c (4D14)	0.987946	0.906161	0.883165	0.922293	1.51332	6.0374	4.03842	3.63482	0.767215	2.09492
	Rv3328c	sigJ	Probable alternative RNA polymerase sigma factor (fragment) SigJ	Information pathways	sigJ	PROBABLE ALTERNATIVE RNA POLYMERASE SIGMA FACTOR (FRAGMENT) SIGJ	THE SIGMA FACTOR IS AN INITIATION FACTOR THAT PROMOTES ATTACHMENT OF THE RNA POLYMERASE TO SPECIFIC INITIATION SITES AND THEN IS RELEASED.	MtH37Rv-3328c (4G7)	0.999668	1.00089	1.10151	1.09418	1.11858	1.56858	1.58599	1.26278	3.78048	2.85393
	Rv0445c	sigK	Alternative RNA polymerase sigma factor SigK	Information pathways	sigK	PROBABLE ALTERNATIVE RNA POLYMERASE SIGMA FACTOR SIGK	INVOLVED IN TRANSCRIPTION MECHANISM. THE SIGMA FACTOR IS AN INITIATION FACTOR THAT PROMOTES ATTACHMENT OF THE RNA POLYMERASE TO SPECIFIC INITIATION SITES AND THEN IS RELEASED.	MtH37Rv-0445c (1E19)	0.997405	1.12323	1.01271	0.961271	1.22819	3.78697	2.70432	1.72482	1.2233	1.32196
	Rv2788	sirR	Probable transcriptional repressor SirR	Regulatory proteins	sirR	PROBABLE TRANSCRIPTIONAL REPRESSOR SIRR	INVOLVED IN TRANSCRIPTIONAL MECHANISM.	MtH37Rv-2788 (2F6)	0.998884	0.988687	1.20589	1.16229	1.14507	1.70362	1.75741	2.01946	3.55631	2.02899
	Rv3100c	smpB	Probable SSRA-binding protein SmpB	Virulence, detox and adaptation	smpB	PROBABLE SSRA-BINDING PROTEIN SMPB	BINDS SPECIFICALLY TO THE SSRA RNA (TMRNA) AND IS REQUIRED FOR STABLE ASSOCIATION OF SSRA WITH RIBOSOMES. THOUGHT TO BE IMPLICATED IN THE SURVIVAL OF BACTERIUM WITHIN MACROPHAGES.	MtH37Rv-3100c (3E22)	0.996228	1.05184	1.13719	1.151	1.14347	3.16835	1.79856	3.60333	1.56731	2.02598
	Rv2606c	snzP	Possible pyridoxine biosynthesis protein SnzP	Intermediate metabolism and respiration	snzP	Possible pyridoxine biosynthesis protein SnzP	Possibly involved in the biosynthesis of pyridoxine/pyridoxal 5-phosphate biosynthesis	MtH37Rv-2606c (1N14)	0.99869	1.03537	0.691311	1.48391	1.58147	1.98844	4.08473	3.83659	3.32464	2.56615
	Rv3846	sodA	Superoxide dismutase [FE] SodA	Virulence, detox and adaptation	sodA	SUPEROXIDE DISMUTASE [FE] SODA	DESTROYS RADICALS WHICH ARE NORMALLY PRODUCED WITHIN THE CELLS AND ARE TOXIC TO BIOLOGICAL SYSTEMS [CATALYTIC ACTIVITY: 2 PEROXIDE RADICAL + 2 H(+) = O(2) + H(2)O(2)].	MtH37Rv-3846 (8C5)	0.997804	1.14015	1.07954	1.11714	1.31502	3.82823	10.9669	5.74046	7.71021	3.04052
	Rv0054	ssb	Single-strand binding protein Ssb (helix-destabilizing protein)	Information pathways	ssb	PROBABLE SINGLE-STRAND BINDING PROTEIN SSB (HELIX-DESTABILIZING PROTEIN)	THIS PROTEIN IS ESSENTIAL FOR REPLICATION OF THE CHROMOSOME. IT IS ALSO INVOLVED IN DNA RECOMBINATION AND REPAIR.	MtH37Rv-0054 (1F7)	0.998172	1.18393	1.05026	1.12644	1.39427	6.9582	5.91862	9.9819	3.0938	4.56147
	Rv0951	sucC	Probable succinyl-CoA synthetase (beta chain) SucC (SCS-beta)	Intermediate metabolism and respiration	sucC	PROBABLE SUCCINYL-CoA SYNTHETASE (BETA CHAIN) SUCC (SCS-BETA)	INVOLVED IN TRICARBOXYLIC ACID CYCLE [CATALYTIC ACTIVITY: ATP + succinate + CoA = ADP + succinyl-CoA + phosphate].	MtH37Rv-0951 (4I12)	0.989277	0.678826	0.901246	0.794466	1.12652	4.70502	4.46949	4.04111	1.84978	1.90479
	Rv0952	sucD	Probable succinyl-CoA synthetase (alpha chain) SucD (SCS-alpha)	Intermediate metabolism and respiration	sucD	PROBABLE SUCCINYL-CoA SYNTHETASE (ALPHA CHAIN) SUCD (SCS-ALPHA)	INVOLVED IN TRICARBOXYLIC ACID CYCLE [CATALYTIC ACTIVITY: ATP + succinate + CoA = ADP + succinyl-CoA + phosphate].	MtH37Rv-0952 (4J12)	0.999945	1.04401	1.02383	1.16704	1.20001	2.82613	2.64472	2.56144	1.38682	1.49579
	Rv1636	TB15.3	Iron-regulated universal stress protein family protein TB15.3	Virulence, detox and adaptation	TB15.3	IRON-REGULATED CONSERVED HYPOTHETICAL PROTEIN TB15.3	FUNCTION UNKNOWN	MtH37Rv-1636 (7B1)	0.98416	0.918102	1.07748	1.04928	0.677873	2.42313	1.66595	2.07831	0.671959	1.80595
	Rv2185c	TB16.3	Conserved protein TB16.3	Conserved hypotheticals	TB16.3	CONSERVED HYPOTHETICAL PROTEIN TB16.3	UNKNOWN	MtH37Rv-2185c (6N23)	0.991667	1.27445	1.56647	1.41877	1.96969	8.02196	10.0179	9.73707	5.98116	3.8759
	Rv0164	TB18.5	Conserved protein TB18.5	Conserved hypotheticals	TB18.5	CONSERVED HYPOTHETICAL PROTEIN TB18.5	FUNCTION UNKNOWN	MtH37Rv-0164 (1L4)	0.999849	1.10894	1.0414	1.11121	2.08754	9.61094	13.6341	18.4549	8.50706	5.16966
	Rv3208A	TB9.4	Conserved protein TB9.4	Conserved hypotheticals	TB9.4	CONSERVED HYPOTHETICAL PROTEIN TB9.4	FUNCTION UNKNOWN	MtH37Rv-3208A (11N5)	0.997111	1.00823	0.953047	0.901584	1.11981	3.93567	4.65037	2.66113	1.18032	1.68084
	Rv2928	tesA	Probable thioesterase TesA	Lipid metabolism	tesA	PROBABLE THIOESTERASE TESA	FUNCTION UNKNOWN; PROBABLY INVOLVED IN LIPID METABOLISM.	MtH37Rv-2928 (2I7)	0.992293	1.33766	1.45856	1.92729	3.87888	22.1433	14.475	16.5887	4.32344	9.37281
	Rv1618	tesB1	Probable acyl-CoA thioesterase II TesB1	Lipid metabolism	tesB1	Probable acyl-CoA thioesterase II tesB1	Involved in fatty acid metabolism.	MtH37Rv-1618 (5A23)	0.999622	1.08446	1.26062	1.27174	1.70953	3.92033	5.33706	5.18407	2.82466	3.21602
	Rv2605c	tesB2	Probable acyl-CoA thioesterase II TesB2 (TEII)	Lipid metabolism	tesB2	PROBABLE ACYL-CoA THIOESTERASE II TESB2 (TEII)	FUNCTION UNKNOWN; LIPOLYTIC ENZYME INVOLVED IN CELLULAR METABOLISM. CAN HYDROLYZE A BROAD RANGE OF ACYL-CoA THIOESTERS.	MtH37Rv-2605c (1M14)	0.997489	0.903339	0.974719	1.43813	1.04856	1.75611	2.37201	1.87732	1.13779	0.95605
	Rv3734c	tgs2	Putative triacylglycerol synthase (diacylglycerol acyltransferase) Tgs2	Lipid metabolism	Rv3734c	CONSERVED HYPOTHETICAL PROTEIN. POSSIBLE TRIACYLGLYCEROL SYNTHASE (DIACYLGLYCEROL ACYLTRANSFERASE).	FUNCTION UNKNOWN	MtH37Rv-3734c (11H4)	0.995279	0.962247	0.824368	1.33189	1.36403	3.02886	12.0732	7.66457	4.14709	4.80909
	Rv3234c	tgs3	Putative triacylglycerol synthase (diacylglycerol acyltransferase) Tgs3	Lipid metabolism	Rv3234c	CONSERVED HYPOTHETICAL PROTEIN. POSSIBLE TRIACYLGLYCEROL SYNTHASE (DIACYLGLYCEROL ACYLTRANSFERASE).	FUNCTION UNKNOWN	MtH37Rv-3234c (3M10)	0.992854	1.06513	1.17908	1.17995	1.27719	3.03835	2.2536	1.90679	1.2371	0.953909
	Rv1296	thrB	Probable homoserine kinase ThrB	Intermediate metabolism and respiration	thrB	PROBABLE HOMOSERINE KINASE THRB	THREONINE BIOSYNTHESIS FROM ASPARATE (FOURTH STEP) [CATALYTIC ACTIVITY: ATP + L-HOMOSERINE = ADP + O-PHOSPHO-L-HOMOSERINE].	MtH37Rv-1296 (7L11)	0.999599	0.899973	1.03871	1.31587	1.26741	2.2684	2.54266	2.73795	2.06896	1.81266
	Rv2462c	tig	Probable trigger factor (TF) protein Tig	Cell wall and cell processes	tig	PROBABLE TRIGGER FACTOR (TF) PROTEIN TIG	INVOLVED IN PROTEIN EXPORT. ACTS AS A CHAPERONE BY MAINTAINING THE NEWLY SYNTHESIZED PROTEIN IN AN OPEN CONFORMATION.	MtH37Rv-2462c (6C13)	0.995459	1.07097	1.00595	0.738588	0.783846	1.6935	1.41219	1.29835	0.873391	1.62801
	Rv1694	tlyA	2'-O-methyltransferase TlyA	Virulence, detox and adaptation	tlyA	CYTOTOXIN|HAEMOLYSIN HOMOLOGUE TLYA	HAS A CONTACT-DEPENDENT HAEMOLYTIC ACTIVITY; POSSIBLY INVOLVED IN VIRULENCE (PORE FORMATION).	MtH37Rv-1694 (7C6)	0.997228	1.0678	1.04093	1.09126	1.15293	1.8736	2.29043	1.69336	1.4835	1.2528
	Rv3646c	topA	DNA topoisomerase I TopA (omega-protein) (relaxing enzyme) (untwisting enzyme) (swivelase) (type I DNA topoisomerase) (nicking-closing enzyme) (TOPO I)	Information pathways	topA	DNA TOPOISOMERASE I TOPA (OMEGA-PROTEIN) (RELAXING ENZYME) (UNTWISTING ENZYME) (SWIVELASE) (TYPE I DNA TOPOISOMERASE) (NICKING-CLOSING ENZYME) (TOPO I)	THE REACTION CATALYZED BY TOPOISOMERASES LEADS TO THE CONVERSION OF ONE TOPOLOGICAL ISOMER OF DNA TO ANOTHER. [CATALYTIC ACTIVITY: ATP-INDEPENDENT BREAKAGE OF SINGLE-STRANDED DNA, FOLLOWED BY PASSAGE AND REJOINING].	MtH37Rv-3646c (2C22)	0.99991	0.815419	1.18734	1.27421	1.47742	5.04306	2.56361	2.66637	2.01483	2.28909
	Rv1438	tpi	Probable triosephosphate isomerase Tpi (TIM)	Intermediate metabolism and respiration	tpi	PROBABLE TRIOSEPHOSPHATE ISOMERASE TPI (TIM)	PLAYS AN IMPORTANT ROLE IN SEVERAL METABOLIC PATHWAYS [CATALYTIC ACTIVITY: D-GLYCERALDEHYDE 3-PHOSPHATE = GLYCERONE PHOSPHATE]	MtH37Rv-1438 (5K7)	0.995705	1.15703	1.27124	1.67114	2.26571	6.75328	12.7429	7.79003	3.08871	2.4403
	Rv1932	tpx	Probable thiol peroxidase Tpx	Virulence, detox and adaptation	tpx	PROBABLE THIOL PEROXIDASE TPX	HAS ANTIOXIDANT ACTIVITY. COULD REMOVE PEROXIDES OR H(2)O(2)	MtH37Rv-1932 (6L3)	0.983138	0.748011	0.978316	1.23262	0.903539	4.14022	5.16898	3.44192	1.29131	0.556788
	Rv3024c	trmU	Probable tRNA (5-methylaminomethyl-2-thiouridylate)-methyltransferase TrmU	Information pathways	trmU	PROBABLE tRNA (5-METHYLAMINOMETHYL-2-THIOURIDYLATE)-METHYLTRANSFERASE TRMU	INVOLVED IN TRANSLATION MECHANISMS [CATALYTIC ACTIVITY: S-ADENOSYL-L-METHIONINE + TRNA = S-ADENOSYL-L-HOMOCYSTEINE + TRNA CONTAINING 5-METHYLAMINOMETHYL-2-THIOURIDYLATE].	MtH37Rv-3024c (3B15)	0.992624	1.22942	0.993585	1.34834	1.96992	2.29155	3.14862	3.2035	2.6316	1.90325
	Rv1613	trpA	Probable tryptophan synthase, alpha subunit TrpA	Intermediate metabolism and respiration	trpA	Probable tryptophan synthase, alpha subunit trpA	tryptophan biosynthesis pathway (fifth - last step). THE ALPHA SUBUNIT IS RESPONSIBLE FOR THE ALDOL CLEAVAGE OF INDOLEGLYCEROL PHOSPHATE TO INDOLE AND GLYCERALDEHYDE 3- PHOSPHATE. [CATALYTIC ACTIVITY: L-SERINE + 1-(INDOL-3-YL)GLYCEROL 3-PHOSPHATE = L-TRYPTOPHAN + GLYCERALDEHYDE 3-PHOSPHATE + H(2)O.]	MtH37Rv-1613 (5D22)	0.975205	1.01247	0.965899	1.91096	2.25495	4.90208	8.6618	4.96213	2.23013	0.815142
	Rv1612	trpB	Tryptophan synthase, beta subunit TrpB	Intermediate metabolism and respiration	trpB	Probable tryptophan synthase, beta subunit trpB	tryptophan biosynthesis pathway (fifth last step). THE BETA SUBUNIT IS RESPONSIBLE FOR THE SYNTHESIS OF L-TRYPTOPHAN FROM INDOLE AND L-SERINE. [CATALYTIC ACTIVITY: L-SERINE + 1-(INDOL-3-YL)GLYCEROL 3-PHOSPHATE = L-TRYPTOPHAN + GLYCERALDEHYDE 3-PHOSPHATE + H(2)O]	MtH37Rv-1612 (5C22)	0.996178	1.05316	1.10716	1.08467	2.12937	9.16617	7.34562	5.55245	1.37958	1.13371
	Rv1611	trpC	Probable indole-3-glycerol phosphate synthase TrpC	Intermediate metabolism and respiration	trpC	Probable indole-3-glycerol phosphate synthase trpC	tryptophan biosynthesis pathway (fourth step) [CATALYTIC ACTIVITY: 1-(2-CARBOXYPHENYLAMINO)-1-DEOXY-D-RIBULOSE 5-PHOSPHATE = 1-(INDOL-3-YL)GLYCEROL 3-PHOSPHATE + CO(2) + H(2)O.]	MtH37Rv-1611 (5B22)	0.998611	1.00388	0.999257	1.84451	2.6957	12.5816	9.0559	7.23515	2.46776	3.30102
	Rv3336c	trpS	Probable tryptophanyl-tRNA synthetase TrpS (tryptophan--tRNA ligase) (TRPRS) (tryptophan translase)	Information pathways	trpS	PROBABLE TRYPTOPHANYL-TRNA SYNTHETASE TRPS (TRYPTOPHAN--TRNA LIGASE) (TRPRS) (TRYPTOPHAN TRANSLASE)	INVOLVED IN TRANSLATION MECHANISM [CATALYTIC ACTIVITY: ATP + L-TRYPTOPHAN + TRNA(TRP) = AMP + PYROPHOSPHATE + L-TRYPTOPHANYL-TRNA(TRP)].	MtH37Rv-3336c (4F8)	0.998263	0.782318	1.06048	1.095	1.5016	2.99748	2.0667	2.62734	1.39194	0.769813
	Rv1689	tyrS	Probable tyrosyl-tRNA synthase TyrS (TYRRS)	Information pathways	tyrS	Probable Tyrosyl-tRNA synthase tyrS (TYRRS)	INVOLVED IN TRANSLATION MECHANISM [CATALYTIC ACTIVITY: ATP + L-tyrosine + tRNA(Tyr) = AMP + diphosphate + L-tyrosyl-tRNA(Tyr)]	MtH37Rv-1689 (7A6)	0.969483	1.4787	1.18021	2.33515	2.53774	5.33913	5.74468	4.26536	2.84627	1.98205
	Rv3806c	ubiA	Decaprenylphosphoryl-5-phosphoribose (DPPR) synthase (decaprenyl-phosphate 5-phosphoribosyltransferase)	Cell wall and cell processes	ubiA	DECAPRENYLPHOSPHORYL-5-PHOSPHORIBOSE (DPPR) SYNTHASE (DECAPRENYL-PHOSPHATE 5-PHOSPHORIBOSYLTRANSFERASE)	INVOLVED IN ARABINOGALACTAN SYNTHESIS [CATALYTIC ACTIVITY: PHOSPHORIBOSE DIPHOSPHATE + DECAPRENYL PHOSPHATE = DECAPRENYLPHOSPHORYL-5-PHOSPHORIBOSE + DIPHOSPHATE]	MtH37Rv-3806c (8F1)	0.99722	0.909417	0.838992	0.981466	1.36772	2.08777	1.39783	1.30699	1.64519	1.1723
	Rv0469	umaA	Possible mycolic acid synthase UmaA	Lipid metabolism	umaA	POSSIBLE MYCOLIC ACID SYNTHASE UMAA	Involved in mycolic acid modification or synthesis.	MtH37Rv-0469 (9P14)	0.990033	1.09179	1.25395	1.23437	1.65817	6.88969	4.51977	5.17784	4.27552	9.1568
	Rv2317	uspB	Probable sugar-transport integral membrane protein ABC transporter UspB	Cell wall and cell processes	uspB	PROBABLE SUGAR-TRANSPORT INTEGRAL MEMBRANE PROTEIN ABC TRANSPORTER USPB	THOUGHT TO BE INVOLVED IN ACTIVE TRANSPORT OF SUGAR ACROSS THE MEMBRANE (IMPORT). RESPONSIBLE FOR THE TRANSLOCATION OF THE SUBSTRATE ACROSS THE MEMBRANE.	MtH37Rv-2317 (5L24)	0.989016	1.14721	1.30876	2.00636	2.42773	1.73087	0.731332	1.40756	1.58988	0.722279
	Rv2530A	vapB39	Possible antitoxin VapB39	Virulence, detox and adaptation	Rv2530A	CONSERVED HYPOTHETICAL PROTEIN, ANTITOXIN	UNKNOWN	MtH37Rv-2530A (11J4)	0.996776	0.955098	0.893179	0.806258	0.844602	2.15201	1.55168	2.49128	2.84177	2.32214
	Rv3320c	vapC44	Possible toxin VapC44. Contains PIN domain.	Virulence, detox and adaptation	Rv3320c	CONSERVED HYPOTHETICAL PROTEIN WITH PIN DOMAIN	UNKNOWN	MtH37Rv-3320c (9A19)	0.984269	0.593376	0.750113	0.744026	1.45355	2.58976	1.22405	1.15284	0.904985	0.766239
	Rv3697c	vapC48	Possible toxin VapC48. Contains PIN domain.	Virulence, detox and adaptation	Rv3697c	CONSERVED PROTEIN WITH PIN DOMAIN	UNKNOWN	MtH37Rv-3697c (3C3)	0.992946	0.906985	0.906764	0.74777	0.967469	2.74703	1.87401	3.2326	1.84061	3.52816
	Rv3265c	wbbL1	dTDP-RHA:a-D-GlcNAc-diphosphoryl polyprenol, a-3-L-rhamnosyl transferase WbbL1 (alpha-L-rhamnose-(1->3)-alpha-D-GlcNAc(1->P)-P-decaprenyl)	Cell wall and cell processes	wbbL1	PROBABLE dTDP-RHA:A-D-GlcNAc-DIPHOSPHORYL POLYPRENOL, A-3-L-RHAMNOSYL TRANSFERASE WBBL1 (ALPHA-L-RHAMNOSE-(1->3)-ALPHA-D-GlcNAc(1->P)-P-DECAPRENYL)	PROBABLY INVOLVED IN CELL WALL ARABINOGALACTAN LINKER FORMATION: USES DTDP-L-RHAMNOSE AS SUBSTRATE TO INSERT THE RHAMNOSYL RESIDUE INTO THE CELL WALL. SEEMS TO BE ESSENTIAL FOR MYCOBACTERIAL VIABILITY.	MtH37Rv-3265c (4H1)	0.998217	1.09755	1.1965	0.820297	0.950012	2.40488	1.40211	1.41942	0.91859	1.22768
	Rv3219	whiB1	Transcriptional regulatory protein WhiB-like WhiB1. Contains [4FE-4S]2+ cluster.	Regulatory proteins	whiB1	PROBABLE TRANSCRIPTIONAL REGULATORY PROTEIN WHIB-LIKE WHIB1	INVOLVED IN TRANSCRIPTIONAL MECHANISM.	MtH37Rv-3219 (10I11)	0.967826	1.23553	0.918497	0.625149	0.882231	3.97745	2.55296	2.96171	1.20675	5.54802
	Rv1108c	xseA	Probable exodeoxyribonuclease VII (large subunit) XseA (exonuclease VII large subunit)	Information pathways	xseA	PROBABLE EXODEOXYRIBONUCLEASE VII (LARGE SUBUNIT) XSEA (EXONUCLEASE VII LARGE SUBUNIT)	BIDIRECTIONALLY DEGRADES SINGLE-STRANDED DNA INTO LARGE ACID-INSOLUBLE OLIGONUCLEOTIDES, WHICH ARE THEN DEGRADED FURTHER INTO SMALL ACID-SOLUBLE OLIGONUCLEOTIDES [CATALYTIC ACTIVITY: EXONUCLEOLYTIC CLEAVAGE IN EITHER 5'- TO 3'- OR 3'- TO 5'-DIRECTION TO YIELD 5'-PHOSPHOMONONUCLEOTIDES]	MtH37Rv-1108c (7P1)	0.989683	1.02335	1.14739	0.768043	0.870426	1.76526	2.14909	2.57578	1.92974	1.89196
	Rv1107c	xseB	Probable exodeoxyribonuclease VII (small subunit) XseB (exonuclease VII small subunit)	Information pathways	xseB	PROBABLE EXODEOXYRIBONUCLEASE VII (SMALL SUBUNIT) XSEA (EXONUCLEASE VII SMALL SUBUNIT)	BIDIRECTIONALLY DEGRADES SINGLE-STRANDED DNA INTO LARGE ACID-INSOLUBLE OLIGONUCLEOTIDES, WHICH ARE THEN DEGRADED FURTHER INTO SMALL ACID-SOLUBLE OLIGONUCLEOTIDES [CATALYTIC ACTIVITY: EXONUCLEOLYTIC CLEAVAGE IN EITHER 5'- TO 3'- OR 3'- TO 5'-DIRECTION TO YIELD 5'-PHOSPHOMONONUCLEOTIDES.]	MtH37Rv-1107c (8B18)	0.99914	1.19661	1.1759	0.942615	0.983045	2.83421	2.27477	2.05325	1.48028	1.75674
	Rv0427c	xthA	Probable exodeoxyribonuclease III protein XthA (exonuclease III) (EXO III) (AP endonuclease VI)	Information pathways	xthA	PROBABLE EXODEOXYRIBONUCLEASE III PROTEIN XTHA (EXONUCLEASE III) (EXO III) (AP ENDONUCLEASE VI)	INVOLVED IN BASE EXCISION REPAIR. APURINIC-APYRIMIDINIC ENDONUCLEASE. SUPPOSED TO REMOVE THE DAMAGED DNA AT CYTOSINES AND GUANINES BY CLEAVING AT THE 3' SIDE OF THE AP SITE BY A BETA-ELIMINATION REACTION. POSSIBLY EXHIBITES 3'-5'-EXONUCLEASE, 3'-PHOSPHOMONOESTERASE, 3'-REPAIR DIESTERASE AND RIBONUCLEASE H ACTIVITIES [CATALYTIC ACTIVITY: Degradation of double-stranded DNA. It acts progressively in…	MtH37Rv-0427c (1F17)	0.960564	0.999008	1.24539	1.30886	1.35605	2.84156	1.89338	2.39055	2.08304	1.03881
	Rv0167	yrbE1A	Conserved integral membrane protein YrbE1A	Virulence, detox and adaptation	yrbE1A	CONSERVED HYPOTHETICAL INTEGRAL MEMBRANE PROTEIN YRBE1A	UNKNOWN	MtH37Rv-0167 (8P5)	0.999643	0.859043	1.05881	0.635349	1.13703	5.1942	9.92184	1.91279	1.63971	1.71114
	Rv0168	yrbE1B	Conserved integral membrane protein YrbE1B	Virulence, detox and adaptation	yrbE1B	CONSERVED HYPOTHETICAL INTEGRAL MEMBRANE PROTEIN YRBE1B	UNKNOWN	MtH37Rv-0168 (8I6)	0.998776	0.936831	0.97934	1.01372	1.20074	5.12434	4.6829	1.10556	1.12663	0.719355
	Rv1447c	zwf2	Probable glucose-6-phosphate 1-dehydrogenase Zwf2 (G6PD)	Intermediate metabolism and respiration	zwf2	PROBABLE GLUCOSE-6-PHOSPHATE 1-DEHYDROGENASE ZWF2 (G6PD)	INVOLVED IN PENTOSE PHOSPHATE PATHWAY [CATALYTIC ACTIVITY: D-GLUCOSE 6-PHOSPHATE + NADP(+) = D-GLUCONO- 1,5-LACTONE 6-PHOSPHATE + NADPH]	MtH37Rv-1447c (5J8)	0.988967	1.11538	1.06647	1.18011	2.15189	2.50809	3.40505	1.74512	1.80465	1.15846

## Sheet: Repressed Res 192h vs NC_1
	Supplementary Table 4
	881 genes significantly repressed (ANOVA p<0.05, >1.5 fold) on Res 192h compared to NC state (high MPN/low CFU)
	Table ordered by Rv number, expression ratios relative to NC_1
	Rv Number	Gene Tuberculist R27	Protein Function Tuberculist R27	Functional Cat Tuberculist R27	Common	Product	Function	Systematic ID	NC	Res 10h	Res 24h	Res 48h	Res 96h	Res 192h	Log phase	Log phase -K	Stationary phase	Stationary phase -K
	Rv2744c	35kd_ag	Conserved 35 kDa alanine rich protein	Conserved hypotheticals	35kd_ag	CONSERVED 35 KDA ALANINE RICH PROTEIN	UNKNOWN	MtH37Rv-2744c (2G2)	0.99297	1.15992	0.953566	0.564178	0.544654	0.223698	0.276756	0.262769	0.317707	0.331066
	Rv0262c	aac	Aminoglycoside 2'-N-acetyltransferase Aac (Aac(2')-IC)	Virulence, detox and adaptation	aac	AMINOGLYCOSIDE 2'-N-ACETYLTRANSFERASE AAC (AAC(2')-IC)	CONFERS RESISTANCE TO AMINOGLYCOSIDES (GENTAMICIN, TOBRAMYCIN, DIBEKACIN, NETILMICIN, AND 6'-N-ETHYLNETILMICIN).	MtH37Rv-0262c (2K14)	0.99718	0.97561	0.759039	0.864087	0.704046	0.567323	0.418168	0.926718	0.566125	1.3565
	Rv2501c	accA1	Probable acetyl-/propionyl-coenzyme A carboxylase alpha chain (alpha subunit) AccA1: biotin carboxylase + biotin carboxyl carrier protein (BCCP)	Lipid metabolism	accA1	PROBABLE ACETYL-/PROPIONYL-COENZYME A CARBOXYLASE ALPHA CHAIN (ALPHA SUBUNIT) ACCA1: BIOTIN CARBOXYLASE + BIOTIN CARBOXYL CARRIER PROTEIN (BCCP)	THIS PROTEIN CARRIES TWO FUNCTIONS: BIOTIN CARBOXYL CARRIER PROTEIN AND BIOTIN CARBOXYLTRANSFERASE. INVOLVED IN THE FIRST STEP OF LONG-CHAIN FATTY ACID SYNTHESIS [CATALYTIC ACTIVITY: ATP + BIOTIN-CARBOXYL-CARRIER PROTEIN + CO(2) = ADP + PHOSPHATE + CARBOXYBIOTIN-CARBOXYL-CARRIER PROTEIN].	MtH37Rv-2501c (6H16)	0.995204	0.682301	0.630884	0.752007	0.691649	0.148221	0.158189	0.456638	0.164785	1.18856
	Rv0973c	accA2	Probable acetyl-/propionyl-coenzyme A carboxylase alpha chain (alpha subunit) AccA2: biotin carboxylase + biotin carboxyl carrier protein (BCCP)	Lipid metabolism	accA2	PROBABLE ACETYL-/PROPIONYL-COENZYME A CARBOXYLASE ALPHA CHAIN (ALPHA SUBUNIT) ACCA2: BIOTIN CARBOXYLASE + BIOTIN CARBOXYL CARRIER PROTEIN (BCCP)	THIS PROTEIN CARRIES TWO FUNCTIONS: BIOTIN CARBOXYL CARRIER PROTEIN AND BIOTIN CARBOXYLTRANSFERASE. INVOLVED IN THE FIRST STEP OF LONG-CHAIN FATTY ACID SYNTHESIS [CATALYTIC ACTIVITY: ATP + BIOTIN-CARBOXYL-CARRIER PROTEIN + CO(2) = ADP + PHOSPHATE + CARBOXYBIOTIN-CARBOXYL-CARRIER PROTEIN].	MtH37Rv-0973c (8A13)	0.994672	0.758409	1.01498	0.896173	0.688535	0.255325	0.113402	0.220657	0.274136	0.205678
	Rv0974c	accD2	Probable acetyl-/propionyl-CoA carboxylase (beta subunit) AccD2	Lipid metabolism	accD2	PROBABLE ACETYL-/PROPIONYL-CoA CARBOXYLASE (BETA SUBUNIT) ACCD2	INVOLVED IN FATTY ACID METABOLISM.	MtH37Rv-0974c (5D2)	0.99993	1.10003	1.61159	1.21989	1.28334	0.511194	0.247492	0.245135	0.263893	0.20903
	Rv3086	adhD	Probable zinc-type alcohol dehydrogenase AdhD (aldehyde reductase)	Intermediate metabolism and respiration	adhD	PROBABLE ZINC-TYPE ALCOHOL DEHYDROGENASE ADHD (ALDEHYDE REDUCTASE)	FUNCTION UNKNOWN; GENERATES AN ALDEHYDE (OR PERHAPS A KETONE) FROM AN ALCOHOL.	MtH37Rv-3086 (3B21)	0.993764	0.945455	1.07377	0.82392	0.824059	0.300372	0.226014	0.311398	0.501075	0.432719
	Rv2202c	adoK	Adenosine kinase	Intermediate metabolism and respiration	adoK	ADENOSINE KINASE	ADENOSINE PHOSPHORYLATION	MtH37Rv-2202c (5I14)	0.989478	1.16287	0.951553	0.696561	0.584965	0.172989	0.107765	0.204043	0.191197	0.333791
	Rv2555c	alaS	Probable alanyl-tRNA synthetase AlaS (alanine--tRNA ligase) (alanine translase) (ALARS)	Information pathways	alaS	PROBABLE ALANYL-TRNA SYNTHETASE ALAS (ALANINE--TRNA LIGASE) (ALANINE TRANSLASE) (ALARS)	INVOLVED IN TRANSLATION MECHANISM [CATALYTIC ACTIVITY: ATP + L-ALANINE + TRNA(ALA) = AMP + PYROPHOSPHATE + L-ALANYL-TRNA (ALA)].	MtH37Rv-2555c (6A22)	0.99966	0.835896	0.829439	0.613715	0.614834	0.229149	0.19781	0.186408	0.170409	0.269968
	Rv2780	ald	Secreted L-alanine dehydrogenase Ald (40 kDa antigen) (TB43)	Intermediate metabolism and respiration	ald	SECRETED L-ALANINE DEHYDROGENASE ALD (40 KDA ANTIGEN) (TB43)	MAY PLAY A ROLE IN CELL WALL SYNTHESIS AS L-ALANINE IS AN IMPORTANT CONSTITUENT OF THE PEPTIDOGLYCAN LAYER [CATALYTIC ACTIVITY: L-ALANINE + H(2)O + NAD(+) = PYRUVATE + NH(3) + NADH].	MtH37Rv-2780 (2G5)	0.99743	1.20212	1.46137	1.20743	0.835704	0.246309	0.338276	0.162662	0.291254	1.00993
	Rv0768	aldA	Probable aldehyde dehydrogenase NAD dependent AldA (aldehyde dehydrogenase [NAD+])	Intermediate metabolism and respiration	aldA	PROBABLE ALDEHYDE DEHYDROGENASE NAD DEPENDENT ALDA (ALDEHYDE DEHYDROGENASE [NAD+])	OXIDIZES A VARIETY OF ALDEHYDES [CATALYTIC ACTIVITY: An aldehyde + NAD+ + H2O = an acid + NADH].	MtH37Rv-0768 (3L20)	0.999494	0.869248	1.00875	0.802565	0.646965	0.180271	0.151051	0.151498	0.20584	0.354511
	Rv1317c	alkA	Probable bifunctional regulatory protein and DNA repair enzyme AlkA (regulatory protein of adaptative response) (methylphosphotriester-DNA--protein-cysteine S-methyltransferase)	Information pathways	alkA	PROBABLE ADA REGULATORY PROTEIN ALKA (Regulatory protein of adaptative response) (Methylated-DNA--protein-cysteine methyltransferase) (O-6-methylguanine-DNA alkyltransferase) (O-6-methylguanine-DNA methyltransferase) (3-methyladenine DNA glycosylase II)	INVOLVED IN DAMAGE REVERSAL AND IN BASE EXCISION REPAIR. THE METHYLATED ADA PROTEIN ACTS AS A POSITIVE REGULATOR OF ITS OWN SYNTHESIS, AS WELL AS THAT OF OTHER PROTEINS. THE TRANSCRIPTION-ACTIVATING FUNCTION OF THE ADA PROTEIN RESIDES IN ITS N-TERMINUS. REPAIR OF ALKYLATED GUANINE IN DNA BY STOICHIOMETRICALLY TRANSFERRING THE ALKYL GROUP AT THE O-6 POSITION TO A CYSTEINE RESIDUE IN THE ENZYME. TH…	MtH37Rv-1317c (7F19)	0.997074	0.865892	0.823682	0.695358	0.652608	0.201839	0.261472	0.150392	0.191775	0.22432
	Rv3252c	alkB	Probable transmembrane alkane 1-monooxygenase AlkB (alkane 1-hydroxylase) (lauric acid omega-hydroxylase) (omega-hydroxylase) (fatty acid omega-hydroxylase) (alkane hydroxylase-rubredoxin)	Lipid metabolism	alkB	PROBABLE TRANSMEMBRANE ALKANE 1-MONOOXYGENASE ALKB (ALKANE 1-HYDROXYLASE) (LAURIC ACID OMEGA-HYDROXYLASE) (OMEGA-HYDROXYLASE) (FATTY ACID OMEGA-HYDROXYLASE) (ALKANE HYDROXYLASE-RUBREDOXIN)	THOUGHT TO BE INVOLVED IN FATTY ACID METABOLISM. GENERATES OCTANOL AND OXIDIZED RUBREDOXIN FROM OCTANE AND REDUCED RUBREDOXIN. ALSO HYDROXYLATES FATTY ACIDS IN THE OMEGA-POSITION [CATALYTIC ACTIVITY: OCTANE + REDUCED RUBREDOXIN + (O)2 = 1-OCTANOL + OXIDIZED RUBREDOXIN + H(2)O].	MtH37Rv-3252c (3L12)	0.997053	1.10019	1.31197	0.982945	0.758091	0.51734	0.400256	0.501134	0.864689	0.971167
	Rv2920c	amt	Probable ammonium-transport integral membrane protein Amt	Cell wall and cell processes	amt	PROBABLE AMMONIUM-TRANSPORT INTEGRAL MEMBRANE PROTEIN AMT	THOUGHT TO BE INVOLVED IN TRANSPORT OF AMMONIUM ACROSS THE MEMBRANE (EXPORT). RESPONSIBLE FOR THE TRANSLOCATION OF THE SUBSTRATE ACROSS THE MEMBRANE.	MtH37Rv-2920c (2I6)	0.998071	1.09008	1.38546	1.36973	1.099	0.654042	0.513943	0.601329	1.81425	0.836657
	Rv1001	arcA	Probable arginine deiminase ArcA (adi) (ad) (arginine dihydrolase)	Intermediate metabolism and respiration	arcA	PROBABLE ARGININE DEIMINASE ARCA (ADI) (AD) (ARGININE DIHYDROLASE)	ARGININE DEGRADATION [CATALYTIC ACTIVITY:L-ARGININE + H(2)O = L-CITRULLINE + NH(3)]	MtH37Rv-1001 (5G4)	0.986836	0.997834	0.970645	0.685521	0.530591	0.532973	0.339303	0.235036	0.216684	0.472481
	Rv1652	argC	Probable N-acetyl-gamma-glutamyl-phoshate reductase ArgC	Intermediate metabolism and respiration	argC	PROBABLE N-ACETYL-GAMMA-GLUTAMYL-PHOSHATE REDUCTASE ARGC	INVOLVED IN ARGININE BIOSYNTHESIS (AT THE THIRD STEP) [CATALYTIC ACTIVITY: N-ACETYL-L-GLUTAMATE 5-SEMIALDEHYDE + NADP(+) + PHOSPHATE = N-ACETYL-5-GLUTAMYL PHOSPHATE + NADPH].	MtH37Rv-1652 (7E2)	0.984038	0.919803	0.980536	0.732802	0.696103	0.344395	0.357405	0.306065	0.164317	0.265415
	Rv1655	argD	Probable acetylornithine aminotransferase ArgD	Intermediate metabolism and respiration	argD	Probable Acetylornithine aminotransferase argD	ARGININE BIOSYNTHESIS (FOURTH STEP) [CATALYTIC ACTIVITY: N2-ACETYL-L-ORNITHINE + 2-OXOGLUTARATE = N-ACETYL-L-GLUTAMATE 5-SEMIALDEHYDE + L-GLUTAMATE]	MtH37Rv-1655 (7H2)	0.991349	1.15231	1.19575	1.02053	0.949495	0.498948	0.517657	0.606793	0.376998	0.271841
	Rv3227	aroA	3-phosphoshikimate 1-carboxyvinyltransferase AroA (5-enolpyruvylshikimate-3-phosphate synthase) (EPSP synthase) (EPSPS)	Intermediate metabolism and respiration	aroA	3-PHOSPHOSHIKIMATE 1-CARBOXYVINYLTRANSFERASE AROA (5-ENOLPYRUVYLSHIKIMATE-3-PHOSPHATE SYNTHASE) (EPSP SYNTHASE) (EPSPS)	INVOLVED IN THE BIOSYNTHESIS OF CHORISMATE WITHIN THE BIOSYNTHESIS OF AROMATIC AMINO ACIDS (THE SHIKIMATE PATHWAY). ACTS IN THE SIXTH STEP OF THIS PATHWAY. [CATALYTIC ACTIVITY: PHOSPHOENOLPYRUVATE + 3-PHOSPHOSHIKIMATE = ORTHOPHOSPHATE + O(5)-(1-CARBOXYVINYL)-3-PHOSPHOSHIKIMATE].	MtH37Rv-3227 (3N9)	0.999811	0.932092	1.11831	0.828578	0.851709	0.512315	0.429432	0.361717	0.63203	0.475543
	Rv2552c	aroE	Probable shikimate 5-dehydrogenase AroE (5-dehydroshikimate reductase)	Intermediate metabolism and respiration	aroE	PROBABLE SHIKIMATE 5-DEHYDROGENASE AROE (5-DEHYDROSHIKIMATE REDUCTASE)	POSSIBLY INVOLVED AT THE FOURTH STEP IN THE BIOSYNTHESIS OF CHORISMATE WITHIN THE BIOSYNTHESIS OF AROMATIC AMINO ACIDS (THE SHIKIMATE PATHWAY) [CATALYTIC ACTIVITY: SHIKIMATE + NADP(+) = 5-DEHYDROSHIKIMATE + NADPH].	MtH37Rv-2552c (6F21)	0.995519	0.814512	1.08142	0.849537	0.906652	0.376937	0.360408	0.199828	0.319313	0.119258
	Rv2540c	aroF	Probable chorismate synthase AroF (5-enolpyruvylshikimate-3-phosphate phospholyase)	Intermediate metabolism and respiration	aroF	PROBABLE CHORISMATE SYNTHASE AROF (5-ENOLPYRUVYLSHIKIMATE-3-PHOSPHATE PHOSPHOLYASE)	INVOLVED AT THE SEVENTH STEP IN THE BIOSYNTHESIS OF CHORISMATE WITHIN THE BIOSYNTHESIS OF AROMATIC AMINO ACIDS (THE SHIKIMATE PATHWAY) [CATALYTIC ACTIVITY: 5-O-(1-CARBOXYVINYL)-3-PHOSPHOSHIKIMATE = CHORISMATE + ORTHOPHOSPHATE].	MtH37Rv-2540c (6H20)	0.998401	0.653007	0.698796	0.577646	0.521911	0.306958	0.234168	0.271972	0.386214	0.575665
	Rv2539c	aroK	Shikimate kinase AroK (SK)	Intermediate metabolism and respiration	aroK	SHIKIMATE KINASE AROK (SK)	INVOLVED AT THE FIFTH STEP IN THE BIOSYNTHESIS OF CHORISMATE WITHIN THE BIOSYNTHESIS OF AROMATIC AMINO ACIDS (THE SHIKIMATE PATHWAY) [CATALYTIC ACTIVITY: ATP + SHIKIMATE = ADP + SHIKIMATE 3-PHOSPHATE].	MtH37Rv-2539c (6G20)	0.994976	1.0999	1.0634	1.13724	0.765597	0.547412	0.393883	0.527442	0.601684	0.848167
	Rv2643	arsC	Probable arsenic-transport integral membrane protein ArsC	Cell wall and cell processes	arsC	PROBABLE ARSENIC-TRANSPORT INTEGRAL MEMBRANE PROTEIN ARSC	INVOLVED IN TRANSPORT OF ARSENIC COMPOUNDS ACROSS THE MEMBRANE (EXPORT): ARSENIC RESISTANCE BY AN EXPORT MECHANISM. RESPONSIBLE FOR THE TRANSLOCATION OF THE SUBSTRATE ACROSS THE MEMBRANE.	MtH37Rv-2643 (1J18)	0.988833	1.16411	0.891463	1.07612	0.869667	0.24605	0.159348	0.172528	0.212795	0.17526
	Rv2201	asnB	Probable asparagine synthetase AsnB	Intermediate metabolism and respiration	asnB	Probable asparagine synthetase AsnB	asparagine biosynthesis	MtH37Rv-2201 (5P13)	0.970028	1.10131	1.40943	0.773426	0.83872	0.202474	0.0558164	0.0541998	0.0988561	0.0978419
	Rv3841	bfrB	Bacterioferritin BfrB	Intermediate metabolism and respiration	bfrB	POSSIBLE BACTERIOFERRITIN BFRB	INVOLVED IN IRON STORAGE; FERRITIN IS AN INTRACELLULAR MOLECULE THAT STORES IRON IN A SOLUBLE, NONTOXIC, READILY AVAILABLE FORM. THE FUNCTIONAL MOLECULE, WHICH IS COMPOSED OF 24 CHAINS, IS ROUGHLY SPHERICAL AND CONTAINS A CENTRAL CAVITY IN WHICH THE POLYMERIC FERRIC IRON CORE IS DEPOSITED.	MtH37Rv-3841 (8G4)	0.999606	0.835631	0.850482	0.596459	0.576195	0.328255	1.10469	1.95417	1.19448	2.82079
	Rv0186	bglS	Probable beta-glucosidase BglS (gentiobiase) (cellobiase) (beta-D-glucoside glucohydrolase)	Intermediate metabolism and respiration	bglS	PROBABLE BETA-GLUCOSIDASE BGLS (GENTIOBIASE) (CELLOBIASE) (BETA-D-GLUCOSIDE GLUCOHYDROLASE)	POSSIBLY INVOLVED IN DEGRADATION [CATALYTIC ACTIVITY: Hydrolysis of terminal, non-reducing beta-D-glucose residues with release of beta-D-glucose].	MtH37Rv-0186 (1P5)	0.996613	0.772742	0.765473	0.488384	0.410471	0.12135	0.0568381	0.039473	0.0326033	0.0373101
	Rv0032	bioF2	Possible 8-amino-7-oxononanoate synthase BioF2 (AONS) (8-amino-7-ketopelargonate synthase) (7-keto-8-amino-pelargonic acid synthetase) (7-KAP synthetase) (L-alanine--pimelyl CoA ligase)	Intermediate metabolism and respiration	bioF2	POSSIBLE 8-AMINO-7-OXONONANOATE SYNTHASE BIOF2 (AONS) (8-AMINO-7-KETOPELARGONATE SYNTHASE) (7-KETO-8-AMINO-PELARGONIC ACID SYNTHETASE) (7-KAP SYNTHETASE) (L-ALANINE--PIMELYL CoA LIGASE)	COULD BE INVOLVED IN BIOTIN BIOSYNTHESIS (AT THE FIRST STEP) [CATALYTIC ACTIVITY: 6-CARBOXYHEXANOYL-COA + L-ALANINE = 8-AMINO-7-OXONONANOATE + CoA + CO2].	MtH37Rv-0032 (1H4)	0.999334	0.945351	0.851155	0.691729	0.639023	0.58006	0.487932	0.306178	0.602569	0.304125
	Rv2497c	bkdA	Probable branched-chain keto acid dehydrogenase E1 component, alpha subunit BkdA	Intermediate metabolism and respiration	pdhA	PROBABLE PYRUVATE DEHYDROGENASE E1 COMPONENT (ALPHA SUBUNIT) PDHA (PYRUVATE DECARBOXYLASE) (PYRUVATE DEHYDROGENASE) (PYRUVIC DEHYDROGENASE)	INVOLVED IN ENERGY METABOLISM. THE PYRUVATE DEHYDROGENASE COMPLEX CATALYZES THE OVERALL CONVERSION OF PYRUVATE TO ACETYL-CoA & CO(2). IT CONTAINS MULTIPLE COPIES OF THREE ENZYMATIC COMPONENTS: PYRUVATE DEHYDROGENASE (E1), DIHYDROLIPOAMIDE ACETYLTRANSFERASE (E2) & LIPOAMIDE DEHYDROGENASE (E3) [CATALYTIC ACTIVITY: PYRUVATE + LIPOAMIDE = S-ACETYL-DIHYDRO-LIPOAMIDE + CO(2)].	MtH37Rv-2497c (6D16)	0.99804	0.606772	0.595923	0.555752	0.510036	0.106944	0.0528376	0.217395	0.120586	0.841245
	Rv2496c	bkdB	Probable branched-chain keto acid dehydrogenase E1 component, beta subunit BkdB	Intermediate metabolism and respiration	pdhB	PROBABLE PYRUVATE DEHYDROGENASE E1 COMPONENT (BETA SUBUNIT) PDHB (PYRUVATE DECARBOXYLASE) (PYRUVATE DEHYDROGENASE) (PYRUVIC DEHYDROGENASE)	INVOLVED IN ENERGY METABOLISM. THE PYRUVATE DEHYDROGENASE COMPLEX CATALYZES THE OVERALL CONVERSION OF PYRUVATE TO ACETYL-CoA & CO(2). IT CONTAINS MULTIPLE COPIES OF THREE ENZYMATIC COMPONENTS: PYRUVATE DEHYDROGENASE (E1), DIHYDROLIPOAMIDE ACETYLTRANSFERASE (E2) & LIPOAMIDE DEHYDROGENASE (E3). [CATALYTIC ACTIVITY: PYRUVATE + LIPOAMIDE = S-ACETYL-DIHYDRO-LIPOAMIDE + CO(2)].	MtH37Rv-2496c (6C16)	0.996834	0.712989	0.594575	0.640606	0.517289	0.12778	0.0940477	0.383212	0.257668	0.63964
	Rv2495c	bkdC	Probable branched-chain keto acid dehydrogenase E2 component BkdC	Intermediate metabolism and respiration	pdhC	PROBABLE DIHYDROLIPOAMIDE S-ACETYLTRANSFERASE E2 COMPONENT PDHC (LIPOATE ACETYLTRANSFERASE) (THIOLTRANSACETYLASE A)	INVOLVED IN ENERGY METABOLISM. THE PYRUVATE DEHYDROGENASE COMPLEX CATALYZES THE OVERALL CONVERSION OF PYRUVATE TO ACETYL-CoA & CO(2). IT CONTAINS MULTIPLE COPIES OF THREE ENZYMATIC COMPONENTS: PYRUVATE DEHYDROGENASE (E1), DIHYDROLIPOAMIDE ACETYLTRANSFERASE (E2) & LIPOAMIDE DEHYDROGENASE (E3) [CATALYTIC ACTIVITY: ACETYL-CoA + DIHYDROLIPOAMIDE = CoA + S-ACETYLDIHYDROLIPOAMIDE].	MtH37Rv-2495c (6B16)	0.995835	0.743618	0.76654	0.722973	0.56709	0.22115	0.219187	0.392946	0.328319	0.780634
	Rv2641	cadI	Cadmium inducible protein CadI	Conserved hypotheticals	cadI	CADMIUM INDUCIBLE PROTEIN CADI	FUNCTION UNKNOWN	MtH37Rv-2641 (1P17)	0.976395	0.689497	0.630487	0.616969	0.513971	0.272611	0.216044	0.216474	0.286186	0.256958
	Rv1383	carA	Probable carbamoyl-phosphate synthase small chain CarA (carbamoyl-phosphate synthetase glutamine chain)	Intermediate metabolism and respiration	carA	PROBABLE CARBAMOYL-PHOSPHATE SYNTHASE SMALL CHAIN CARA (Carbamoyl-phosphate synthetase glutamine chain)	INVOLVED IN BOTH ARGININE AND PYRIMIDINE BIOSYNTHESIS [CATALYTIC ACTIVITY: 2 ATP + L-GLUTAMINE + CO(2) + H(2)O = 2 ADP + PHOSPHATE + GLUTAMATE + CARBAMOYL PHOSPHATE]	MtH37Rv-1383 (5L2)	0.988416	1.06359	1.52454	1.14997	1.03595	0.524088	0.490468	0.466178	0.809881	0.355714
	Rv1090	celA2b	Probable cellulase CelA2b (endo-1,4-beta-glucanase) (endoglucanase) (carboxymethyl cellulase)	Intermediate metabolism and respiration	celA2b	PROBABLE CELLULASE CELA2B (ENDO-1,4-BETA-GLUCANASE) (ENDOGLUCANASE) (CARBOXYMETHYL CELLULASE)	THE BIOLOGICAL CONVERSION OF CELLULOSE TO GLUCOSE GENERALLY REQUIRES THREE TYPES OF HYDROLYTIC ENZYMES: (1) ENDOGLUCANASES WHICH CUT INTERNAL BETA-1,4-GLUCOSIDIC BONDS; (2) EXOCELLOBIOHYDROLASES THAT CUT THE DISSACCHARIDE CELLOBIOSE FROM THE NONREDUCING END OF THE CELLULOSE POLYMER CHAIN; (3) BETA-1,4-GLUCOSIDASES WHICH HYDROLYZE THE CELLOBIOSE AND OTHER SHORT CELLO-OLIGOSACCHARIDES TO GLUCOSE [C…	MtH37Rv-1090 (5E12)	0.998987	0.945812	0.972954	1.02378	0.848072	0.468013	0.208344	0.19875	0.311404	0.297391
	Rv2692	ceoC	TRK system potassium uptake protein CeoC	Cell wall and cell processes	ceoC	TRK SYSTEM POTASSIUM UPTAKE PROTEIN CEOC	PART OF A POTASSIUM TRANSPORT SYSTEM.	MtH37Rv-2692 (1N21)	0.990748	1.09114	0.846909	1.45986	1.23784	0.505225	0.78	0.434869	0.429433	0.452205
	Rv2498c	citE	Probable citrate (pro-3S)-lyase (beta subunit) CitE (citrase) (citratase) (citritase) (citridesmolase) (citrase aldolase)	Intermediate metabolism and respiration	citE	PROBABLE CITRATE (PRO-3S)-LYASE (BETA SUBUNIT) CITE (CITRASE) (CITRATASE) (CITRITASE) (CITRIDESMOLASE) (CITRASE ALDOLASE)	INTERCONVERSION OF ACETATE AND OXALOACETATE FROM CITRATE [CATALYTIC ACTIVITY: CITRATE = ACETATE + OXALOACETATE].	MtH37Rv-2498c (6E16)	0.999128	0.810787	0.868401	0.811522	0.69035	0.268791	0.257403	0.768512	0.332468	1.10022
	Rv2745c	clgR	Transcriptional regulatory protein ClgR	Regulatory proteins	Rv2745c	POSSIBLE TRANSCRIPTIONAL REGULATORY PROTEIN	POSSIBLY INVOLVED IN TRANSCRIPTIONAL MECHANISM.	MtH37Rv-2745c (10H5)	0.996171	1.19862	0.929922	0.619506	0.516276	0.172739	0.142352	0.189025	0.22615	0.298637
	Rv0384c	clpB	Probable endopeptidase ATP binding protein (chain B) ClpB (ClpB protein) (heat shock protein F84.1)	Virulence, detox and adaptation	clpB	PROBABLE ENDOPEPTIDASE ATP BINDING PROTEIN (CHAIN B) CLPB (CLPB PROTEIN) (HEAT SHOCK PROTEIN F84.1)	THOUGHT TO BE AN ATPASE SUBUNIT OF AN INTRACELLULAR ATP-DEPENDENT PROTEASE. SEEMS TO BE REGULATED POSITIVELY BY SIGH (Rv3223c PRODUCT) AND NEGATIVELY BY HSPR (Rv0353 PRODUCT).	MtH37Rv-0384c (8I12)	0.996222	1.01715	1.06998	0.733077	0.624503	0.176495	0.0622223	0.0636691	0.0875209	0.131952
	Rv2667	clpC2	Possible ATP-dependent protease ATP-binding subunit ClpC2	Intermediate metabolism and respiration	clpC2	POSSIBLE ATP-DEPENDENT PROTEASE ATP-BINDING SUBUNIT CLPC2	FUNCTION UNKNOWN; POSSIBLY HYDROLYZES PEPTIDES AND/OR PROTEINS IN PRESENCE OF ATP.	MtH37Rv-2667 (10A4)	0.994352	1.01444	0.876488	0.736055	0.557859	0.134171	0.025106	0.028338	0.0606105	0.0435887
	Rv1994c	cmtR	Metal sensor transcriptional regulator CmtR (ArsR-SmtB family)	Regulatory proteins	cmtR	METAL SENSOR TRANSCRIPTIONAL REGULATOR CMTR (ARSR-SMTB FAMILY)	REPRESSES TRANSCRIPTION FROM THE CMT OPERATOR-PROMOTER. REPRESSION IS ALLEVIATED BY CD(II) OR PB(II).	MtH37Rv-1994c (9P8)	0.981028	1.0055	0.798318	0.904926	0.82368	0.116657	0.0460721	0.0484387	0.0499762	0.0860335
	Rv1464	csd	Probable cysteine desulfurase Csd	Intermediate metabolism and respiration	csd	PROBABLE CYSTEINE DESULFURASE CSD	CATALYZES THE REMOVAL OF ELEMENTAL SULFUR AND SELENIUM ATOMS FROM L-CYSTEINE, L-CYSTINE, L-SELENOCYSTEINE, AND L-SELENOCYSTINE TO PRODUCE L-ALANINE	MtH37Rv-1464 (5O9)	0.999097	1.1156	0.902652	0.813148	0.756822	0.384245	0.248982	0.235149	0.240845	0.643717
	Rv0967	csoR	Copper-sensitive operon repressor CsoR	Regulatory proteins	csoR	COPPER-SENSITIVE OPERON REPRESSOR CSOR	INVOLVED IN TRANSCRIPTIONAL MECHANISM; REPRESSION OF THE CSO OPERON.	MtH37Rv-0967 (10F18)	0.994121	1.00556	0.793562	0.561536	0.497372	0.103603	0.0161599	0.0721927	0.0816736	0.0474203
	Rv0871	cspB	Probable cold shock-like protein B CspB	Virulence, detox and adaptation	cspB	PROBABLE COLD SHOCK-LIKE PROTEIN B CSPB	FUNCTION UNKNOWN; THOUGHT TO ACT IN RESPONSE TO LOW TEMPERATURE.	MtH37Rv-0871 (4K5)	0.99546	0.897982	0.8884	0.607592	0.523521	0.588893	0.594895	0.590395	0.811328	1.04153
	Rv3270	ctpC	Probable metal cation-transporting P-type ATPase C CtpC	Cell wall and cell processes	ctpC	PROBABLE METAL CATION-TRANSPORTING P-TYPE ATPASE C CTPC	METAL CATION-TRANSPORTING ATPASE; POSSIBLY CATALYZES THE TRANSPORT OF UNDETERMINED METAL CATION WITH THE HYDROLYSE OF ATP [CATALYTIC ACTIVITY: ATP + H(2)O + UNDETERMINED METAL CATION(IN) = ADP + PHOSPHATE + UNDETERMINED METAL CATION(OUT)].	MtH37Rv-3270 (4D2)	0.998741	0.958816	0.774696	0.81148	0.569731	0.200489	0.0882915	0.0668346	0.0603926	0.109145
	Rv1992c	ctpG	Probable metal cation transporter P-type ATPase G CtpG	Cell wall and cell processes	ctpG	PROBABLE METAL CATION TRANSPORTER P-TYPE ATPASE G CTPG	METAL CATION-TRANSPORTING ATPASE; POSSIBLY CATALYZES THE TRANSPORT OF A UNDETERMINED METAL CATION WITH THE HYDROLYSE OF ATP [CATALYTIC ACTIVITY: ATP + H(2)O + UNDETERMINED METAL CATION(IN) = ADP + PHOSPHATE + UNDETERMINED METAL CATION(OUT)].	MtH37Rv-1992c (6O13)	0.997152	1.05062	0.900248	0.776416	0.601811	0.135744	0.0466689	0.0352015	0.0568978	0.0723573
	Rv0425c	ctpH	Possible metal cation transporting P-type ATPase CtpH	Cell wall and cell processes	ctpH	POSSIBLE METAL CATION TRANSPORTING P-TYPE ATPASE CTPH	METAL CATION-TRANSPORTING ATPASE; POSSIBLY CATALYZES THE TRANSPORT OF UNDETERMINED METAL CATION WITH HYDROLYSE OF ATP [CATALYTIC ACTIVITY: ATP + H(2)O + UNDETERMINED METAL CATION(IN) = ADP + PHOSPHATE + UNDETERMINED METAL CATION(OUT)].	MtH37Rv-0425c (1D17)	0.997049	0.804944	0.752118	0.566497	0.548235	0.636046	0.904236	0.645622	0.608974	0.634453
	Rv3743c	ctpJ	Probable cation transporter P-type ATPase CtpJ	Cell wall and cell processes	ctpJ	PROBABLE CATION TRANSPORTER P-TYPE ATPASE CTPJ	CATION-TRANSPORTING ATPASE; POSSIBLY CATALYZES THE TRANSPORT OF A UNDETERMINED CATION (POSSIBLY CADMIUM) WITH HYDROLYSE OF ATP [CATALYTIC ACTIVITY: ATP + H(2)O + UNDETERMINED CATION(IN) = ADP + PHOSPHATE + UNDETERMINED CATION(OUT)].	MtH37Rv-3743c (11E5)	0.999297	0.875562	0.725038	0.698696	0.518227	0.289648	0.255003	0.233852	0.353203	0.340252
	Rv0969	ctpV	Probable metal cation transporter P-type ATPase CtpV	Cell wall and cell processes	ctpV	PROBABLE METAL CATION TRANSPORTER P-TYPE ATPASE CTPV	METAL CATION-TRANSPORTING ATPASE; POSSIBLY CATALYZES THE TRANSPORT OF UNDETERMINED METAL CATION WITH HYDROLYSE OF ATP [CATALYTIC ACTIVITY: ATP + H(2)O + UNDETERMINED METAL CATION(IN) = ADP + PHOSPHATE + UNDETERMINED METAL CATION(OUT)].	MtH37Rv-0969 (9G12)	0.993018	1.36289	1.08257	1.00261	1.12088	0.263435	0.088735	0.108402	0.226766	0.0828285
	Rv1758	cut1	Probable cutinase Cut1	Cell wall and cell processes	cut1	PROBABLE CUTINASE CUT1	HYDROLYSIS OF CUTIN.	MtH37Rv-1758 (7P23)	0.996954	1.01383	1.06553	1.29122	1.16414	0.443071	0.382686	0.35475	0.533732	0.446517
	Rv3452	cut4	Probable cutinase precursor Cut4	Cell wall and cell processes	cut4	PROBABLE CUTINASE PRECURSOR CUT4	HYDROLYSIS OF CUTIN (A POLYESTER THAT FORMS THE STRUCTURE OF PLANT CUTICLE).	MtH37Rv-3452 (4G17)	0.987927	0.770555	0.854894	0.734992	0.771875	0.180628	0.105347	0.130556	0.269229	0.213524
	Rv3724A	cut5a	Probable cutinase precursor [first part] Cut5a	Cell wall and cell processes	cut5a	PROBABLE CUTINASE PRECURSOR [FIRST PART] CUT5A	HYDROLYSIS OF CUTIN (A POLYESTER THAT FORMS THE STRUCTURE OF PLANT CUTICLE).	MtH37Rv-3724A (11O6)	0.997252	0.873812	0.645761	0.557367	0.547214	0.275047	0.177506	0.376194	0.292739	0.719595
	Rv3724B	cut5b	Probable cutinase [second part] Cut5b	Cell wall and cell processes	cut5b	PROBABLE CUTINASE [SECOND PART] CUT5B	HYDROLYSIS OF CUTIN (A POLYESTER THAT FORMS THE STRUCTURE OF PLANT CUTICLE).	MtH37Rv-3724B (3E6)	0.997162	0.903208	0.881513	0.561249	0.399534	0.193573	0.143792	0.224653	0.293935	0.677629
	Rv1620c	cydC	Probable 'component linked with the assembly of cytochrome' transport transmembrane ATP-binding protein ABC transporter CydC	Intermediate metabolism and respiration	cydC	PROBABLE 'COMPONENT LINKED WITH THE ASSEMBLY OF CYTOCHROME' TRANSPORT TRANSMEMBRANE ATP-BINDING PROTEIN ABC TRANSPORTER CYDC	INVOLVED IN ACTIVE TRANSPORT ACROSS THE MEMBRANE OF COMPONENT LINKED WITH THE ASSEMBLY OF CYTOCHROME: INVOLVED IN CYTOCHROME BIOGENESIS (aerobic respiration). RESPONSIBLE FOR ENERGY COUPLING TO THE TRANSPORT SYSTEM AND FOR THE TRANSLOCATION OF THE SUBSTRATE ACROSS THE MEMBRANE.	MtH37Rv-1620c (5C23)	0.99905	0.970871	1.42678	1.48419	1.41661	0.624223	0.839835	0.525227	2.139	0.371458
	Rv3545c	cyp125	Probable cytochrome P450 125 Cyp125	Intermediate metabolism and respiration	cyp125	PROBABLE CYTOCHROME P450 125 CYP125	CYTOCHROMES P450 ARE A GROUP OF HEME-THIOLATE MONOOXYGENASES. THEY OXIDIZE A VARIETY OF STRUCTURALLY UNRELATED COMPOUNDS, INCLUDING STEROIDS, FATTY ACIDS, AND XENOBIOTICS.	MtH37Rv-3545c (2E13)	0.994632	1.02139	1.1206	0.672159	0.611985	0.424909	0.468995	0.432581	0.386302	0.566052
	Rv1256c	cyp130	Probable cytochrome P450 130 Cyp130	Intermediate metabolism and respiration	cyp130	PROBABLE CYTOCHROME P450 130 CYP130	CYTOCHROMES P450 ARE A GROUP OF HEME-THIOLATE MONOOXYGENASES. THEY OXIDIZE A VARIETY OF STRUCTURALLY UNRELATED COMPOUNDS, INCLUDING STEROIDS, FATTY ACIDS, AND XENOBIOTICS.	MtH37Rv-1256c (7O7)	0.999941	1.07745	0.972569	0.986809	0.917946	0.584801	0.486627	0.449568	1.09275	0.536346
	Rv1394c	cyp132	Probable cytochrome P450 132 Cyp132	Intermediate metabolism and respiration	cyp132	PROBABLE CYTOCHROME P450 132 CYP132	CYTOCHROMES P450 ARE A GROUP OF HEME-THIOLATE MONOOXYGENASES. IT OXIDIZES A VARIETY OF STRUCTURALLY UNRELATED COMPOUNDS, INCLUDING STEROIDS, FATTY ACIDS, AND XENOBIOTICS.	MtH37Rv-1394c (5L3)	0.998769	1.01386	1.14142	0.988126	0.970451	0.302652	0.20986	0.135825	0.181072	0.176211
	Rv1666c	cyp139	Probable cytochrome P450 139 Cyp139	Intermediate metabolism and respiration	cyp139	Probable cytochrome P450 139 CYP139	CYTOCHROMES P450 ARE A GROUP OF HEME-THIOLATE MONOOXYGENASES. THEY OXIDIZE A VARIETY OF STRUCTURALLY UNRELATED COMPOUNDS, INCLUDING STEROIDS, FATTY ACIDS, AND XENOBIOTICS.	MtH37Rv-1666c (7E3)	0.996764	1.0249	0.964934	0.753178	0.752023	0.6549	0.679791	0.518397	0.599277	0.801995
	Rv1777	cyp144	Probable cytochrome P450 144 Cyp144	Intermediate metabolism and respiration	cyp144	Probable cytochrome p450 144 CYP144	CYTOCHROMES P450 ARE A GROUP OF HEME-THIOLATE MONOOXYGENASES. THEY OXIDIZE A VARIETY OF STRUCTURALLY UNRELATED COMPOUNDS, INCLUDING STEROIDS, FATTY ACIDS, AND XENOBIOTICS.	MtH37Rv-1777 (7J13)	0.982647	0.878422	1.01418	0.808135	0.726559	0.347545	0.133741	0.251858	0.468766	0.293723
	Rv2397c	cysA1	Sulfate-transport ATP-binding protein ABC transporter CysA1	Cell wall and cell processes	cysA1	PROBABLE SULFATE-TRANSPORT ATP-BINDING PROTEIN ABC TRANSPORTER CYSA1	INVOLVED IN THE ACTIVE TRANSPORT ACROSS THE MEMBRANE OF MULTIPLE SULFUR-CONTAINING COMPOUNDS, INCLUDING SULFATE AND THIOSULFATE (IMPORT). RESPONSIBLE FOR ENERGY COUPLING TO THE TRANSPORT SYSTEM.	MtH37Rv-2397c (8O17)	0.99247	0.938583	0.956156	0.698218	0.703741	0.263166	0.132182	0.212401	0.262752	0.388248
	Rv0848	cysK2	Possible cysteine synthase a CysK2 (O-acetylserine sulfhydrylase) (O-acetylserine (thiol)-lyase) (CSASE)	Intermediate metabolism and respiration	cysK2	POSSIBLE CYSTEINE SYNTHASE A CYSK2 (O-ACETYLSERINE SULFHYDRYLASE) (O-ACETYLSERINE (THIOL)-LYASE) (CSASE)	THOUGHT TO BE INVOLVED IN CYSTEINE BIOSYNTHESIS [CATALYTIC ACTIVITY: O3-ACETYL-L-SERINE + H(2)S = L-CYSTEINE + ACETATE].	MtH37Rv-0848 (4L3)	0.988915	0.892151	1.13074	0.973533	0.694251	0.211594	0.0725159	0.14147	0.120642	0.0847517
	Rv3580c	cysS1	Cysteinyl-tRNA synthetase 1 CysS1 (cysteine--tRNA ligase 1) (CYSRS 1) (cysteine translase)	Information pathways	cysS1	CYSTEINYL-TRNA SYNTHETASE 1 CYSS1 (CYSTEINE--TRNA LIGASE 1) (CYSRS 1) (CYSTEINE TRANSLASE)	INVOLVED IN TRANSLATION [CATALYTIC ACTIVITY: ATP + L-CYSTEINE + TRNA(CYS) = AMP + PYROPHOSPHATE + L-CYSTEINYL-TRNA(CYS)].	MtH37Rv-3580c (2F16)	0.976033	1.14151	1.06866	1.45831	1.33075	0.258271	0.171247	0.233831	0.148859	0.20582
	Rv0478	deoC	Probable deoxyribose-phosphate aldolase DeoC (phosphodeoxyriboaldolase) (deoxyriboaldolase)	Intermediate metabolism and respiration	deoC	PROBABLE DEOXYRIBOSE-PHOSPHATE ALDOLASE DEOC (PHOSPHODEOXYRIBOALDOLASE) (DEOXYRIBOALDOLASE)	INVOLVED IN NUCLEOTIDE AND DEOXYRIBONUCLEOTIDE CATABOLISM [CATALYTIC ACTIVITY: 2-deoxy-D-ribose 5-phosphate = D-glyceraldehyde 3-phosphate + acetaldehyde].	MtH37Rv-0478 (1B22)	0.999683	0.863913	0.73595	0.894412	0.712401	0.43002	0.353234	0.372812	0.548897	0.459274
	Rv3229c	desA3	Possible linoleoyl-CoA desaturase (delta(6)-desaturase)	Lipid metabolism	desA3	POSSIBLE LINOLEOYL-CoA DESATURASE (DELTA(6)-DESATURASE)	THOUGHT TO BE INVOLVED IN LIPID METABOLISM [CATALYTIC ACTIVITY: LINOLEOYL-CoA + AH(2) + O(2) = GAMMA-LINOLENOYL-CoA + A + 2 H(2)O]	MtH37Rv-3229c (3P9)	0.990724	1.20464	1.44169	0.888426	0.768598	0.570119	2.45985	0.919289	2.60772	1.27544
	Rv1391	dfp	Probable DNA/pantothenate metabolism flavoprotein homolog Dfp	Intermediate metabolism and respiration	dfp	PROBABLE DNA/PANTOTHENATE METABOLISM FLAVOPROTEIN HOMOLOG DFP	FLAVOPROTEIN AFFECTING SYNTHESIS OF DNA AND PANTOTHENATE METABOLISM	MtH37Rv-1391 (5I3)	0.998339	0.948236	1.04525	0.912916	0.891179	0.475983	0.451315	0.217854	0.376676	0.543111
	Rv2763c	dfrA	Dihydrofolate reductase DfrA (DHFR) (tetrahydrofolate dehydrogenase)	Intermediate metabolism and respiration	dfrA	DIHYDROFOLATE REDUCTASE DFRA (DHFR) (TETRAHYDROFOLATE DEHYDROGENASE)	ESSENTIAL STEP FOR DE NOVO GLYCINE AND PURINE SYNTHESIS, DNA PRECURSOR SYNTHESIS, AND FOR THE CONVERSION OF DUMP TO DTMP [CATALYTIC ACTIVITY: 5,6,7,8-TETRAHYDROFOLATE + NADP(+) = 7,8-DIHYDROFOLATE + NADPH].	MtH37Rv-2763c (2D4)	0.995732	0.815925	0.648243	0.542434	0.429512	0.203286	0.136547	0.164321	0.137205	0.123506
	Rv2836c	dinF	Possible DNA-damage-inducible protein F DinF	Information pathways	dinF	POSSIBLE DNA-DAMAGE-INDUCIBLE PROTEIN F DINF	FUNCTION UNKNOWN; INDUCTION BY DNA DAMAGE.	MtH37Rv-2836c (2C10)	0.98987	1.05767	1.10493	1.12005	1.24848	0.348376	0.200668	0.116295	0.225003	0.132357
	Rv2874	dipZ	Possible integral membrane C-type cytochrome biogenesis protein DipZ	Intermediate metabolism and respiration	dipZ	POSSIBLE INTEGRAL MEMBRANE C-TYPE CYTOCHROME BIOGENESIS PROTEIN DIPZ	COULD BE INVOLVED IN CYTOCHROME-C BIOGENESIS.	MtH37Rv-2874 (2P1)	0.972366	1.02634	0.984805	0.679566	0.625293	0.220597	0.0867607	0.320575	0.264728	0.259942
	Rv3370c	dnaE2	Probable DNA polymerase III (alpha chain) DnaE2 (DNA nucleotidyltransferase)	Information pathways	dnaE2	PROBABLE DNA POLYMERASE III (ALPHA CHAIN) DNAE2 (DNA NUCLEOTIDYLTRANSFERASE)	DNA POLYMERASE III IS A COMPLEX, MULTICHAIN ENZYME RESPONSIBLE FOR MOST OF THE REPLICATIVE SYNTHESIS IN BACTERIA. THE ALPHA CHAIN IS THE DNA POLYMERASE. THOUGHT TO BE REGULATED BY Rv2720|LEXA [CATALYTIC ACTIVITY: N DEOXYNUCLEOSIDE TRIPHOSPHATE = N PYROPHOSPHATE + DNA(N)].	MtH37Rv-3370c (4F10)	0.978258	1.11359	1.06231	0.684335	0.558497	0.337085	0.068106	0.194938	0.0837581	0.211393
	Rv0352	dnaJ1	Probable chaperone protein DnaJ1	Virulence, detox and adaptation	dnaJ1	PROBABLE CHAPERONE PROTEIN DNAJ1	ACTS AS A CO-CHAPERONE. STIMULATES, JOINTLY WITH GRPE|Rv0351, THE ATPASE ACTIVITY OF DNAK|Rv0350. SEEMS TO BE REGULATED NEGATIVELY BY HSPR (Rv0353 PRODUCT).	MtH37Rv-0352 (2M22)	0.999963	1.23957	1.29586	1.5661	1.44179	0.444461	0.464031	0.21344	0.666338	0.304464
	Rv2373c	dnaJ2	Probable chaperone protein DnaJ2	Virulence, detox and adaptation	dnaJ2	PROBABLE CHAPERONE PROTEIN DNAJ2	ACTS AS A CO-CHAPERONE. STIMULATES, JOINTLY WITH GRPE, THE ATPASE ACTIVITY OF DNAK|Rv0350.	MtH37Rv-2373c (6B5)	0.979081	0.882886	0.868316	0.626172	0.705844	0.173503	0.131243	0.237179	0.564411	0.337755
	Rv0350	dnaK	Probable chaperone protein DnaK (heat shock protein 70) (heat shock 70 kDa protein) (HSP70)	Virulence, detox and adaptation	dnaK	PROBABLE CHAPERONE PROTEIN DNAK (HEAT SHOCK PROTEIN 70) (HEAT SHOCK 70 KDA PROTEIN) (HSP70)	ACTS AS A CHAPERONE. INVOLVED IN INDUCTION BY STRESS CONDITIONS e.g. HEAT SHOCK. POSSIBLY HAS AN ATPASE ACTIVITY. SEEMS TO BE REGULATED POSITIVELY BY SIGH (Rv3223c PRODUCT) AND NEGATIVELY BY HSPR (Rv0353 PRODUCT).	MtH37Rv-0350 (2K22)	0.998022	1.1679	1.28108	1.00709	1.09595	0.268141	0.481134	0.205913	0.871237	0.156221
	Rv3663c	dppD	Probable dipeptide-transport ATP-binding protein ABC transporter DppD	Cell wall and cell processes	dppD	PROBABLE DIPEPTIDE-TRANSPORT ATP-BINDING PROTEIN ABC TRANSPORTER DPPD	INVOLVED IN ACTIVE TRANSPORT OF DIPEPTIDE ACROSS THE MEMBRANE (IMPORT). RESPONSIBLE FOR ENERGY COUPLING TO THE TRANSPORT SYSTEM.	MtH37Rv-3663c (2E23)	0.998132	1.0684	0.965214	0.806683	0.790399	0.600095	0.431389	0.452718	0.63309	0.279698
	Rv2870c	dxr	Probable 1-deoxy-D-xylulose 5-phosphate reductoisomerase Dxr (DXP reductoisomerase) (1-deoxyxylulose-5-phosphate reductoisomerase)	Intermediate metabolism and respiration	dxr	PROBABLE 1-DEOXY-D-XYLULOSE 5-PHOSPHATE REDUCTOISOMERASE DXR (DXP REDUCTOISOMERASE) (1-DEOXYXYLULOSE-5-PHOSPHATE REDUCTOISOMERASE)	INVOLVED IN THE DEOXYXYLULOSE-5-PHOSPHATE PATHWAY (DXP) OF ISOPRENOID BIOSYNTHESIS (AT THE SECOND STEP). CATALYZES THE NADP-DEPENDENT REARRANGEMENT AND REDUCTION OF 1-DEOXY-D-XYLULOSE-5-PHOSPHATE (DXP) TO 2-C-METHYL-D- ERYTHRITOL 4-PHOSPHATE (MEP).	MtH37Rv-2870c (2N1)	0.995949	0.854468	0.901213	0.660723	0.539538	0.328184	0.293493	0.271224	0.698793	0.514011
	Rv3868	eccA1	ESX conserved component EccA1. ESX-1 type VII secretion system protein.	Cell wall and cell processes	eccA1	ESX CONSERVED COMPONENT ECCA1	FUNCTION UNKNOWN	MtH37Rv-3868 (8E6)	0.999266	0.858313	0.905627	0.769186	0.722865	0.325546	0.448423	0.286315	0.764538	0.49952
	Rv1782	eccB5	ESX conserved component EccB5. ESX-5 type VII secretion system protein. Probable membrane protein.	Cell wall and cell processes	eccB5	ESX CONSERVED COMPONENT ECCB5. PROBABLE MEMBRANE PROTEIN.	FUNCTION UNKNOWN	MtH37Rv-1782 (7O13)	0.991617	0.856289	0.797202	0.592968	0.538384	0.209819	0.582308	0.365938	0.991162	0.668996
	Rv1472	echA12	Possible enoyl-CoA hydratase EchA12 (enoyl hydrase) (unsaturated acyl-CoA hydratase) (crotonase)	Lipid metabolism	echA12	POSSIBLE ENOYL-CoA HYDRATASE ECHA12 (ENOYL HYDRASE) (UNSATURATED ACYL-CoA HYDRATASE) (CROTONASE)	COULD POSSIBLY OXIDIZE FATTY ACIDS USING SPECIFIC COMPONENTS [CATALYTIC ACTIVITY: (3S)-3-HYDROXYACYL-CoA = TRANS-2(OR 3)-ENOYL-CoA + H(2)O].	MtH37Rv-1472 (5I10)	0.994307	0.952451	0.992599	0.871938	0.725162	0.528656	0.364969	0.536458	0.767598	0.602351
	Rv0673	echA4	Possible enoyl-CoA hydratase EchA4 (enoyl hydrase) (unsaturated acyl-CoA hydratase) (crotonase)	Lipid metabolism	echA4	POSSIBLE ENOYL-CoA HYDRATASE ECHA4 (ENOYL HYDRASE) (UNSATURATED ACYL-CoA HYDRATASE) (CROTONASE)	COULD POSSIBLY OXIDIZE FATTY ACIDS USING SPECIFIC COMPONENTS [CATALYTIC ACTIVITY: (3S)-3-HYDROXYACYL-CoA = TRANS-2(OR 3)-ENOYL-CoA + H(2)O].	MtH37Rv-0673 (9M24)	0.995493	0.995938	1.03988	1.17599	1.12883	0.316982	0.316572	0.19644	0.260912	0.243344
	Rv0675	echA5	Probable enoyl-CoA hydratase EchA5 (enoyl hydrase) (unsaturated acyl-CoA hydratase) (crotonase)	Lipid metabolism	echA5	PROBABLE ENOYL-CoA HYDRATASE ECHA5 (ENOYL HYDRASE) (UNSATURATED ACYL-CoA HYDRATASE) (CROTONASE)	COULD POSSIBLY OXIDIZE FATTY ACIDS USING SPECIFIC COMPONENTS [CATALYTIC ACTIVITY: (3S)-3-HYDROXYACYL-CoA = TRANS-2(OR 3)-ENOYL-CoA + H(2)O].	MtH37Rv-0675 (3M13)	0.993835	0.869994	0.943993	1.04663	1.11128	0.393816	0.980768	0.528634	1.14233	0.430721
	Rv0971c	echA7	Probable enoyl-CoA hydratase EchA7 (enoyl hydrase) (unsaturated acyl-CoA hydratase) (crotonase)	Lipid metabolism	echA7	PROBABLE ENOYL-CoA HYDRATASE ECHA7 (ENOYL HYDRASE) (UNSATURATED ACYL-CoA HYDRATASE) (CROTONASE)	COULD POSSIBLY OXIDIZE FATTY ACIDS USING SPECIFIC COMPONENTS [CATALYTIC ACTIVITY: (3S)-3-HYDROXYACYL-CoA = TRANS-2(OR 3)-ENOYL-CoA + H(2)O].	MtH37Rv-0971c (5B2)	0.998681	0.98119	1.20956	0.93383	0.694741	0.293617	0.107685	0.138644	0.150589	0.203303
	Rv1267c	embR	Probable transcriptional regulatory protein EmbR	Regulatory proteins	embR	PROBABLE TRANSCRIPTIONAL REGULATORY PROTEIN EMBR	INVOLVED IN TRANSCRIPTIONAL MECHANISM. THOUGHT TO REGULATE THE BIOSYNTHESIS OF THE MYCOBACTERIAL CELL WALL ARABINAN AND RESISTANCE TO ETHAMBUTOL (Emb; dextro-2,2'-(ethylenediimino)-di-1-butanol), REGULATING EMBA|Rv3794 AND EMBB|Rv3795.	MtH37Rv-1267c (7O8)	0.999208	0.918724	1.15593	1.73792	1.626	0.43056	0.23111	0.213064	0.197795	0.153288
	Rv0670	end	Probable endonuclease IV End (endodeoxyribonuclease IV) (apurinase)	Information pathways	end	PROBABLE ENDONUCLEASE IV END (ENDODEOXYRIBONUCLEASE IV) (APURINASE)	INVOLVED IN BASE EXCISION REPAIR. ENDONUCLEASE IV PLAYS A ROLE IN DNA REPAIR. IT CLEAVES PHOSPHODIESTER BONDS AT APURINIC OR APYRIMIDINIC SITES (AP SITES) TO PRODUCE NEW 5' ENDS THAT ARE BASE-FREE DEOXYRIBOSE 5-PHOSPHATE RESIDUES [CATALYTIC ACTIVITY: ENDONUCLEOLYTIC CLEAVAGE TO 5'-PHOSPHOOLIGONUCLEOTIDE END-PRODUCTS].	MtH37Rv-0670 (3J13)	0.992267	0.899215	0.817779	0.947205	0.629163	0.337053	0.301868	0.379465	0.269924	0.295957
	Rv1713	engA	Probable GTP-binding protein EngA	Intermediate metabolism and respiration	engA	PROBABLE GTP-BINDING PROTEIN ENGA	BINDS BOTH GDP AND GTP. HAS AN INTRINSIC GTPASE ACTIVITY AND IS ESSENTIAL FOR CELL GROWTH.	MtH37Rv-1713 (7J20)	0.999372	0.869152	1.05679	0.947224	0.846133	0.600553	0.321819	0.269342	0.292516	0.171725
	Rv2364c	era	Probable GTP-binding protein Era	Intermediate metabolism and respiration	era	PROBABLE GTP-BINDING PROTEIN ERA	BINDS BOTH GDP AND GTP. HAS AN INTRINSIC GTPASE ACTIVITY AND IS ESSENTIAL FOR CELL GROWTH.	MtH37Rv-2364c (6D4)	0.998925	0.751742	1.04259	1.29666	0.970878	0.460183	0.75324	0.720193	0.601	0.366311
	Rv0861c	ercc3	DNA helicase Ercc3	Information pathways	ercc3	PROBABLE DNA HELICASE ERCC3	INVOLVED IN NUCLEOTIDE EXCISION REPAIR. HAS HELICASE ACTIVITY: ACTS BY OPENING DNA EITHER AROUND THE RNA TRANSCRIPTION START SITE OR THE DNA DAMAGE.	MtH37Rv-0861c (4M4)	0.983222	0.833914	0.758654	0.647594	0.521396	0.435659	0.289338	0.330259	0.341574	0.353428
	Rv1814	erg3	Membrane-bound C-5 sterol desaturase Erg3 (sterol-C5-desaturase)	Lipid metabolism	erg3	MEMBRANE-BOUND C-5 STEROL DESATURASE ERG3 (STEROL-C5-DESATURASE)	INVOLVED IN LIPID DESATURATION	MtH37Rv-1814 (7P15)	0.997081	0.863183	0.941434	1.06735	0.892449	0.390656	0.288123	0.271218	0.251188	0.312838
	Rv3867	espH	ESX-1 secretion-associated protein EspH	Cell wall and cell processes	espH	ESX-1 SECRETION-ASSOCIATED PROTEIN ESPH	FUNCTION UNKNOWN	MtH37Rv-3867 (8D11)	0.996681	0.953373	0.759275	0.863163	0.727425	0.464879	0.504108	0.391063	0.838522	0.936612
	Rv3879c	espK	ESX-1 secretion-associated protein EspK. Alanine and proline rich protein.	Cell wall and cell processes	espK	ESX-1 SECRETION-ASSOCIATED PROTEIN ESPK. ALANINE AND PROLINE RICH PROTEIN.	UNKNOWN	MtH37Rv-3879c (11E10)	0.979788	0.94598	1.01108	0.746028	0.588158	0.377244	0.183339	0.213698	0.43549	0.346955
	Rv3904c	esxE	Putative ESAT-6 like protein EsxE (hypothetical alanine rich protein) (ESAT-6 like protein 12)	Cell wall and cell processes	esxE	PUTATIVE ESAT-6 LIKE PROTEIN ESXE (HYPOTHETICAL ALANINE RICH PROTEIN) (ESAT-6 LIKE PROTEIN 12)	UNKNOWN	MtH37Rv-3904c (11E11)	0.983483	0.814851	0.801593	0.626027	0.619115	0.497554	0.494777	0.497061	0.637465	0.572862
	Rv3017c	esxQ	ESAT-6 like protein EsxQ (TB12.9) (ESAT-6 like protein 8)	Cell wall and cell processes	esxQ	ESAT-6 LIKE PROTEIN ESXQ (TB12.9) (ESAT-6 LIKE PROTEIN 8)	UNKNOWN	MtH37Rv-3017c (10N3)	0.988921	0.996131	1.19756	0.928348	0.918629	0.411502	0.256034	0.441433	0.680132	0.632046
	Rv3444c	esxT	Putative ESAT-6 like protein EsxT	Cell wall and cell processes	esxT	PUTATIVE ESAT-6 LIKE PROTEIN ESXT	FUNCTION UNKNOWN	MtH37Rv-3444c (10I19)	0.990384	0.882888	0.782003	0.638067	0.511395	0.478576	0.38304	0.385729	0.415905	0.61458
	Rv3854c	ethA	Monooxygenase EthA	Intermediate metabolism and respiration	ethA	MONOOXYGENASE ETHA	ACTIVATES THE PRO-DRUG ETHIONAMIDE (ETH); INDUCED ETH SENSITIVITY WHEN OVEREXPRESSED IN Mycobacterium tuberculosis.	MtH37Rv-3854c (11C9)	0.985509	1.05838	0.941349	0.686615	0.552698	0.38411	0.452284	0.388184	0.428121	0.715592
	Rv3855	ethR	Transcriptional regulatory repressor protein (TetR-family) EthR	Regulatory proteins	ethR	TRANSCRIPTIONAL REGULATORY REPRESSOR PROTEIN (TETR-FAMILY) ETHR	REGULATES NEGATIVELY THE PRODUCTION OF ETHA. INDUCED ETH RESISTANCE WHEN OVEREXPRESSED IN Mycobacterium tuberculosis.	MtH37Rv-3855 (8A6)	0.995452	1.08029	1.01046	1.07937	1.01127	0.485745	0.288695	0.392446	0.471087	0.627907
	Rv0859	fadA	Possible acyl-CoA thiolase FadA	Lipid metabolism	fadA	POSSIBLE ACYL-CoA THIOLASE FADA	FUNCTION UNKNOWN, BUT INVOLVEMENT IN LIPID DEGRADATION.	MtH37Rv-0859 (10G14)	0.990374	0.881228	0.824932	0.678138	0.604228	0.273665	0.447852	0.177141	0.102868	0.527826
	Rv1074c	fadA3	Probable beta-ketoacyl CoA thiolase FadA3	Lipid metabolism	fadA3	PROBABLE BETA-KETOACYL CoA THIOLASE FADA3	FUNCTION UNKNOWN, BUT SUPPOSEDLY INVOLVED IN LIPID DEGRADATION (BETA OXIDATION).	MtH37Rv-1074c (8F16)	0.992158	1.10165	1.34212	1.61027	1.64431	0.536177	0.414755	0.231343	0.255774	0.186473
	Rv3546	fadA5	Probable acetyl-CoA acetyltransferase FadA5 (acetoacetyl-CoA thiolase)	Lipid metabolism	fadA5	PROBABLE ACETYL-CoA ACETYLTRANSFERASE FADA5 (ACETOACETYL-CoA THIOLASE)	FUNCTION UNKNOWN, BUT INVOLVED IN LIPID DEGRADATION [CATALYTIC ACTIVITY: 2 ACETYL-CoA = CoA + ACETOACETYL-COA].	MtH37Rv-3546 (2F13)	0.999042	0.705467	0.728513	0.700506	0.659451	0.188832	0.597762	0.229971	0.317508	0.293196
	Rv3556c	fadA6	Probable acetyl-CoA acetyltransferase FadA6 (acetoacetyl-CoA thiolase)	Lipid metabolism	fadA6	PROBABLE ACETYL-CoA ACETYLTRANSFERASE FADA6 (ACETOACETYL-CoA THIOLASE)	FUNCTION UNKNOWN, BUT INVOLVED IN LIPID DEGRADATION [CATALYTIC ACTIVITY: 2 ACETYL-CoA = CoA + ACETOACETYL-COA].	MtH37Rv-3556c (10M23)	0.99155	0.812183	0.68288	0.67101	0.556169	0.344012	0.268838	0.232381	0.265609	0.302591
	Rv0860	fadB	Probable fatty oxidation protein FadB	Lipid metabolism	fadB	PROBABLE FATTY OXIDATION PROTEIN FADB	INVOLVED IN FATTY ACID DEGRADATION (PROBABLY IN FATTY ACID BETA-OXIDATION CYCLE).	MtH37Rv-0860 (4L4)	0.999	0.788572	0.688515	0.519374	0.46685	0.310594	0.696258	0.292643	0.193061	0.632185
	Rv0099	fadD10	Possible fatty-acid-CoA ligase FadD10 (fatty-acid-CoA synthetase) (fatty-acid-CoA synthase)	Lipid metabolism	fadD10	POSSIBLE FATTY-ACID-CoA LIGASE FADD10 (FATTY-ACID-CoA SYNTHETASE) (FATTY-ACID-CoA SYNTHASE)	FUNCTION UNKNOWN, BUT INVOLVEMENT IN LIPID DEGRADATION.	MtH37Rv-0099 (1K1)	0.998467	0.97246	0.9819	0.693191	0.614399	0.559634	0.829064	0.216527	0.259601	0.139143
	Rv1058	fadD14	Probable medium chain fatty-acid-CoA ligase FadD14 (fatty-acid-CoA synthetase) (fatty-acid-CoA synthase)	Lipid metabolism	fadD14	PROBABLE MEDIUM CHAIN FATTY-ACID-CoA LIGASE FADD14 (FATTY-ACID-CoA SYNTHETASE) (FATTY-ACID-COA SYNTHASE)	INVOLVED IN THE FATTY ACID BETA OXIDATION PATHWAY (DEGRADATION).	MtH37Rv-1058 (5G9)	0.996559	0.8785	1.07368	0.620488	0.532575	0.346871	0.48	0.364879	0.279215	0.425968
	Rv1529	fadD24	Probable fatty-acid-AMP ligase FadD24 (fatty-acid-AMP synthetase) (fatty-acid-AMP synthase)	Lipid metabolism	fadD24	PROBABLE FATTY-ACID-CoA LIGASE FADD24 (FATTY-ACID-CoA SYNTHETASE) (FATTY-ACID-CoA SYNTHASE)	FUNCTION UNKNOWN, BUT INVOLVEMENT IN LIPID DEGRADATION.	MtH37Rv-1529 (10H21)	0.996904	1.07524	1.25002	1.55307	1.05561	0.622436	0.558632	1.03188	0.683985	0.81109
	Rv0214	fadD4	Probable fatty-acid-CoA ligase FadD4 (fatty-acid-CoA synthetase) (fatty-acid-CoA synthase)	Lipid metabolism	fadD4	PROBABLE FATTY-ACID-CoA LIGASE FADD4 (FATTY-ACID-CoA SYNTHETASE) (FATTY-ACID-CoA SYNTHASE)	FUNCTION UNKNOWN, BUT INVOLVED IN LIPID DEGRADATION.	MtH37Rv-0214 (1K9)	0.980923	0.933363	0.791835	0.908628	0.41753	0.448971	0.394134	0.599914	0.35116	0.903434
	Rv0119	fadD7	Probable fatty-acid-CoA ligase FadD7 (fatty-acid-CoA synthetase) (fatty-acid-CoA synthase)	Lipid metabolism	fadD7	PROBABLE FATTY-ACID-CoA LIGASE FADD7 (FATTY-ACID-CoA SYNTHETASE) (FATTY-ACID-CoA SYNTHASE)	FUNCTION UNKNOWN, BUT INVOLVED IN LIPID DEGRADATION.	MtH37Rv-0119 (1P2)	0.996261	0.864364	1.09286	0.886056	0.781582	0.605082	1.03395	1.28574	0.958946	0.659632
	Rv2590	fadD9	Probable fatty-acid-CoA ligase FadD9 (fatty-acid-CoA synthetase) (fatty-acid-CoA synthase)	Lipid metabolism	fadD9	PROBABLE FATTY-ACID-CoA LIGASE FADD9 (FATTY-ACID-CoA SYNTHETASE) (FATTY-ACID-CoA SYNTHASE)	FUNCTION UNKNOWN, BUT INVOLVED IN LIPID DEGRADATION.	MtH37Rv-2590 (8P23)	0.999132	0.885077	0.874148	0.914489	0.813382	0.236583	0.12822	0.104261	0.108425	0.144394
	Rv0972c	fadE12	Acyl-CoA dehydrogenase FadE12	Lipid metabolism	fadE12	PROBABLE ACYL-CoA DEHYDROGENASE FADE12	FUNCTION UNKNOWN, BUT INVOLVED IN LIPID DEGRADATION.	MtH37Rv-0972c (5C2)	0.99914	0.938726	1.55876	1.02325	0.972808	0.242967	0.0647725	0.0720246	0.0930942	0.0865024
	Rv0975c	fadE13	Probable acyl-CoA dehydrogenase FadE13	Lipid metabolism	fadE13	PROBABLE ACYL-CoA DEHYDROGENASE FADE13	FUNCTION UNKNOWN, BUT INVOLVED IN LIPID DEGRADATION.	MtH37Rv-0975c (8B13)	0.993853	1.17777	1.16166	1.10777	1.14379	0.443381	0.413011	0.274794	0.506704	0.276939
	Rv2500c	fadE19	Possible acyl-CoA dehydrogenase FadE19 (MMGC)	Lipid metabolism	fadE19	POSSIBLE ACYL-CoA DEHYDROGENASE FADE19 (MMGC)	FUNCTION UNKNOWN, BUT SEEMS INVOLVED IN METABOLISM OF SMALL BRANCHED-CHAIN FATTY ACIDS AND MACROLIDE ANTIBIOTIC PRODUCTION. CATALYSES THE ALPHA, BETA-DEHYDROGENETION OF ACYL-CoA ESTERS AND TRANSFER ELECTRONS TO ETF, THE ELECTRON TRANSFER PROTEIN.	MtH37Rv-2500c (6G16)	0.9973	0.822431	0.771493	0.970071	0.784366	0.317989	0.418096	0.726424	0.506622	2.37527
	Rv3139	fadE24	Probable acyl-CoA dehydrogenase FadE24	Lipid metabolism	fadE24	PROBABLE ACYL-CoA DEHYDROGENASE FADE24	FUNCTION UNKNOWN, BUT INVOLVED IN LIPID DEGRADATION.	MtH37Rv-3139 (3K1)	0.989939	1.01214	1.07204	0.830235	0.625814	0.319289	0.110912	0.15129	0.19095	0.421053
	Rv3504	fadE26	Probable acyl-CoA dehydrogenase FadE26	Lipid metabolism	fadE26	PROBABLE ACYL-CoA DEHYDROGENASE FADE26	FUNCTION UNKNOWN, BUT INVOLVED IN LIPID DEGRADATION.	MtH37Rv-3504 (10M21)	0.998232	0.824209	0.827148	0.661425	0.649238	0.373695	0.459198	0.294933	0.416093	0.738391
	Rv3505	fadE27	Probable acyl-CoA dehydrogenase FadE27	Lipid metabolism	fadE27	PROBABLE ACYL-CoA DEHYDROGENASE FADE27	FUNCTION UNKNOWN, BUT INVOLVED IN LIPID DEGRADATION.	MtH37Rv-3505 (4A22)	0.99719	0.747697	0.690623	0.902656	0.677392	0.537962	0.521665	0.392727	0.342851	0.60656
	Rv3544c	fadE28	Probable acyl-CoA dehydrogenase FadE28	Lipid metabolism	fadE28	PROBABLE ACYL-CoA DEHYDROGENASE FADE28	FUNCTION UNKNOWN, BUT INVOLVED IN LIPID DEGRADATION.	MtH37Rv-3544c (2D13)	0.99909	0.902225	1.0627	0.738843	0.62858	0.403752	0.449107	0.348078	0.339085	0.360095
	Rv0215c	fadE3	Probable acyl-CoA dehydrogenase FadE3	Lipid metabolism	fadE3	PROBABLE ACYL-CoA DEHYDROGENASE FADE3	FUNCTION UNKNOWN, BUT INVOLVED IN LIPID DEGRADATION.	MtH37Rv-0215c (1L9)	0.991188	0.83348	0.947751	0.663503	0.802219	0.494922	0.594707	0.520331	0.476996	0.497143
	Rv3563	fadE32	Probable acyl-CoA dehydrogenase FadE32	Lipid metabolism	fadE32	PROBABLE ACYL-CoA DEHYDROGENASE FADE32	FUNCTION UNKNOWN, BUT INVOLVED IN LIPID DEGRADATION.	MtH37Rv-3563 (2G14)	0.960505	0.718173	0.647956	0.533546	0.75701	0.31813	0.716684	0.565804	0.5022	0.444917
	Rv3564	fadE33	Probable acyl-CoA dehydrogenase FadE33	Lipid metabolism	fadE33	PROBABLE ACYL-CoA DEHYDROGENASE FADE33	FUNCTION UNKNOWN, BUT INVOLVED IN LIPID DEGRADATION.	MtH37Rv-3564 (2H14)	0.999862	0.91015	1.1341	1.37685	1.14006	0.414761	0.260532	0.299687	0.372659	0.343033
	Rv0244c	fadE5	Probable acyl-CoA dehydrogenase FadE5	Lipid metabolism	fadE5	PROBABLE ACYL-CoA DEHYDROGENASE FADE5	FUNCTION UNKNOWN, BUT INVOLVED IN LIPID DEGRADATION.	MtH37Rv-0244c (8L7)	0.99687	0.946929	0.844995	0.775673	0.751522	0.194017	0.139441	0.242983	0.21736	0.266035
	Rv0672	fadE8	Probable acyl-CoA dehydrogenase FadE8	Lipid metabolism	fadE8	PROBABLE ACYL-CoA DEHYDROGENASE FADE8	FUNCTION UNKNOWN, BUT INVOLVED IN LIPID DEGRADATION.	MtH37Rv-0672 (9L24)	0.966599	0.846764	0.945417	1.12152	0.976071	0.193083	0.215524	0.133967	0.217631	0.218537
	Rv0752c	fadE9	Probable acyl-CoA dehydrogenase FadE9	Lipid metabolism	fadE9	PROBABLE ACYL-CoA DEHYDROGENASE FADE9	FUNCTION UNKNOWN, BUT INVOLVED IN LIPID DEGRADATION.	MtH37Rv-0752c (3J19)	0.995926	1.02004	1.10748	1.05286	0.815972	0.617395	0.750865	0.565522	0.63055	0.684465
	Rv2900c	fdhF	Possible formate dehydrogenase H FdhF (formate-hydrogen-lyase-linked, selenocysteine-containing polypeptide) (formate dehydrogenase-H alpha subunit) (FDH-H)	Intermediate metabolism and respiration	fdhF	POSSIBLE FORMATE DEHYDROGENASE H FDHF (FORMATE-HYDROGEN-LYASE-LINKED, SELENOCYSTEINE-CONTAINING POLYPEPTIDE) (FORMATE DEHYDROGENASE-H ALPHA SUBUNIT) (FDH-H)	DECOMPOSES FORMIC ACID TO HYDROGEN AND CARBON DIOXIDE UNDER ANAEROBIC CONDITIONS IN THE ABSENCE OF EXOGENOUS ELECTRON ACCEPTORS [CATALYTIC ACTIVITY: FORMATE + NAD(+) = CO(2) + NADH].	MtH37Rv-2900c (2J4)	0.995225	0.906515	0.927592	0.80047	0.61423	0.516766	0.468426	0.471265	0.664705	0.639801
	Rv3503c	fdxD	Probable ferredoxin FdxD	Intermediate metabolism and respiration	fdxD	PROBABLE FERREDOXIN FDXD	FERREDOXINS ARE IRON-SULFUR PROTEINS THAT TRANSFER ELECTRONS IN A WIDE VARIETY OF METABOLIC REACTIONS.	MtH37Rv-3503c (10L21)	0.999596	0.788713	0.773989	0.622402	0.624658	0.60039	0.924618	0.693212	0.673426	1.36591
	Rv3641c	fic	Possible cell filamentation protein Fic	Cell wall and cell processes	fic	POSSIBLE CELL FILAMENTATION PROTEIN FIC	COULD BE INVOLVED IN CELL FILAMENTATION INDUCED BY CYCLIC AMP AND MAY HAVE SOME ROLE IN CELL DIVISION.	MtH37Rv-3641c (2H21)	0.995569	1.12896	1.15375	0.754714	0.720149	0.223083	0.0943774	0.209741	0.360109	0.4451
	Rv1406	fmt	Probable methionyl-tRNA formyltransferase Fmt	Information pathways	fmt	PROBABLE METHIONYL-TRNA FORMYLTRANSFERASE FMT	MODIFY THE FREE AMINO GROUP OF THE AMINOACYL MOIETY OF METHIONYL-TRNA(FMET). THE FORMYL GROUP APPEARS TO PLAY A DUAL ROLE IN THE INITIATOR IDENTITY OF N-FORMYLMETHIONYL-TRNA BY:(I) PROMOTING ITS RECOGNITION BY IF2 AND (II) IMPAIRING ITS BINDING TO EFTU-GTP. [CATALYTIC ACTIVITY: 10-FORMYLTETRAHYDROFOLATE + L-METHIONYL-TRNA + H(2)O = TETRAHYDROFOLATE + N-FORMYLMETHIONYL-TRNA]	MtH37Rv-1406 (5I4)	0.990172	0.915253	1.14941	0.803479	0.612852	0.34355	0.167023	0.227566	0.197514	0.34242
	Rv1407	fmu	Probable Fmu protein (sun protein)	Information pathways	fmu	PROBABLE FMU PROTEIN (SUN PROTEIN)	UNKNOWN	MtH37Rv-1407 (5J4)	0.993161	0.81424	0.869168	0.80613	0.74873	0.48027	0.273411	0.386133	0.546918	0.425692
	Rv3609c	folE	GTP cyclohydrolase I FolE (GTP-ch-I)	Intermediate metabolism and respiration	folE	GTP CYCLOHYDROLASE I FOLE (GTP-CH-I)	INVOLVED IN THE BIOSYNTHESIS OF TETRAHYDROFOLATE (AT THE FIRST STEP) [CATALYTIC ACTIVITY: GTP + 2 H(2)O = FORMATE + 2-AMINO-4-HYDROXY-6-(ERYTHRO-1,2,3-TRIHYDROXYPROPYL)DIHYDROPTERIDINE TRIPHOSPHATE].	MtH37Rv-3609c (2D19)	0.986941	0.815892	0.890003	0.709787	0.639837	0.364281	0.231056	0.244431	0.272487	0.5842
	Rv3610c	ftsH	Membrane-bound protease FtsH (cell division protein)	Cell wall and cell processes	ftsH	MEMBRANE-BOUND PROTEASE FTSH (CELL DIVISION PROTEIN)	THOUGHT TO ACT AS AN ATP-DEPENDENT ZINC METALLOPEPTIDASE, WITH ATPase AND PROTEOLYTIC ACTIVITIES. PROBABLY HAS A REGULATORY ROLE IN STRESS RESPONSE AND SPECIFIC PROTEINS SECRETION FOR ADAPTATION TO HOST ENVIRONMENT.	MtH37Rv-3610c (2E19)	0.988771	0.954833	0.962156	0.642468	0.595974	0.332427	0.311748	0.363485	0.273007	0.640685
	Rv2053c	fxsA	Probable transmembrane protein FxsA	Cell wall and cell processes	Rv2053c	PROBABLE TRANSMEMBRANE PROTEIN	UNKNOWN	MtH37Rv-2053c (6P18)	0.988569	1.1348	1.00146	0.746586	0.760884	0.221351	0.162623	0.159314	0.150591	0.225511
	Rv0620	galK	Probable galactokinase GalK (galactose kinase)	Intermediate metabolism and respiration	galK	PROBABLE GALACTOKINASE GALK (GALACTOSE KINASE)	INVOLVED IN GALACTOSE METABOLISM (LELOIR PATHWAY) (AT THE FIRST REACTION) [CATALYTIC ACTIVITY: ATP + D-galactose = ADP + D-galactose 1-phosphate].	MtH37Rv-0620 (4L22)	0.998914	0.943322	1.0082	1.04716	0.919155	0.214034	0.0407408	0.0966812	0.244906	0.133038
	Rv0618	galTa	Probable galactose-1-phosphate uridylyltransferase GalTa [first part]	Intermediate metabolism and respiration	galTa	PROBABLE GALACTOSE-1-PHOSPHATE URIDYLYLTRANSFERASE GALTA [FIRST PART]	INVOLVED IN GALACTOSE METABOLISM (LELOIR PATHWAY) [CATALYTIC ACTIVITY: UTP + alpha-D-galactose 1-phosphate = diphosphate + UDP-galactose].	MtH37Rv-0618 (9O20)	0.988659	0.898386	0.872374	0.579107	0.75158	0.523178	0.658199	0.422008	0.349695	0.495035
	Rv2868c	gcpE	Probable GcpE protein	Conserved hypotheticals	gcpE	PROBABLE GCPE PROTEIN	UNKNOWN. GCPE IS AN ESSENTIAL GENE.	MtH37Rv-2868c (2L1)	0.933631	0.497392	0.645037	0.347878	0.325025	0.216493	0.28486	0.372925	0.522182	0.596357
	Rv1832	gcvB	Probable glycine dehydrogenase GcvB (glycine decarboxylase) (glycine cleavage system P-protein)	Intermediate metabolism and respiration	gcvB	Probable glycine dehydrogenase gcvB (Glycine decarboxylase) (Glycine cleavage system P-protein)	THE GLYCINE CLEAVAGE SYSTEM CATALYSES THE DEGRADATION OF GLYCINE. THE P PROTEIN BINDS THE ALPHA-AMINO GROUP OF GLYCINE THROUGH ITS PYRIDOXAL PHOSPHATE COFACTOR; CO(2) IS RELEASED AND THE REMAINING METHYLAMINE MOIETY IS THEN TRANSFERRED TO THE LIPOAMIDE COFACTOR OF THE H PROTEIN [CATALYTIC ACTIVITY: GLYCINE + LIPOYLPROTEIN = S- AMINOMETHYLDIHYDROLIPOYLPROTEIN + CO(2)]	MtH37Rv-1832 (7N17)	0.996941	0.943635	0.825613	0.664344	0.583648	0.248662	0.226142	0.142981	0.24445	0.49854
	Rv3919c	gid	Probable glucose-inhibited division protein B Gid	Cell wall and cell processes	gid	PROBABLE GLUCOSE-INHIBITED DIVISION PROTEIN B GID	UNKNOWN	MtH37Rv-3919c (8A11)	0.994239	0.77977	0.766207	0.716095	0.598419	0.530493	0.465129	0.629363	0.8116	0.7907
	Rv1018c	glmU	Probable UDP-N-acetylglucosamine pyrophosphorylase GlmU	Cell wall and cell processes	glmU	Probable UDP-N-acetylglucosamine pyrophosphorylase glmU	PEPTIDOGLYCAN AND LIPOPOLYSACCHARIDE BIOSYNTHESIS	MtH37Rv-1018c (5E6)	0.997422	0.854362	0.808001	0.679423	0.674996	0.658918	0.608449	0.531945	0.588439	1.24357
	Rv2919c	glnB	Probable nitrogen regulatory protein P-II GlnB	Regulatory proteins	glnB	PROBABLE NITROGEN REGULATORY PROTEIN P-II GLNB	IN NITROGEN-LIMITING CONDITIONS, WHEN THE RATIO OF GLN TO 2-KETOGLUTARATE DECREASES, P-II IS URIDYLYLATED TO P-II-UMP BY GLND|Rv2918c. P-II-UMP ALLOWS THE DEADENYLYLATION OF GLUTAMINE SYNTHETASE (GS), THUS ACTIVATING THE ENZYME. CONVERSERLY, IN NITROGEN EXCESS P-II IS DEURIDYLATED AND PROMOTES THE ADENYLATION OF GS. P-II INDIRECTLY CONTROLS THE TRANSCRIPTION OF THE GS GENE (GLNA: FOUR COPIES IN T…	MtH37Rv-2919c (10E12)	0.991263	0.777488	0.68547	0.524205	0.406661	0.29997	0.296009	0.504525	0.546358	1.92353
	Rv2918c	glnD	Probable [protein-PII] uridylyltransferase GlnD (PII uridylyl- transferase) (uridylyl removing enzyme) (UTASE)	Intermediate metabolism and respiration	glnD	PROBABLE [PROTEIN-PII] URIDYLYLTRANSFERASE GLND (PII URIDYLYL- TRANSFERASE) (URIDYLYL REMOVING ENZYME) (UTASE)	MODIFIES, BY URIDYLYLATION OR DEURIDYLYLATION THE PII (GLNB|Rv2919c) REGULATORY PROTEIN [CATALYTIC ACTIVITY: UTP + [PROTEIN-PII] = DIPHOSPHATE + URIDYLYL-[PROTEIN-PII]].	MtH37Rv-2918c (2P5)	0.99664	0.756164	1.01577	0.824451	0.700878	0.226338	0.112853	0.144829	0.269871	0.186057
	Rv3842c	glpQ1	Probable glycerophosphoryl diester phosphodiesterase GlpQ1 (glycerophosphodiester phosphodiesterase)	Intermediate metabolism and respiration	glpQ1	PROBABLE GLYCEROPHOSPHORYL DIESTER PHOSPHODIESTERASE GLPQ1 (GLYCEROPHOSPHODIESTER PHOSPHODIESTERASE)	GLYCEROPHOSPHORYL DIESTER PHOSPHODIESTERASE HYDROLYZES DEACYLATED PHOSPHOLIPIDS TO G3P AND THE CORRESPONDING ALCOHOLS [CATALYTIC ACTIVITY: A GLYCEROPHOSPHODIESTER + H(2)O = AN ALCOHOL + SN-GLYCEROL 3-PHOSPHATE].	MtH37Rv-3842c (8H4)	0.988888	0.818626	0.617711	0.605682	0.521565	0.236576	0.63125	0.816557	0.695138	1.29367
	Rv3859c	gltB	Probable ferredoxin-dependent glutamate synthase [NADPH] (large subunit) GltB (L-glutamate synthase) (L-glutamate synthetase) (NADH-glutamate synthase) (glutamate synthase (NADH))(NADPH-GOGAT)	Intermediate metabolism and respiration	gltB	PROBABLE FERREDOXIN-DEPENDENT GLUTAMATE SYNTHASE [NADPH] (LARGE SUBUNIT) GLTB (L-GLUTAMATE SYNTHASE) (L-GLUTAMATE SYNTHETASE) (NADH-GLUTAMATE SYNTHASE) (GLUTAMATE SYNTHASE (NADH))(NADPH-GOGAT)	PROBABLY INVOLVED IN GLUTAMATE BIOSYNTHESIS [CATALYTIC ACTIVITY: 2 L-GLUTAMATE + NADP(+) = L-GLUTAMINE + 2-OXOGLUTARATE + NADPH].	MtH37Rv-3859c (8C6)	0.958437	0.584736	0.595511	1.38285	0.735859	0.221686	0.990973	0.704642	0.503594	0.67854
	Rv0564c	gpdA1	Probable glycerol-3-phosphate dehydrogenase [NAD(P)+] GpdA1 (NAD(P)H-dependent glycerol-3-phosphate dehydrogenase) (NAD(P)H-dependent dihydroxyacetone-phosphate reductase)	Lipid metabolism	gpdA1	PROBABLE GLYCEROL-3-PHOSPHATE DEHYDROGENASE [NAD(P)+] GPDA1 (NAD(P)H-DEPENDENT GLYCEROL-3-PHOSPHATE DEHYDROGENASE) (NAD(P)H-DEPENDENT DIHYDROXYACETONE-PHOSPHATE REDUCTASE)	Involved in de novo phospholipid biosynthesis; glycerol-3 phosphate formation [CATALYTIC ACTIVITY: Sn-glycerol 3-phosphate + NAD(P)+ = glycerone phosphate + NAD(P)H].	MtH37Rv-0564c (4O18)	0.946768	0.812823	0.840623	0.805881	0.62482	0.176545	0.0385839	0.0450626	0.051653	0.0707932
	Rv2783c	gpsI	Bifunctional protein polyribonucleotide nucleotidyltransferase GpsI: guanosine pentaphosphate synthetase + polyribonucleotide nucleotidyltransferase (polynucleotide phosphorylase) (pnpase)	Information pathways	gpsI	BIFUNCTIONAL PROTEIN POLYRIBONUCLEOTIDE NUCLEOTIDYLTRANSFERASE GPSI: GUANOSINE PENTAPHOSPHATE SYNTHETASE + POLYRIBONUCLEOTIDE NUCLEOTIDYLTRANSFERASE (POLYNUCLEOTIDE PHOSPHORYLASE) (PNPASE)	INVOLVED IN mRNA DEGRADATION. HYDROLYSES SINGLE-STRANDED POLYRIBONUCLEOTIDES PROCESSIVELY IN THE 3' TO 5' DIRECTION. INVOLVED IN THE RNA DEGRADOSOME, A MULTI-ENZYME COMPLEX IMPORTANT IN RNA PROCESSING AND MESSENGER RNA DEGRADATION [CATALYTIC ACTIVITY: RNA(N+1) + PHOSPHATE = RNA(N) + A NUCLEOSIDE DIPHOSPHATE].	MtH37Rv-2783c (2B6)	0.973081	1.47769	0.976602	1.2918	0.871139	0.406387	0.121144	0.207222	0.136527	0.20378
	Rv0989c	grcC2	Probable polyprenyl-diphosphate synthase GrcC2 (polyprenyl pyrophosphate synthetase)	Intermediate metabolism and respiration	grcC2	PROBABLE POLYPRENYL-DIPHOSPHATE SYNTHASE GRCC2 (POLYPRENYL PYROPHOSPHATE SYNTHETASE)	POSSIBLE SUPPLIER OF POLYPRENYL DIPHOSPHATE.	MtH37Rv-0989c (5D3)	0.999151	1.04257	1.02462	0.750373	0.67032	0.186481	0.0464254	0.0417734	0.0447378	0.0535546
	Rv1080c	greA	Probable transcription elongation factor GreA (transcript cleavage factor GreA)	Information pathways	greA	PROBABLE TRANSCRIPTION ELONGATION FACTOR GREA (Transcript cleavage factor greA)	NECESSARY FOR EFFICIENT RNA POLYMERASE TRANSCRIPTION ELONGATION PAST TEMPLATE-ENCODED ARRESTING SITES. THE ARRESTING SITES IN DNA HAVE THE PROPERTY OF TRAPPING A CERTAIN FRACTION OF ELONGATING RNA POLYMERASES THAT PASS THROUGH, RESULTING IN LOCKED TERNARY COMPLEXES. CLEAVAGE OF THE NASCENT TRANCRIPT BY CLEAVAGE FACTORS SUCH AS GREA OR GREB ALLOWS THE RESUMPTION OF ELONGATION FROM THE NEW 3'TERMIN…	MtH37Rv-1080c (5H11)	0.990438	1.05334	1.11185	0.573794	0.465577	0.248245	0.132607	0.237674	0.0864658	0.756795
	Rv0440	groEL2	60 kDa chaperonin 2 GroEL2 (protein CPN60-2) (GroEL protein 2) (65 kDa antigen) (heat shock protein 65) (cell wall protein A) (antigen A)	Virulence, detox and adaptation	groEL2	60 KDA CHAPERONIN 2 GROEL2 (PROTEIN CPN60-2) (GROEL PROTEIN 2) (65 KDA ANTIGEN) (HEAT SHOCK PROTEIN 65) (CELL WALL PROTEIN A) (ANTIGEN A)	PREVENTS MISFOLDING AND PROMOTES THE REFOLDING AND PROPER ASSEMBLY OF UNFOLDED POLYPEPTIDES GENERATED UNDER STRESS CONDITIONS.	MtH37Rv-0440 (1A19)	0.997459	0.850288	0.777757	0.60644	0.419485	0.10308	0.410746	0.121465	0.169328	0.0440996
	Rv0351	grpE	Probable GrpE protein (HSP-70 cofactor)	Virulence, detox and adaptation	grpE	PROBABLE GRPE PROTEIN (HSP-70 COFACTOR)	STIMULATES, JOINTLY WITH DNAJ|Rv0352, THE ATPASE ACTIVITY OF DNAK|Rv0350. HELPS TO RELEASE ADP FROM DNAK THUS ALLOWING DNAK TO RECYCLE MORE EFFICIENTLY. SEEMS TO BE REGULATED NEGATIVELY BY HSPR (Rv0353 PRODUCT).	MtH37Rv-0351 (2L22)	0.984719	1.35612	1.26489	1.2234	1.52923	0.340785	0.619047	0.274449	0.781194	0.199897
	Rv1843c	guaB1	Probable inosine-5'-monophosphate dehydrogenase GuaB1(imp dehydrogenase) (IMPDH) (IMPD)	Intermediate metabolism and respiration	guaB1	PROBABLE INOSINE-5'-MONOPHOSPHATE DEHYDROGENASE GUAB1(IMP DEHYDROGENASE) (IMPDH) (IMPD)	INVOLVED IN GMP BIOSYNTHESIS [CATALYTIC ACTIVITY: Inosine 5'-phosphate + NAD+ + H2O = xanthosine 5'-phosphate + NADH]	MtH37Rv-1843c (7O18)	0.986469	0.760734	0.827038	0.512252	0.451248	0.520482	0.66377	0.623592	1.21627	1.63316
	Rv3411c	guaB2	Probable inosine-5'-monophosphate dehydrogenase GuaB2 (imp dehydrogenase) (inosinic acid dehydrogenase) (inosinate dehydrogenase) (imp oxidoreductase) (inosine-5'-monophosphate oxidoreductase) (IMPDH) (IMPD)	Intermediate metabolism and respiration	guaB2	PROBABLE INOSINE-5'-MONOPHOSPHATE DEHYDROGENASE GUAB2 (IMP DEHYDROGENASE) (INOSINIC ACID DEHYDROGENASE) (INOSINATE DEHYDROGENASE) (IMP OXIDOREDUCTASE) (INOSINE-5'-MONOPHOSPHATE OXIDOREDUCTASE) (IMPDH) (IMPD)	CATALYSES THE FIRST REACTION UNIQUE TO GMP BIOSYNTHESIS [CATALYTIC ACTIVITY: INOSINE 5'-PHOSPHATE + NAD(+) + H(2)O = XANTHOSINE 5'-PHOSPHATE + NADH].	MtH37Rv-3411c (4A14)	0.995852	0.715863	0.701476	0.662429	0.758881	0.592738	0.811418	0.558711	0.655276	1.04202
	Rv1300	hemK	Probable HemK protein homolog HemK	Intermediate metabolism and respiration	hemK	PROBABLE HEMK PROTEIN HOMOLOG HEMK	POSSIBLY INVOLVED IN THE OXIDATION OF PROTOPORPHYRINOGEN INTO PROTOPORPHYRIN IX	MtH37Rv-1300 (7O11)	0.987447	0.943724	0.953912	1.38786	1.33381	0.558382	0.35539	0.409071	0.512193	0.607345
	Rv1599	hisD	Probable histidinol dehydrogenase HisD (HDH)	Intermediate metabolism and respiration	hisD	Probable histidinol dehydrogenase HisD (HDH)	Involved in histidine biosynthesis pathway (tenth step). THIS PROTEIN IS CONSIDERED AS A BIFUNCTIONAL ENZYME, POSSESSING TWO ACTIVE SITES, ONE AN ALCOHOL DEHYDROGENASE AND THE OTHER AN ALDEHYDE DEHYDROGENASE [CATALYTIC ACTIVITY: L-HISTIDINOL + 2 NAD(+) + H(2)O = L-HISTIDINE + 2 NADH].	MtH37Rv-1599 (5H20)	0.998569	0.847395	0.915679	0.786766	0.704986	0.218404	0.375081	0.281453	0.310953	0.4484
	Rv2374c	hrcA	Probable heat shock protein transcriptional repressor HrcA	Virulence, detox and adaptation	hrcA	PROBABLE HEAT SHOCK PROTEIN TRANSCRIPTIONAL REPRESSOR HRCA	INVOLVED IN TRANSCRIPTIONAL REGULATION (REPRESSION) OF CLASS I HEAT SHOCK PROTEINS e.g. DNAK-GRPE-DNAJ1 AND GROELS OPERONS). PREVENTS HEAT-SHOCK INDUCTION OF THESE OPERONS.	MtH37Rv-2374c (6C5)	0.99892	0.973118	0.8308	0.638257	0.596982	0.392933	0.432085	0.55325	0.641576	0.822274
	Rv3536c	hsaE	Probable hydratase	Intermediate metabolism and respiration	hsaE	PROBABLE HYDRATASE	FUNCTION UNKNOWN; PROBABLY INVOLVED IN CELLULAR METABOLISM. Predicted to be involved in lipid catabolism.	MtH37Rv-3536c (4G24)	0.989642	0.713852	0.886242	1.03254	1.19123	0.288412	0.235343	0.342164	0.26772	0.417854
	Rv3534c	hsaF	Probable 4-hydroxy-2-oxovalerate aldolase (HOA)	Intermediate metabolism and respiration	hsaF	PROBABLE 4-HYDROXY-2-OXOVALERATE ALDOLASE (HOA)	SUPPOSED INVOLVEMENT IN ONE, OR SEVERAL, CATABOLIC PATHWAYS [CATALYTIC ACTIVITY: 4-HYDROXY-2-OXOVALERATE = PYRUVATE + ACETALDEHYDE]. Predicted to be involved in lipid catabolism.	MtH37Rv-3534c (4E24)	0.995579	0.868018	0.825592	1.47214	1.36711	0.54602	0.921359	0.388361	0.765523	0.786542
	Rv3535c	hsaG	Probable acetaldehyde dehydrogenase (acetaldehyde dehydrogenase [acetylating])	Intermediate metabolism and respiration	hsaG	PROBABLE ACETALDEHYDE DEHYDROGENASE (ACETALDEHYDE DEHYDROGENASE [ACETYLATING])	SUPPOSED INVOLVEMENT IN ONE, OR SEVERAL, CATABOLIC PATHWAYS [CATALYTIC ACTIVITY: ACETALDEHYDE + CoA + NAD(+) = ACETYL-CoA + NADH]. Predicted to be involved in lipid catabolism.	MtH37Rv-3535c (4F24)	0.999233	0.945743	0.857511	1.19557	1.14778	0.319927	0.285389	0.367149	0.327005	0.523917
	Rv2761c	hsdS	Possible type I restriction/modification system specificity determinant HsdS (S protein)	Information pathways	hsdS	POSSIBLE TYPE I RESTRICTION/MODIFICATION SYSTEM SPECIFICITY DETERMINANT HSDS (S PROTEIN)	IMPLICATED IN RESTRICTION/MODIFICATION OF DNA. COMPONENT OF TYPE I RESTRICTION/MODIFICATION SYSTEM. IT IS THOUGHT THAT THE M AND S SUBUNITS TOGETHER FORM A METHYLTRANSFERASE (MTASE) THAT METHYLATES TWO ADENINE RESIDUES IN COMPLEMENTARY STRANDS OF BIPARTITE DNA RECOGNITION SEQUENCE.	MtH37Rv-2761c (2B4)	0.992717	1.01502	0.767951	0.71618	0.46551	0.14241	0.06415	0.0734021	0.0517504	0.0423086
	Rv2755c	hsdS.1	Possible type I restriction/modification system specificity determinant (fragment) HsdS.1 (S protein)	Information pathways	hsdS.1	POSSIBLE TYPE I RESTRICTION/MODIFICATION SYSTEM SPECIFICITY DETERMINANT (FRAGMENT) HSDS.1 (S PROTEIN)	IMPLICATED IN RESTRICTION/MODIFICATION OF DNA. COMPONENT OF TYPE I RESTRICTION/MODIFICATION SYSTEM. IT'S POSSIBLE THAT THE M AND S SUBUNITS TOGETHER FORM A METHYLTRANSFERASE (MTASE) THAT METHYLATES TWO ADENINE RESIDUES IN COMPLEMENTARY STRANDS OF BIPARTITE DNA RECOGNITION SEQUENCE.	MtH37Rv-2755c (10C6)	0.998693	0.733198	0.931817	0.69299	0.74086	0.355327	0.394141	0.584136	0.630426	0.334239
	Rv0251c	hsp	Heat shock protein Hsp (heat-stress-induced ribosome-binding protein A)	Virulence, detox and adaptation	hsp	HEAT SHOCK PROTEIN HSP (HEAT-STRESS-INDUCED RIBOSOME-BINDING PROTEIN A)	THOUGHT TO BE INVOLVED IN THE INITIATION STEP OF TRANSLATION AT HIGH TEMPERATURE. BOUNDED TO 30S RIBOSOMAL SUBUNIT. POSSIBLY A MOLECULAR CHAPERONE. SEEMS TO BE REGULATED POSITIVELY BY SIGE|Rv1221 AND NEGATIVELY BY HSPR|Rv0353.	MtH37Rv-0251c (2L13)	0.987007	1.39071	1.27008	1.17353	0.772882	0.217478	0.104847	0.048591	0.0908143	0.0836221
	Rv0563	htpX	Probable protease transmembrane protein heat shock protein HtpX	Virulence, detox and adaptation	htpX	PROBABLE PROTEASE TRANSMEMBRANE PROTEIN HEAT SHOCK PROTEIN HTPX	POSSIBLY INVOLVED IN ADAPTATION. HYDROLIZES SPECIFIC PEPTIDES AND/OR PROTEINS.	MtH37Rv-0563 (4N18)	0.994391	1.4886	0.669246	0.551701	0.493071	0.126507	0.114395	0.133247	0.104599	0.370445
	Rv1223	htrA	Probable serine protease HtrA (DEGP protein)	Intermediate metabolism and respiration	htrA	PROBABLE SERINE PROTEASE HTRA (DEGP PROTEIN)	POSSIBLY HYDROLYZES PEPTIDES AND/OR PROTEINS (SEEMS TO CLEAVE PREFERENTIALLY AFTER SERINE RESIDUE).	MtH37Rv-1223 (8C23)	0.999637	0.993141	0.82032	0.795555	0.739548	0.211534	0.13047	0.10964	0.115714	0.151509
	Rv0467	icl1	Isocitrate lyase Icl (isocitrase) (isocitratase)	Intermediate metabolism and respiration	icl1	ISOCITRATE LYASE ICL (ISOCITRASE) (ISOCITRATASE)	INVOLVED IN GLYOXYLATE BYPASS (AT THE FIRST STEP), AN ALTERNATIVE TO THE TRICARBOXYLIC ACID CYCLE (IN BACTERIA, PLANTS, AND FUNGI) [CATALYTIC ACTIVITY: ISOCITRATE = SUCCINATE + GLYOXYLATE]. INVOLVED IN THE PERSISTENCE IN THE HOST.	MtH37Rv-0467 (9O14)	0.995058	1.08775	0.964802	0.750159	0.811769	0.323344	0.169091	0.184613	0.309961	0.744445
	Rv2711	ideR	Iron-dependent repressor and activator IdeR	Regulatory proteins	ideR	IRON-DEPENDENT REPRESSOR AND ACTIVATOR IDER	TRANSCRIPTIONAL REGULATORY PROTEIN (REPRESSOR AND ACTIVATOR), IRON-BINDING REPRESSOR OF SIDEROPHORE BIOSYNTHESIS AND IRON UPTAKE. SEEMS TO REGULATE A VARIETY OF GENES ENCODING A VARIETY OF PROTEINS e.g. TRANSPORTERS, PROTEINS INVOLVED IN SIDEROPHORE SYNTHESIS AND IRON STORAGE, MEMBERS OF THE PE/PPE FAMILY, ENZYMES INVOLVED IN LIPID METABOLISM, TRANSCRIPTIONAL REGULATORY PROTEINS, ETC. ALSO ACTIVA…	MtH37Rv-2711 (1I23)	0.999566	0.994179	0.905941	0.964388	0.662692	0.174589	0.105936	0.107821	0.13371	0.202309
	Rv1604	impA	Probable inositol-monophosphatase ImpA (imp)	Intermediate metabolism and respiration	impA	PROBABLE INOSITOL-MONOPHOSPHATASE IMPA (IMP)	INVOLVED IN INOSITOL PHOSPHATE METABOLISM. IT IS RESPONSIBLE FOR THE PROVISION OF INOSITOL REQUIRED FOR SYNTHESIS OF PHOSPHATIDYLINOSITOL AND POLYPHOSPHOINOSITIDES. KEY ENZYME OF THE PHOSPHATIDYL INOSITOL SIGNALING PATHWAY [CATALYTIC ACTIVITY: INOSITOL 1(or 4)-MONOPHOSPHATE + H(2)O = INOSITOL + ORTHOPHOSPHATE].	MtH37Rv-1604 (5E21)	0.996097	0.691389	0.773271	0.680671	0.618386	0.504708	0.410651	0.671432	0.483919	0.489839
	Rv3462c	infA	Probable translation initiation factor if-1 InfA	Information pathways	infA	PROBABLE TRANSLATION INITIATION FACTOR IF-1 INFA	NO SPECIFIC FUNCTION HAS SO FAR BEEN ATTRIBUTED TO THIS INITIATION FACTOR; HOWEVER, IT SEEMS TO STIMULATE MORE OR LESS ALL THE ACTIVITIES OF THE OTHER TWO INITIATION FACTORS, IF-2 AND IF-3.	MtH37Rv-3462c (10N19)	0.998761	0.939304	0.874548	0.539064	0.54027	0.389443	0.361336	0.366145	0.158183	0.850645
	Rv2839c	infB	Probable translation initiation factor if-2 InfB	Information pathways	infB	PROBABLE TRANSLATION INITIATION FACTOR IF-2 INFB	IF-2, ONE OF THE ESSENTIAL COMPONENTS FOR THE INITIATION OF PROTEIN SYNTHESIS IN VITRO, PROTECTS FORMYLMETHIONYL-TRNA FROM SPONTANEOUS HYDROLYSIS AND PROMOTES ITS BINDING TO THE 30S RIBOSOMAL SUBUNITS. IT IS ALSO INVOLVED IN THE HYDROLYSIS OF GTP DURING THE FORMATION OF THE 70S RIBOSOMAL COMPLEX.	MtH37Rv-2839c (2F10)	0.988594	1.3431	1.22585	1.09758	0.678992	0.304315	0.168993	0.163612	0.149124	0.507532
	Rv0046c	ino1	myo-inositol-1-phosphate synthase Ino1 (inositol 1-phosphate synthetase) (D-glucose 6-phosphate cycloaldolase) (glucose 6-phosphate cyclase) (glucocycloaldolase)	Intermediate metabolism and respiration	ino1	MYO-INOSITOL-1-PHOSPHATE SYNTHASE INO1 (Inositol 1-phosphate synthetase) (D-glucose 6-phosphate cycloaldolase) (Glucose 6-phosphate cyclase) (Glucocycloaldolase)	INVOLVED IN PHOSPHATIDYLINOSITOL (PI) BIOSYNTHETIC PATHWAY [CATALYTIC ACTIVITY: D-GLUCOSE 6-PHOSPHATE = 1L-MYO-INOSITOL 1-PHOSPHATE].	MtH37Rv-0046c (1F6)	0.991658	0.93314	0.79998	0.548184	0.48944	0.512366	0.422504	0.419379	0.45787	0.944655
	Rv3582c	ispD	4-diphosphocytidyl-2C-methyl-D-erythritol synthase IspD (MEP cytidylyltransferase) (MCT)	Intermediate metabolism and respiration	ispD	4-DIPHOSPHOCYTIDYL-2C-METHYL-D-ERYTHRITOL SYNTHASE ISPD (MEP CYTIDYLYLTRANSFERASE) (MCT)	INVOLVED IN THE DEOXYXYLULOSE-5-PHOSPHATE PATHWAY (DXP) OF ISOPRENOID BIOSYNTHESIS (AT THE THIRD STEP). CATALYZES THE FORMATION OF 4-DIPHOSPHOCYTIDYL-2C-METHYL-D-ERYTHRITOL (CDP-ME) FROM CTP AND 2C-METHYL-D-ERYTHRITOL 4-PHOSPHATE (MEP).	MtH37Rv-3582c (2H16)	0.997665	0.640414	0.511601	0.747248	0.480278	0.200191	0.668292	0.531721	0.232632	0.572546
	Rv3581c	ispF	Probable 2C-methyl-D-erythritol 2,4-cyclodiphosphate synthase IspF (MECPS)	Intermediate metabolism and respiration	ispF	PROBABLE 2C-METHYL-D-ERYTHRITOL 2,4-CYCLODIPHOSPHATE SYNTHASE ISPF (MECPS)	INVOLVED IN THE DEOXYXYLULOSE-5-PHOSPHATE PATHWAY (DXP) OF ISOPRENOID BIOSYNTHESIS (AT THE FIFTH STEP). CONVERTS 4-DIPHOSPHOCYTIDYL-2C-METHYL-D-ERYTHRITOL 2-PHOSPHATE INTO 2C-METHYL-D-ERYTHRITOL 2,4-CYCLODIPHOSPHATE AND CMP. ALSO CONVERTS 4-DIPHOSPHOCYTIDYL-2C-METHYL-D-ERYTHRITOL INTO 2C-METHYL-D-ERYTHRITOL 3,4-CYCLOPHOSPHATE AND CMP.	MtH37Rv-3581c (2G16)	0.991797	0.557546	0.564086	0.749093	0.736342	0.220875	0.173602	0.136291	0.100848	0.316025
	Rv1908c	katG	Catalase-peroxidase-peroxynitritase T KatG	Virulence, detox and adaptation	katG	CATALASE-PEROXIDASE-PEROXYNITRITASE T KATG	MULTIFUNCTIONAL ENZYME, EXHIBITING BOTH A CATALASE, A BROAD-SPECTRUM PEROXIDASE, AND A PEROXYNITRITASE ACTIVITIES. MAY PLAY A ROLE IN THE INTRACELLULAR SURVIVAL OF MYCOBACTERIA WITHIN MACROPHAGES; PROTECTION AGAINST REACTIVE OXYGEN AND NITROGEN INTERMEDIATES PRODUCED BY PHAGOCYTIC CELLS. SEEMS REGULATED BY SIGB|Rv2710 [CATALYTIC ACTIVITY: 2 H(2)O(2) = O(2) + 2 H(2)O].	MtH37Rv-1908c (6J1)	0.998594	0.896034	0.81925	0.603782	0.460011	0.246345	0.548776	0.381121	2.03364	1.09785
	Rv1028c	kdpD	Probable sensor protein KdpD	Regulatory proteins	kdpD	PROBABLE SENSOR PROTEIN KDPD	MEMBER OF THE TWO-COMPONENT REGULATORY SYSTEM KDPD/KDPE INVOLVED IN THE REGULATION OF THE KDP OPERON. KDPD MAY FUNCTION AS A MEMBRANE-ASSOCIATED PROTEIN KINASE THAT PHOSPHORYLATES KDPE|Rv1027c IN RESPONSE TO ENVIRONMENTAL SIGNALS.	MtH37Rv-1028c (5G7)	0.983574	1.14201	1.0729	1.05429	0.948224	0.302614	0.0985909	0.422479	0.522718	0.779075
	Rv3290c	lat	Probable L-lysine-epsilon aminotransferase Lat (L-lysine aminotransferase) (lysine 6-aminotransferase)	Intermediate metabolism and respiration	lat	PROBABLE L-LYSINE-EPSILON AMINOTRANSFERASE LAT (L-LYSINE AMINOTRANSFERASE) (LYSINE 6-AMINOTRANSFERASE)	POSSIBLY INVOLVED IN L-ALPHA-AMINOADIPIC ACID (L-AAA) BIOSYNTHESIS. CATALYZES THE TRANSFER OF THE TERMINAL AMINO GROUP OF L-LYSINE OR L-ORNITHINE TO ALPHA-KETOGLUTARATE [CATALYTIC ACTIVITY: L-LYSINE + 2-OXOGLUTARATE = 2-AMINOADIPATE 6-SEMIALDEHYDE + L-GLUTAMATE].	MtH37Rv-3290c (4D4)	0.996654	1.00285	0.847723	0.798756	0.660551	0.140646	0.05892	0.184925	0.0630552	0.770863
	Rv0116c	ldtA	Probable L,D-transpeptidase LdtA	Cell wall and cell processes	ldt	PROBABLE L,D-TRANSPEPTIDASE	INVOLVED IN PEPTIDOGLYCAN SYNTHESIS. CATALYZES THE FORMATION OF 3->3 CROSSLINKS BETWEEN PEPTIDOGLYCAN SUBUNITS.	MtH37Rv-0116c (8N1)	0.996094	0.787856	0.743568	0.567054	0.481353	0.237454	0.298733	0.772327	0.809932	1.42246
	Rv2987c	leuD	Probable 3-isopropylmalate dehydratase (small subunit) LeuD (isopropylmalate isomerase) (alpha-IPM isomerase) (IPMI)	Intermediate metabolism and respiration	leuD	PROBABLE 3-ISOPROPYLMALATE DEHYDRATASE (SMALL SUBUNIT) LEUD (ISOPROPYLMALATE ISOMERASE) (ALPHA-IPM ISOMERASE) (IPMI)	INVOLVED IN LEUCINE BIOSYNTHESIS (AT THE SECOND STEP) [CATALYTIC ACTIVITY: 3-ISOPROPYLMALATE = 2-ISOPROPYLMALEATE + H(2)O (ALSO CATALYSES 2-ISOPROPYLMALEATE + H(2)O = 3-HYDROXY-4-METHYL-3-CARBOXYPENTANONE)].	MtH37Rv-2987c (2I12)	0.999341	0.755804	0.722908	0.612637	0.554593	0.435524	0.598532	1.64035	0.267586	2.12454
	Rv0041	leuS	Probable leucyl-tRNA synthetase LeuS (leucine--tRNA ligase) (LEURS)	Information pathways	leuS	PROBABLE LEUCYL-tRNA SYNTHETASE LEUS (LEUCINE--tRNA LIGASE) (LEURS)	INVOLVED IN TRANSLATION MECHANISM [CATALYTIC ACTIVITY: ATP + L-leucine + tRNA(Leu) = AMP + diphosphate + L-leucyl-tRNA(Leu)].	MtH37Rv-0041 (1A6)	0.97668	0.877091	0.646304	0.561061	0.372689	0.148987	0.080365	0.121298	0.0829913	0.111523
	Rv3296	lhr	Probable ATP-dependent helicase Lhr (large helicase-related protein)	Information pathways	lhr	PROBABLE ATP-DEPENDENT HELICASE LHR (LARGE HELICASE-RELATED PROTEIN)	HAS BOTH ATPASE AND HELICASE ACTIVITIES.	MtH37Rv-3296 (4A5)	0.998599	1.08495	1.30865	1.19714	0.975867	0.546169	0.365138	0.569008	0.62213	0.453821
	Rv3062	ligB	Probable ATP-dependent DNA ligase LigB (polydeoxyribonucleotide synthase [ATP]) (polynucleotide ligase [ATP]) (sealase) (DNA repair protein) (DNA joinase)	Information pathways	ligB	PROBABLE ATP-DEPENDENT DNA LIGASE LIGB (POLYDEOXYRIBONUCLEOTIDE SYNTHASE [ATP]) (POLYNUCLEOTIDE LIGASE [ATP]) (SEALASE) (DNA REPAIR PROTEIN) (DNA JOINASE)	THIS PROTEIN SEALS DURING DNA REPLICATION, DNA RECOMBINATION AND DNA REPAIR NICKS IN DOUBLE-STRANDED DNA [CATALYTIC ACTIVITY: ATP + (DEOXYRIBONUCLEOTIDE)(N) + (DEOXYRIBONUCLEOTIDE)(M) = AMP + PYROPHOSPHATE + (DEOXYRIBONUCLEOTIDE)(N+M)].	MtH37Rv-3062 (10K5)	0.989796	0.845054	1.18513	0.77896	0.638904	0.402981	0.319798	0.35471	0.390986	0.305507
	Rv2217	lipB	Probable lipoate biosynthesis protein B LipB	Intermediate metabolism and respiration	lipB	Probable lipoate biosynthesis protein B LipB	lipoate biosynthesis	MtH37Rv-2217 (9B17)	0.992171	0.789688	0.668476	0.562907	0.538162	0.440775	0.586509	0.668548	0.672167	0.614478
	Rv3203	lipV	Possible lipase LipV	Intermediate metabolism and respiration	lipV	POSSIBLE LIPASE LIPV	FUNCTION UNKNOWN; PRESUMED LIPOLYTIC ENZYME INVOLVED IN CELLULAR METABOLISM.	MtH37Rv-3203 (10N10)	0.969839	1.13015	1.20082	0.833471	0.679063	0.272133	0.169044	0.183021	0.208666	0.227415
	Rv0217c	lipW	Possible esterase LipW	Intermediate metabolism and respiration	lipW	POSSIBLE ESTERASE LIPW	FUNCTION UNKNOWN; LIPOLYTIC ENZYME PROBABLY INVOLVED IN CELLULAR METABOLISM.	MtH37Rv-0217c (1N9)	0.994559	0.857028	0.810492	0.575616	0.888995	0.4455	1.00104	0.585746	1.23938	0.902583
	Rv1169c	lipX	PE family protein. Possible lipase LipX.	PE/PPE families	lipX	PE FAMILY PROTEIN. POSSIBLE LIPASE.	FUNCTION UNKNOWN	MtH37Rv-1169c (8H20)	0.999131	0.798555	0.661334	0.568574	0.390313	0.196537	0.142536	0.444139	0.655635	0.7535
	Rv2544	lppB	Probable conserved lipoprotein LppB	Cell wall and cell processes	lppB	PROBABLE CONSERVED LIPOPROTEIN LPPB	UNKNOWN	MtH37Rv-2544 (8L22)	0.999431	0.991918	0.74226	1.01248	0.89247	0.578915	0.474952	0.405626	0.66295	0.834553
	Rv2138	lppL	Probable conserved lipoprotein LppL	Cell wall and cell processes	lppL	Probable conserved lipoprotein LppL	UNKNOWN	MtH37Rv-2138 (6O12)	0.988217	1.06546	0.901624	0.972337	0.846942	0.554887	1.03391	0.452424	0.485173	0.70897
	Rv3016	lpqA	Probable lipoprotein LpqA	Cell wall and cell processes	lpqA	PROBABLE LIPOPROTEIN LPQA	UNKNOWN	MtH37Rv-3016 (3A15)	0.997374	0.875596	0.947818	0.949997	1.03359	0.324616	0.306376	0.484335	1.00598	1.08734
	Rv0671	lpqP	Possible conserved lipoprotein LpqP	Cell wall and cell processes	lpqP	POSSIBLE CONSERVED LIPOPROTEIN LPQP	UNKNOWN	MtH37Rv-0671 (3K13)	0.963298	1.10662	1.03523	1.17705	0.905586	0.283886	0.534968	0.443543	0.694395	0.687104
	Rv0838	lpqR	Probable conserved lipoprotein LpqR	Cell wall and cell processes	lpqR	PROBABLE CONSERVED LIPOPROTEIN LPQR	UNKNOWN	MtH37Rv-0838 (4K2)	0.98619	0.876985	0.896197	0.628314	0.583404	0.134716	0.0493961	0.0624713	0.0944481	0.0854824
	Rv0847	lpqS	Probable lipoprotein LpqS	Cell wall and cell processes	lpqS	PROBABLE LIPOPROTEIN LPQS	UNKNOWN	MtH37Rv-0847 (10C14)	0.999496	0.881266	0.798249	0.878897	0.72366	0.339823	0.237872	0.323031	0.32279	0.285026
	Rv1228	lpqX	Probable lipoprotein LpqX	Cell wall and cell processes	lpqX	PROBABLE LIPOPROTEIN LPQX	UNKNOWN	MtH37Rv-1228 (7D17)	0.985513	1.05725	1.18105	0.817064	0.767009	0.299692	0.142013	0.155449	0.164931	0.192512
	Rv0593	lprL	Possible Mce-family lipoprotein LprL (Mce-family lipoprotein Mce2E)	Cell wall and cell processes	lprL	POSSIBLE MCE-FAMILY LIPOPROTEIN LPRL (MCE-FAMILY LIPOPROTEIN MCE2E)	UNKNOWN, BUT THOUGHT TO BE INVOLVED IN HOST CELL INVASION.	MtH37Rv-0593 (9I19)	0.990148	0.823166	0.810812	0.602827	0.432019	0.186324	0.100759	0.123758	0.171566	0.211185
	Rv0962c	lprP	Possible lipoprotein LprP	Cell wall and cell processes	lprP	POSSIBLE LIPOPROTEIN LPRP	UNKNOWN	MtH37Rv-0962c (5D1)	0.989639	1.11688	1.34161	0.771884	0.736722	0.339346	0.150953	0.178433	0.264454	0.174746
	Rv2801c	mazF9	Toxin MazF9	Virulence, detox and adaptation	mazF9	TOXIN MAZF9	SEQUENCE-SPECIFIC MRNA CLEAVAGE	MtH37Rv-2801c (2F7)	0.996091	1.09194	1.21685	1.38911	1.15628	0.516925	0.768134	0.449598	0.81747	0.458244
	Rv2378c	mbtG	Lysine-N-oxygenase MbtG (L-lysine 6-monooxygenase) (lysine N6-hydroxylase)	Lipid metabolism	mbtG	LYSINE-N-OXYGENASE MBTG (L-LYSINE 6-MONOOXYGENASE) (LYSINE N6-HYDROXYLASE)	INVOLVED IN THE BIOGENESIS OF THE HYDROXYPHENYLOXAZOLINE-CONTAINING SIDEROPHORE MYCOBACTINS. THIS HYDROXYLASE IS POSSIBLY REQUIRED FOR N-HYDROXYLATION OF THE TWO LYSINE RESIDUES AT SOME STAGE DURING MYCOBACTIN ASSEMBLY [CATALYTIC ACTIVITY: L-LYSINE + O(2) = N6-HYDROXY-L-LYSINE + H(2)O. NO INFORMATION CAN BE FOUND IF THIS ENZYME IS NADPH DEPENDENT OR INDEPENDENT].	MtH37Rv-2378c (6D5)	0.987494	0.4407	0.783637	1.26531	1.29918	0.572261	0.581772	0.812338	2.04238	0.884147
	Rv0590	mce2B	Mce-family protein Mce2B	Virulence, detox and adaptation	mce2B	MCE-FAMILY PROTEIN MCE2B	UNKNOWN, BUT THOUGHT TO BE INVOLVED IN HOST CELL INVASION.	MtH37Rv-0590 (9O18)	0.990017	1.02334	0.884953	0.852136	0.872171	0.54323	0.619868	0.431168	0.568611	0.509992
	Rv0591	mce2C	Mce-family protein Mce2C	Virulence, detox and adaptation	mce2C	MCE-FAMILY PROTEIN MCE2C	UNKNOWN, BUT THOUGHT TO BE INVOLVED IN HOST CELL INVASION.	MtH37Rv-0591 (9P18)	0.993268	0.930153	0.881052	0.793425	0.870866	0.481458	0.653081	0.401585	0.632101	0.616866
[truncated: 698 more rows]
