# Supplementary material for: Potassium availability triggers Mycobacterium tuberculosis transition to, and resuscitation from, non-culturable (dormant) states
Source: Open Biol. 2014 Oct 15;4(10):140106. doi: 10.1098/rsob.140106 (PMC4221891; doi:10.1098/rsob.140106)
Supplement: Table S5 [file rsob140106supp6.xls]

## Sheet: Induced NC_2 vs log phase
	Supplementary Table 5
	233 genes significantly induced (ANOVA B+H p<0.05, >1.5 fold) in NC_2 state (high MPN/high CFU model variant) compared to +K log phase growth
	Table ordered by Rv number, expression ratios relative to aerobic log phase growth
	Rv Number	Gene Tuberculist R27	Protein Function Tuberculist R27	Functional Cat Tuberculist R27	Common	Systematic	Log phase	Log phase -K	Stationary phase	Stationary phase -K	NC_2	Res 48h	Product	Function
	Rv0079	Rv0079	Unknown protein	Conserved hypotheticals	Rv0079	MtH37Rv-0079 (1G10)	0.999227	2.74623	28.7145	1.65935	2.26732	0.748554	HYPOTHETICAL PROTEIN	UNKNOWN
	Rv0094c	Rv0094c	Conserved hypothetical protein	Insertion sequences and phages	Rv0094c	MtH37Rv-0094c (1F12)	0.998624	1.65455	2.26185	1.30781	2.21103	1.32363	CONSERVED HYPOTHETICAL PROTEIN	FUNCTION UNKNOWN
	Rv0100	Rv0100	Conserved hypothetical protein	Conserved hypotheticals	Rv0100	MtH37Rv-0100 (10P24)	0.995843	0.923503	0.723728	1.5015	3.06913	1.88957	CONSERVED HYPOTHETICAL PROTEIN	FUNCTION UNKNOWN
	Rv0116c	ldtA	Probable L,D-transpeptidase LdtA	Cell wall and cell processes	Rv0116c	MtH37Rv-0116c (8N1)	0.994284	1.93171	1.48223	3.68988	2.41725	1.15227	POSSIBLE CONSERVED MEMBRANE PROTEIN	UNKNOWN
	Rv0244c	fadE5	Probable acyl-CoA dehydrogenase FadE5	Lipid metabolism	fadE5	MtH37Rv-0244c (8L7)	0.999907	2.24113	1.39325	2.85423	4.41463	1.67788	PROBABLE ACYL-COA DEHYDROGENASE FADE5	FUNCTION UNKNOWN, BUT INVOLVED IN LIPID METABOLISM.
	Rv0267	narU	Probable integral membrane nitrite extrusion protein NarU (nitrite facilitator)	Cell wall and cell processes	narU	MtH37Rv-0267 (8K8)	0.998374	1.13477	2.31288	2.4834	2.39388	1.47456	PROBABLE INTEGRAL MEMBRANE NITRITE EXTRUSION PROTEIN NARU (NITRITE FACILITATOR)	INVOLVED IN EXCRETION OF NITRITE PRODUCED BY THE DISSIMILATORY REDUCTION OF NITRATE. RESPONSIBLE FOR THE TRANSLOCATION OF THE SUBSTRATE ACROSS THE MEMBRANE.
	Rv0275c	Rv0275c	Possible transcriptional regulatory protein (possibly TetR-family)	Regulatory proteins	Rv0275c	MtH37Rv-0275c (2M15)	0.977661	1.00072	0.784173	4.62856	6.21762	2.25947	POSSIBLE TRANSCRIPTIONAL REGULATORY PROTEIN (POSSIBLY TETR-FAMILY)	COULD BE INVOLVED IN TRANSCRIPTIONAL MECHANISM.
	Rv0314c	Rv0314c	Possible conserved membrane protein	Cell wall and cell processes	Rv0314c	MtH37Rv-0314c (2M18)	0.977902	1.10054	1.1761	3.05129	3.79232	1.50212	POSSIBLE CONSERVED MEMBRANE PROTEIN	UNKNOWN
	Rv0341	iniB	Isoniazid inductible gene protein IniB	Cell wall and cell processes	iniB	MtH37Rv-0341 (2K21)	0.991478	1.64614	1.99972	14.3906	5.52923	7.22356	ISONIAZID INDUCTIBLE GENE PROTEIN INIB	UNKNOWN.
	Rv0472c	Rv0472c	Probable transcriptional regulatory protein (possibly TetR-family)	Regulatory proteins	Rv0472c	MtH37Rv-0472c (1E21)	0.994137	1.08608	1.06775	1.83977	1.79647	1.7841	PROBABLE TRANSCRIPTIONAL REGULATORY PROTEIN (POSSIBLY TETR-FAMILY)	POSSIBLY INVOLVED IN TRANSCRIPTIONAL MECHANISM.
	Rv0485	Rv0485	Possible transcriptional regulatory protein	Regulatory proteins	Rv0485	MtH37Rv-0485 (1A23)	0.967976	2.38175	1.46603	3.93769	5.33933	1.87761	POSSIBLE TRANSCRIPTIONAL REGULATORY PROTEIN	POSSIBLY INVOLVED IN TRANSCRIPTIONAL MECHANISM.
	Rv0488	Rv0488	Probable conserved integral membrane protein	Cell wall and cell processes	Rv0488	MtH37Rv-0488 (1D23)	0.99749	1.23595	2.22646	1.61136	2.89667	3.15423	PROBABLE CONSERVED INTEGRAL MEMBRANE PROTEIN	UNKNOWN; POSSIBLY INVOLVED IN TRANSPORT OF LYSINE ACROSS THE MEMBRANE.
	Rv0489	gpm1	Probable phosphoglycerate mutase 1 Gpm1 (phosphoglyceromutase) (PGAM) (BPG-dependent PGAM)	Intermediate metabolism and respiration	gpm1	MtH37Rv-0489 (1E23)	0.99104	1.3465	0.67993	1.84862	2.62636	2.72975	PROBABLE PHOSPHOGLYCERATE MUTASE 1 GPM1 (PHOSPHOGLYCEROMUTASE) (PGAM) (BPG-DEPENDENT PGAM)	INVOLVED IN GLYCOLYSIS [CATALYTIC ACTIVITY: 1,3-DIPHOSPHOGLYCERATE + 3-PHOSPHOGLYCERATE = 2,3-DIPHOSPHOGLYCERATE + 3-PHOSPHOGLYCERATE].
	Rv0521	Rv0521	Possible methyltransferase/methylase (fragment)	Intermediate metabolism and respiration	Rv0521	MtH37Rv-0521 (9K16)	0.983681	1.87473	1.97782	1.34337	2.37122	1.28508	POSSIBLE METHYLTRANSFERASE/METHYLASE (FRAGMENT)	COULD CAUSE METHYLATION
	Rv0573c	pncB2	Nicotinic acid phosphoribosyltransferase PncB2	Intermediate metabolism and respiration	Rv0573c	MtH37Rv-0573c (9O17)	0.988614	1.02077	2.54995	1.10314	2.24144	2.11452	CONSERVED HYPOTHETICAL PROTEIN	FUNCTION UNKNOWN
	Rv0587	yrbE2A	Conserved hypothetical integral membrane protein YrbE2A	Virulence, detox and adaptation	yrbE2A	MtH37Rv-0587 (9L18)	0.991061	1.02341	1.04368	1.76697	2.12796	1.66975	CONSERVED HYPOTHETICAL INTEGRAL MEMBRANE PROTEIN YRBE2A	UNKNOWN.
	Rv0602c	tcrA	Two component DNA binding transcriptional regulatory protein TcrA	Regulatory proteins	tcrA	MtH37Rv-0602c (9M19)	0.998183	0.527076	2.25202	0.985649	2.1889	1.59292	PROBABLE TWO COMPONENT DNA BINDING TRANSCRIPTIONAL REGULATORY PROTEIN TCRA	SENSOR PART OF A TWO COMPONENT REGULATORY SYSTEM.
	Rv0654	Rv0654	Probable dioxygenase	Intermediate metabolism and respiration	Rv0654	MtH37Rv-0654 (4I24)	0.980772	1.12866	1.25201	3.74762	5.38148	1.98803	PROBABLE DIOXYGENASE	FUNCTION UNKNOWN; PROBABLY INVOLVED IN CELLULAR METABOLISM.
	Rv0656c	vapC6	Possible toxin VapC6	Virulence, detox and adaptation	Rv0656c	MtH37Rv-0656c (9M23)	0.995633	1.18181	1.58272	2.41354	2.21337	1.28109	CONSERVED HYPOTHETICAL PROTEIN	FUNCTION UNKNOWN
	Rv0658c	Rv0658c	Probable conserved integral membrane protein	Cell wall and cell processes	Rv0658c	MtH37Rv-0658c (4K24)	0.995592	1.27018	2.53106	1.62473	1.61704	1.0564	PROBABLE CONSERVED INTEGRAL MEMBRANE PROTEIN	UNKNOWN
	Rv0666	Rv0666	Possible membrane protein	Cell wall and cell processes	Rv0666	MtH37Rv-0666 (9K24)	0.999021	1.49614	1.44938	1.49524	1.78077	1.01065	POSSIBLE MEMBRANE PROTEIN	UNKNOWN
	Rv0728c	serA2	Possible D-3-phosphoglycerate dehydrogenase SerA2 (phosphoglycerate dehydrogenase) (PGDH)	Intermediate metabolism and respiration	serA2	MtH37Rv-0728c (3N17)	0.984135	1.0791	2.10434	1.20434	2.57366	2.00391	POSSIBLE D-3-PHOSPHOGLYCERATE DEHYDROGENASE SERA2 (PHOSPHOGLYCERATE DEHYDROGENASE) (PGDH)	INVOLVED AT THE FIRST COMMITTED STEP IN THE 'PHOSPHORYLATED' PATHWAY OF L-SERINE BIOSYNTHESIS. CATALYZES THE OXIDATION OF D-3-PHOSPHOGLYCERATE TO 3-PHOSPHOHYDROXYPYRUVATE [CATALYTIC ACTIVITY: 3-PHOSPHOGLYCERATE + NAD(+) = 3-PHOSPHOHYDROXYPYRUVATE + NADH].
	Rv0736	rslA	Anti-sigma factor RslA	Information pathways	Rv0736	MtH37Rv-0736 (3M18)	0.993899	0.590907	1.83515	1.21429	3.64982	1.81025	PROBABLE CONSERVED MEMBRANE PROTEIN	UNKNOWN
	Rv0749	vapC31	Possible toxin VapC31. Contains PIN domain.	Virulence, detox and adaptation	Rv0749	MtH37Rv-0749 (9D4)	0.987844	2.3207	1.43293	2.5988	2.67191	0.912331	CONSERVED HYPOTHETICAL PROTEIN	FUNCTION UNKNOWN
	Rv0754	PE_PGRS11	PE-PGRS family protein PE_PGRS11	PE/PPE families	PE_PGRS11	MtH37Rv-0754 (9F4)	0.99737	0.631527	1.82574	1.16212	1.77579	2.01958	PE-PGRS FAMILY PROTEIN	FUNCTION UNKNOWN
	Rv0789c	Rv0789c	Hypothetical protein	Conserved hypotheticals	Rv0789c	MtH37Rv-0789c (3M22)	0.993707	1.2781	1.85463	4.64561	8.25967	1.43456	HYPOTHETICAL PROTEIN	UNKNOWN
	Rv0792c	Rv0792c	Probable transcriptional regulatory protein (probably GntR-family)	Regulatory proteins	Rv0792c	MtH37Rv-0792c (3P22)	0.986077	0.870363	1.30329	1.95724	2.83349	2.32945	PROBABLE TRANSCRIPTIONAL REGULATORY PROTEIN (PROBABLY GNTR-FAMILY)	INVOLVED IN TRANSCRIPTIONAL MECHANISM.
	Rv0795	Rv0795	Putative transposase for insertion sequence element IS6110 (fragment)	Insertion sequences and phages	Rv0795	MtH37Rv-0795 (9A6)	0.997995	1.20836	1.09934	1.79834	4.1168	1.80969	PUTATIVE TRANSPOSASE FOR INSERTION SEQUENCE ELEMENT IS6110 (FRAGMENT)	REQUIRED FOR THE TRANSPOSITION OF THE INSERTION ELEMENT IS6110.
	Rv0796	Rv0796	Putative transposase for insertion sequence element IS6110	Insertion sequences and phages	Rv0796	MtH37Rv-0796 (9B6)	0.989336	1.35903	1.25027	2.04198	3.82773	1.15783	PUTATIVE TRANSPOSASE FOR INSERTION SEQUENCE ELEMENT IS6110	REQUIRED FOR THE TRANSPOSITION OF THE INSERTION ELEMENT IS6110.
	Rv0817c	Rv0817c	Probable conserved exported protein	Cell wall and cell processes	Rv0817c	MtH37Rv-0817c (3P24)	0.979718	1.65045	1.97673	3.38033	2.88924	1.79039	PROBABLE CONSERVED EXPORTED PROTEIN	UNKNOWN
	Rv0835	lpqQ	Possible lipoprotein LpqQ	Cell wall and cell processes	lpqQ	MtH37Rv-0835 (4P1)	0.994023	1.18242	1.78645	2.63214	3.43932	2.05012	POSSIBLE LIPOPROTEIN LPQQ	UNKNOWN
	Rv0839	Rv0839	Conserved hypothetical protein	Conserved hypotheticals	Rv0839	MtH37Rv-0839 (4L2)	0.940738	1.24351	1.74359	9.1667	10.506	4.90192	CONSERVED HYPOTHETICAL PROTEIN	FUNCTION UNKNOWN
	Rv0840c	pip	Probable proline iminopeptidase Pip (prolyl aminopeptidase) (pap)	Intermediate metabolism and respiration	pip	MtH37Rv-0840c (4M2)	0.998095	1.05494	1.64446	3.57176	29.5599	9.7301	PROBABLE PROLINE IMINOPEPTIDASE PIP (PROLYL AMINOPEPTIDASE) (PAP)	SPECIFICALLY CATALYZES THE REMOVAL OF N-TERMINAL PROLINE RESIDUES FROM PEPTIDES. THOUGHT TO RELEASE THE N-TERMINAL PROLINE FROM THE DIPEPTIDES, PRO-PRO, PRO-GLN, PRO-TRP AND PRO-TYR; ALSO FROM AMIDES (PRO-BETA NA) AND OLIGOPEPTIDES, PRO-LEU-GLYNH2, PRO-LEU-GLY AND PRO-PHE-GLY-LYS. HIGHER ACTIVITY TOWARD SMALL PEPTIDES (UP TO THREE RESIDUES), BUT VERY LOW ACTIVITY FOR LONGER PEPTIDES [CATALYTIC AC…
	Rv0841	Rv0841	Probable conserved transmembrane protein	Cell wall and cell processes	Rv0841	MtH37Rv-0841 (4N2)	0.99793	1.22158	1.79434	8.59468	78.7016	22.8031	PROBABLE CONSERVED TRANSMEMBRANE PROTEIN	UNKNOWN
	Rv0842	Rv0842	Probable conserved integral membrane protein	Cell wall and cell processes	Rv0842	MtH37Rv-0842 (4O2)	0.975834	1.13914	2.95315	1.81817	3.65861	2.35014	PROBABLE CONSERVED INTEGRAL MEMBRANE PROTEIN	UNKNOWN
	Rv0865	mog	Probable molybdopterin biosynthesis Mog protein	Intermediate metabolism and respiration	mog	MtH37Rv-0865 (10A15)	0.999721	1.36465	1.28184	1.25744	1.67561	1.44507	PROBABLE MOLYBDOPTERIN BIOSYNTHESIS MOG PROTEIN	INVOLVED IN MOLYBDOPTERIN BIOSYNTHESIS; INVOLVED IN THE BIOSYNTHESIS OF A DEMOLYBDO-COFACTOR (MOLYBDOPTERIN), NECESSARY FOR MOLYBDO-ENZYMES.
	Rv0917	betP	Possible glycine betaine transport integral membrane protein BetP	Cell wall and cell processes	betP	MtH37Rv-0917 (4K9)	0.995199	1.06071	1.83413	1.47052	1.99327	1.91405	POSSIBLE GLYCINE BETAINE TRANSPORT INTEGRAL MEMBRANE PROTEIN BETP	HIGH-AFFINITY UPTAKE OF GLYCINE BETAINE. SUPPOSED RESPONSIBLE FOR THE TRANSLOCATION OF THE SUBSTRATE ACROSS THE MEMBRANE.
	Rv0988	Rv0988	Possible conserved exported protein	Cell wall and cell processes	Rv0988	MtH37Rv-0988 (5C3)	0.932233	0.87183	1.13739	1.51732	5.50821	3.77944	POSSIBLE CONSERVED EXPORTED PROTEIN	UNKNOWN
	Rv0989c	grcC2	Probable polyprenyl-diphosphate synthase GrcC2 (polyprenyl pyrophosphate synthetase)	Intermediate metabolism and respiration	grcC2	MtH37Rv-0989c (5D3)	0.974223	0.700689	1.07826	1.08374	5.85556	3.5817	PROBABLE POLYPRENYL-DIPHOSPHATE SYNTHASE GRCC2 (POLYPRENYL PYROPHOSPHATE SYNTHETASE)	POSSIBLE SUPPLIER OF POLYPRENYL DIPHOSPHATE.
	Rv0990c	Rv0990c	Hypothetical protein	Conserved hypotheticals	Rv0990c	MtH37Rv-0990c (5E3)	0.990443	1.30379	1.32835	1.8814	5.77072	2.41605	HYPOTHETICAL PROTEIN	UNKNOWN
	Rv0991c	Rv0991c	Conserved serine rich protein	Conserved hypotheticals	Rv0991c	MtH37Rv-0991c (8A14)	0.998207	1.26433	0.7759	1.34365	3.01621	1.74181	CONSERVED HYPOTHETICAL SERINE RICH PROTEIN	FUNCTION UNKNOWN
	Rv1028A	kdpF	Probable membrane protein KdpF	Cell wall and cell processes	kdpF	MtH37Rv-1028A (11D15)	0.984325	6.41246	2.1676	4.88766	4.57117	0.848302	Probable membrane protein kdpF	THOUGHT TO BE INVOLVED IN STABILIZATION OF THE KDP COMPLEX.
	Rv1028c	kdpD	Probable sensor protein KdpD	Regulatory proteins	kdpD	MtH37Rv-1028c (5G7)	0.976746	4.26274	3.59752	8.98367	7.83933	2.89087	PROBABLE SENSOR PROTEIN KDPD	MEMBER OF THE TWO-COMPONENT REGULATORY SYSTEM KDPD/KDPE INVOLVED IN THE REGULATION OF THE KDP OPERON. KDPD MAY FUNCTION AS A MEMBRANE-ASSOCIATED PROTEIN KINASE THAT PHOSPHORYLATES KDPE|Rv1027c IN RESPONSE TO ENVIRONMENTAL SIGNALS.
	Rv1029	kdpA	Probable potassium-transporting ATPase a chain KdpA (potassium-translocating ATPase a chain) (ATP phosphohydrolase [potassium-transporting] a chain) (potassium binding and translocating subunit A)	Cell wall and cell processes	kdpA	MtH37Rv-1029 (5H7)	0.994686	10.1452	4.99221	4.6221	7.13836	0.804167	Probable Potassium-transporting ATPase A chain KDPA (Potassium-translocating ATPase A chain) (ATP phosphohydrolase [potassium-transporting] A chain) (Potassium binding and translocating subunit A)	ONE OF THE COMPONENTS OF THE HIGH-AFFINITY ATP-DRIVEN POTASSIUM TRANSPORT (OR KDP) SYSTEM, WHICH CATALYZES THE HYDROLYSIS OF ATP COUPLED WITH THE EXCHANGE OF HYDROGEN AND POTASSIUM IONS [CATALYTIC ACTIVITY: ATP + H(2)O + K(+)(OUT) = ADP + PHOSPHATE + K(+)(IN)].
	Rv1030	kdpB	Probable potassium-transporting P-type ATPase B chain KdpB (potassium-translocating ATPase B chain) (ATP phosphohydrolase [potassium-transporting] B chain) (potassium binding and translocating subunit B)	Cell wall and cell processes	kdpB	MtH37Rv-1030 (5A8)	0.982674	5.90621	4.06432	3.31396	7.45776	1.17855	Probable Potassium-transporting P-type ATPase B chain KDPB (Potassium-translocating ATPase B chain) (ATP phosphohydrolase [potassium-transporting] B chain) (Potassium binding and translocating subunit B)	ONE OF THE COMPONENTS OF THE HIGH-AFFINITY ATP-DRIVEN POTASSIUM TRANSPORT (OR KDP) SYSTEM, WHICH CATALYZES THE HYDROLYSIS OF ATP COUPLED WITH THE EXCHANGE OF HYDROGEN AND POTASSIUM IONS [CATALYTIC ACTIVITY:ATP + H(2)O + K(+)(OUT) = ADP + PHOSPHATE + K(+)(IN)].
	Rv1031	kdpC	Probable potassium-transporting ATPase C chain KdpC (potassium-translocating ATPase C chain) (ATP phosphohydrolase [potassium-transporting] C chain) (potassium binding and translocating subunit C)	Cell wall and cell processes	kdpC	MtH37Rv-1031 (5B8)	0.970277	7.33481	2.86373	3.09156	4.12968	0.669187	Probable Potassium-transporting ATPase C chain KDPC (Potassium-translocating ATPase C chain) (ATP phosphohydrolase [potassium-transporting] C chain) (Potassium binding and translocating subunit C)	ONE OF THE COMPONENTS OF THE HIGH-AFFINITY ATP-DRIVEN POTASSIUM TRANSPORT (OR KDP) SYSTEM, WHICH CATALYZES THE HYDROLYSIS OF ATP COUPLED WITH THE EXCHANGE OF HYDROGEN AND POTASSIUM IONS. THE C SUBUNIT MAY BE INVOLVED IN ASSEMBLY OF THE KDP COMPLEX. [CATALYTIC ACTIVITY: ATP + H(2)O + K(+)(OUT) = ADP + PHOSPHATE + K(+)(IN)].
	Rv1040c	PE8	PE family protein PE8	PE/PPE families	PE8	MtH37Rv-1040c (8E15)	0.978051	1.51577	2.37571	1.68781	41.2332	3.03402	PE FAMILY PROTEIN	FUNCTION UNKNOWN
	Rv1044	Rv1044	Conserved hypothetical protein	Conserved hypotheticals	Rv1044	MtH37Rv-1044 (5F8)	0.981908	1.23403	1.74673	1.66379	3.16905	1.93051	CONSERVED HYPOTHETICAL PROTEIN	FUNCTION UNKNOWN
	Rv1045	Rv1045	Hypothetical protein	Conserved hypotheticals	Rv1045	MtH37Rv-1045 (5G8)	0.97649	1.32417	1.50369	1.59151	2.93719	2.17151	HYPOTHETICAL PROTEIN	UNKNOWN
	Rv1047	Rv1047	Probable transposase	Insertion sequences and phages	Rv1047	MtH37Rv-1047 (5H8)	0.950879	0.902759	2.37393	0.994708	6.72644	3.0595	PROBABLE TRANSPOSASE	POSSIBLY REQUIRED FOR THE TRANSPOSITION OF THE INSERTION ELEMENT IS1081.
	Rv1054	Rv1054	Probable integrase (fragment)	Insertion sequences and phages	Rv1054	MtH37Rv-1054 (8A16)	0.997266	1.13783	0.957791	1.18923	2.10362	1.65387	PROBABLE INTEGRASE (FRAGMENT)	USE FOR SEQUENCE INTEGRATION. INTEGRASE IS NECESSARY FOR INTEGRATION OF A PHAGE INTO THE HOST GENOME BY SITE-SPECIFIC RECOMBINATION. IN CONJUNCTION WITH EXCISIONASE, INTEGRASE IS ALSO NECESSARY FOR EXCISION OF THE PROPHAGE FROM THE HOST GENOME (BY SIMILARITY).
	Rv1057	Rv1057	Conserved hypothetical protein	Conserved hypotheticals	Rv1057	MtH37Rv-1057 (5F9)	0.971112	3.53497	8.80729	12.8745	12.7342	3.04227	CONSERVED HYPOTHETICAL PROTEIN	FUNCTION UNKNOWN
	Rv1105	Rv1105	Possible para-nitrobenzyl esterase (fragment)	Intermediate metabolism and respiration	Rv1105	MtH37Rv-1105 (7N1)	0.999923	0.980167	2.0469	1.39914	1.50962	1.19518	POSSIBLE PARA-NITROBENZYL ESTERASE (FRAGMENT)	IN COMBINATION WITH MTV017.57|Rv1104 CATALYZES HYDROLYSIS OF SEVERAL BETA-LACTAM ANTIBIOTIC PNB ESTERS TO THE CORRESPONDING FREE ACID AND PNB ALCOHOL
	Rv1130	prpD	Possible methylcitrate dehydratase PrpD	Intermediate metabolism and respiration	Rv1130	MtH37Rv-1130 (7P3)	0.996358	1.20031	11.1533	2.39562	4.09514	2.99676	CONSERVED HYPOTHETICAL PROTEIN	FUNCTION UNKNOWN
	Rv1131	prpC	Probable methylcitrate synthase PrpC	Intermediate metabolism and respiration	gltA1	MtH37Rv-1131 (7I4)	0.977894	0.646768	4.70822	1.62836	3.93578	5.36553	PROBABLE CITRATE SYNTHASE I GLTA1	INVOLVED IN TRICARBOXYLIC ACID CYCLE (KREBS CYCLE) [CATALYTIC ACTIVITY: Citrate + CoA = acetyl-CoA + H2O + oxaloacetate].
	Rv1146	mmpL13b	Probable conserved transmembrane transport protein MmpL13b	Cell wall and cell processes	mmpL13b	MtH37Rv-1146 (7J5)	0.991049	0.84335	1.65784	1.48499	3.75028	2.19207	PROBABLE CONSERVED TRANSMEMBRANE TRANSPORT PROTEIN MMPL13B	UNKNOWN. THOUGHT TO BE INVOLVED IN FATTY ACID TRANSPORT.
	Rv1153c	omt	Probable O-methyltransferase Omt	Lipid metabolism	omt	MtH37Rv-1153c (7N5)	0.973662	1.61304	0.819063	2.12754	3.13596	1.86067	PROBABLE O-METHYLTRANSFERASE OMT	FUNCTION UNKNOWN, BUT SUPPOSED INVOLVED IN LIPID METABOLISM
	Rv1159	pimE	Mannosyltransferase PimE	Cell wall and cell processes	Rv1159	MtH37Rv-1159 (7I6)	0.994082	1.18945	2.18681	1.56584	2.39976	1.07908	CONSERVED TRANSMEMBRANE PROTEIN	UNKNOWN
	Rv1169c	lipX	PE family protein. Possible lipase LipX.	PE/PPE families	PE11	MtH37Rv-1169c (8H20)	0.99296	4.83885	3.97185	3.01167	2.44995	0.418655	PE FAMILY PROTEIN	FUNCTION UNKNOWN
	Rv1199c	Rv1199c	Possible transposase	Insertion sequences and phages	Rv1199c	MtH37Rv-1199c (8G22)	0.972743	0.83068	3.88066	1.31547	12.6922	4.90423	POSSIBLE TRANSPOSASE	POSSIBLY REQUIRED FOR THE TRANSPOSITION OF AN INSERTION ELEMENT.
	Rv1216c	Rv1216c	Probable conserved integral membrane protein	Cell wall and cell processes	Rv1216c	MtH37Rv-1216c (7B16)	0.998873	1.27619	1.70107	2.71608	3.88381	2.32109	PROBABLE CONSERVED INTEGRAL MEMBRANE PROTEIN	FUNCTION UNKNOWN.
	Rv1217c	Rv1217c	Probable tetronasin-transport integral membrane protein ABC transporter	Cell wall and cell processes	Rv1217c	MtH37Rv-1217c (7C16)	0.986601	1.48451	2.76873	1.75789	4.67791	2.49116	PROBABLE TETRONASIN-TRANSPORT INTEGRAL MEMBRANE PROTEIN ABC TRANSPORTER	THOUGHT TO BE INVOLVED IN ACTIVE TRANSPORT OF TETRONASIN ACROSS THE MEMBRANE (EXPORT): TETRONASIN RESISTANCE BY AN EXPORT MECHANISM. RESPONSIBLE FOR THE TRANSLOCATION OF THE SUBSTRATE ACROSS THE MEMBRANE.
	Rv1218c	Rv1218c	Probable tetronasin-transport ATP-binding protein ABC transporter	Cell wall and cell processes	Rv1218c	MtH37Rv-1218c (7D16)	0.983895	2.93741	1.04742	1.67944	3.86031	2.05681	PROBABLE TETRONASIN-TRANSPORT ATP-BINDING PROTEIN ABC TRANSPORTER	THOUGHT TO BE INVOLVED IN ACTIVE TRANSPORT OF TETRONASIN ACROSS THE MEMBRANE (EXPORT): TETRONASIN RESISTANCE BY AN EXPORT MECHANISM. RESPONSIBLE FOR ENERGY COUPLING TO THE TRANSPORT SYSTEM.
	Rv1219c	Rv1219c	Probable transcriptional regulatory protein	Regulatory proteins	Rv1219c	MtH37Rv-1219c (7E16)	0.999174	2.86645	1.71515	2.68666	3.79036	1.87954	PROBABLE TRANSCRIPTIONAL REGULATORY PROTEIN	INVOLVED IN TRANSCRIPTIONAL MECHANISM.
	Rv1222	rseA	Anti-sigma factor RseA	Information pathways	Rv1222	MtH37Rv-1222 (7H16)	0.992784	0.816046	0.820093	1.92096	5.27051	2.00876	CONSERVED HYPOTHETICAL PROTEIN	FUNCTION UNKNOWN
	Rv1223	htrA	Probable serine protease HtrA (DEGP protein)	Intermediate metabolism and respiration	htrA	MtH37Rv-1223 (8C23)	0.954448	1.00314	0.756622	2.03932	4.45121	2.45685	PROBABLE SERINE PROTEASE HTRA (DEGP PROTEIN)	POSSIBLY HYDROLYZES PEPTIDES AND/OR PROTEINS (SEEMS TO CLEAVE PREFERENTIALLY AFTER SERINE RESIDUE).
	Rv1224	tatB	Probable protein TatB	Cell wall and cell processes	tatB	MtH37Rv-1224 (8D23)	0.985023	1.19035	1.0803	1.84333	6.54314	3.60129	Probable protein TatB	INVOLVED IN PROTEINS EXPORT. THIS SEC-INDEPENDENT PATHWAY IS TERMED TAT FOR TWIN-ARGININE TRANSLOCATION SYSTEM. THIS SYSTEM MAINLY TRANSPORTS PROTEINS WITH BOUND COFACTORS THAT REQUIRE FOLDING PRIOR TO EXPORT (BY SIMILARITY).
	Rv1226c	Rv1226c	Probable transmembrane protein	Cell wall and cell processes	Rv1226c	MtH37Rv-1226c (7B17)	0.998713	0.771678	2.34033	1.65511	27.3836	11.3161	PROBABLE TRANSMEMBRANE PROTEIN	UNKNOWN
	Rv1227c	Rv1227c	Probable transmembrane protein	Cell wall and cell processes	Rv1227c	MtH37Rv-1227c (7C17)	0.989325	1.18568	1.71169	1.11723	17.2388	5.78456	PROBABLE TRANSMEMBRANE PROTEIN	UNKNOWN
	Rv1234	Rv1234	Probable transmembrane protein	Cell wall and cell processes	Rv1234	MtH37Rv-1234 (7A18)	0.981548	0.938103	0.739131	1.38504	2.64367	1.59588	PROBABLE TRANSMEMBRANE PROTEIN	UNKNOWN
	Rv1259	udgB	Probable uracil DNA glycosylase, UdgB	Information pathways	Rv1259	MtH37Rv-1259 (7J8)	0.999056	1.79306	2.2432	2.09764	2.65034	1.31325	CONSERVED HYPOTHETICAL PROTEIN	FUNCTION UNKNOWN
	Rv1298	rpmE	50S ribosomal protein L31 RpmE	Information pathways	rpmE	MtH37Rv-1298 (9F7)	0.975252	1.14165	0.565031	4.40338	4.93535	2.82172	PROBABLE 50S RIBOSOMAL PROTEIN L31 RPME	INVOLVED IN TRANSLATION
	Rv1318c	Rv1318c	Possible adenylate cyclase (ATP pyrophosphate-lyase) (adenylyl cyclase)	Intermediate metabolism and respiration	Rv1318c	MtH37Rv-1318c (9A8)	0.987427	0.949053	1.43123	1.62598	4.09278	1.76681	POSSIBLE ADENYLATE CYCLASE (ATP PYROPHOSPHATE-LYASE) (ADENYLYL CYCLASE)	THOUGHT TO PLAY AN ESSENTIAL ROLES IN REGULATION OF CELLULAR METABOLISM BY CATALYSING THE SYNTHESIS OF A SECOND MESSENGER, CAMP [CATALYTIC ACTIVITY: ATP = 3',5'-CYCLIC AMP + PYROPHOSPHATE].
	Rv1364c	Rv1364c	Possible sigma factor regulatory protein	Information pathways	Rv1364c	MtH37Rv-1364c (7B24)	0.9966	1.23725	1.17655	2.67622	1.63104	1.32413	CONSERVED HYPOTHETICAL PROTEIN	FUNCTION UNKNOWN
	Rv1369c	Rv1369c	Probable transposase	Insertion sequences and phages	Rv1369c	MtH37Rv-1369c (5J1)	0.981261	1.02362	1.2346	2.04399	4.06766	2.36865	PROBABLE TRANSPOSASE	POSSIBLY REQUIRED FOR THE TRANSPOSITION OF THE INSERTION ELEMENT IS6110.
	Rv1371	Rv1371	Probable conserved membrane protein	Cell wall and cell processes	Rv1371	MtH37Rv-1371 (5K1)	0.959127	1.68676	4.46995	2.68946	4.13755	2.87813	PROBABLE CONSERVED MEMBRANE PROTEIN	UNKNOWN
	Rv1373	Rv1373	Glycolipid sulfotransferase	Intermediate metabolism and respiration	Rv1373	MtH37Rv-1373 (5M1)	0.972474	1.7563	1.29688	3.82939	6.6012	2.70529	GLYCOLIPID SULFOTRANSFERASE	INVOLVED IN SULFATION: ACTIVITY TOWARDS TYPICAL CERAMIDE GLYCOLIPIDS AND TREHALOSE GLYCOLIPIDS.
	Rv1378c	Rv1378c	Conserved hypothetical protein	Conserved hypotheticals	Rv1378c	MtH37Rv-1378c (9G9)	0.995976	1.44717	1.64589	1.16571	1.83486	1.55185	CONSERVED HYPOTHETICAL PROTEIN	FUNCTION UNKNOWN
	Rv1395	Rv1395	Transcriptional regulatory protein	Regulatory proteins	Rv1395	MtH37Rv-1395 (5M3)	0.991385	0.85816	1.0537	1.95399	15.7147	6.25549	PROBABLE TRANSCRIPTIONAL REGULATORY PROTEIN	INVOLVED IN TRANSCRIPTIONAL MECHANISM
	Rv1402	priA	Putative primosomal protein N' PriA (replication factor Y)	Information pathways	priA	MtH37Rv-1402 (5O3)	0.996499	1.00994	2.55214	1.4033	4.42899	2.39324	PUTATIVE PRIMOSOMAL PROTEIN N' PRIA (Replication factor Y)	RECOGNIZES A SPECIFIC HAIRPIN SEQUENCE ON PHIX SSDNA; THIS STRUCTURE IS THEN RECOGNIZED AND BOUND BY PROTEINS PRIB AND PRIC. FORMATION OF THE PRIMOSOME PROCEEDS WITH THE SUBSEQUENT ACTIONS OF DNAB, DNAC, DNAT AND PRIMASE. PRIA THEN FUNCTIONS AS A HELICASE WITHIN THE PRIMOSOME
	Rv1456c	Rv1456c	Probable unidentified antibiotic-transport integral membrane ABC transporter	Cell wall and cell processes	Rv1456c	MtH37Rv-1456c (5O8)	0.996988	1.96994	2.41581	2.70306	2.17723	1.52403	PROBABLE UNIDENTIFIED ANTIBIOTIC-TRANSPORT INTEGRAL MEMBRANE ABC TRANSPORTER	THOUGHT TO BE INVOLVED IN ACTIVE TRANSPORT OF ANTIBIOTIC ACROSS THE MEMBRANE (EXPORT): UNIDENTIFIED ANTIBIOTIC RESISTANCE BY AN EXPORT MECHANISM. RESPONSIBLE FOR THE TRANSLOCATION OF THE SUBSTRATE ACROSS THE MEMBRANE.
	Rv1460	Rv1460	Probable transcriptional regulatory protein	Regulatory proteins	Rv1460	MtH37Rv-1460 (5K9)	0.976444	1.55422	1.56781	4.80568	5.7157	2.26248	PROBABLE TRANSCRIPTIONAL REGULATORY PROTEIN	INVOLVED IN TRANSCRIPTIONAL MECHANISM
	Rv1462	Rv1462	Conserved hypothetical protein	Conserved hypotheticals	Rv1462	MtH37Rv-1462 (5M9)	0.963011	1.0483	1.19016	2.82552	5.3689	2.86836	CONSERVED HYPOTHETICAL PROTEIN	FUNCTION UNKNOWN
	Rv1525	wbbL2	Possible rhamnosyl transferase WbbL2	Conserved hypotheticals	wbbL2	MtH37Rv-1525 (5E14)	0.995614	1.55287	1.4417	1.22007	1.63247	2.20664	POSSIBLE RHAMNOSYL TRANSFERASE WBBL2	POOSIBLY INVOLVED IN CELL WALL ARABINOGALACTAN LINKER FORMATION: USES DTDP-L-RHAMNOSE AS SUBSTRATE TO INSERT THE RHAMNOSYL RESIDUE INTO THE CELL WALL.
	Rv1535	Rv1535	Unknown protein	Conserved hypotheticals	Rv1535	MtH37Rv-1535 (10A22)	0.995252	4.47621	0.915053	6.91266	3.11407	0.827668	HYPOTHETICAL PROTEIN	UNKNOWN
	Rv1536	ileS	Isoleucyl-tRNA synthetase IleS	Information pathways	ileS	MtH37Rv-1536 (5D15)	0.983197	7.03646	1.64785	20.0248	8.24896	2.10378	isoleucyl-tRNA synthetase ileS	charging ile tRNA [CATALYTIC ACTIVITY : ATP + L-ISOLEUCINE + TRNA(ILE) = AMP + DIPHOSPHATE + L-ISOLEUCYL-TRNA(ILE)].
	Rv1574	Rv1574	Probable PhiRv1 phage related protein	Insertion sequences and phages	Rv1574	MtH37Rv-1574 (10B23)	0.999149	1.6741	1.64763	4.64191	12.5466	5.25551	Probable phiRV1 phage related protein	unknown
	Rv1575	Rv1575	Probable PhiRv1 phage protein	Insertion sequences and phages	Rv1575	MtH37Rv-1575 (10C23)	0.986744	1.8712	1.87209	9.17367	11.4504	5.33071	Probable phiRV1 phage protein	unknown
	Rv1576c	Rv1576c	Probable PhiRv1 phage protein	Insertion sequences and phages	Rv1576c	MtH37Rv-1576c (10D23)	0.993138	1.06863	1.15196	8.74976	30.2089	11.9882	Probable phiRV1 phage protein	unknown
	Rv1578c	Rv1578c	Probable PhiRv1 phage protein	Insertion sequences and phages	Rv1578c	MtH37Rv-1578c (5B19)	0.994025	1.36188	1.83056	2.80605	2.69633	1.69526	Probable phiRv1 phage protein	unknown
	Rv1706A	Rv1706A	Conserved hypothetical protein	Conserved hypotheticals	Rv1706A	MtH37Rv-1706A (11J2)	0.991357	1.18808	1.27441	1.34053	2.14646	1.22369	CONSERVED HYPOTHETICAL PROTEIN	FUNCTION UNKNOWN
	Rv1711	Rv1711	Conserved hypothetical protein	Conserved hypotheticals	Rv1711	MtH37Rv-1711 (7P19)	0.995662	1.01831	1.53771	0.732723	1.8533	2.13101	CONSERVED HYPOTHETICAL PROTEIN	FUNCTION UNKNOWN
	Rv1720c	vapC12	Possible toxin VapC12	Virulence, detox and adaptation	Rv1720c	MtH37Rv-1720c (9N3)	0.99709	1.30228	0.950391	1.34714	2.26639	1.7182	CONSERVED HYPOTHETICAL PROTEIN	FUNCTION UNKNOWN
	Rv1737c	narK2	Possible nitrate/nitrite transporter NarK2	Cell wall and cell processes	narK2	MtH37Rv-1737c (7K22)	0.999903	1.17395	5.69445	1.23964	1.56523	1.33215	POSSIBLE NITRATE/NITRITE TRANSPORTER NARK2	INVOLVED IN EXCRETION OF NITRITE, PRODUCED BY THE DISSIMILATORY REDUCTION OF NITRATE, ACROSS THE MEMBRANE. RESPONSIBLE FOR THE TRANSLOCATION OF THE SUBSTRATE ACROSS THE MEMBRANE.
	Rv1756c	Rv1756c	Putative transposase	Insertion sequences and phages	Rv1756c	MtH37Rv-1756c (9J5)	0.995932	1.17258	1.04869	1.54485	7.95079	4.27938	PUTATIVE TRANSPOSASE	REQUIRED FOR THE TRANSPOSITION OF AN INSERTION ELEMENT
	Rv1763	Rv1763	Putative transposase for insertion sequence element IS6110 (fragment)	Insertion sequences and phages	Rv1763	MtH37Rv-1763 (9N5)	0.991399	0.733707	0.806984	1.07526	3.32339	1.26558	PUTATIVE TRANSPOSASE	REQUIRED FOR THE TRANSPOSITION OF AN INSERTION ELEMENT
	Rv1765c	Rv1765c	Conserved hypothetical protein	Conserved hypotheticals	Rv1765c	MtH37Rv-1765c (9P5)	0.992807	1.41623	1.11585	1.44153	2.38187	1.8699	CONSERVED HYPOTHETICAL PROTEIN	FUNCTION UNKNOWN
	Rv1767	Rv1767	Conserved protein	Conserved hypotheticals	Rv1767	MtH37Rv-1767 (9J6)	0.988332	0.998354	1.43419	1.66608	2.35516	1.63174	CONSERVED HYPOTHETICAL PROTEIN	FUNCTION UNKNOWN
	Rv1790	PPE27	PPE family protein PPE27	PE/PPE families	PPE27	MtH37Rv-1790 (10I13)	0.997279	0.939907	4.02937	1.16825	2.0389	1.16826	PPE FAMILY PROTEIN	FUNCTION UNKNOWN
	Rv1804c	Rv1804c	Conserved protein	Conserved hypotheticals	Rv1804c	MtH37Rv-1804c (7J15)	0.958148	1.41373	1.65673	6.92731	30.4886	10.7995	CONSERVED HYPOTHETICAL PROTEIN	FUNCTION UNKNOWN
	Rv1806	PE20	PE family protein PE20	PE/PPE families	PE20	MtH37Rv-1806 (10I14)	0.952604	7.15149	1.04461	8.33929	9.27792	3.35296	PE FAMILY PROTEIN	FUNCTION UNKNOWN
	Rv1807	PPE31	PPE family protein PPE31	PE/PPE families	PPE31	MtH37Rv-1807 (10J14)	0.985831	4.51115	1.02294	4.54095	5.40322	1.90307	PPE FAMILY PROTEIN	FUNCTION UNKNOWN
	Rv1808	PPE32	PPE family protein PPE32	PE/PPE families	PPE32	MtH37Rv-1808 (10K14)	0.979635	2.70066	0.970526	4.56755	7.21437	2.61261	PPE FAMILY PROTEIN	FUNCTION UNKNOWN
	Rv1810	Rv1810	Conserved protein	Conserved hypotheticals	Rv1810	MtH37Rv-1810 (7L15)	0.99304	2.39703	1.2961	3.2416	2.43986	1.30735	CONSERVED HYPOTHETICAL PROTEIN	FUNCTION UNKNOWN
	Rv1811	mgtC	Possible Mg2+ transport P-type ATPase C MgtC	Cell wall and cell processes	mgtC	MtH37Rv-1811 (7M15)	0.976664	2.3367	4.22527	2.43286	5.38866	2.27528	POSSIBLE Mg2+ TRANSPORT P-TYPE ATPASE C MGTC	THOUGHT TO BE INVOLVED IN Mg2+ TRANSPORT (IMPORT). MAY ACT AS AN ACCESSORY PROTEIN FOR MGTB SO MEDIATING MAGNESIUM INFLUX INTO THE CYTOSOL [CATALYTIC ACTIVITY: ATP + H(2)O + Mg(2+)(OUT) = ADP + PHOSPHATE + Mg(2+)(IN)].
	Rv1814	erg3	Membrane-bound C-5 sterol desaturase Erg3 (sterol-C5-desaturase)	Lipid metabolism	erg3	MtH37Rv-1814 (7P15)	0.979407	1.01397	0.961255	1.34617	3.93529	1.90054	C-5 STEROL DESATURASE ERG3 (STEROL-C5-DESATURASE)	FUNCTION UNKNOWN, BUT POSSIBLY INVOLVEMENT IN LIPID METABOLISM
	Rv1816	Rv1816	Possible transcriptional regulatory protein	Regulatory proteins	Rv1816	MtH37Rv-1816 (7J16)	0.988959	0.835446	1.05012	2.24745	4.56675	2.45043	POSSIBLE TRANSCRIPTIONAL REGULATORY PROTEIN	INVOLVED IN TRANSCRIPTIONAL MECHANISM.
	Rv1817	Rv1817	Possible flavoprotein	Intermediate metabolism and respiration	Rv1817	MtH37Rv-1817 (7K16)	0.989397	1.3307	1.60501	1.94833	8.50996	3.49825	POSSIBLE FLAVOPROTEIN	FUNCTION UNKNOWN; PROBABLY INVOLVED IN CELLULAR METABOLISM
	Rv1846c	blaI	Transcriptional repressor BlaI	Regulatory proteins	Rv1846c	MtH37Rv-1846c (7B7)	0.987414	1.04167	0.714557	3.29783	3.12593	2.39816	POSSIBLE TRANSCRIPTIONAL REGULATORY PROTEIN	INVOLVED IN TRANSCRIPTIONAL MECHANISM.
	Rv1854c	ndh	Probable NADH dehydrogenase Ndh	Intermediate metabolism and respiration	ndh	MtH37Rv-1854c (10L15)	0.994384	1.84575	1.77393	3.94901	2.40871	1.49842	PROBABLE NADH DEHYDROGENASE NDH	TRANSFER OF ELECTRONS FROM NADH TO THE RESPIRATORY CHAIN. THE IMMEDIATE ELECTRON ACCEPTOR FOR THE ENZYME IS BELIEVED TO BE UBIQUINONE. DOES NOT COUPLE THE REDOX REACTION TO PROTON TRANSLOCATION.
	Rv1948c	Rv1948c	Hypothetical protein	Conserved hypotheticals	Rv1948c	MtH37Rv-1948c (10M18)	0.999009	1.25878	1.0519	1.31261	1.73657	1.50834	HYPOTHETICAL PROTEIN	UNKNOWN
	Rv1955	higB	Possible toxin HigB	Virulence, detox and adaptation	Rv1955	MtH37Rv-1955 (9J7)	0.995423	1.87914	1.33531	2.90665	2.06679	1.3426	HYPOTHETICAL PROTEIN	UNKNOWN
	Rv1990c	Rv1990c	Probable transcriptional regulatory protein	Regulatory proteins	Rv1990c	MtH37Rv-1990c (9M8)	0.997003	1.13698	1.25971	2.49726	1.62511	0.952659	PROBABLE TRANSCRIPTIONAL REGULATORY PROTEIN	INVOLVED IN TRANSCRIPTIONAL MECHANISM.
	Rv1991c	mazF6	Toxin MazF6	Virulence, detox and adaptation	Rv1991c	MtH37Rv-1991c (9N8)	0.999371	1.54794	1.43354	2.02168	2.56012	1.30636	CONSERVED HYPOTHETICAL PROTEIN	FUNCTION UNKNOWN
	Rv1993c	Rv1993c	Conserved protein	Conserved hypotheticals	Rv1993c	MtH37Rv-1993c (9O8)	0.994137	1.86208	2.27656	3.85491	3.51918	2.0499	CONSERVED HYPOTHETICAL PROTEIN	FUNCTION UNKNOWN
	Rv1994c	cmtR	Metal sensor transcriptional regulator CmtR (ArsR-SmtB family)	Regulatory proteins	Rv1994c	MtH37Rv-1994c (9P8)	0.988686	1.12828	1.29879	1.67785	3.54615	1.66551	PROBABLE TRANSCRIPTIONAL REGULATORY PROTEIN	INVOLVED IN TRANSCRIPTIONAL MECHANISM.
	Rv2007c	fdxA	Ferredoxin FdxA	Intermediate metabolism and respiration	fdxA	MtH37Rv-2007c (9K9)	0.998264	3.0038	26.9366	3.24946	1.78386	0.989201	Probable ferredoxin FdxA	electron transfer.
	Rv2008c	Rv2008c	Conserved hypothetical protein	Conserved hypotheticals	Rv2008c	MtH37Rv-2008c (6J15)	0.998465	2.04119	2.54471	1.9758	1.96676	2.17161	conserved hypothetical protein	unknown
	Rv2009	vapB15	Antitoxin VapB15	Virulence, detox and adaptation	Rv2009	MtH37Rv-2009 (9L9)	0.997491	1.06864	1.08656	1.12777	1.55872	1.19864	conserved hypothetical protein	unknown
	Rv2010	vapC15	Toxin VapC15	Virulence, detox and adaptation	Rv2010	MtH37Rv-2010 (9M9)	0.984804	1.07156	0.949423	2.02735	4.68949	3.63937	conserved hypothetical protein	unknown
	Rv2011c	Rv2011c	Conserved hypothetical protein, probable transcription repressor.	Regulatory proteins	Rv2011c	MtH37Rv-2011c (6K15)	0.992142	1.2444	1.49234	1.7566	3.01022	2.76442	conserved hypothetical protein	unknown
	Rv2015c	Rv2015c	Conserved hypothetical protein	Conserved hypotheticals	Rv2015c	MtH37Rv-2015c (6M15)	0.992188	1.74006	1.07035	1.64473	2.98138	2.61907	conserved hypothetical protein	unknown
	Rv2035	Rv2035	Conserved hypothetical protein	Conserved hypotheticals	Rv2035	MtH37Rv-2035 (6J17)	0.996772	0.913195	1.04142	1.17355	1.63613	1.28097	conserved hypothetical protein	unknown
	Rv2059	Rv2059	Conserved hypothetical protein	Conserved hypotheticals	Rv2059	MtH37Rv-2059 (6N24)	0.997888	1.13075	2.35882	3.59552	1.89676	1.24541	conserved hypothetical protein	unknown
	Rv2105	Rv2105	Putative transposase for insertion sequence element IS6110 (fragment)	Insertion sequences and phages	Rv2105	MtH37Rv-2105 (9A14)	0.980625	1.76995	1.3864	1.98507	3.95157	1.86943	Probable transposase	REQUIRED FOR THE TRANSPOSITION OF THE INSERTION ELEMENT IS6110.
	Rv2165c	Rv2165c	Conserved protein	Conserved hypotheticals	Rv2165c	MtH37Rv-2165c (6M21)	0.995992	1.03436	0.614717	3.7937	3.41396	2.66325	conserved hypothetical protein	unknown
	Rv2167c	Rv2167c	Probable transposase	Insertion sequences and phages	Rv2167c	MtH37Rv-2167c (9C16)	0.963567	0.959252	1.1025	1.74129	4.74201	2.81987	Probable transposase	REQUIRED FOR THE TRANSPOSITION OF THE INSERTION ELEMENT IS6110.
	Rv2168c	Rv2168c	Putative transposase for insertion sequence element IS6110 (fragment)	Insertion sequences and phages	Rv2168c	MtH37Rv-2168c (9D16)	0.956422	1.2316	2.25279	1.66525	6.33107	2.26889	Probable transposase	REQUIRED FOR THE TRANSPOSITION OF THE INSERTION ELEMENT IS6110.
	Rv2323c	Rv2323c	Conserved protein	Conserved hypotheticals	Rv2323c	MtH37Rv-2323c (6B1)	0.999929	1.15963	3.60552	0.98503	1.87254	1.22731	CONSERVED HYPOTHETICAL PROTEIN	FUNCTION UNKNOWN
	Rv2332	mez	Probable [NAD] dependent malate oxidoreductase Mez (malic enzyme) (NAD-malic enzyme) (malate dehydrogenase (oxaloacetate decarboxylating)) (pyruvic-malic carboxylase) (NAD-me)	Intermediate metabolism and respiration	mez	MtH37Rv-2332 (6A2)	0.982302	1.41304	1.83436	2.11269	5.26205	1.79612	PROBABLE [NAD] DEPENDENT MALATE OXIDOREDUCTASE MEZ (MALIC ENZYME) (NAD-MALIC ENZYME) (MALATE DEHYDROGENASE (OXALOACETATE DECARBOXYLATING)) (PYRUVIC-MALIC CARBOXYLASE) (NAD-ME)	CATALIZES THE OXIDATIVE DECARBOXYLATION OF MALATE INTO PYRUVATE, IMPORTANT FOR A WIDE RANGE OF METABOLIC PATHWAYS [CATALYTIC ACTIVITY: (S)-MALATE + NAD(+) = PYRUVATE + CO(2) + NADH].
	Rv2335	cysE	Probable serine acetyltransferase CysE (sat)	Intermediate metabolism and respiration	cysE	MtH37Rv-2335 (6D2)	0.991452	1.02638	1.02541	1.06967	1.85851	1.43476	PROBABLE SERINE ACETYLTRANSFERASE CYSE (SAT)	INVOLVED IN CYSTEINE BIOSYNTHESIS [CATALYTIC ACTIVITY: ACETYL-COA + L-SERINE = COA + O-ACETYL-L-SERINE].
	Rv2353c	PPE39	PPE family protein PPE39	PE/PPE families	PPE39	MtH37Rv-2353c (8J16)	0.988857	1.21891	1.67905	1.17584	2.43236	1.45203	PPE FAMILY PROTEIN	FUNCTION UNKNOWN
	Rv2354	Rv2354	Probable transposase for insertion sequence element IS6110 (fragment)	Insertion sequences and phages	Rv2354	MtH37Rv-2354 (8K16)	0.996231	1.32247	1.6484	1.47124	6.18635	2.17434	PROBABLE TRANSPOSASE	REQUIRED FOR THE TRANSPOSITION OF THE INSERTION SEQUENCE IS6110.
	Rv2362c	recO	Possible DNA repair protein RecO	Information pathways	Rv2362c	MtH37Rv-2362c (6C4)	0.999649	0.985065	0.862606	1.20471	1.65432	1.27086	CONSERVED HYPOTHETICAL PROTEIN	FUNCTION UNKNOWN
	Rv2398c	cysW	Probable sulfate-transport integral membrane protein ABC transporter CysW	Cell wall and cell processes	cysW	MtH37Rv-2398c (6E7)	0.974629	1.38741	2.29392	2.88877	3.94548	2.10699	PROBABLE SULFATE-TRANSPORT INTEGRAL MEMBRANE PROTEIN ABC TRANSPORTER CYSW	INVOLVED IN THE ACTIVE TRANSPORT ACROSS THE MEMBRANE OF MULTIPLE SULFUR-CONTAINING COMPOUNDS, INCLUDING SULFATE AND THIOSULFATE (IMPORT). RESPONSIBLE FOR THE TRANSLOCATION OF THE SUBSTRATE ACROSS THE MEMBRANE.
	Rv2416c	eis	Enhanced intracellular survival protein Eis, GCN5-related N-acetyltransferase	Virulence, detox and adaptation	Rv2416c	MtH37Rv-2416c (6B9)	0.977858	9.42046	1.53492	9.01819	7.41793	1.01193	CONSERVED HYPOTHETICAL PROTEIN	FUNCTION UNKNOWN
	Rv2430c	PPE41	PPE family protein PPE41	PE/PPE families	PPE41	MtH37Rv-2430c (6E10)	0.977584	5.37337	1.87634	2.40781	3.51121	1.79152	PPE FAMILY PROTEIN	FUNCTION UNKNOWN
	Rv2450c	rpfE	Probable resuscitation-promoting factor RpfE	Cell wall and cell processes	rpfE	MtH37Rv-2450c (8O19)	0.975787	31.3081	10.4181	13.9865	16.5011	1.24332	PROBABLE RESUSCITATION-PROMOTING FACTOR RPFE	THOUGHT TO PROMOTE THE RESUSCITATION AND GROWTH OF DORMANT, NONGROWING CELLS. COULD ALSO STIMULATE THE GROWTH OF SEVERAL OTHER HIGH G+C GRAM+ ORGANISMS, e.g. Mycobacterium avium, Mycobacterium bovis (BCG), Mycobacterium kansasii, Mycobacterium smegmatis.
	Rv2488c	Rv2488c	Probable transcriptional regulatory protein (LuxR-family)	Regulatory proteins	Rv2488c	MtH37Rv-2488c (6F15)	0.982024	1.01421	1.52301	2.0588	2.95386	2.83159	PROBABLE TRANSCRIPTIONAL REGULATORY PROTEIN (LUXR-FAMILY)	INVOLVED IN TRANSCRIPTIONAL MECHANISM.
	Rv2491	Rv2491	Conserved hypothetical protein	Conserved hypotheticals	Rv2491	MtH37Rv-2491 (6G15)	0.978267	1.40523	2.3024	3.89668	9.14766	3.92156	CONSERVED HYPOTHETICAL PROTEIN	FUNCTION UNKNOWN
	Rv2492	Rv2492	Hypothetical protein	Conserved hypotheticals	Rv2492	MtH37Rv-2492 (6H15)	0.970156	1.62711	2.04386	5.55981	6.21202	3.62778	HYPOTHETICAL PROTEIN	UNKNOWN
	Rv2496c	bkdB	Probable branched-chain keto acid dehydrogenase E1 component, beta subunit BkdB	Intermediate metabolism and respiration	pdhB	MtH37Rv-2496c (6C16)	0.98902	1.90532	1.54344	7.84826	3.89211	2.30183	PROBABLE PYRUVATE DEHYDROGENASE E1 COMPONENT (BETA SUBUNIT) PDHB (PYRUVATE DECARBOXYLASE) (PYRUVATE DEHYDROGENASE) (PYRUVIC DEHYDROGENASE)	INVOLVED IN ENERGY METABOLISM. THE PYRUVATE DEHYDROGENASE COMPLEX CATALYZES THE OVERALL CONVERSION OF PYRUVATE TO ACETYL-COA & CO(2). IT CONTAINS MULTIPLE COPIES OF THREE ENZYMATIC COMPONENTS: PYRUVATE DEHYDROGENASE (E1), DIHYDROLIPOAMIDE ACETYLTRANSFERASE (E2) & LIPOAMIDE DEHYDROGENASE (E3). [CATALYTIC ACTIVITY: PYRUVATE + LIPOAMIDE = S-ACETYL-DIHYDRO-LIPOAMIDE + CO(2)].
	Rv2497c	bkdA	Probable branched-chain keto acid dehydrogenase E1 component, alpha subunit BkdA	Intermediate metabolism and respiration	pdhA	MtH37Rv-2497c (6D16)	0.969875	3.49232	1.56624	14.1199	9.42139	3.67572	PROBABLE PYRUVATE DEHYDROGENASE E1 COMPONENT (ALPHA SUBUNIT) PDHA (PYRUVATE DECARBOXYLASE) (PYRUVATE DEHYDROGENASE) (PYRUVIC DEHYDROGENASE)	INVOLVED IN ENERGY METABOLISM. THE PYRUVATE DEHYDROGENASE COMPLEX CATALYZES THE OVERALL CONVERSION OF PYRUVATE TO ACETYL-COA & CO(2). IT CONTAINS MULTIPLE COPIES OF THREE ENZYMATIC COMPONENTS: PYRUVATE DEHYDROGENASE (E1), DIHYDROLIPOAMIDE ACETYLTRANSFERASE (E2) & LIPOAMIDE DEHYDROGENASE (E3) [CATALYTIC ACTIVITY: PYRUVATE + LIPOAMIDE = S-ACETYL-DIHYDRO-LIPOAMIDE + CO(2)].
	Rv2498c	citE	Probable citrate (pro-3S)-lyase (beta subunit) CitE (citrase) (citratase) (citritase) (citridesmolase) (citrase aldolase)	Intermediate metabolism and respiration	citE	MtH37Rv-2498c (6E16)	0.990978	1.96141	1.69732	3.61083	2.59244	1.44838	PROBABLE CITRATE (PRO-3S)-LYASE (BETA SUBUNIT) CITE (CITRASE) (CITRATASE) (CITRITASE) (CITRIDESMOLASE) (CITRASE ALDOLASE)	INTERCONVERSION OF ACETATE AND OXALOACETATE FROM CITRATE [CATALYTIC ACTIVITY: CITRATE = ACETATE + OXALOACETATE].
	Rv2500c	fadE19	Possible acyl-CoA dehydrogenase FadE19 (MMGC)	Lipid metabolism	fadE19	MtH37Rv-2500c (6G16)	0.973491	2.47848	1.09069	6.7351	4.11882	2.23413	POSSIBLE ACYL-COA DEHYDROGENASE FADE19 (MMGC)	FUNCTION UNKNOWN, BUT SEEMS INVOLVED IN METABOLISM OF SMALL BRANCHED-CHAIN FATTY ACIDS AND MACROLIDE ANTIBIOTIC PRODUCTION. CATALYSES THE ALPHA, BETA-DEHYDROGENETION OF ACYL-COA ESTERS AND TRANSFER ELECTRONS TO ETF, THE ELECTRON TRANSFER PROTEIN.
	Rv2501c	accA1	Probable acetyl-/propionyl-coenzyme A carboxylase alpha chain (alpha subunit) AccA1: biotin carboxylase + biotin carboxyl carrier protein (BCCP)	Lipid metabolism	accA1	MtH37Rv-2501c (6H16)	0.99619	2.31704	1.60483	7.61315	3.05525	1.80829	PROBABLE ACETYL-/PROPIONYL-COENZYME A CARBOXYLASE ALPHA CHAIN (ALPHA SUBUNIT) ACCA1: BIOTIN CARBOXYLASE + BIOTIN CARBOXYL CARRIER PROTEIN (BCCP)	THIS PROTEIN CARRIES TWO FUNCTIONS: BIOTIN CARBOXYL CARRIER PROTEIN AND BIOTIN CARBOXYLTRANSFERASE. INVOLVED IN THE FIRST STEP OF LONG-CHAIN FATTY ACID SYNTHESIS [CATALYTIC ACTIVITY: ATP + BIOTIN-CARBOXYL-CARRIER PROTEIN + CO(2) = ADP + PHOSPHATE + CARBOXYBIOTIN-CARBOXYL-CARRIER PROTEIN].
	Rv2512c	Rv2512c	Transposase for insertion sequence element IS1081	Insertion sequences and phages	Rv2512c	MtH37Rv-2512c (8N21)	0.984533	0.763408	2.54558	1.09836	14.9936	2.85265	TRANSPOSASE FOR INSERTION SEQUENCE ELEMENT IS1081	REQUIRED FOR THE TRANSPOSITION OF THE INSERTION ELEMENT IS1081.
	Rv2513	Rv2513	Hypothetical protein	Conserved hypotheticals	Rv2513	MtH37Rv-2513 (6A18)	0.989807	1.59552	1.31406	2.6838	2.29269	1.44323	HYPOTHETICAL PROTEIN	UNKNOWN
	Rv2515c	Rv2515c	Conserved hypothetical protein	Conserved hypotheticals	Rv2515c	MtH37Rv-2515c (6C18)	0.964945	1.74365	2.76772	2.30142	6.00921	3.95279	CONSERVED HYPOTHETICAL PROTEIN	FUNCTION UNKNOWN
	Rv2542	Rv2542	Conserved hypothetical protein	Conserved hypotheticals	Rv2542	MtH37Rv-2542 (6B21)	0.996255	1.34711	2.21893	1.39613	3.13464	2.2183	CONSERVED HYPOTHETICAL PROTEIN	FUNCTION UNKNOWN
	Rv2543	lppA	Probable conserved lipoprotein LppA	Cell wall and cell processes	lppA	MtH37Rv-2543 (8K22)	0.968594	0.979395	1.9389	2.29112	4.8374	3.14017	PROBABLE CONSERVED LIPOPROTEIN LPPA	UNKNOWN
	Rv2544	lppB	Probable conserved lipoprotein LppB	Cell wall and cell processes	lppB	MtH37Rv-2544 (8L22)	0.997162	0.985378	2.72014	1.29056	1.93417	1.55718	PROBABLE CONSERVED LIPOPROTEIN LPPB	UNKNOWN
	Rv2590	fadD9	Probable fatty-acid-CoA ligase FadD9 (fatty-acid-CoA synthetase) (fatty-acid-CoA synthase)	Lipid metabolism	fadD9	MtH37Rv-2590 (8P23)	0.990772	0.863989	1.2817	1.72436	4.29878	1.58564	PROBABLE FATTY-ACID-COA LIGASE FADD9 (FATTY-ACID-COA SYNTHETASE) (FATTY-ACID-COA SYNTHASE)	FUNCTION UNKNOWN, BUT INVOLVED IN LIPID METABOLISM.
	Rv2618	Rv2618	Conserved hypothetical protein	Conserved hypotheticals	Rv2618	MtH37Rv-2618 (1O15)	0.996747	1.43742	2.03798	1.90533	1.64936	1.46741	CONSERVED HYPOTHETICAL PROTEIN	FUNCTION UNKNOWN
	Rv2623	TB31.7	Universal stress protein family protein TB31.7	Virulence, detox and adaptation	TB31.7	MtH37Rv-2623 (10C1)	0.990043	1.75482	10.3652	1.07302	2.20931	1.23976	CONSERVED HYPOTHETICAL PROTEIN TB31.7	FUNCTION UNKNOWN
	Rv2636	Rv2636	Conserved hypothetical protein	Conserved hypotheticals	Rv2636	MtH37Rv-2636 (1K17)	0.998591	1.18583	1.39703	1.17647	1.60935	0.791666	CONSERVED HYPOTHETICAL PROTEIN	FUNCTION UNKNOWN
	Rv2647	Rv2647	Hypothetical protein	Insertion sequences and phages	Rv2647	MtH37Rv-2647 (9I14)	0.995835	1.13315	0.913738	2.17567	2.81133	1.25304	HYPOTHETICAL PROTEIN	UNKNOWN
	Rv2650c	Rv2650c	Possible PhiRv2 prophage protein	Insertion sequences and phages	Rv2650c	MtH37Rv-2650c (10D2)	0.959298	1.56607	1.28646	2.69371	18.3649	7.5543	POSSIBLE phiRv2 PROPHAGE PROTEIN	UNKNOWN
	Rv2651c	Rv2651c	Possible PhiRv2 prophage protease	Insertion sequences and phages	Rv2651c	MtH37Rv-2651c (10E2)	0.999077	1.58026	1.49686	13.8207	59.7485	21.8127	POSSIBLE phiRv2 PROPHAGE PROTEASE	FUNCTION UNKNOWN; POSSIBLY HYDROLYZES PEPTIDES AND/OR PROTEINS.
	Rv2652c	Rv2652c	Probable PhiRv2 prophage protein	Insertion sequences and phages	Rv2652c	MtH37Rv-2652c (1M18)	0.98436	1.41417	0.976229	1.73879	2.43948	0.845864	PROBABLE phiRv2 PROPHAGE PROTEIN	UNKNOWN
	Rv2660c	Rv2660c	Hypothetical protein	Conserved hypotheticals	Rv2660c	MtH37Rv-2660c (10B3)	0.944437	0.429609	0.413532	6.99514	137.864	24.5459	HYPOTHETICAL PROTEIN	UNKNOWN
	Rv2661c	Rv2661c	Hypothetical protein	Conserved hypotheticals	Rv2661c	MtH37Rv-2661c (10C3)	0.964548	1.36069	1.86862	6.71403	244.271	49.1406	HYPOTHETICAL PROTEIN	UNKNOWN
	Rv2662	Rv2662	Hypothetical protein	Conserved hypotheticals	Rv2662	MtH37Rv-2662 (10D3)	0.996678	1.40814	1.83067	2.99347	70.8368	11.7341	HYPOTHETICAL PROTEIN	UNKNOWN
	Rv2664	Rv2664	Hypothetical protein	Conserved hypotheticals	Rv2664	MtH37Rv-2664 (10F3)	0.950734	1.05781	1.4326	2.45512	13.3371	3.31959	HYPOTHETICAL PROTEIN	UNKNOWN
	Rv2666	Rv2666	Probable transposase for insertion sequence element IS1081 (fragment)	Insertion sequences and phages	Rv2666	MtH37Rv-2666 (10H3)	0.981473	0.939326	3.69025	1.48946	17.7127	6.05328	PROBABLE TRANSPOSASE FOR INSERTION SEQUENCE ELEMENT IS1081 (FRAGMENT)	REQUIRED FOR THE TRANSPOSITION OF THE INSERTION ELEMENT IS1081.
	Rv2667	clpC2	Possible ATP-dependent protease ATP-binding subunit ClpC2	Intermediate metabolism and respiration	clpX'	MtH37Rv-2667 (10A4)	0.93396	0.70041	1.73724	0.65503	12.9315	4.76929	POSSIBLE ATP-DEPENDENT PROTEASE ATP-BINDING SUBUNIT CLPX'	FUNCTION UNKNOWN; POSSIBLY HYDROLYZES PEPTIDES AND/OR PROTEINS IN PRESENCE OF ATP.
	Rv2688c	Rv2688c	Antibiotic-transport ATP-binding protein ABC transporter	Cell wall and cell processes	Rv2688c	MtH37Rv-2688c (10D4)	0.97902	2.02756	1.11302	8.21493	8.2362	2.5023	PROBABLE ANTIBIOTIC-TRANSPORT ATP-BINDING PROTEIN ABC TRANSPORTER	THOUGHT TO BE INVOLVED IN ACTIVE TRANSPORT OF UNIDENTIFIED ANTIBIOTIC ACROSS THE MEMBRANE (EXPORT): ANTIBIOTIC RESISTANCE BY AN EXPORT MECHANISM. RESPONSIBLE FOR ENERGY COUPLING TO THE TRANSPORT SYSTEM.
	Rv2706c	Rv2706c	Hypothetical protein	Conserved hypotheticals	Rv2706c	MtH37Rv-2706c (10B5)	0.975242	2.44877	1.39143	7.21843	6.02974	1.57901	HYPOTHETICAL PROTEIN	UNKNOWN
	Rv2707	Rv2707	Probable conserved transmembrane alanine and leucine rich protein	Conserved hypotheticals	Rv2707	MtH37Rv-2707 (1O22)	0.998342	1.42732	1.18612	3.77434	6.63548	1.74144	PROBABLE CONSERVED TRANSMEMBRANE ALANINE AND LEUCINE RICH PROTEIN	UNKNOWN
	Rv2710	sigB	RNA polymerase sigma factor SigB	Information pathways	sigB	MtH37Rv-2710 (10D5)	0.952867	1.01324	0.813	3.07411	8.47674	1.79035	RNA POLYMERASE SIGMA FACTOR SIGB	THE SIGMA FACTOR IS AN INITIATION FACTOR THAT PROMOTES ATTACHMENT OF THE RNA POLYMERASE TO SPECIFIC INITIATION SITES AND THEN IS RELEASED. MAY CONTROL THE REGULONS OF STATIONARY PHASE AND GENERAL STRESS RESISTANCE. SEEMS REGULATED BY SIGH (Rv3223c PRODUCT) AND SIGE (Rv1221 PRODUCT). SEEMS REGULATED KATG|Rv1908c.
	Rv2729c	Rv2729c	Probable conserved integral membrane alanine valine and leucine rich protein	Cell wall and cell processes	Rv2729c	MtH37Rv-2729c (2B1)	0.995475	0.750795	2.20978	1.19438	3.30535	3.28656	PROBABLE CONSERVED INTEGRAL ALANINE AND VALINE AND LEUCINE RICH PROTEIN	UNKNOWN
	Rv2755c	hsdS.1	Possible type I restriction/modification system specificity determinant (fragment) HsdS.1 (S protein)	Information pathways	hsdS'	MtH37Rv-2755c (10C6)	0.997828	1.28486	1.60242	1.55455	1.8058	1.48106	POSSIBLE TYPE I RESTRICTION/MODIFICATION SYSTEM SPECIFICITY DETERMINANT (FRAGMENT) HSDS' (S PROTEIN)	IMPLICATED IN RESTRICTION/MODIFICATION OF DNA. COMPONENT OF TYPE I RESTRICTION/MODIFICATION SYSTEM. IT'S POSSIBLE THAT THE M AND S SUBUNITS TOGETHER FORM A METHYLTRANSFERASE (MTASE) THAT METHYLATES TWO ADENINE RESIDUES IN COMPLEMENTARY STRANDS OF BIPARTITE DNA RECOGNITION SEQUENCE.
	Rv2759c	vapC42	Possible toxin VapC42. Contains PIN domain.	Virulence, detox and adaptation	Rv2759c	MtH37Rv-2759c (10E6)	0.993525	0.92285	1.11487	0.871607	1.92902	1.36613	CONSERVED HYPOTHETICAL PROTEIN	FUNCTION UNKNOWN
	Rv2768c	PPE43	PPE family protein PPE43	PE/PPE families	PPE43	MtH37Rv-2768c (10G6)	0.998942	3.44736	4.97176	3.35867	1.65824	0.98907	PPE FAMILY PROTEIN	FUNCTION UNKNOWN
	Rv2777c	Rv2777c	Conserved hypothetical protein	Conserved hypotheticals	Rv2777c	MtH37Rv-2777c (2D5)	0.99389	2.92174	1.51111	11.4909	5.07029	2.04591	CONSERVED HYPOTHETICAL PROTEIN	FUNCTION UNKNOWN
	Rv2781c	Rv2781c	Possible alanine rich oxidoreductase	Intermediate metabolism and respiration	Rv2781c	MtH37Rv-2781c (2H5)	0.988726	0.846284	0.608802	1.45244	2.54292	0.899436	POSSIBLE ALANINE RICH OXIDOREDUCTASE	FUNCTION UNKNOWN; PROBABLY INVOLVED IN CELLULAR METABOLISM.
	Rv2802c	Rv2802c	Hypothetical arginine and alanine rich protein	Conserved hypotheticals	Rv2802c	MtH37Rv-2802c (2G7)	0.991014	0.932256	1.83116	1.48729	2.21538	1.81127	HYPOTHETICAL ARGININE AND ALANINE RICH PROTEIN	UNKNOWN
	Rv2808	Rv2808	Hypothetical protein	Conserved hypotheticals	Rv2808	MtH37Rv-2808 (10F8)	0.994621	1.73827	0.676009	3.41227	1.92307	1.8901	HYPOTHETICAL PROTEIN	UNKNOWN
	Rv2815c	Rv2815c	Probable transposase	Insertion sequences and phages	Rv2815c	MtH37Rv-2815c (10C9)	0.995497	1.08372	1.55176	1.45821	5.19105	1.76897	PROBABLE TRANSPOSASE	REQUIRED FOR THE TRANSPOSITION OF THE INSERTION ELEMENT IS6110.
	Rv2818c	Rv2818c	Hypothetical protein	Unknown	Rv2818c	MtH37Rv-2818c (2E8)	0.991667	1.75159	1.43844	2.61422	2.13976	2.09478	HYPOTHETICAL PROTEIN	UNKNOWN
	Rv2823c	Rv2823c	Conserved protein	Conserved hypotheticals	Rv2823c	MtH37Rv-2823c (2A9)	0.99511	1.44628	1.0539	1.64957	2.35902	2.08062	CONSERVED HYPOTHETICAL PROTEIN	FUNCTION UNKNOWN
	Rv2826c	Rv2826c	Hypothetical protein	Conserved hypotheticals	Rv2826c	MtH37Rv-2826c (2D9)	0.99861	1.05981	2.48922	1.22626	2.02448	1.55161	HYPOTHETICAL PROTEIN	UNKNOWN
	Rv2835c	ugpA	Probable Sn-glycerol-3-phosphate transport integral membrane protein ABC transporter UgpA	Cell wall and cell processes	ugpA	MtH37Rv-2835c (2B10)	0.980751	0.903675	2.17478	1.20361	2.69386	2.18543	PROBABLE Sn-GLYCEROL-3-PHOSPHATE TRANSPORT INTEGRAL MEMBRANE PROTEIN ABC TRANSPORTER UGPA	INVOLVED IN ACTIVE TRANSPORT OF Sn-GLYCEROL-3-PHOSPHATE ACROSS THE MEMBRANE (IMPORT). RESPONSIBLE FOR THE TRANSLOCATION OF THE SUBSTRATE ACROSS THE MEMBRANE.
	Rv2838c	rbfA	Probable ribosome-binding factor a RbfA (P15B protein)	Information pathways	rbfA	MtH37Rv-2838c (2E10)	0.995339	1.23177	1.14424	2.23109	2.56562	1.72623	PROBABLE RIBOSOME-BINDING FACTOR A RBFA (P15B PROTEIN)	ASSOCIATES WITH FREE 30S RIBOSOMAL SUBUNITS (BUT NOT WITH 30S SUBUNITS THAT ARE PART OF 70S RIBOSOMES OR POLYSOMES). ESSENTIAL FOR EFFICIENT PROCESSING OF 16S RRNA. MAY INTERACT WITH THE 5'TERMINAL HELIX REGION OF 16S SRNA.
	Rv2897c	Rv2897c	Conserved hypothetical protein	Conserved hypotheticals	Rv2897c	MtH37Rv-2897c (2O3)	0.979465	1.50934	3.84387	1.91033	2.62863	1.87883	CONSERVED HYPOTHETICAL PROTEIN	FUNCTION UNKNOWN
	Rv2913c	Rv2913c	Possible D-amino acid aminohydrolase (D-amino acid hydrolase)	Intermediate metabolism and respiration	Rv2913c	MtH37Rv-2913c (2K5)	0.994277	0.997335	1.73942	0.882665	2.38266	1.98205	POSSIBLE D-AMINO ACID AMINOHYDROLASE (D-AMINO ACID HYDROLASE)	HYDROLIZES SPECIFIC D-AMINO ACID.
	Rv2919c	glnB	Probable nitrogen regulatory protein P-II GlnB	Regulatory proteins	glnB	MtH37Rv-2919c (10E12)	0.971275	1.15401	1.36514	5.00427	3.00626	1.65165	PROBABLE NITROGEN REGULATORY PROTEIN P-II GLNB	IN NITROGEN-LIMITING CONDITIONS, WHEN THE RATIO OF GLN TO 2-KETOGLUTARATE DECREASES, P-II IS URIDYLYLATED TO P-II-UMP BY GLND|Rv2918c. P-II-UMP ALLOWS THE DEADENYLYLATION OF GLUTAMINE SYNTHETASE (GS), THUS ACTIVATING THE ENZYME. CONVERSERLY, IN NITROGEN EXCESS P-II IS DEURIDYLATED AND PROMOTES THE ADENYLATION OF GS. P-II INDIRECTLY CONTROLS THE TRANSCRIPTION OF THE GS GENE (GLNA: FOUR COPIES IN T…
	Rv2931	ppsA	Phenolpthiocerol synthesis type-I polyketide synthase PpsA	Lipid metabolism	ppsA	MtH37Rv-2931 (10G12)	0.978249	3.66988	1.62266	2.86244	4.66325	0.805422	PHENOLPTHIOCEROL SYNTHESIS TYPE-I POLYKETIDE SYNTHASE PPSA	INVOLVED IN PHENOLPTHIOCEROL AND PHTHIOCEROL DIMYCOCEROSATE (DIM) BIOSYNTHESIS: EXTENSION OF C18 WITH MALONY CoA (PARTIAL REDUCTION).
	Rv2961	Rv2961	Probable transposase	Insertion sequences and phages	Rv2961	MtH37Rv-2961 (10K2)	0.996788	1.30705	1.60624	1.42724	2.34767	2.00647	PROBABLE TRANSPOSASE	REQUIRED FOR THE TRANSPOSITION OF AN INSERTION ELEMENT.
	Rv2989	Rv2989	Probable transcriptional regulatory protein	Regulatory proteins	Rv2989	MtH37Rv-2989 (2K12)	0.989463	1.43332	0.8196	3.78636	2.57708	1.51458	PROBABLE TRANSCRIPTIONAL REGULATORY PROTEIN	INVOLVED IN TRANSCRIPTIONAL MECHANISM.
	Rv2990c	Rv2990c	Hypothetical protein	Conserved hypotheticals	Rv2990c	MtH37Rv-2990c (2L12)	0.989826	1.56181	1.09416	9.09411	10.3754	4.35237	HYPOTHETICAL PROTEIN	UNKNOWN
	Rv3016	lpqA	Probable lipoprotein LpqA	Cell wall and cell processes	lpqA	MtH37Rv-3016 (3A15)	0.983959	1.79553	1.88313	4.86829	3.12083	0.857491	PROBABLE LIPOPROTEIN LPQA	UNKNOWN
	Rv3023c	Rv3023c	Probable transposase	Insertion sequences and phages	Rv3023c	MtH37Rv-3023c (10L4)	0.979629	0.652156	2.71663	0.903662	7.64069	2.97541	PROBABLE TRANSPOSASE	REQUIRED FOR THE TRANSPOSITION OF THE INSERTION SEQUENCE IS1081.
	Rv3026c	Rv3026c	Conserved hypothetical protein	Conserved hypotheticals	Rv3026c	MtH37Rv-3026c (3D15)	0.984385	1.43753	2.13768	1.04268	3.21835	2.21263	CONSERVED HYPOTHETICAL PROTEIN	FUNCTION UNKNOWN
	Rv3037c	Rv3037c	Conserved hypothetical protein	Conserved hypotheticals	Rv3037c	MtH37Rv-3037c (3G16)	0.992909	0.872739	2.62099	1.64327	1.7626	1.58187	CONSERVED HYPOTHETICAL PROTEIN	FUNCTION UNKNOWN
	Rv3065	mmr	Multidrugs-transport integral membrane protein Mmr	Cell wall and cell processes	mmr	MtH37Rv-3065 (3C19)	0.994937	1.20715	1.34954	1.89759	1.58619	1.2648	MULTIDRUGS-TRANSPORT INTEGRAL MEMBRANE PROTEIN MMR	INVOLVED IN TRANSPORT OF MULTIDRUGS (TETRAPHENYLPHOSPHONIUM, ERYTHROMYCIN, ETHIDIUM BROMIDE, ACRIFLAVINE, SAFRANIN O, PYRONIN Y, etc) ACROSS THE MEMBRANE (EXPORT): MULTIDRUGS RESISTANCE BY AN EXPORT MECHANISM (CONFERES RESISTANCE TO TOXIC COMPOUNDS BY REMOVING THEM FOR THE CELLS). RESPONSIBLE FOR THE TRANSLOCATION OF THE SUBSTRATE ACROSS THE MEMBRANE.
	Rv3097c	lipY	PE-PGRS family protein, triacylglycerol lipase LipY (esterase/lipase) (triglyceride lipase) (tributyrase)	PE/PPE families	PE30	MtH37Rv-3097c (3C22)	0.982725	1.92323	2.0441	1.54141	3.97766	3.12731	PE-PGRS FAMILY PROTEIN, PROBABLY TRIACYLGLYCEROL LIPASE (ESTERASE/LIPASE) (TRIGLYCERIDE LIPASE) (TRIBUTYRASE)	GENERATES DIACYLGLYCEROL AND A FATTY ACID ANION FROM TRIACYLGLYCEROL [CATALYTIC ACTIVITY: TRIACYLGLYCEROL + H(2)O = DIACYLGLYCEROL + A FATTY ACID ANION].
	Rv3122	Rv3122	Hypothetical protein	Conserved hypotheticals	Rv3122	MtH37Rv-3122 (3B24)	0.995295	1.26855	1.20919	2.32953	2.64519	1.49722	HYPOTHETICAL PROTEIN	UNKNOWN
	Rv3123	Rv3123	Hypothetical protein	Conserved hypotheticals	Rv3123	MtH37Rv-3123 (3C24)	0.98389	1.48214	1.84526	2.12075	4.04352	2.7919	HYPOTHETICAL PROTEIN	UNKNOWN
	Rv3131	Rv3131	Conserved protein	Conserved hypotheticals	Rv3131	MtH37Rv-3131 (3F24)	0.992947	1.70826	16.1564	2.27106	3.00335	1.52171	CONSERVED HYPOTHETICAL PROTEIN	FUNCTION UNKNOWN
	Rv3184	Rv3184	Probable transposase for insertion sequence element IS6110 (fragment)	Insertion sequences and phages	Rv3184	MtH37Rv-3184 (10I10)	0.977663	0.762944	0.577339	1.22589	4.12082	1.56948	PROBABLE TRANSPOSASE	INVOLVED IN THE TRANSPOSITION IN THE INSERTION SEQUENCE IS6110.
	Rv3186	Rv3186	Probable transposase for insertion sequence element IS6110 (fragment)	Insertion sequences and phages	Rv3186	MtH37Rv-3186 (10K10)	0.99072	1.1663	1.06916	1.36421	4.54461	2.24159	PROBABLE TRANSPOSASE	INVOLVED IN THE TRANSPOSITION OF THE INSERTION SEQUENCE IS6110.
	Rv3197A	whiB7	Probable transcriptional regulatory protein WhiB-like WhiB7	Regulatory proteins	whiB7	MtH37Rv-3197A (11L5)	0.987323	6.30129	1.49055	8.00936	2.35956	0.318187	PROBABLE TRANSCRIPTIONAL REGULATORY PROTEIN WHIB-LIKE WHIB7	INVOLVED IN TRANSCRIPTIONAL MECHANISM.
	Rv3201c	Rv3201c	Probable ATP-dependent DNA helicase	Information pathways	Rv3201c	MtH37Rv-3201c (3J7)	0.974033	2.09805	2.92313	1.88062	8.0054	3.96025	PROBABLE ATP-DEPENDENT DNA HELICASE	HAS BOTH ATPASE AND HELICASE ACTIVITIES
	Rv3202c	Rv3202c	Possible ATP-dependent DNA helicase	Information pathways	Rv3202c	MtH37Rv-3202c (3K7)	0.969551	2.51415	2.77995	1.7692	16.8686	6.35072	POSSIBLE ATP-DEPENDENT DNA HELICASE	HAS BOTH ATPASE AND HELICASE ACTIVITIES
	Rv3204	Rv3204	Possible DNA-methyltransferase (modification methylase)	Information pathways	Rv3204	MtH37Rv-3204 (3L7)	0.98713	0.793134	0.899591	0.986454	3.67509	1.47954	POSSIBLE DNA-METHYLTRANSFERASE (MODIFICATION METHYLASE)	CAUSES METHYLATION.
	Rv3206c	moeB1	Probable molybdenum cofactor biosynthesis protein MoeB1 (MPT-synthase sulfurylase) (molybdopterin synthase sulphurylase)	Intermediate metabolism and respiration	moeB1	MtH37Rv-3206c (3N7)	0.951571	1.64108	0.95046	4.13753	6.69726	2.07299	PROBABLE MOLYBDENUM COFACTOR BIOSYNTHESIS PROTEIN MOEB1 (MPT-SYNTHASE SULFURYLASE) (MOLYBDOPTERIN SYNTHASE SULPHURYLASE)	POSSIBLY INVOLVED IN MOLYBDOPTERIN METABOLISM (SYNTHESIS)
	Rv3210c	Rv3210c	Conserved protein	Conserved hypotheticals	Rv3210c	MtH37Rv-3210c (3J8)	0.998163	1.82115	1.25958	0.9404	1.50722	1.14647	CONSERVED HYPOTHETICAL PROTEIN	FUNCTION UNKNOWN
	Rv3214	gpm2	Possible phosphoglycerate mutase Gpm2 (phosphoglyceromutase) (PGAM) (BPG-dependent PGAM)	Intermediate metabolism and respiration	gpm2	MtH37Rv-3214 (3M8)	0.99842	0.901039	0.856402	0.90345	2.01217	1.56946	POSSIBLE PHOSPHOGLYCERATE MUTASE GPM2 (PHOSPHOGLYCEROMUTASE) (PGAM) (BPG-DEPENDENT PGAM)	INVOLVED IN GLYCOLYSIS [CATALYTIC ACTIVITY: 1,3-DIPHOSPHOGLYCERATE + 3-PHOSPHOGLYCERATE = 2,3-DIPHOSPHOGLYCERATE + 3-PHOSPHOGLYCERATE].
	Rv3252c	alkB	Probable transmembrane alkane 1-monooxygenase AlkB (alkane 1-hydroxylase) (lauric acid omega-hydroxylase) (omega-hydroxylase) (fatty acid omega-hydroxylase) (alkane hydroxylase-rubredoxin)	Lipid metabolism	alkB	MtH37Rv-3252c (3L12)	0.981165	1.52664	2.14941	3.39477	2.7558	2.02813	PROBABLE ALKANE 1-MONOOXYGENASE ALKB (ALKANE 1-HYDROXYLASE) (LAURIC ACID OMEGA-HYDROXYLASE) (OMEGA-HYDROXYLASE) (FATTY ACID OMEGA-HYDROXYLASE) (ALKANE HYDROXYLASE-RUBREDOXIN)	GENERATES OCTANOL AND OXIDIZED RUBREDOXIN FROM OCTANE AND REDUCED RUBREDOXIN [CATALYTIC ACTIVITY: OCTANE + REDUCED RUBREDOXIN + (O)2 = 1-OCTANOL + OXIDIZED RUBREDOXIN + H(2)O].
	Rv3270	ctpC	Probable metal cation-transporting P-type ATPase C CtpC	Cell wall and cell processes	ctpC	MtH37Rv-3270 (4D2)	0.957054	0.709354	1.09744	1.21822	4.45697	2.80066	PROBABLE METAL CATION-TRANSPORTING P-TYPE ATPASE C CTPC	METAL CATION-TRANSPORTING ATPASE; POSSIBLY CATALYZES THE TRANSPORT OF UNDETERMINED METAL CATION WITH THE HYDROLYSE OF ATP [CATALYTIC ACTIVITY: ATP + H(2)O + UNDETERMINATED METAL CATION(IN) = ADP + PHOSPHATE + UNDETERMINATED METAL CATION(OUT)].
	Rv3325	Rv3325	Probable transposase for insertion sequence element IS6110 (fragment)	Insertion sequences and phages	Rv3325	MtH37Rv-3325 (9D19)	0.960314	0.862619	1.46855	1.42537	5.95938	2.01028	PROBABLE TRANSPOSASE	INVOLVED IN THE TRANSPOSITION OF THE INSERTION SEQUENCE ELEMENT IS6110.
	Rv3326	Rv3326	Probable transposase	Insertion sequences and phages	Rv3326	MtH37Rv-3326 (9E19)	0.934665	1.1649	1.05105	2.07684	5.95917	2.81065	PROBABLE TRANSPOSASE	INVOLVED IN THE TRANSPOSITION OF THE INSERTION SEQUENCE ELEMENT IS6110.
	Rv3425	PPE57	PPE family protein PPE57	PE/PPE families	PPE57	MtH37Rv-3425 (4C15)	0.982932	2.48117	1.64423	4.52197	4.68902	5.35011	PPE FAMILY PROTEIN	FUNCTION UNKNOWN
	Rv3429	PPE59	PPE family protein PPE59	PE/PPE families	PPE59	MtH37Rv-3429 (9E24)	0.997581	2.03218	1.4274	4.23245	3.7288	4.05534	PPE FAMILY PROTEIN	FUNCTION UNKNOWN
	Rv3451	cut3	Probable cutinase precursor Cut3	Cell wall and cell processes	cut3	MtH37Rv-3451 (4F17)	0.988179	1.83832	1.80876	3.1606	2.74816	1.88884	PROBABLE CUTINASE PRECURSOR CUT3	HYDROLYSIS OF CUTIN (A POLYESTER THAT FORMS THE STRUCTURE OF PLANT CUTICLE).
	Rv3454	Rv3454	Probable conserved integral membrane protein	Cell wall and cell processes	Rv3454	MtH37Rv-3454 (4H17)	0.958123	1.63225	4.48918	3.88476	9.11992	3.30432	PROBABLE CONSERVED INTEGRAL MEMBRANE PROTEIN	UNKNOWN
	Rv3455c	truA	Probable tRNA pseudouridine synthase a TruA (pseudouridylate synthase I) (pseudouridine synthase I) (uracil hydrolyase)	Information pathways	truA	MtH37Rv-3455c (4A18)	0.982886	2.20017	2.06576	4.49763	6.26593	2.57309	PROBABLE TRNA PSEUDOURIDINE SYNTHASE A TRUA (PSEUDOURIDYLATE SYNTHASE I) (PSEUDOURIDINE SYNTHASE I) (URACIL HYDROLYASE)	FORMATION OF PSEUDOURIDINE AT POSITIONS 38, 39 AND 40 IN THE ANTICODON STEM AND LOOP OF TRANSFER RNAS [CATALYTIC ACTIVITY: URACIL + D-RIBOSE 5-PHOSPHATE = PSEUDOURIDINE 5'-PHOSPHATE + H(2)O].
	Rv3468c	Rv3468c	Possible dTDP-glucose 4,6-dehydratase	Intermediate metabolism and respiration	Rv3468c	MtH37Rv-3468c (4B19)	0.99089	2.50823	1.69986	2.45543	2.77654	1.93934	POSSIBLE DTDP-GLUCOSE 4,6-DEHYDRATASE	POSSIBLY INVOLVED IN dTDP-L-RHAMNOSE BIOSYNTHESIS [CATALYTIC ACTIVITY: dTDP-GLUCOSE = dTDP-4-DEHYDRO-6-DEOXY-D-GLUCOSE + H(2)O].
	Rv3475	Rv3475	Possible transposase for insertion element IS6110 [second part]	Insertion sequences and phages	Rv3475	MtH37Rv-3475 (10J20)	0.981991	1.12562	1.00839	1.6838	5.30033	2.69373	POSSIBLE TRANSPOSASE FOR INSERTION ELEMENT IS6110 [SECOND PART]	INVOLVED IN THE TRANSPOSITION OF THE INSERTION SEQUENCE IS6110.
	Rv3484	cpsA	Possible conserved protein CpsA	Conserved hypotheticals	cpsA	MtH37Rv-3484 (4E20)	0.992508	2.77251	2.08776	1.68542	2.87172	1.21453	POSSIBLE CONSERVED PROTEIN CPSA	NOT KNOW.
	Rv3538	Rv3538	Probable dehydrogenase. Possible 2-enoyl acyl-CoA hydratase.	Intermediate metabolism and respiration	Rv3538	MtH37Rv-3538 (10O22)	0.987662	1.38495	1.36057	2.23982	2.14441	1.57057	PROBABLE DEHYDROGENASE	FUNCTION UNKNOWN; PROBABLY INVOLVED IN CELLULAR METABOLISM.
	Rv3551	Rv3551	Possible CoA-transferase (alpha subunit)	Intermediate metabolism and respiration	Rv3551	MtH37Rv-3551 (10K23)	0.993094	1.33979	2.30936	1.46832	1.78392	2.33181	POSSIBLE COA-TRANSFERASE (ALPHA SUBUNIT)	FUNCTION UNKNOWN. PROBABLE SUBUNIT OF A COA-TRANSFERASE COMPOSED OF RV3551|MTCY03C7.05c AND RV3552|MTCY03C7.03c.
	Rv3557c	Rv3557c	Transcriptional regulatory protein (probably TetR-family)	Regulatory proteins	Rv3557c	MtH37Rv-3557c (2E14)	0.985906	0.798626	1.05315	1.81993	2.27384	2.02804	PROBABLE TRANSCRIPTIONAL REGULATORY PROTEIN (PROBABLY TETR-FAMILY)	INVOLVED IN TRANSCRIPTIONAL MECHANISM.
	Rv3577	Rv3577	Conserved hypothetical protein	Conserved hypotheticals	Rv3577	MtH37Rv-3577 (2D16)	0.991664	0.896497	1.56151	0.772628	2.06085	2.73559	CONSERVED HYPOTHETICAL PROTEIN	FUNCTION UNKNOWN
	Rv3578	arsB2	Possible arsenical pump integral membrane protein ArsB2	Cell wall and cell processes	arsB2	MtH37Rv-3578 (2E16)	0.987849	1.18994	2.14807	2.30712	2.42342	1.21731	POSSIBLE ARSENICAL PUMP INTEGRAL MEMBRANE PROTEIN ARSB2	THOUGHT TO BE INVOLVED IN TRANSPORT OF ARSENIC ACROSS THE MEMBRANE (EXPORT): ARSENIC RESISTANCE BY AN EXPORT MECHANISM. FORM THE CHANNEL OF AN ARSENITE PUMP RESPONSIBLE FOR THE TRANSLOCATION OF THE SUBSTRATE ACROSS THE MEMBRANE.
	Rv3581c	ispF	Probable 2C-methyl-D-erythritol 2,4-cyclodiphosphate synthase IspF (MECPS)	Intermediate metabolism and respiration	ispF	MtH37Rv-3581c (2G16)	0.995405	0.703531	0.757921	2.71451	1.68106	1.5828	PROBABLE 2C-METHYL-D-ERYTHRITOL 2,4-CYCLODIPHOSPHATE SYNTHASE ISPF (MECPS)	INVOLVED IN THE DEOXYXYLULOSE-5-PHOSPHATE PATHWAY (DXP) OF ISOPRENOID BIOSYNTHESIS (AT THE FIFTH STEP). CONVERTS 4-DIPHOSPHOCYTIDYL-2C-METHYL-D-ERYTHRITOL 2-PHOSPHATE INTO 2C-METHYL-D-ERYTHRITOL 2,4-CYCLODIPHOSPHATE AND CMP. ALSO CONVERTS 4-DIPHOSPHOCYTIDYL-2C-METHYL-D-ERYTHRITOL INTO 2C-METHYL-D-ERYTHRITOL 3,4-CYCLOPHOSPHATE AND CMP.
	Rv3609c	folE	GTP cyclohydrolase I FolE (GTP-ch-I)	Intermediate metabolism and respiration	folE	MtH37Rv-3609c (2D19)	0.995702	0.881471	0.978583	1.99107	1.86206	1.64055	GTP CYCLOHYDROLASE I FOLE (GTP-CH-I)	INVOLVED IN THE BIOSYNTHESIS OF TETRAHYDROFOLATE (AT THE FIRST STEP) [CATALYTIC ACTIVITY: GTP + 2 H(2)O = FORMATE + 2-AMINO-4-HYDROXY-6-(ERYTHRO-1,2,3-TRIHYDROXYPROPYL)DIHYDROPTERIDINE TRIPHOSPHATE].
	Rv3659c	Rv3659c	Conserved hypothetical protein	Conserved hypotheticals	Rv3659c	MtH37Rv-3659c (2A23)	0.990666	0.774223	3.37613	1.55795	3.69078	2.43579	CONSERVED HYPOTHETICAL PROTEIN	FUNCTION UNKNOWN
	Rv3660c	Rv3660c	Conserved hypothetical protein	Virulence, detox and adaptation	Rv3660c	MtH37Rv-3660c (2B23)	0.992412	1.66812	3.61673	1.89461	3.23285	2.42107	CONSERVED HYPOTHETICAL PROTEIN	POSSIBLY PLAYS A REGULATORY ROLE IN CELULAR DIFFERENTIATION.
	Rv3668c	Rv3668c	Possible protease	Intermediate metabolism and respiration	Rv3668c	MtH37Rv-3668c (2B24)	0.998198	1.49636	1.26304	1.58422	1.60729	1.75371	POSSIBLE PROTEASE	FUNCTION UNKNOWN; HYDROLYSES PEPTIDES AND/OR PROTEINS.
	Rv3724B	cut5b	Probable cutinase [second part] Cut5b	Cell wall and cell processes	cut5b	MtH37Rv-3724B (3E6)	0.992854	1.56929	1.47801	4.9597	3.65657	0.881348	PROBABLE CUTINASE [SECOND PART] CUT5B	HYDROLYSIS OF CUTIN (A POLYESTER THAT FORMS THE STRUCTURE OF PLANT CUTICLE).
	Rv3828c	Rv3828c	Possible resolvase	Insertion sequences and phages	Rv3828c	MtH37Rv-3828c (11G8)	0.995207	1.43793	1.47273	1.78904	1.57967	1.29561	POSSIBLE RESOLVASE	PREVENTS THE COINTEGRATION OF FOREIGN DNA BEFORE INTEGRATION INTO THE CHROMOSOME.

## Sheet: Repressed NC_2 vs log phase
	Supplementary Table 5
	91 genes significantly repressed (ANOVA B+H p<0.05, >1.5 fold) in NC state (high MPN/high CFU model variant) compared to +K log phase growth
	Table ordered by Rv number, expression ratios relative to aerobic log phase growth
	Rv Number	Gene Tuberculist R27	Protein Function Tuberculist R27	Functional Cat Tuberculist R27	Common	Systematic	Log phase	Log phase -K	Stationary phase	Stationary phase -K	NC_2	Res 48h	Product	Function
	Rv0012	Rv0012	Probable conserved membrane protein	Cell wall and cell processes	Rv0012	MtH37Rv-0012 (1D2)	0.997871	0.903824	0.880305	1.19597	0.561664	0.586808	PROBABLE CONSERVED MEMBRANE PROTEIN	UNKNOWN
	Rv0042c	Rv0042c	Possible transcriptional regulatory protein (probably MarR-family)	Regulatory proteins	Rv0042c	MtH37Rv-0042c (1B6)	0.994998	1.43996	0.800431	0.732369	0.535117	0.564489	POSSIBLE TRANSCRIPTIONAL REGULATORY PROTEIN (PROBABLY MARR-FAMILY)	POSSIBLY INVOLVED IN TRANSCRIPTIONAL MECHANISM.
	Rv0048c	Rv0048c	Possible membrane protein	Cell wall and cell processes	Rv0048c	MtH37Rv-0048c (1H6)	0.998525	0.726375	0.785917	0.889109	0.5738	0.709897	POSSIBLE MEMBRANE PROTEIN	UNKNOWN
	Rv0101	nrp	Probable peptide synthetase Nrp (peptide synthase)	Lipid metabolism	nrp	MtH37Rv-0101 (8I1)	0.994926	0.752579	0.816482	0.472496	0.599259	1.27306	PROBABLE PEPTIDE SYNTHETASE NRP (PEPTIDE SYNTHASE)	INVOLVED IN LIPID METABOLISM.
	Rv0120c	fusA2	Probable elongation factor G FusA2 (EF-G)	Information pathways	fusA2	MtH37Rv-0120c (1I3)	0.980676	1.9589	0.728139	1.95964	0.175555	0.247482	PROBABLE ELONGATION FACTOR G FUSA2 (EF-G)	INVOLVED IN TRANSLATION MECHANISM. THIS PROTEIN MAY PROMOTE THE GTP-DEPENDENT TRANSLOCATION OF THE NASCENT PROTEIN CHAIN FROM THE A-SITE TO THE P-SITE OF THE RIBOSOME.
	Rv0127	mak	Maltokinase Mak	Virulence, detox and adaptation	Rv0127	MtH37Rv-0127 (1M3)	0.999549	0.96356	1.13237	0.72683	0.408314	0.632685	CONSERVED HYPOTHETICAL PROTEIN	FUNCTION UNKNOWN
	Rv0161	Rv0161	Possible oxidoreductase	Intermediate metabolism and respiration	Rv0161	MtH37Rv-0161 (1I4)	0.990728	0.583928	1.0084	0.503679	0.167681	0.435563	POSSIBLE OXIDOREDUCTASE	FUNCTION UNKNOWN; PROBABLY INVOLVED IN CELLULAR METABOLISM.
	Rv0165c	mce1R	Probable transcriptional regulatory protein Mce1R (probably GntR-family)	Regulatory proteins	Rv0165c	MtH37Rv-0165c (1M4)	0.998917	1.01782	0.753517	0.434821	0.418099	0.479049	POSSIBLE TRANSCRIPTIONAL REGULATORY PROTEIN (PROBABLY GNTR-FAMILY)	POSSIBLY INVOLVED IN TRANSCRIPTIONAL MECHANISM.
	Rv0166	fadD5	Probable fatty-acid-CoA ligase FadD5 (fatty-acid-CoA synthetase) (fatty-acid-CoA synthase)	Lipid metabolism	fadD5	MtH37Rv-0166 (1N4)	0.9763	0.256622	0.342245	0.20138	0.106715	0.604143	PROBABLE FATTY-ACID-COA LIGASE FADD5 (FATTY-ACID-COA SYNTHETASE) (FATTY-ACID-COA SYNTHASE)	FUNCTION UNKNOWN, BUT INVOLVED IN LIPID METABOLISM.
	Rv0170	mce1B	Mce-family protein Mce1B	Virulence, detox and adaptation	mce1B	MtH37Rv-0170 (8K6)	0.994889	0.414673	0.508175	0.369283	0.541573	1.23502	MCE-FAMILY PROTEIN MCE1B	UNKNOWN, BUT THOUGHT TO BE INVOLVED IN HOST CELL INVASION.
	Rv0175	Rv0175	Probable conserved Mce associated membrane protein	Cell wall and cell processes	Rv0175	MtH37Rv-0175 (1O4)	0.998317	0.395373	0.616224	0.266458	0.332708	0.440488	PROBABLE CONSERVED MCE ASSOCIATED MEMBRANE PROTEIN	UNKNOWN
	Rv0217c	lipW	Possible esterase LipW	Intermediate metabolism and respiration	lipW	MtH37Rv-0217c (1N9)	0.995896	0.681728	0.631591	0.781157	0.262274	0.261041	POSSIBLE ESTERASE LIPW	FUNCTION UNKNOWN; LIPOLYTIC ENZYME PROBABLY INVOLVED IN CELLULAR METABOLISM.
	Rv0225	Rv0225	Possible conserved protein	Cell wall and cell processes	Rv0225	MtH37Rv-0225 (1N10)	0.99516	0.703708	0.598336	0.479448	0.301034	0.747288	POSSIBLE CONSERVED PROTEIN	POSSIBLY INVOLVED IN LPS BIOSYNTHESIS.
	Rv0227c	Rv0227c	Probable conserved membrane protein	Cell wall and cell processes	Rv0227c	MtH37Rv-0227c (1P10)	0.989513	0.720951	0.404667	0.310027	0.26069	0.595443	PROBABLE CONSERVED MEMBRANE PROTEIN	UNKNOWN
	Rv0243	fadA2	Probable acetyl-CoA acyltransferase FadA2 (3-ketoacyl-CoA thiolase) (beta-ketothiolase)	Lipid metabolism	fadA2	MtH37Rv-0243 (1O12)	0.972657	0.317802	0.315531	0.565755	0.125721	0.163419	PROBABLE ACETYL-COA ACYLTRANSFERASE FADA2 (3-KETOACYL-COA THIOLASE) (BETA-KETOTHIOLASE)	FUNCTION UNKNOWN, BUT INVOLVED IN LIPID METABOLISM [CATALYTIC ACTIVITY: Acyl-CoA + acetyl-CoA = CoA + 3-oxoacyl-CoA].
	Rv0265c	Rv0265c	Probable periplasmic iron-transport lipoprotein	Cell wall and cell processes	Rv0265c	MtH37Rv-0265c (2N14)	0.998206	0.756384	0.852738	0.427882	0.660386	1.24804	PROBABLE PERIPLASMIC IRON-TRANSPORT LIPOPROTEIN	THOUGHT TO BE INVOLVED IN IRON TRANSPORT ACROSS THE MEMBRANE (IMPORT).
	Rv0348	Rv0348	Possible transcriptional regulatory protein	Regulatory proteins	Rv0348	MtH37Rv-0348 (2I22)	0.995448	0.739033	0.792417	0.581868	0.404394	0.44987	POSSIBLE TRANSCRIPTIONAL REGULATORY PROTEIN	COULD BE INVOLVED IN TRANSCRIPTIONAL MECHANISM.
	Rv0359	Rv0359	Probable conserved integral membrane protein	Cell wall and cell processes	Rv0359	MtH37Rv-0359 (2J23)	0.997293	0.478015	0.771791	0.367596	0.515503	1.12527	PROBABLE CONSERVED INTEGRAL MEMBRANE PROTEIN	UNKNOWN
	Rv0426c	Rv0426c	Possible transmembrane protein	Cell wall and cell processes	Rv0426c	MtH37Rv-0426c (1E17)	0.97839	0.788892	0.597332	1.26073	0.272289	0.253639	POSSIBLE TRANSMEMBRANE PROTEIN	UNKNOWN
	Rv0427c	xthA	Probable exodeoxyribonuclease III protein XthA (exonuclease III) (EXO III) (AP endonuclease VI)	Information pathways	xthA	MtH37Rv-0427c (1F17)	0.990811	1.08306	0.724379	0.608738	0.341813	0.368599	PROBABLE EXODEOXYRIBONUCLEASE III PROTEIN XTHA (EXONUCLEASE III) (EXO III) (AP ENDONUCLEASE VI)	APURINIC-APYRIMIDINIC ENDONUCLEASE. SUPPOSED TO REMOVE THE DAMAGED DNA AT CYTOSINES AND GUANINES BY CLEAVING AT THE 3' SIDE OF THE AP SITE BY A BETA-ELIMINATION REACTION. POSSIBLY EXHIBITES 3'-5'-EXONUCLEASE, 3'-PHOSPHOMONOESTERASE, 3'-REPAIR DIESTERASE AND RIBONUCLEASE H ACTIVITIES [CATALYTIC ACTIVITY: Degradation of double-stranded DNA. It acts progressively in a 3'- to 5'-direction, releasing …
	Rv0445c	sigK	Alternative RNA polymerase sigma factor SigK	Information pathways	sigK	MtH37Rv-0445c (1E19)	0.997199	0.586298	0.587823	0.638933	0.611851	0.870243	PROBABLE ALTERNATIVE RNA POLYMERASE SIGMA FACTOR SIGK	INVOLVED IN TRANSCRIPTION MECHANISM. THE SIGMA FACTOR IS AN INITIATION FACTOR THAT PROMOTES ATTACHMENT OF THE RNA POLYMERASE TO SPECIFIC INITIATION SITES AND THEN IS RELEASED.
	Rv0503c	cmaA2	Cyclopropane-fatty-acyl-phospholipid synthase 2 CmaA2 (cyclopropane fatty acid synthase) (CFA synthase) (cyclopropane mycolic acid synthase 2) (mycolic acid trans-cyclopropane synthetase)	Lipid metabolism	cmaA2	MtH37Rv-0503c (9L15)	0.993582	0.788829	0.934765	0.495812	0.495525	0.635907	CYCLOPROPANE-FATTY-ACYL-PHOSPHOLIPID SYNTHASE 2 CMAA2 (CYCLOPROPANE FATTY ACID SYNTHASE) (CFA SYNTHASE) (CYCLOPROPANE MYCOLIC ACID SYNTHASE 2) (MYCOLIC ACID TRANS-CYCLOPROPANE SYNTHETASE)	ESSENTIAL FOR THE CYCLOPROPANATION FUNCTION. TRANSFERS A METHYLENE GROUP FROM S-ADENOSYL-L-METHIONINE TO THE CIS DOUBLE BOND OF AN UNSATURATED FATTY ACID CHAIN RESULTING IN THE REPLACEMENT OF THE DOUBLE BOND WITH A METHYLENE BRIDGE. MYCOLIC ACIDS, WHICH REPRESENT THE MAJOR CONSTITUENT OF MYCOBACTERIAL CELL WALL COMPLEX, ACT AS SUBSTRATES [CATALYTIC ACTIVITY: S-adenosyl-L-methionine + phospholipid…
	Rv0578c	PE_PGRS7	PE-PGRS family protein PE_PGRS7	PE/PPE families	PE_PGRS7	MtH37Rv-0578c (9I18)	0.962358	0.678127	1.01276	0.801636	0.26438	0.309068	PE-PGRS FAMILY PROTEIN	FUNCTION UNKNOWN
	Rv0583c	lpqN	Probable conserved lipoprotein LpqN	Cell wall and cell processes	lpqN	MtH37Rv-0583c (4K20)	0.997171	0.766369	0.650209	0.431847	0.337325	0.520839	PROBABLE CONSERVED LIPOPROTEIN LPQN	UNKNOWN
	Rv0655	mkl	Possible ribonucleotide-transport ATP-binding protein ABC transporter Mkl	Cell wall and cell processes	mkl	MtH37Rv-0655 (4J24)	0.974179	0.155233	0.146388	0.181855	0.146049	0.640073	POSSIBLE RIBONUCLEOTIDE-TRANSPORT ATP-BINDING PROTEIN ABC TRANSPORTER MKL	THOUGHT TO BE INVOLVED IN ACTIVE TRANSPORT OF RIBONUCLEOTIDE ACROSS THE MEMBRANE. RESPONSIBLE FOR ENERGY COUPLING TO THE TRANSPORT SYSTEM.
	Rv0705	rpsS	30S ribosomal protein S19 RpsS	Information pathways	rpsS	MtH37Rv-0705 (9H1)	0.990621	1.07312	0.540403	0.467299	0.419452	0.503732	PROBABLE 30S RIBOSOMAL PROTEIN S19 RPSS	PROTEIN S19 FORMS A COMPLEX WITH S13 THAT BINDS STRONGLY TO THE 16S RIBOSOMAL RNA.
	Rv0713	Rv0713	Probable conserved transmembrane protein	Cell wall and cell processes	Rv0713	MtH37Rv-0713 (3O16)	0.990252	1.03797	0.543497	0.326422	0.456326	1.09783	PROBABLE CONSERVED TRANSMEMBRANE PROTEIN	UNKNOWN
	Rv0777	purB	Probable adenylosuccinate lyase PurB (adenylosuccinase) (ASL) (ASASE)	Intermediate metabolism and respiration	purB	MtH37Rv-0777 (3K21)	0.998422	0.913493	1.04684	0.934577	0.631476	1.34393	PROBABLE ADENYLOSUCCINATE LYASE PURB (ADENYLOSUCCINASE) (ASL) (ASASE)	INVOLVED IN DE NOVO PURINE BIOSYNTHESIS (AT THE EIGHT STEP) [CATALYTIC ACTIVITY: 1-(5-PHOSPHORIBOSYL)-4-(N-SUCCINO-CARBOXAMIDE) -5-AMINOIMIDAZOLE = FUMARATE + 5'-PHOSPHORIBOSYL-5-AMINO-4-IMIDAZOLECARBOXAMIDE (ALSO CATALYZES: N6-(1,2-DICARBOXYETHYL)AMP = FUMARATE + AMP)].
	Rv0966c	Rv0966c	Conserved protein	Conserved hypotheticals	Rv0966c	MtH37Rv-0966c (5H1)	0.999639	0.608591	0.908563	0.62947	0.597873	0.906588	CONSERVED HYPOTHETICAL PROTEIN	FUNCTION UNKNOWN
	Rv1032c	trcS	Two component sensor histidine kinase TrcS	Regulatory proteins	trcS	MtH37Rv-1032c (8E14)	0.998158	0.631285	0.588237	0.742128	0.569356	0.888658	TWO COMPONENT SENSOR HISTIDINE KINASE TRCS	SENSOR PART OF THE TWO COMPONENT REGULATORY SYSTEM TRCS/TRCR.
	Rv1094	desA2	Possible acyl-[acyl-carrier protein] desaturase DesA2 (acyl-[ACP] desaturase) (stearoyl-ACP desaturase)	Lipid metabolism	desA2	MtH37Rv-1094 (8G17)	0.983932	0.547177	0.815184	0.451535	0.378974	0.491711	POSSIBLE ACYL-[ACYL-CARRIER PROTEIN] DESATURASE DESA2 (ACYL-[ACP] DESATURASE) (STEAROYL-ACP DESATURASE)	THOUGHT TO CATALYZE THE PRINCIPAL CONVERSION OF SATURATED FATTY ACIDS TO UNSATURATED FATTY ACIDS. THOUGHT TO CONVERT STEAROYL-ACP TO OLEOYL-ACP BY INTRODUCTION OF A CIS DOUBLE BOND BETWEEN CARBONS DELTA-9 AND DELTA-10 OF THE ACYL CHAIN [CATALYTIC ACTIVITY: Stearoyl-[acyl-carrier protein] + AH2 + O2 = oleoyl-[acyl-carrier protein] + A + 2 H2O].
	Rv1180	pks3	Probable polyketide beta-ketoacyl synthase Pks3	Lipid metabolism	pks3	MtH37Rv-1180 (8F21)	0.994283	0.727103	1.0433	0.669982	0.187218	0.148595	PROBABLE POLYKETIDE BETA-KETOACYL SYNTHASE PKS3	POTENTIALLY INVOLVED IN SOME INTERMEDIATE STEPS FOR THE SYNTHESIS OF A POLYKETIDE MOLECULE WHICH MAY BE INVOLVED IN SECONDARY METABOLISM.
	Rv1181	pks4	Probable polyketide beta-ketoacyl synthase Pks4	Lipid metabolism	pks4	MtH37Rv-1181 (8G21)	0.995488	0.543296	0.654647	0.811912	0.214011	0.151373	PROBABLE POLYKETIDE BETA-KETOACYL SYNTHASE PKS4	POTENTIALLY INVOLVED IN SOME INTERMEDIATE STEPS FOR THE SYNTHESIS OF A POLYKETIDE MOLECULE WHICH MAY BE INVOLVED IN SECONDARY METABOLISM.
	Rv1182	papA3	Probable conserved polyketide synthase associated protein PapA3	Lipid metabolism	papA3	MtH37Rv-1182 (7C13)	0.981024	0.754935	0.336148	0.526313	0.0744628	0.074639	PROBABLE CONSERVED POLYKETIDE SYNTHASE ASSOCIATED PROTEIN PAPA3	FUNCTION UNKNOWN; THOUGHT TO BE INVOLVED IN LIPID METABOLISM.
	Rv1183	mmpL10	Probable conserved transmembrane transport protein MmpL10	Cell wall and cell processes	mmpL10	MtH37Rv-1183 (8H21)	0.98404	0.760253	0.980647	0.533459	0.330558	0.205238	PROBABLE CONSERVED TRANSMEMBRANE TRANSPORT PROTEIN MMPL10	UNKNOWN. THOUGHT TO BE INVOLVED IN FATTY ACID TRANSPORT.
	Rv1184c	Rv1184c	Possible exported protein	Cell wall and cell processes	Rv1184c	MtH37Rv-1184c (7D13)	0.98264	0.605723	0.669461	1.55262	0.147248	0.0816831	POSSIBLE EXPORTED PROTEIN	FUNCTION UNKNOWN
	Rv1196	PPE18	PPE family protein PPE18	PE/PPE families	PPE18	MtH37Rv-1196 (8D22)	0.991441	0.265198	0.621408	0.166094	0.143047	0.321797	PPE FAMILY PROTEIN	FUNCTION UNKNOWN
	Rv1280c	oppA	Probable periplasmic oligopeptide-binding lipoprotein OppA	Cell wall and cell processes	oppA	MtH37Rv-1280c (7N9)	0.985879	0.917931	0.413158	0.602205	0.415413	0.568297	PROBABLE PERIPLASMIC OLIGOPEPTIDE-BINDING LIPOPROTEIN OPPA	INVOLVED IN ACTIVE TRANSPORT OF OLIGOPEPTIDE ACROSS THE MEMBRANE (IMPORT). THIS PROTEIN IS A COMPONENT OF THE OLIGOPEPTIDE PERMEASE, A BINDING PROTEIN-DEPENDENT TRANSPORT SYSTEM; IT BINDS PEPTIDES UP TO FIVE AMINO ACIDS LONG WITH HIGH AFFINITY.
	Rv1326c	glgB	1,4-alpha-glucan branching enzyme GlgB (glycogen branching enzyme)	Intermediate metabolism and respiration	glgB	MtH37Rv-1326c (7B20)	0.981413	1.07566	1.45762	1.95726	0.239408	0.643153	PROBABLE 1,4-ALPHA-GLUCAN BRANCHING ENZYME GLGB (GLYCOGEN BRANCHING ENZYME)	INVOLVED IN GLYCOGEN BIOSYNTHESIS (THIRD STEP) [CATALYTIC ACTIVITY : FORMATION OF 1,6-GLUCOSIDIC LINKAGES OF GLYCOGEN].
	Rv1338	murI	Probable glutamate racemase MurI	Cell wall and cell processes	murI	MtH37Rv-1338 (7D21)	0.989079	0.960527	0.909956	0.945368	0.23759	0.240445	PROBABLE GLUTAMATE RACEMASE MURI	INVOLVED IN PEPTIDOGLYCAN BIOSYNTHESIS. PROVIDES THE (R)-GLUTAMIC ACID REQUIRED FOR CELL WALL BIOSYNTHESIS [CATALYTIC ACTIVITY : L-GLUTAMATE = D-GLUTAMATE]
	Rv1368	lprF	Probable conserved lipoprotein LprF	Cell wall and cell processes	lprF	MtH37Rv-1368 (5I1)	0.981009	0.520208	0.68672	0.69071	0.203978	0.35986	PROBABLE CONSERVED LIPOPROTEIN LPRF	UNKNOWN
	Rv1423	whiA	Probable transcriptional regulatory protein WhiA	Regulatory proteins	whiA	MtH37Rv-1423 (5P5)	0.985189	0.58729	0.670879	0.385871	0.439817	0.526375	PROBABLE TRANSCRIPTIONAL REGULATORY PROTEIN WHIA	INVOLVED IN TRANSCRIPTIONAL MECHANISM
	Rv1511	gmdA	GDP-D-mannose dehydratase GmdA (GDP-mannose 4,6 dehydratase) (GMD)	Intermediate metabolism and respiration	gmdA	MtH37Rv-1511 (10D20)	0.998079	0.878146	0.604233	0.544081	0.645806	1.20274	GDP-D-mannose dehydratase gmdA (GDP-mannose 4,6 dehydratase) (GMD)	unknown, probably involved in nucleotide-sugar metabolism
	Rv1521	fadD25	Probable fatty-acid-AMP ligase FadD25 (fatty-acid-AMP synthetase) (fatty-acid-AMP synthase)	Lipid metabolism	fadD25	MtH37Rv-1521 (10B21)	0.998267	0.972973	0.386021	0.640654	0.496994	0.732818	PROBABLE FATTY-ACID-COA LIGASE FADD25 (FATTY-ACID-COA SYNTHETASE) (FATTY-ACID-COA SYNTHASE)	FUNCTION UNKNOWN, BUT INVOLVEMENT IN LIPID METABOLISM.
	Rv1558	Rv1558	Conserved protein	Conserved hypotheticals	Rv1558	MtH37Rv-1558 (5D17)	0.979767	0.756018	0.512376	0.848318	0.313036	0.575744	CONSERVED HYPOTHETICAL PROTEIN	FUNCTION UNKNOWN
	Rv1619	Rv1619	Conserved membrane protein	Cell wall and cell processes	Rv1619	MtH37Rv-1619 (5B23)	0.995049	0.990205	1.16973	1.15438	0.473326	0.788195	CONSERVED MEMBRANE PROTEIN	FUNCTION UNKNOWN
	Rv1643	rplT	50S ribosomal protein L20 RplT	Information pathways	rplT	MtH37Rv-1643 (9J1)	0.986026	0.774064	0.546877	1.63132	0.408476	0.361429	Probable 50S ribosomal protein L20 RplT	THIS PROTEIN BINDS DIRECTLY TO 23S RIBOSOMAL RNA AND IS NECESSARY TO THE IN VITRO ASSEMBLY PROCESS OF THE 50S RIBOSOMAL SUBUNIT; IT IS NOT INVOLVED IN THE PROTEIN SYNTHESIZING FUNCTIONS OF THAT SUBUNIT
	Rv1899c	lppD	Possible lipoprotein LppD	Cell wall and cell processes	lppD	MtH37Rv-1899c (10P16)	0.994811	0.713986	0.404328	1.28791	0.412612	0.745202	POSSIBLE LIPOPROTEIN LPPD	UNKNOWN
	Rv1904	Rv1904	Conserved hypothetical protein	Conserved hypotheticals	Rv1904	MtH37Rv-1904 (7F12)	0.995542	0.669566	0.530877	0.390726	0.373636	0.617483	CONSERVED HYPOTHETICAL PROTEIN	FUNCTION UNKNOWN
	Rv1906c	Rv1906c	Conserved protein	Conserved hypotheticals	Rv1906c	MtH37Rv-1906c (7H12)	0.988398	0.478743	0.473004	0.704786	0.420448	0.799243	CONSERVED HYPOTHETICAL PROTEIN	FUNCTION UNKNOWN
	Rv1919c	Rv1919c	Conserved protein	Conserved hypotheticals	Rv1919c	MtH37Rv-1919c (6P1)	0.9987	0.71306	0.335267	0.377668	0.490889	0.918049	CONSERVED HYPOTHETICAL PROTEIN	FUNCTION UNKNOWN
	Rv1941	Rv1941	Probable short-chain type dehydrogenase/reductase	Intermediate metabolism and respiration	Rv1941	MtH37Rv-1941 (6K4)	0.999541	0.818043	0.884099	0.512898	0.622224	0.998496	PROBABLE SHORT-CHAIN TYPE DEHYDROGENASE/REDUCTASE	FUNCTION UNKNOWN; PROBABLY INVOLVED IN CELLULAR METABOLISM
	Rv2061c	Rv2061c	Conserved protein	Conserved hypotheticals	Rv2061c	MtH37Rv-2061c (6O24)	0.984484	0.624655	0.466862	0.891876	0.374269	0.496593	conserved hypothetical protein	unknown
	Rv2121c	hisG	ATP phosphoribosyltransferase HisG	Intermediate metabolism and respiration	hisG	MtH37Rv-2121c (6L11)	0.990314	1.2615	0.924249	1.11736	0.48673	0.659785	Probable ATP phosphoribosyltransferase HisG	THOUGHT TO BE INVOLVED IN HISTIDINE BIOSYNTHESIS
	Rv2196	qcrB	Probable ubiquinol-cytochrome C reductase QcrB (cytochrome B subunit)	Intermediate metabolism and respiration	qcrB	MtH37Rv-2196 (5L13)	0.983641	0.574933	0.889912	0.453346	0.299119	0.340088	Probable Ubiquinol-cytochrome C reductase QcrB (cytochrome B subunit)	respiration
	Rv2197c	Rv2197c	Probable conserved transmembrane protein	Cell wall and cell processes	Rv2197c	MtH37Rv-2197c (5M13)	0.974855	1.10242	0.607576	0.514582	0.201648	0.241641	Probable conserved transmembrane protein	unknown
	Rv2216	Rv2216	Conserved protein	Conserved hypotheticals	Rv2216	MtH37Rv-2216 (5M15)	0.971003	0.656496	0.194549	0.782466	0.212676	0.346438	conserved hypothetical protein	unknown
	Rv2220	glnA1	Glutamine synthetase GlnA1 (glutamine synthase) (GS-I)	Intermediate metabolism and respiration	glnA1	MtH37Rv-2220 (5P15)	0.975806	0.838174	0.562052	0.472948	0.208185	0.29908	GLUTAMINE SYNTHETASE GLNA1 (GLUTAMINE SYNTHASE) (GS-I)	INVOLVED IN GLUTAMINE BIOSYNTHESIS [CATALYTIC ACTIVITY: ATP + L-GLUTAMATE + NH(3) = ADP + GLUTAMINE + ORTHOPHOSPHATE.]
	Rv2280	Rv2280	Probable dehydrogenase	Intermediate metabolism and respiration	Rv2280	MtH37Rv-2280 (5J21)	0.999235	0.641881	0.278135	0.299876	0.549318	0.777405	Probable dehydrogenase	oxidoreduction
	Rv2284	lipM	Probable esterase LipM	Intermediate metabolism and respiration	lipM	MtH37Rv-2284 (8N13)	0.992828	1.01884	0.64857	0.473641	0.51471	0.34264	Probable esterase LipM	Hydrolysis of lipids (bound ester)
	Rv2289	cdh	Probable CDP-diacylglycerol pyrophosphatase Cdh (CDP-diacylglycerol diphosphatase) (CDP-diacylglycerol phosphatidylhydrolase)	Lipid metabolism	cdh	MtH37Rv-2289 (5P21)	0.993633	0.545937	0.260263	0.215763	0.155046	0.237117	Probable CDP-diacylglycerol pyrophosphatase Cdh (CDP-diacylglycerol diphosphatase) (CDP-diacylglycerol phosphatidylhydrolase)	Involved in phospholipid biosynthesis [CATALYTIC ACTIVITY: CDP-diacylglycerol + H(2)O = CMP + phosphatidate].
	Rv2449c	Rv2449c	Conserved protein	Conserved hypotheticals	Rv2449c	MtH37Rv-2449c (6A12)	0.996988	0.519745	1.01926	0.447732	0.570881	0.518003	CONSERVED HYPOTHETICAL PROTEIN	FUNCTION UNKNOWN
	Rv2467	pepN	Probable aminopeptidase N PepN (Lysyl aminopeptidase) (LYS-AP) (alanine aminopeptidase)	Intermediate metabolism and respiration	pepN	MtH37Rv-2467 (6H13)	0.997961	0.765162	0.472787	0.517873	0.450903	0.525231	PROBABLE AMINOPEPTIDASE N PEPN (LYSYL AMINOPEPTIDASE) (LYS-AP) (ALANINE AMINOPEPTIDASE)	AMINOPEPTIDASE WITH BROAD SUBSTRATE SPECIFICITY TO SEVERAL PEPTIDES (COULD PREFERENTIALLY CLEAVE LEUCINE, ARGININE AND LYSINE IN PEPTIDE-BOND-CONTAINING SUBSTRATES).
	Rv2468c	Rv2468c	Conserved protein	Conserved hypotheticals	Rv2468c	MtH37Rv-2468c (6A14)	0.996877	0.626789	0.470452	0.414929	0.326607	0.744969	CONSERVED HYPOTHETICAL PROTEIN	FUNCTION UNKNOWN
	Rv2484c	Rv2484c	Possible triacylglycerol synthase (diacylglycerol acyltransferase)	Lipid metabolism	Rv2484c	MtH37Rv-2484c (6C15)	0.999264	0.897149	0.648898	0.845962	0.608079	0.719979	CONSERVED HYPOTHETICAL PROTEIN	FUNCTION UNKNOWN
	Rv2579	dhaA	Possible haloalkane dehalogenase DhaA (1-chlorohexane halidohydrolase)	Intermediate metabolism and respiration	dhaA	MtH37Rv-2579 (6B24)	0.996469	0.989751	0.672099	0.356913	0.441758	1.16961	POSSIBLE HALOALKANE DEHALOGENASE DHAA (1-CHLOROHEXANE HALIDOHYDROLASE)	GENERATES A PRIMARY ALCOHOL AND HALIDE FROM 1-HALOALKANE AND H2O {CATALYTIC ACTIVITY: 1-HALOALKANE + H2O = A PRIMARY ALCOHOL + HALIDE]
	Rv2596	vapC40	Possible toxin VapC40. Contains PIN domain.	Virulence, detox and adaptation	Rv2596	MtH37Rv-2596 (1P13)	0.98943	0.814987	1.02993	0.751105	0.267426	0.16102	CONSERVED HYPOTHETICAL PROTEIN	FUNCTION UNKNOWN
	Rv2609c	Rv2609c	Probable conserved membrane protein	Cell wall and cell processes	Rv2609c	MtH37Rv-2609c (1O14)	0.994942	0.632511	0.663443	0.637696	0.52773	0.811334	PROBABLE CONSERVED MEMBRANE PROTEIN	UNKNOWN
	Rv2633c	Rv2633c	Hypothetical protein	Conserved hypotheticals	Rv2633c	MtH37Rv-2633c (1J17)	0.989279	0.664486	0.711169	0.341873	0.0921867	0.162382	HYPOTHETICAL PROTEIN	UNKNOWN
	Rv2677c	hemY	Probable protoporphyrinogen oxidase HemY (protoporphyrinogen-IX oxidase) (protoporphyrinogenase) (PPO)	Intermediate metabolism and respiration	hemY	MtH37Rv-2677c (1J20)	0.984838	0.805066	0.669359	0.728412	0.151783	0.181968	PROBABLE PROTOPORPHYRINOGEN OXIDASE HEMY (PROTOPORPHYRINOGEN-IX OXIDASE) (PROTOPORPHYRINOGENASE) (PPO)	INVOLVED IN HEME AND PORPHYRIN BIOSYNTHESIS (AT THE PENULTIMATE STEP). CATALYZES THE 6-ELECTRON OXIDATION OF PROTOPORPHYRINOGEN IX TO FORM PROTOPORPHYRIN IX [CATALYTIC ACTIVITY: PROTOPORPHYRINOGEN-IX + O(2) = PROTOPORPHYRIN-IX + H(2)O(2)].
	Rv2772c	Rv2772c	Probable conserved transmembrane protein	Cell wall and cell processes	Rv2772c	MtH37Rv-2772c (2A5)	0.998617	0.82252	0.75017	0.561024	0.534179	0.513816	PROBABLE CONSERVED TRANSMEMBRANE PROTEIN	UNKNOWN
	Rv2859c	Rv2859c	Possible amidotransferase	Intermediate metabolism and respiration	Rv2859c	MtH37Rv-2859c (2G12)	0.99933	0.790886	1.27916	0.592735	0.613241	0.887408	POSSIBLE AMIDOTRANSFERASE	FUNCTION UNKNOWN; PROBABLY INVOLVED IN CELLULAR METABOLISM.
	Rv2967c	pca	Probable pyruvate carboxylase Pca (pyruvic carboxylase)	Intermediate metabolism and respiration	pca	MtH37Rv-2967c (2I10)	0.993452	0.940369	0.924879	1.13055	0.485762	0.674321	PROBABLE PYRUVATE CARBOXYLASE PCA (PYRUVIC CARBOXYLASE)	INVOLVED IN GLUCONEOGENESIS AND LIPOGENESIS. PYRUVATE CARBOXYLASE CATALYZES A 2-STEP REACTION, INVOLVING THE ATP-DEPENDENT CARBOXYLATION OF THE COVALENTLY ATTACHED BIOTIN IN THE FIRST STEP AND THE TRANSFER OF THE CARBOXYL GROUP TO PYRUVATE IN THE SECOND [CATALYTIC ACTIVITY: ATP + PYRUVATE + HCO(3)(-) = ADP + PHOSPHATE + OXALOACETATE].
	Rv2992c	gltS	Glutamyl-tRNA synthetase GltS (glutamate--tRNA ligase) (glutamyl-tRNA synthase) (GLURS)	Information pathways	gltS	MtH37Rv-2992c (2N12)	0.9987	0.824423	0.675906	0.398393	0.663397	0.856668	PROBABLE GLUTAMYL-TRNA SYNTHETASE GLTS (GLUTAMATE--TRNA LIGASE) (GLUTAMYL-TRNA SYNTHASE) (GLURS)	INVOLVED IN TRANSLATION MECHANISMS [CATALYTIC ACTIVITY: ATP + L-GLUTAMATE + TRNA(GLU) = AMP + DIPHOSPHATE + L-GLUTAMYL-TRNA(GLU)].
	Rv3148	nuoD	Probable NADH dehydrogenase I (chain D) NuoD (NADH-ubiquinone oxidoreductase chain D)	Intermediate metabolism and respiration	nuoD	MtH37Rv-3148 (3P1)	0.973446	0.290282	0.307175	0.14117	0.235933	1.05706	PROBABLE NADH DEHYDROGENASE I (CHAIN D) NUOD (NADH-UBIQUINONE OXIDOREDUCTASE CHAIN D)	FUNCTION UNKNOWN; INVOLVED IN CELLULAR METABOLISM [CATALYTIC ACTIVITY: NADH + UBIQUINONE = NAD(+) + UBIQUINOL].
	Rv3151	nuoG	Probable NADH dehydrogenase I (chain G) NuoG (NADH-ubiquinone oxidoreductase chain G)	Intermediate metabolism and respiration	nuoG	MtH37Rv-3151 (3K2)	0.984514	0.380936	0.24415	0.152547	0.347154	1.25355	PROBABLE NADH DEHYDROGENASE I (CHAIN G) NUOG (NADH-UBIQUINONE OXIDOREDUCTASE CHAIN G)	FUNCTION UNKNOWN; INVOLVED IN CELLULAR METABOLISM [CATALYTIC ACTIVITY: NADH + UBIQUINONE = NAD(+) + UBIQUINOL].
	Rv3169	Rv3169	Conserved protein	Conserved hypotheticals	Rv3169	MtH37Rv-3169 (3J4)	0.992337	0.522138	0.53553	0.296584	0.431677	1.2882	CONSERVED HYPOTHETICAL PROTEIN	FUNCTION UNKNOWN
	Rv3196A	Rv3196A	Unknown protein	Conserved hypotheticals	Rv3196A	MtH37Rv-3196A (11K5)	0.991938	1.02017	0.523985	1.27819	0.335287	0.877651	HYPOTHETICAL PROTEIN	UNKNOWN
	Rv3224A	Rv3224A	Conserved hypothetical protein	Conserved hypotheticals	Rv3224A	MtH37Rv-3224A (11P5)	0.98676	0.769636	0.499003	0.707695	0.28437	0.221006	CONSERVED HYPOTHETICAL PROTEIN	FUNCTION UNKNOWN
	Rv3477	PE31	PE family protein PE31	PE/PPE families	PE31	MtH37Rv-3477 (10K20)	0.98171	0.273945	0.11532	0.119108	0.0771003	0.212742	PE FAMILY PROTEIN	FUNCTION UNKNOWN
	Rv3479	Rv3479	Possible transmembrane protein	Cell wall and cell processes	Rv3479	MtH37Rv-3479 (4A20)	0.970383	0.235691	0.344786	0.226397	0.134586	0.198516	POSSIBLE TRANSMEMBRANE PROTEIN	UNKNOWN
	Rv3486	Rv3486	Conserved protein	Conserved hypotheticals	Rv3486	MtH37Rv-3486 (4G20)	0.982104	1.16003	1.35438	0.715955	0.235832	0.539835	CONSERVED HYPOTHETICAL PROTEIN	FUNCTION UNKNOWN
	Rv3487c	lipF	Probable esterase/lipase LipF	Intermediate metabolism and respiration	lipF	MtH37Rv-3487c (10M20)	0.991235	0.768925	0.774511	0.55378	0.207653	0.306148	PROBABLE ESTERASE/LIPASE LIPF	FUNCTION UNKNOWN; LIPOLYTIC ENZYME INVOLVED IN CELLULAR METABOLISM.
	Rv3633	Rv3633	Conserved protein	Conserved hypotheticals	Rv3633	MtH37Rv-3633 (2C21)	0.976039	0.417302	0.249943	0.311429	0.18202	0.326649	CONSERVED HYPOTHETICAL PROTEIN	FUNCTION UNKNOWN
	Rv3636	Rv3636	Possible transposase	Insertion sequences and phages	Rv3636	MtH37Rv-3636 (11E2)	0.997338	0.943842	1.43267	1.07832	0.61196	0.851642	POSSIBLE TRANSPOSASE	POSSIBLY REQUIRED FOR THE TRANSPOSITION OF AN INSERTION ELEMENT.
	Rv3686c	Rv3686c	Conserved hypothetical protein	Conserved hypotheticals	Rv3686c	MtH37Rv-3686c (11D4)	0.976608	0.558195	0.538215	0.424559	0.32627	0.521966	CONSERVED HYPOTHETICAL PROTEIN	FUNCTION UNKNOWN
	Rv3730c	Rv3730c	Conserved hypothetical protein	Conserved hypotheticals	Rv3730c	MtH37Rv-3730c (11G4)	0.998216	1.08742	1.21299	0.43103	0.610121	0.760615	CONSERVED HYPOTHETICAL PROTEIN	FUNCTION UNKNOWN
	Rv3790	dprE1	Decaprenylphosphoryl-beta-D-ribose 2'-oxidase	Lipid metabolism	Rv3790	MtH37Rv-3790 (3B12)	0.992843	0.845515	0.904828	0.54823	0.545325	0.778495	PROBABLE OXIDOREDUCTASE	FUNCTION UNKNOWN; PROBABLY INVOLVED IN CELLULAR METABOLISM.
	Rv3853	rraA	Regulator of RNase E activity a RraA	Regulatory proteins	menG	MtH37Rv-3853 (8H5)	0.984744	0.906777	0.530746	0.39673	0.356884	0.297437	PROBABLE S-ADENOSYLMETHIONINE:2-DEMETHYLMENAQUINONE METHYLTRANSFERASE MENG	INVOLVED IN MENAQUINONE BIOSYNTHESIS (AT THE LAST STEP). CONVERTS DIMETHYLMENAQUINONE (DMK) TO MENAQUINONE (MK).
	Rv3865	espF	ESX-1 secretion-associated protein EspF	Cell wall and cell processes	Rv3865	MtH37Rv-3865 (11H9)	0.992231	0.770829	1.02041	1.33369	0.47449	0.515532	CONSERVED HYPOTHETICAL PROTEIN	FUNCTION UNKNOWN
	Rv3895c	eccB2	ESX conserved component EccB2. ESX-2 type VII secretion system protein. Probable membrane protein.	Cell wall and cell processes	Rv3895c	MtH37Rv-3895c (8F8)	0.994986	0.725226	1.83872	0.751682	0.504489	0.843312	POSSIBLE CONSERVED MEMBRANE PROTEIN	UNKNOWN

## Sheet: Induced Res 2d vs NC_2
	Supplementary Table 5
	419 genes significantly induced (ANOVA B+H p<0.05, >1.5 fold) in Res 2d compared to NC state (high MPN/high CFU model variant)
	Table ordered by Rv number, expression ratios relative to NC_2
	Rv Number	Gene Tuberculist R27	Protein Function Tuberculist R27	Functional Cat Tuberculist R27	Common	Systematic	NC_2	Res 48h	Product	Function
	Rv0013	trpG	Possible anthranilate synthase component II TrpG (glutamine amidotransferase)	Intermediate metabolism and respiration	trpG	MtH37Rv-0013 (1E2)	0.996461	1.51459	POSSIBLE ANTHRANILATE SYNTHASE COMPONENT II TRPG (GLUTAMINE AMIDOTRANSFERASE)	POSSIBLY INVOLVED IN BIOSYNTHESIS OF TRYPTOPHAN (AT THE FIRST STEP). SUPPOSED TETRAMER OF TWO COMPONENTS I AND TWO COMPONENTS II: COMPONENT I (Rv1609|trpE) CATALYZES THE FORMATION OF ANTHRANILATE USING AMMONIA RATHER THAN GLUTAMINE, WHEREAS COMPONENT II (Rv0013|trpG) PROVIDES GLUTAMINE AMIDOTRANSFERASE ACTIVITY. POSSIBLY PARTICIPATES IN THE TRYPTOPHAN-DEPENDENT INDOLE-3-ACETIC ACID PRODUCTION [CA…
	Rv0015c	pknA	Transmembrane serine/threonine-protein kinase A PknA (protein kinase A) (STPK A)	Regulatory proteins	pknA	MtH37Rv-0015c (1G2)	0.992174	1.89319	TRANSMEMBRANE SERINE/THREONINE-PROTEIN KINASE A PKNA (PROTEIN KINASE A) (PSTK A)	INVOLVED IN SIGNAL TRANSDUCTION (VIA PHOSPHORYLATION). THOUGHT TO REGULATE MORPHOLOGICAL CHANGES ASSOCIATED WITH CELL DIVISION/DIFFERENTIATION PROCESS. PHOSPHORYLATES AT SERINE AND THREONINE RESIDUES [CATALYTIC ACTIVITY: ATP + A PROTEIN = ADP + A PHOSPHOPROTEIN].
	Rv0019c	fhaB	Conserved protein with FHA domain, FhaB	Regulatory proteins	Rv0019c	MtH37Rv-0019c (1C3)	0.998644	1.54279	CONSERVED HYPOTHETICAL PROTEIN	FUNCTION UNKNOWN
	Rv0040c	mtc28	Secreted proline rich protein Mtc28 (proline rich 28 kDa antigen)	Cell wall and cell processes	mtc28	MtH37Rv-0040c (1H5)	0.994251	2.20517	SECRETED PROLINE RICH PROTEIN MTC28 (PROLINE RICH 28 KDA ANTIGEN)	UNKNOWN
	Rv0058	dnaB	Probable replicative DNA helicase DnaB	Information pathways	dnaB	MtH37Rv-0058 (1B8)	0.979062	2.2803	PROBABLE REPLICATIVE DNA HELICASE DNAB	PARTICIPATES IN INITIATION AND ELONGATION DURING CHROMOSOME REPLICATION; IT EXHIBITS DNA-DEPENDENT ATPASE ACTIVITY. THE INTEIN IS AN ENDONUCLEASE (POTENTIAL).
	Rv0059	Rv0059	Hypothetical protein	Conserved hypotheticals	Rv0059	MtH37Rv-0059 (1C8)	0.972036	1.70988	HYPOTHETICAL PROTEIN	UNKNOWN
	Rv0062	celA1	Possible cellulase CelA1 (endoglucanase) (endo-1,4-beta-glucanase) (FI-cmcase) (carboxymethyl cellulase)	Intermediate metabolism and respiration	celA1	MtH37Rv-0062 (1F8)	0.996249	2.14266	POSSIBLE CELLULASE CELA1 (ENDOGLUCANASE) (ENDO-1,4-BETA-GLUCANASE) (FI-CMCASE) (CARBOXYMETHYL CELLULASE)	THE BIOLOGICAL CONVERSION OF CELLULOSE TO GLUCOSE GENERALLY REQUIRES THREE TYPES OF HYDROLYTIC ENZYMES: (1) ENDOGLUCANASES WHICH CUT INTERNAL BETA-1,4-GLUCOSIDIC BONDS; (2) EXOCELLOBIOHYDROLASES THAT CUT THE DISSACCHARIDE CELLOBIOSE FROM THE NONREDUCING END OF THE CELLULOSE POLYMER CHAIN; (3) BETA-1,4-GLUCOSIDASES WHICH HYDROLYZE THE CELLOBIOSE AND OTHER SHORT CELLO-OLIGOSACCHARIDES TO GLUCOSE [C…
	Rv0063	Rv0063	Possible oxidoreductase	Intermediate metabolism and respiration	Rv0063	MtH37Rv-0063 (1G8)	0.999828	1.50448	POSSIBLE OXIDOREDUCTASE	FUNCTION UNKNOWN; PROBABLY INVOLVED IN CELLULAR METABOLISM.
	Rv0069c	sdaA	Probable L-serine dehydratase SdaA (L-serine deaminase) (SDH) (L-SD)	Intermediate metabolism and respiration	sdaA	MtH37Rv-0069c (1E9)	0.978334	1.82397	PROBABLE L-SERINE DEHYDRATASE SDAA (L-SERINE DEAMINASE) (SDH) (L-SD)	INVOLVED IN GLUCONEOGENESIS FROM SERINE [CATALYTIC ACTIVITY: L-serine + H2O = pyruvate + NH3 + H2O].
	Rv0072	Rv0072	Probable glutamine-transport transmembrane protein ABC transporter	Cell wall and cell processes	Rv0072	MtH37Rv-0072 (1H9)	0.998825	1.82095	PROBABLE GLUTAMINE-TRANSPORT TRANSMEMBRANE PROTEIN ABC TRANSPORTER	THOUGHT TO BE INVOLVED IN ACTIVE TRANSPORT OF GLUTAMINE ACROSS THE MEMBRANE (IMPORT). RESPONSIBLE FOR THE TRANSLOCATION OF THE SUBSTRATE ACROSS THE MEMBRANE.
	Rv0074	Rv0074	Conserved protein	Conserved hypotheticals	Rv0074	MtH37Rv-0074 (1B10)	0.99222	2.19668	CONSERVED HYPOTHETICAL PROTEIN	FUNCTION UNKNOWN
	Rv0076c	Rv0076c	Probable membrane protein	Cell wall and cell processes	Rv0076c	MtH37Rv-0076c (1D10)	0.994409	1.8843	PROBABLE MEMBRANE PROTEIN	UNKNOWN
	Rv0096	PPE1	PPE family protein PPE1	PE/PPE families	PPE1	MtH37Rv-0096 (1H12)	0.991191	2.0801	PPE FAMILY PROTEIN	FUNCTION UNKNOWN
	Rv0097	Rv0097	Possible oxidoreductase	Intermediate metabolism and respiration	Rv0097	MtH37Rv-0097 (1I1)	0.917007	2.56651	POSSIBLE OXIDOREDUCTASE	FUNCTION UNKNOWN; PROBABLY INVOLVED IN CELLULAR METABOLISM.
	Rv0101	nrp	Probable peptide synthetase Nrp (peptide synthase)	Lipid metabolism	nrp	MtH37Rv-0101 (8I1)	0.99933	2.12297	PROBABLE PEPTIDE SYNTHETASE NRP (PEPTIDE SYNTHASE)	INVOLVED IN LIPID METABOLISM.
	Rv0103c	ctpB	Probable cation-transporter P-type ATPase B CtpB	Cell wall and cell processes	ctpB	MtH37Rv-0103c (8J1)	0.981793	1.61763	PROBABLE CATION-TRANSPORTER P-TYPE ATPASE B CTPB	CATION-TRANSPORTING ATPASE; POSSIBLY CATALYZES THE TRANSPORT OF A CATION (POSSIBLY COOPPER) WITH THE HYDROLYSE OF ATP [CATALYTIC ACTIVITY: ATP + H(2)O + CATION(IN) = ADP + ORTHOPHOSPHATE + CATION(OUT)].
	Rv0107c	ctpI	Probable cation-transporter ATPase I CtpI	Cell wall and cell processes	ctpI	MtH37Rv-0107c (1O1)	0.980245	1.70692	PROBABLE CATION-TRANSPORTER ATPASE I CTPI	CATION-TRANSPORTING ATPASE; POSSIBLY CATALYZES THE TRANSPORT OF A CATION (POSSIBLY MAGNESIUM) WITH THE HYDROLYSE OF ATP [CATALYTIC ACTIVITY: ATP + H(2)O + CATION(IN) = ADP + PHOSPHATE + CATION(OUT)].
	Rv0119	fadD7	Probable fatty-acid-CoA ligase FadD7 (fatty-acid-CoA synthetase) (fatty-acid-CoA synthase)	Lipid metabolism	fadD7	MtH37Rv-0119 (1P2)	0.9968	2.04915	PROBABLE FATTY-ACID-COA LIGASE FADD7 (FATTY-ACID-COA SYNTHETASE) (FATTY-ACID-COA SYNTHASE)	FUNCTION UNKNOWN, BUT INVOLVED IN LIPID METABOLISM.
	Rv0127	mak	Maltokinase Mak	Virulence, detox and adaptation	Rv0127	MtH37Rv-0127 (1M3)	0.995818	1.54302	CONSERVED HYPOTHETICAL PROTEIN	FUNCTION UNKNOWN
	Rv0138	Rv0138	Conserved hypothetical protein	Conserved hypotheticals	Rv0138	MtH37Rv-0138 (8J3)	0.993931	1.55034	CONSERVED HYPOTHETICAL PROTEIN	FUNCTION UNKNOWN
	Rv0139	Rv0139	Possible oxidoreductase	Intermediate metabolism and respiration	Rv0139	MtH37Rv-0139 (8K3)	0.980575	1.5817	POSSIBLE OXIDOREDUCTASE	FUNCTION UNKNOWN; PROBABLY INVOLVED IN CELLULAR METABOLISM.
	Rv0163	Rv0163	Conserved protein	Conserved hypotheticals	Rv0163	MtH37Rv-0163 (1K4)	0.991122	1.62555	CONSERVED HYPOTHETICAL PROTEIN	FUNCTION UNKNOWN
	Rv0166	fadD5	Probable fatty-acid-CoA ligase FadD5 (fatty-acid-CoA synthetase) (fatty-acid-CoA synthase)	Lipid metabolism	fadD5	MtH37Rv-0166 (1N4)	0.988086	5.5938	PROBABLE FATTY-ACID-COA LIGASE FADD5 (FATTY-ACID-COA SYNTHETASE) (FATTY-ACID-COA SYNTHASE)	FUNCTION UNKNOWN, BUT INVOLVED IN LIPID METABOLISM.
	Rv0168	yrbE1B	Conserved integral membrane protein YrbE1B	Virulence, detox and adaptation	yrbE1B	MtH37Rv-0168 (8I6)	0.979211	4.72025	CONSERVED HYPOTHETICAL INTEGRAL MEMBRANE PROTEIN YRBE1B	UNKNOWN.
	Rv0169	mce1A	Mce-family protein Mce1A	Virulence, detox and adaptation	mce1A	MtH37Rv-0169 (8J6)	0.97039	5.18115	MCE-FAMILY PROTEIN MCE1A	UNKNOWN, BUT THOUGHT TO BE INVOLVED IN HOST CELL INVASION (ENTRY AND SURVIVAL INSIDE MACROPHAGES).
	Rv0170	mce1B	Mce-family protein Mce1B	Virulence, detox and adaptation	mce1B	MtH37Rv-0170 (8K6)	0.984419	2.2449	MCE-FAMILY PROTEIN MCE1B	UNKNOWN, BUT THOUGHT TO BE INVOLVED IN HOST CELL INVASION.
	Rv0171	mce1C	Mce-family protein Mce1C	Virulence, detox and adaptation	mce1C	MtH37Rv-0171 (8L6)	0.996487	5.16951	MCE-FAMILY PROTEIN MCE1C	UNKNOWN, BUT THOUGHT TO BE INVOLVED IN HOST CELL INVASION.
	Rv0172	mce1D	Mce-family protein Mce1D	Virulence, detox and adaptation	mce1D	MtH37Rv-0172 (8M6)	0.99358	2.21548	MCE-FAMILY PROTEIN MCE1D	UNKNOWN, BUT THOUGHT TO BE INVOLVED IN HOST CELL INVASION.
	Rv0173	lprK	Possible Mce-family lipoprotein LprK (Mce-family lipoprotein Mce1E)	Cell wall and cell processes	lprK	MtH37Rv-0173 (8N6)	0.992579	3.71744	POSSIBLE MCE-FAMILY LIPOPROTEIN LPRK (MCE-FAMILY LIPOPROTEIN MCE1E)	UNKNOWN, BUT THOUGHT TO BE INVOLVED IN HOST CELL INVASION.
	Rv0174	mce1F	Mce-family protein Mce1F	Virulence, detox and adaptation	mce1F	MtH37Rv-0174 (8O6)	0.932212	2.11929	MCE-FAMILY PROTEIN MCE1F	UNKNOWN, BUT THOUGHT INVOLVED IN HOST CELL INVASION.
	Rv0183	Rv0183	Possible lysophospholipase	Intermediate metabolism and respiration	Rv0183	MtH37Rv-0183 (8I7)	0.99104	2.43052	POSSIBLE LYSOPHOSPHOLIPASE	FUNCTION UNKNOWN; PROBABLY INVOLVED IN CELLULAR METABOLISM.
	Rv0197	Rv0197	Possible oxidoreductase	Intermediate metabolism and respiration	Rv0197	MtH37Rv-0197 (1J7)	0.976752	1.77292	POSSIBLE OXIDOREDUCTASE	FUNCTION UNKNOWN; PROBABLY INVOLVED IN CELLULAR METABOLISM.
	Rv0225	Rv0225	Possible conserved protein	Cell wall and cell processes	Rv0225	MtH37Rv-0225 (1N10)	0.976145	2.42319	POSSIBLE CONSERVED PROTEIN	POSSIBLY INVOLVED IN LPS BIOSYNTHESIS.
	Rv0227c	Rv0227c	Probable conserved membrane protein	Cell wall and cell processes	Rv0227c	MtH37Rv-0227c (1P10)	0.995699	2.27428	PROBABLE CONSERVED MEMBRANE PROTEIN	UNKNOWN
	Rv0231	fadE4	Probable acyl-CoA dehydrogenase FadE4	Lipid metabolism	fadE4	MtH37Rv-0231 (1L11)	0.975104	2.09519	PROBABLE ACYL-COA DEHYDROGENASE FADE4	FUNCTION UNKNOWN, BUT INVOLVED IN LIPID METABOLISM.
	Rv0233	nrdB	Ribonucleoside-diphosphate reductase (beta chain) NrdB (ribonucleotide reductase small chain)	Information pathways	nrdB	MtH37Rv-0233 (1N11)	0.997606	3.66251	PROBABLE RIBONUCLEOSIDE-DIPHOSPHATE REDUCTASE (BETA CHAIN) NRDB (RIBONUCLEOTIDE REDUCTASE SMALL CHAIN)	INVOLVED IN THE DNA REPLICATION PATHWAY (FIRST REACTION). PROVIDES THE PRECURSORS NECESSARY FOR DNA SYNTHESIS [CATALYTIC ACTIVITY: 2'-deoxyribonucleoside diphosphate + oxidized thioredoxin + H2O = ribonucleoside diphosphate + reduced thioredoxin].
	Rv0235c	Rv0235c	Probable conserved transmembrane protein	Cell wall and cell processes	Rv0235c	MtH37Rv-0235c (1P11)	0.989757	1.53408	PROBABLE CONSERVED TRANSMEMBRANE PROTEIN	UNKNOWN
	Rv0236c	aftD	Possible arabinofuranosyltransferase AftD	Cell wall and cell processes	Rv0236c	MtH37Rv-0236c (1I12)	0.998209	1.89311	PROBABLE CONSERVED TRANSMEMBRANE PROTEIN	UNKNOWN
	Rv0239	vapB24	Possible antitoxin VapB24	Virulence, detox and adaptation	Rv0239	MtH37Rv-0239 (8K7)	0.985632	1.79467	CONSERVED HYPOTHETICAL PROTEIN	FUNCTION UNKNOWN
	Rv0242c	fabG4	Probable 3-oxoacyl-[acyl-carrier protein] reductase FabG4 (3-ketoacyl-acyl carrier protein reductase)	Lipid metabolism	fabG4	MtH37Rv-0242c (1N12)	0.967117	2.06422	PROBABLE 3-OXOACYL-[ACYL-CARRIER PROTEIN] REDUCTASE FABG4 (3-KETOACYL-ACYL CARRIER PROTEIN REDUCTASE)	INVOLVED IN THE FATTY ACID BIOSYNTHESIS PATHWAY (FIRST REDUCTION STEP) [CATALYTIC ACTIVITY: (3R)-3-hydroxyacyl-[acyl-carrier protein] + NADP+ = 3-oxoacyl-[acyl-carrier protein] + NADPH].
	Rv0250c	Rv0250c	Conserved protein	Conserved hypotheticals	Rv0250c	MtH37Rv-0250c (8N7)	0.997337	1.66802	CONSERVED HYPOTHETICAL PROTEIN	FUNCTION UNKNOWN
	Rv0256c	PPE2	PPE family protein PPE2	PE/PPE families	PPE2	MtH37Rv-0256c (8P7)	0.982495	1.54175	PPE FAMILY PROTEIN	FUNCTION UNKNOWN
	Rv0265c	Rv0265c	Probable periplasmic iron-transport lipoprotein	Cell wall and cell processes	Rv0265c	MtH37Rv-0265c (2N14)	0.99819	1.88644	PROBABLE PERIPLASMIC IRON-TRANSPORT LIPOPROTEIN	THOUGHT TO BE INVOLVED IN IRON TRANSPORT ACROSS THE MEMBRANE (IMPORT).
	Rv0270	fadD2	Probable fatty-acid-CoA ligase FadD2 (fatty-acid-CoA synthetase) (fatty-acid-CoA synthase)	Lipid metabolism	fadD2	MtH37Rv-0270 (2I15)	0.99335	1.90668	PROBABLE FATTY-ACID-COA LIGASE FADD2 (FATTY-ACID-COA SYNTHETASE) (FATTY-ACID-COA SYNTHASE)	FUNCTION UNKNOWN, BUT INVOLVED IN LIPID METABOLISM.
	Rv0271c	fadE6	Probable acyl-CoA dehydrogenase FadE6	Lipid metabolism	fadE6	MtH37Rv-0271c (8M8)	0.991313	1.51809	PROBABLE ACYL-COA DEHYDROGENASE FADE6	FUNCTION UNKNOWN, BUT INVOLVED IN LIPID METABOLISM.
	Rv0286	PPE4	PPE family protein PPE4	PE/PPE families	PPE4	MtH37Rv-0286 (2K16)	0.996821	1.98504	PPE FAMILY PROTEIN	FUNCTION UNKNOWN
	Rv0289	espG3	ESX-3 secretion-associated protein EspG3	Cell wall and cell processes	Rv0289	MtH37Rv-0289 (2L16)	0.975447	1.84323	CONSERVED HYPOTHETICAL PROTEIN	FUNCTION UNKNOWN
	Rv0292	eccE3	ESX conserved component EccE3. ESX-3 type VII secretion system protein. Probable transmembrane protein.	Cell wall and cell processes	Rv0292	MtH37Rv-0292 (2N16)	0.983898	2.95428	PROBABLE CONSERVED TRANSMEMBRANE PROTEIN	UNKNOWN
	Rv0295c	Rv0295c	Conserved protein	Conserved hypotheticals	Rv0295c	MtH37Rv-0295c (2I17)	0.999093	1.60137	CONSERVED HYPOTHETICAL PROTEIN	FUNCTION UNKNOWN
	Rv0312	Rv0312	Conserved hypothetical proline and threonine rich protein	Conserved hypotheticals	Rv0312	MtH37Rv-0312 (2K18)	0.997032	3.05417	CONSERVED HYPOTHETICAL PROLINE AND THREONINE RICH PROTEIN	FUNCTION UNKNOWN
	Rv0317c	glpQ2	Possible glycerophosphoryl diester phosphodiesterase GlpQ2 (glycerophosphodiester phosphodiesterase)	Intermediate metabolism and respiration	glpQ2	MtH37Rv-0317c (2P18)	0.978073	1.47774	POSSIBLE GLYCEROPHOSPHORYL DIESTER PHOSPHODIESTERASE GLPQ2 (GLYCEROPHOSPHODIESTER PHOSPHODIESTERASE)	GLYCEROPHOSPHORYL DIESTER PHOSPHODIESTERASE HYDROLYZES DEACYLATED PHOSPHOLIPIDS TO G3P AND THE CORRESPONDING ALCOHOLS [CATALYTIC ACTIVITY: A GLYCEROPHOSPHODIESTER + H(2)O = AN ALCOHOL + SN-GLYCEROL 3-PHOSPHATE].
	Rv0343	iniC	Isoniazid inductible gene protein IniC	Cell wall and cell processes	iniC	MtH37Rv-0343 (2M21)	0.996436	1.9766	ISONIAZID INDUCTIBLE GENE PROTEIN INIC	UNKNOWN.
	Rv0344c	lpqJ	Probable lipoprotein LpqJ	Cell wall and cell processes	lpqJ	MtH37Rv-0344c (2N21)	0.990901	2.35071	PROBABLE LIPOPROTEIN LPQJ	UNKNOWN
	Rv0346c	ansP2	Possible L-asparagine permease AnsP2 (L-asparagine transport protein)	Cell wall and cell processes	ansP2	MtH37Rv-0346c (8J11)	0.998513	4.57226	POSSIBLE L-ASPARAGINE PERMEASE ANSP2 (L-ASPARAGINE TRANSPORT PROTEIN)	THOUGHT TO BE INVOLVED IN TRANSPORT OF L-ASPARAGINE ACROSS THE MEMBRANE. RESPONSIBLE FOR THE TRANSLOCATION OF THE SUBSTRATE ACROSS THE MEMBRANE.
	Rv0352	dnaJ1	Probable chaperone protein DnaJ1	Virulence, detox and adaptation	dnaJ1	MtH37Rv-0352 (2M22)	0.994663	1.50851	PROBABLE CHAPERONE PROTEIN DNAJ1	ACTS AS A CO-CHAPERONE. STIMULATES, JOINTLY WITH GRPE, THE ATPASE ACTIVITY OF DNAK.
	Rv0359	Rv0359	Probable conserved integral membrane protein	Cell wall and cell processes	Rv0359	MtH37Rv-0359 (2J23)	0.999251	2.18123	PROBABLE CONSERVED INTEGRAL MEMBRANE PROTEIN	UNKNOWN
	Rv0394c	Rv0394c	Possible secreted protein	Cell wall and cell processes	Rv0394c	MtH37Rv-0394c (1D14)	0.991593	1.75726	POSSIBLE SECRETED PROTEIN	UNKNOWN
	Rv0409	ackA	Probable acetate kinase AckA (acetokinase)	Intermediate metabolism and respiration	ackA	MtH37Rv-0409 (1G15)	0.971337	1.49178	PROBABLE ACETATE KINASE ACKA (ACETOKINASE)	INVOLVED AT THE FIRST STEP (OF TWO) IN THE CONVERSION OF ACETATE TO ACETYL-COA [CATALYTIC ACTIVITY: ATP + acetate = ADP + acetyl phosphate].
	Rv0419	lpqM	Possible lipoprotein peptidase LpqM	Cell wall and cell processes	lpqM	MtH37Rv-0419 (1G16)	0.993437	1.64801	POSSIBLE LIPOPROTEIN PEPTIDASE LPQM	FUNCTION UNKNOWN; POSSIBLY HYDROLYZES PEPTIDES AND/OR PROTEINS.
	Rv0432	sodC	Periplasmic superoxide dismutase [Cu-Zn] SodC	Virulence, detox and adaptation	sodC	MtH37Rv-0432 (1B18)	0.979895	1.63	PROBABLE PERIPLASMIC SUPEROXIDE DISMUTASE [CU-ZN] SODC	DESTROYS RADICALS WHICH ARE NORMALLY PRODUCED WITHIN THE CELLS AND ARE TOXIC TO BIOLOGICAL SYSTEMS [CATALYTIC ACTIVITY: 2 superoxide + 2 H+ = O2 + H2O2].
	Rv0433	Rv0433	Conserved hypothetical protein	Conserved hypotheticals	Rv0433	MtH37Rv-0433 (1C18)	0.98947	1.99859	CONSERVED HYPOTHETICAL PROTEIN	FUNCTION UNKNOWN
	Rv0436c	pssA	Probable CDP-diacylglycerol--serine O-phosphatidyltransferase PssA (PS synthase) (phosphatidylserine synthase)	Lipid metabolism	pssA	MtH37Rv-0436c (1F18)	0.99751	1.72856	PROBABLE CDP-DIACYLGLYCEROL--SERINE O-PHOSPHATIDYLTRANSFERASE PSSA (PS SYNTHASE) (PHOSPHATIDYLSERINE SYNTHASE)	INVOLVED IN PHOSPHOLIPID BIOSYNTHESIS. GENERATES PHOSPHATIDYLSERINE [CATALYTIC ACTIVITY: CDP-diacylglycerol + L-serine = CMP + O-Sn-phosphatidyl-L-serine].
	Rv0440	groEL2	60 kDa chaperonin 2 GroEL2 (protein CPN60-2) (GroEL protein 2) (65 kDa antigen) (heat shock protein 65) (cell wall protein A) (antigen A)	Virulence, detox and adaptation	groEL2	MtH37Rv-0440 (1A19)	0.988328	1.76308	60 KDA CHAPERONIN 2 GROEL2 (PROTEIN CPN60-2) (GROEL PROTEIN 2) (65 KDA ANTIGEN) (HEAT SHOCK PROTEIN 65) (CELL WALL PROTEIN A) (ANTIGEN A)	PREVENTS MISFOLDING AND PROMOTES THE REFOLDING AND PROPER ASSEMBLY OF UNFOLDED POLYPEPTIDES GENERATED UNDER STRESS CONDITIONS.
	Rv0450c	mmpL4	Probable conserved transmembrane transport protein MmpL4	Cell wall and cell processes	mmpL4	MtH37Rv-0450c (10H1)	0.992436	1.76562	PROBABLE CONSERVED TRANSMEMBRANE TRANSPORT PROTEIN MMPL4	UNKNOWN. THOUGHT TO BE INVOLVED IN FATTY ACID TRANSPORT.
	Rv0451c	mmpS4	Probable conserved membrane protein MmpS4	Cell wall and cell processes	mmpS4	MtH37Rv-0451c (1B20)	0.992545	1.96574	PROBABLE CONSERVED MEMBRANE PROTEIN MMPS4	UNKNOWN.
	Rv0464c	Rv0464c	Conserved protein	Conserved hypotheticals	Rv0464c	MtH37Rv-0464c (1A21)	0.988824	1.57099	CONSERVED HYPOTHETICAL PROTEIN	FUNCTION UNKNOWN
	Rv0468	fadB2	3-hydroxybutyryl-CoA dehydrogenase FadB2 (beta-hydroxybutyryl-CoA dehydrogenase) (BHBD)	Lipid metabolism	fadB2	MtH37Rv-0468 (1D21)	0.995931	1.81562	PROBABLE 3-HYDROXYBUTYRYL-COA DEHYDROGENASE FADB2 (BETA-HYDROXYBUTYRYL-COA DEHYDROGENASE) (BHBD)	BUTYRATE/BUTANOL-PRODUCING PATHWAY [CATALYTIC ACTIVITY: (S)-3-hydroxybutanoyl-CoA + NADP+ = 3-acetoacetyl-CoA + NADPH]
	Rv0481c	Rv0481c	Hypothetical protein	Conserved hypotheticals	Rv0481c	MtH37Rv-0481c (1E22)	0.993913	2.17195	HYPOTHETICAL PROTEIN	UNKNOWN
	Rv0482	murB	Probable UDP-N-acetylenolpyruvoylglucosamine reductase MurB (UDP-N-acetylmuramate dehydrogenase)	Cell wall and cell processes	murB	MtH37Rv-0482 (1F22)	0.975857	3.1719	PROBABLE UDP-N-ACETYLENOLPYRUVOYLGLUCOSAMINE REDUCTASE MURB (UDP-N-ACETYLMURAMATE DEHYDROGENASE)	INVOLVED IN CELL WALL FORMATION; PEPTIDOGLYCAN BIOSYNTHESIS [CATALYTIC ACTIVITY: UDP-N-acetylmuramate + NADP+ = UDP-N-acetyl-3-O-(1-carboxyvinyl)-D-glucosamine + NADPH].
	Rv0487	Rv0487	Conserved hypothetical protein	Conserved hypotheticals	Rv0487	MtH37Rv-0487 (1C23)	0.994435	1.58293	CONSERVED HYPOTHETICAL PROTEIN	FUNCTION UNKNOWN
	Rv0497	Rv0497	Probable conserved transmembrane protein	Cell wall and cell processes	Rv0497	MtH37Rv-0497 (1E24)	0.975337	1.57749	PROBABLE CONSERVED TRANSMEMBRANE PROTEIN	UNKNOWN
	Rv0499	Rv0499	Conserved hypothetical protein	Conserved hypotheticals	Rv0499	MtH37Rv-0499 (1G24)	0.994164	1.56235	CONSERVED HYPOTHETICAL PROTEIN	FUNCTION UNKNOWN
	Rv0500A	Rv0500A	Conserved protein	Conserved hypotheticals	Rv0500A	MtH37Rv-0500A (11A14)	0.925332	2.0028	CONSERVED HYPOTHETICAL PROTEIN	FUNCTION UNKNOWN
	Rv0500B	Rv0500B	Conserved hypothetical protein	Conserved hypotheticals	Rv0500B	MtH37Rv-0500B (11B14)	0.950507	1.95365	CONSERVED HYPOTHETICAL PROTEIN	FUNCTION UNKNOWN
	Rv0531	Rv0531	Possible conserved membrane protein	Cell wall and cell processes	Rv0531	MtH37Rv-0531 (9O16)	0.995482	1.56556	POSSIBLE CONSERVED MEMBRANE PROTEIN	UNKNOWN
	Rv0566c	Rv0566c	Conserved protein	Conserved hypotheticals	Rv0566c	MtH37Rv-0566c (4P18)	0.986108	1.82421	CONSERVED HYPOTHETICAL PROTEIN	FUNCTION UNKNOWN
	Rv0599c	vapB27	Possible antitoxin VapB27	Virulence, detox and adaptation	Rv0599c	MtH37Rv-0599c (9L19)	0.980276	1.77391	CONSERVED HYPOTHETICAL PROTEIN	FUNCTION UNKNOWN
	Rv0613c	Rv0613c	Unknown protein	Conserved hypotheticals	Rv0613c	MtH37Rv-0613c (9L20)	0.993043	1.60153	HYPOTHETICAL PROTEIN	UNKNOWN
	Rv0642c	mmaA4	Methoxy mycolic acid synthase 4 MmaA4 (methyl mycolic acid synthase 4) (MMA4) (hydroxy mycolic acid synthase)	Lipid metabolism	mmaA4	MtH37Rv-0642c (9M22)	0.995688	2.27776	METHOXY MYCOLIC ACID SYNTHASE 4 MMAA4 (METHYL MYCOLIC ACID SYNTHASE 4) (MMA4) (HYDROXY MYCOLIC ACID SYNTHASE)	INVOLVED IN MYCOLIC ACIDS MODIFICATION. CATALYZES UNUSUAL S-ADENOSYL-METHIONINE-DEPENDENT TRANSFORMATION OF A CIS-OLEFIN MYCOLIC ACID INTO A SECONDARY ALCOHOL. CATALYZES INTRODUCTION OF A HYDROXYL GROUP AT THE DISTAL POSITION ON MYCOLIC ACID CHAINS TO PRODUCE THE HYDROXYL MYCOLATE. Mycolic acids represent a major constituent of the mycobacterial cell wall complex. Methyl transfer results in forma…
	Rv0655	mkl	Possible ribonucleotide-transport ATP-binding protein ABC transporter Mkl	Cell wall and cell processes	mkl	MtH37Rv-0655 (4J24)	0.977051	4.28201	POSSIBLE RIBONUCLEOTIDE-TRANSPORT ATP-BINDING PROTEIN ABC TRANSPORTER MKL	THOUGHT TO BE INVOLVED IN ACTIVE TRANSPORT OF RIBONUCLEOTIDE ACROSS THE MEMBRANE. RESPONSIBLE FOR ENERGY COUPLING TO THE TRANSPORT SYSTEM.
	Rv0686	Rv0686	Probable membrane protein	Cell wall and cell processes	Rv0686	MtH37Rv-0686 (3M14)	0.995789	1.52043	PROBABLE MEMBRANE PROTEIN	UNKNOWN
	Rv0694	lldD1	Possible L-lactate dehydrogenase (cytochrome) LldD1	Intermediate metabolism and respiration	lldD1	MtH37Rv-0694 (3J15)	0.980946	1.95757	POSSIBLE L-LACTATE DEHYDROGENASE (CYTOCHROME) LLDD1	INVOLVED IN RESPIRATION; CATALYZES CONVERSION OF LACTATE INTO PYRUVATE [CATALYTIC ACTIVITY: (S)-LACTATE + 2 FERRICYTOCHROME C = PYRUVATE + 2 FERROCYTOCHROME C].
	Rv0695	Rv0695	Conserved hypothetical protein	Conserved hypotheticals	Rv0695	MtH37Rv-0695 (3K15)	0.991607	1.49046	CONSERVED HYPOTHETICAL PROTEIN	FUNCTION UNKNOWN
	Rv0703	rplW	50S ribosomal protein L23 RplW	Information pathways	rplW	MtH37Rv-0703 (9G1)	0.996307	1.56655	PROBABLE 50S RIBOSOMAL PROTEIN L23 RPLW	BINDS TO A SPECIFIC REGION ON THE 23S RRNA.
	Rv0704	rplB	50S ribosomal protein L2 RplB	Information pathways	rplB	MtH37Rv-0704 (3P15)	0.986767	1.66884	PROBABLE 50S ribosomal protein L2 RPLB	THIS PROTEIN IS A PRIMARY 23S RRNA-BINDING PROTEIN. IT HAS PEPTIDYLTRANSFERASE ACTIVITY.
	Rv0707	rpsC	30S ribosomal protein S3 RpsC	Information pathways	rpsC	MtH37Rv-0707 (3J16)	0.988068	1.70855	PROBABLE 30S RIBOSOMAL PROTEIN S3 RPSC	THIS PROTEIN IS INVOLVED IN THE BINDING OF INITIATOR MET-TRNA.
	Rv0713	Rv0713	Probable conserved transmembrane protein	Cell wall and cell processes	Rv0713	MtH37Rv-0713 (3O16)	0.991032	2.38423	PROBABLE CONSERVED TRANSMEMBRANE PROTEIN	UNKNOWN
	Rv0715	rplX	50S ribosomal protein L24 RplX	Information pathways	rplX	MtH37Rv-0715 (3P16)	0.992374	1.89618	PROBABLE 50S RIBOSOMAL PROTEIN L24 RPLX	THIS PROTEIN IS FOUND IN THE RIBONUCLEOPROTEIN CORE AND IS INVOLVED IN THE EARLY ASSEMBLY OF THE 50S SUBUNIT. IT IS NOT INVOLVED IN THE FUNCTIONS OF THE MATURE 50S SUBUNIT.
	Rv0723	rplO	50S ribosomal protein L15 RplO	Information pathways	rplO	MtH37Rv-0723 (3K17)	0.987375	1.84899	PROBABLE 50S RIBOSOMAL PROTEIN L15 RPLO	THIS PROTEIN BINDS DIRECTLY TO 23S RIBOSOMAL RNA.
	Rv0732	secY	Probable preprotein translocase SecY	Cell wall and cell processes	secY	MtH37Rv-0732 (3I18)	0.942908	3.13154	PROBABLE PREPROTEIN TRANSLOCASE SECY	ESSENTIAL FOR PROTEIN EXPORT. INTERACTS WITH SECA|Rv3240c AND SECE|Rv0638 TO ALLOW THE TRANSLOCATION OF PROTEINS ACROSS THE PLASMA MEMBRANE, BY FORMING PART OF A CHANNEL.
	Rv0733	adk	Adenylate kinase Adk (ATP-AMP transphosphorylase)	Intermediate metabolism and respiration	adk	MtH37Rv-0733 (3J18)	0.988955	1.90924	PROBABLE ADENYLATE KINASE ADK (ATP-AMP TRANSPHOSPHORYLASE)	THIS SMALL UBIQUITOUS ENZYME IS ESSENTIAL FOR MAINTENANCE AND CELL GROWTH [CATALYTIC ACTIVITY: ATP + AMP = ADP + ADP].
	Rv0734	mapA	Methionine aminopeptidase MapA (map) (peptidase M) (MetAP)	Intermediate metabolism and respiration	mapA	MtH37Rv-0734 (3K18)	0.996093	2.23759	PROBABLE METHIONINE AMINOPEPTIDASE MAPA (MAP) (PEPTIDASE M) (MetAP)	REMOVES THE AMINO-TERMINAL METHIONINE FROM NASCENT PROTEINS [CATALYTIC ACTIVITY: L-METHIONYLPEPTIDE + H2O = L-METHIONINE + PEPTIDE].
	Rv0756c	Rv0756c	Unknown protein	Conserved hypotheticals	Rv0756c	MtH37Rv-0756c (3L19)	0.996919	1.90767	HYPOTHETICAL PROTEIN	UNKNOWN
	Rv0758	phoR	Possible two component system response sensor kinase membrane associated PhoR	Regulatory proteins	phoR	MtH37Rv-0758 (9H4)	0.977953	1.53177	POSSIBLE TWO COMPONENT SYSTEM RESPONSE SENSOR KINASE MEMBRANE ASSOCIATED PHOR	SENSOR PART OF A TWO COMPONENT REGULATORY SYSTEM. THIS PROTEIN IS THOUGHT TO BE A SENSOR KINASE FOR THE PHOSPHATE REGULON. TRANSCRIPTION OF THIS OPERON IS POSITIVELY REGULATED BY PHOB|Rv0757 AND PHOR WHEN PHOSPHATE IS LIMITED.
	Rv0760c	Rv0760c	Conserved protein	Conserved hypotheticals	Rv0760c	MtH37Rv-0760c (3N19)	0.992669	2.1006	CONSERVED HYPOTHETICAL PROTEIN	FUNCTION UNKNOWN
	Rv0761c	adhB	Possible zinc-containing alcohol dehydrogenase NAD dependent AdhB	Intermediate metabolism and respiration	adhB	MtH37Rv-0761c (3O19)	0.991098	2.46802	POSSIBLE ZINC-CONTAINING ALCOHOL DEHYDROGENASE NAD DEPENDANT ADHB	THOUGHT TO CATALYZE THE REVERSIBLE OXIDATION OF ETHANOL TO ACETALDEHYDE WITH THE CONCOMITANT REDUCTION OF NAD. PROBABLY ACTS ON PRIMARY OR SECONDARY ALCOHOLS OR HEMIACETALS [CATALYTIC ACTIVITY: An alcohol + NAD+ = an aldehyde or ketone + NADH].
	Rv0762c	Rv0762c	Conserved hypothetical protein	Conserved hypotheticals	Rv0762c	MtH37Rv-0762c (3P19)	0.99424	1.59609	CONSERVED HYPOTHETICAL PROTEIN	FUNCTION UNKNOWN
	Rv0773c	ggtA	Probable bifunctional acylase GgtA: cephalosporin acylase (GL-7ACA acylase) + gamma-glutamyltranspeptidase (GGT)	Intermediate metabolism and respiration	ggtA	MtH37Rv-0773c (3P20)	0.963952	1.68302	PROBABLE BIFUNCTIONAL ACYLASE GGTA: CEPHALOSPORIN ACYLASE (GL-7ACA ACYLASE) + GAMMA-GLUTAMYLTRANSPEPTIDASE (GGT)	BESIDES THE CEPHALOSPORIN ACYLASE I ACTIVITY WHICH CONVERTS GL-7ACA INTO 7-ACA; THIS ENZYME DISPLAYS SOME GAMMA GLUTAMYLTRANSPEPTIDASE ACTIVITY: GGT PLAYS A KEY ROLE IN THE GAMMA-GLUTAMYL CYCLE, A PATHWAY FOR THE SYNTHESIS AND DEGRADATION OF GLUTATHIONE. [CATALYTIC ACTIVITY 1: 7-BETA-(4-CARBOXYBUTANAMIDO)-CEPHALOSPORANIC ACID + H2O = 7-AMINOCEPHALOSPORANIC ACID + GLUTARIC ACID] [CATALYTIC ACTIVIT…
	Rv0777	purB	Probable adenylosuccinate lyase PurB (adenylosuccinase) (ASL) (ASASE)	Intermediate metabolism and respiration	purB	MtH37Rv-0777 (3K21)	0.995755	2.1192	PROBABLE ADENYLOSUCCINATE LYASE PURB (ADENYLOSUCCINASE) (ASL) (ASASE)	INVOLVED IN DE NOVO PURINE BIOSYNTHESIS (AT THE EIGHT STEP) [CATALYTIC ACTIVITY: 1-(5-PHOSPHORIBOSYL)-4-(N-SUCCINO-CARBOXAMIDE) -5-AMINOIMIDAZOLE = FUMARATE + 5'-PHOSPHORIBOSYL-5-AMINO-4-IMIDAZOLECARBOXAMIDE (ALSO CATALYZES: N6-(1,2-DICARBOXYETHYL)AMP = FUMARATE + AMP)].
	Rv0778	cyp126	Possible cytochrome P450 126 Cyp126	Intermediate metabolism and respiration	cyp126	MtH37Rv-0778 (3L21)	0.986302	1.50151	POSSIBLE CYTOCHROME P450 126 CYP126	CYTOCHROMES P450 ARE A GROUP OF HEME-THIOLATE MONOOXYGENASES. THEY OXIDIZE A VARIETY OF STRUCTURALLY UNRELATED COMPOUNDS, INCLUDING STEROIDS, FATTY ACIDS, AND XENOBIOTICS.
	Rv0783c	emrB	Possible multidrug resistance integral membrane efflux protein EmrB	Cell wall and cell processes	emrB	MtH37Rv-0783c (3P21)	0.981261	1.50756	POSSIBLE MULTIDRUG RESISTANCE INTEGRAL MEMBRANE EFFLUX PROTEIN EMRB	TRANSLOCASE THAT CONFERS RESISTANCE TO SUBSTANCES OF HIGH HYDROPHOBICITY. INVOLVED IN TRANSPORT OF MULTIDRUG ACROSS THE MEMBRANE (EXPORT): MULTIDRUG RESISTANCE BY AN EXPORT MECHANISM. RESPONSIBLE FOR THE TRANSLOCATION OF THE SUBSTRATE ACROSS THE MEMBRANE.
	Rv0800	pepC	Probable aminopeptidase PepC	Intermediate metabolism and respiration	pepC	MtH37Rv-0800 (3K23)	0.995144	1.77592	PROBABLE AMINOPEPTIDASE PEPC	FUNCTION UNKNOWN; POSSIBLY HYDROLYZES PEPTIDES AND/OR PROTEINS.
	Rv0803	purL	Phosphoribosylformylglycinamidine synthase II PurL (FGAM synthase II)	Intermediate metabolism and respiration	purL	MtH37Rv-0803 (3M23)	0.988643	1.5276	PHOSPHORIBOSYLFORMYLGLYCINAMIDINE SYNTHASE II PURL (FGAM SYNTHASE II)	INVOLVED IN DE NOVO PURINE BIOSYNTHESIS (AT THE FOURTH STEP) [CATALYTIC ACTIVITY: ATP + 5'-PHOSPHORIBOSYLFORMYLGLYCINAMIDE + L-GLUTAMINE + H(2)O = ADP + PHOSPHATE + 5'-PHOSPHORIBOSYLFORMYLGLYCINAMIDINE + L-GLUTAMATE].
	Rv0822c	Rv0822c	Conserved protein	Conserved hypotheticals	Rv0822c	MtH37Rv-0822c (4K1)	0.982772	1.86118	CONSERVED HYPOTHETICAL PROTEIN	FUNCTION UNKNOWN
	Rv0854	Rv0854	Conserved protein	Conserved hypotheticals	Rv0854	MtH37Rv-0854 (4I4)	0.994812	1.65095	CONSERVED HYPOTHETICAL PROTEIN	FUNCTION UNKNOWN
	Rv0876c	Rv0876c	Possible conserved transmembrane protein	Cell wall and cell processes	Rv0876c	MtH37Rv-0876c (4N5)	0.992826	1.62646	POSSIBLE CONSERVED TRANSMEMBRANE PROTEIN	UNKNOWN
	Rv0888	Rv0888	Probable exported protein	Cell wall and cell processes	Rv0888	MtH37Rv-0888 (4O6)	0.991154	5.37747	PROBABLE EXPORTED PROTEIN	UNKNOWN
	Rv0889c	citA	Probable citrate synthase II CitA	Intermediate metabolism and respiration	citA	MtH37Rv-0889c (4P6)	0.99488	1.62979	PROBABLE CITRATE SYNTHASE II CITA	INVOLVED IN TRICARBOXYLIC ACID CYCLE (KREBS CYCLE) [CATALYTIC ACTIVITY: Citrate + CoA = acetyl-CoA + H2O + oxaloacetate].
	Rv0909	Rv0909	Conserved hypothetical protein	Conserved hypotheticals	Rv0909	MtH37Rv-0909 (10G16)	0.973421	2.43483	CONSERVED HYPOTHETICAL PROTEIN	FUNCTION UNKNOWN
	Rv0910	Rv0910	Conserved hypothetical protein	Conserved hypotheticals	Rv0910	MtH37Rv-0910 (4N8)	0.99614	1.84898	CONSERVED HYPOTHETICAL PROTEIN	FUNCTION UNKNOWN
	Rv0913c	Rv0913c	Possible dioxygenase	Intermediate metabolism and respiration	Rv0913c	MtH37Rv-0913c (4P8)	0.989684	2.4409	POSSIBLE DIOXYGENASE	FUNCTION UNKNOWN; PROBABLY INVOLVED IN CELLULAR METABOLISM.
	Rv0923c	Rv0923c	Conserved hypothetical protein	Conserved hypotheticals	Rv0923c	MtH37Rv-0923c (4O9)	0.991656	1.84274	CONSERVED HYPOTHETICAL PROTEIN	FUNCTION UNKNOWN
	Rv0925c	Rv0925c	Conserved protein	Conserved hypotheticals	Rv0925c	MtH37Rv-0925c (4I10)	0.986877	2.43187	CONSERVED HYPOTHETICAL PROTEIN	FUNCTION UNKNOWN
	Rv0926c	Rv0926c	Conserved hypothetical protein	Conserved hypotheticals	Rv0926c	MtH37Rv-0926c (4J10)	0.993929	1.50951	CONSERVED HYPOTHETICAL PROTEIN	FUNCTION UNKNOWN
	Rv0927c	Rv0927c	Probable short-chain type dehydrogenase/reductase	Intermediate metabolism and respiration	Rv0927c	MtH37Rv-0927c (4K10)	0.997857	1.67823	PROBABLE SHORT-CHAIN TYPE DEHYDROGENASE/REDUCTASE	FUNCTION UNKNOWN; POSSIBLY INVOLVED IN CELLULAR METABOLISM.
	Rv0934	pstS1	Periplasmic phosphate-binding lipoprotein PstS1 (PBP-1) (PstS1)	Cell wall and cell processes	pstS1	MtH37Rv-0934 (10H17)	0.992445	2.16583	PERIPLASMIC PHOSPHATE-BINDING LIPOPROTEIN PSTS1 (PBP-1) (PSTS1)	INVOLVED IN ACTIVE TRANSPORT OF INORGANIC PHOSPHATE ACROSS THE MEMBRANE (IMPORT). THIS IS ONE OF THE PROTEINS REQUIRED FOR BINDING-PROTEIN-MEDIATED PHOSPHATE TRANSPORT.
	Rv0938	ligD	ATP dependent DNA ligase LigD (ATP dependent polydeoxyribonucleotide synthase) (thermostable DNA ligase) (ATP dependent polynucleotide ligase) (sealase) (DNA repair enzyme) (DNA joinase)	Information pathways	Rv0938	MtH37Rv-0938 (4O10)	0.99915	1.51471	POSSIBLE ATP DEPENDANT DNA LIGASE (ATP DEPENDANT POLYDEOXYRIBONUCLEOTIDE SYNTHASE) (THERMOSTABLE DNA LIGASE) (ATP DEPENDANT POLYNUCLEOTIDE LIGASE) (SEALASE) (DNA REPAIR ENZYME) (DNA JOINASE)	THIS PROTEIN IS THOUGHT TO SEAL NICKS IN DOUBLE-STRANDED DNA DURING DNA REPLICATION, DNA RECOMBINATION AND DNA REPAIR [CATALYTIC ACTIVITY:ATP + {DEOXYRIBONUCLEOTIDE}(N) + {DEOXYRIBONUCLEOTIDE}(M) = AMP + DIPHOSPHATE + {DEOXYRIBONUCLEOTIDE}(N+M)].
	Rv0949	uvrD1	Probable ATP-dependent DNA helicase II UvrD1	Information pathways	uvrD1	MtH37Rv-0949 (4O11)	0.999751	1.83023	PROBABLE ATP DEPENDENT DNA HELICASE UVRD1	HAS A 3'-5' HELICASE ACTIVITY IN PRESENCE OF ATP. PREFERRED SUBSTRATE BEING ONE WITH BOTH SINGLE AND DOUBLE STRANDED REGIONS OF DNA.
	Rv0950c	Rv0950c	Conserved hypothetical protein	Conserved hypotheticals	Rv0950c	MtH37Rv-0950c (4P11)	0.999187	1.65703	CONSERVED HYPOTHETICAL PROTEIN	FUNCTION UNKNOWN
	Rv0957	purH	Probable bifunctional purine biosynthesis protein PurH: phosphoribosylaminoimidazolecarboxamide formyltransferase (AICAR transformylase) (5'-phosphoribosyl-5-aminoimidazole-4-carboxamide formyltransferase) + inosinemonophosphate cyclohydrolase (imp cyclohydrolase) (inosinicase) (imp synthetase) (ATIC)	Intermediate metabolism and respiration	purH	MtH37Rv-0957 (4O12)	0.998524	1.53365	PROBABLE BIFUNCTIONAL PURINE BIOSYNTHESIS PROTEIN PURH: PHOSPHORIBOSYLAMINOIMIDAZOLECARBOXAMIDE FORMYLTRANSFERASE (AICAR TRANSFORMYLASE) (5'-PHOSPHORIBOSYL-5-AMINOIMIDAZOLE-4-CARBOXAMIDE FORMYLTRANSFERASE) + INOSINEMONOPHOSPHATE CYCLOHYDROLASE (IMP CYCLOHYDROLASE) (INOSINICASE) (IMP SYNTHETASE) (ATIC)	INVOLVED IN DE NOVO PURINE BIOSYNTHESIS (AT THE NINTH AND TENTH STEPS) [CATALYTIC ACTIVITY 1: 10-formyltetrahydrofolate + 5'-phosphoribosyl-5-amino-4-imidazolecarboxamide = tetrahydrofolate + 5'-phosphoribosyl-5-formamido-4-imidazolecarboxamide] [CATALYTIC ACTIVITY 2: IMP + H2O = 5-formamido-1-(5-phosphoribosyl)imidazole-4-carboxamide].
	Rv0965c	Rv0965c	Conserved hypothetical protein	Conserved hypotheticals	Rv0965c	MtH37Rv-0965c (5G1)	0.99132	2.86029	CONSERVED HYPOTHETICAL PROTEIN	FUNCTION UNKNOWN
	Rv0966c	Rv0966c	Conserved protein	Conserved hypotheticals	Rv0966c	MtH37Rv-0966c (5H1)	0.986869	1.49644	CONSERVED HYPOTHETICAL PROTEIN	FUNCTION UNKNOWN
	Rv0972c	fadE12	Acyl-CoA dehydrogenase FadE12	Lipid metabolism	fadE12	MtH37Rv-0972c (5C2)	0.971476	1.46234	PROBABLE ACYL-COA DEHYDROGENASE FADE12	FUNCTION UNKNOWN, BUT INVOLVED IN LIPID METABOLISM.
	Rv0979A	rpmF	50S ribosomal protein L32 RpmF	Information pathways	rpmF	MtH37Rv-0979A (11C15)	0.994558	1.50392	PROBABLE 50S RIBOSOMAL PROTEIN L32 RPMF	INVOLVED IN TRANSLATION MECHANISM.
	Rv0993	galU	UTP--glucose-1-phosphate uridylyltransferase GalU (UDP-glucose pyrophosphorylase) (UDPGP) (alpha-D-glucosyl-1-phosphate uridylyltransferase) (uridine diphosphoglucose pyrophosphorylase)	Intermediate metabolism and respiration	galU	MtH37Rv-0993 (5G3)	0.990216	3.54155	PROBABLE UTP--GLUCOSE-1-PHOSPHATE URIDYLYLTRANSFERASE GALU (UDP-GLUCOSE PYROPHOSPHORYLASE) (UDPGP) (ALPHA-D-GLUCOSYL-1-PHOSPHATE URIDYLYLTRANSFERASE) (URIDINE DIPHOSPHOGLUCOSE PYROPHOSPHORYLASE)	MAY PLAY A ROLE IN STATIONARY PHASE SURVIVAL [CATALYTIC ACTIVITY: UTP + alpha-D-glucose 1-phosphate = diphosphate + UDP-glucose].
	Rv1021	Rv1021	Conserved protein	Conserved hypotheticals	Rv1021	MtH37Rv-1021 (5H6)	0.981352	1.48679	CONSERVED HYPOTHETICAL PROTEIN	FUNCTION UNKNOWN
	Rv1025	Rv1025	Conserved protein	Conserved hypotheticals	Rv1025	MtH37Rv-1025 (5D7)	0.99612	1.6739	CONSERVED HYPOTHETICAL PROTEIN	FUNCTION UNKNOWN
	Rv1032c	trcS	Two component sensor histidine kinase TrcS	Regulatory proteins	trcS	MtH37Rv-1032c (8E14)	0.997302	1.5566	TWO COMPONENT SENSOR HISTIDINE KINASE TRCS	SENSOR PART OF THE TWO COMPONENT REGULATORY SYSTEM TRCS/TRCR.
	Rv1033c	trcR	Two component transcriptional regulator TrcR	Regulatory proteins	trcR	MtH37Rv-1033c (8F14)	0.981915	2.78277	TWO COMPONENT TRANSCRIPTIONAL REGULATOR TRCR	SENSOR PART OF THE TWO COMPONENT REGULATORY SYSTEM TRCS/TRCR. INVOLVED IN TRANSCRIPTIONAL AUTOACTIVATION: TRCR ACTIVATES ITS OWN EXPRESSION BY INTERACTING WITH THE AT-RICH SEQUENCE OF THE TRCR PROMOTER.
	Rv1055	Rv1055	Possible integrase (fragment)	Insertion sequences and phages	Rv1055	MtH37Rv-1055 (8B16)	0.995955	2.25687	POSSIBLE INTEGRASE (FRAGMENT)	USE FOR SEQUENCE INTEGRATION. INTEGRASE IS NECESSARY FOR INTEGRATION OF A PHAGE INTO THE HOST GENOME BY SITE-SPECIFIC RECOMBINATION. IN CONJUNCTION WITH EXCISIONASE, INTEGRASE IS ALSO NECESSARY FOR EXCISION OF THE PROPHAGE FROM THE HOST GENOME (BY SIMILARITY).
	Rv1076	lipU	Possible lipase LipU	Intermediate metabolism and respiration	lipU	MtH37Rv-1076 (8G16)	0.995973	1.88764	POSSIBLE LIPASE LIPU	HYDROLYSES LIPIDS
	Rv1085c	Rv1085c	Possible hemolysin-like protein	Virulence, detox and adaptation	Rv1085c	MtH37Rv-1085c (5D12)	0.999757	1.69106	POSSIBLE HEMOLYSIN-LIKE PROTEIN	NOT KNOWN, BUT SUPPOSED INVOLVED IN VIRULENCE
	Rv1099c	glpX	Fructose 1,6-bisphosphatase GlpX	Intermediate metabolism and respiration	Rv1099c	MtH37Rv-1099c (7J1)	0.999239	1.70752	CONSERVED HYPOTHETICAL PROTEIN	FUNCTION UNKNOWN
	Rv1106c	Rv1106c	3-beta-hydroxysteroid dehydrogenase	Intermediate metabolism and respiration	Rv1106c	MtH37Rv-1106c (7O1)	0.986007	1.93223	PROBABLE CHOLESTEROL DEHYDROGENASE	FUNCTION UNKNOWN; PROBABLY INVOLVED IN CELLULAR METABOLISM
	Rv1117	Rv1117	Conserved protein	Conserved hypotheticals	Rv1117	MtH37Rv-1117 (8E18)	0.997993	1.73197	CONSERVED HYPOTHETICAL PROTEIN	FUNCTION UNKNOWN
	Rv1123c	bpoB	Possible peroxidase BpoB (non-haem peroxidase)	Virulence, detox and adaptation	bpoB	MtH37Rv-1123c (7J3)	0.98585	2.09937	POSSIBLE PEROXIDASE BPOB (NON-HAEM PEROXIDASE)	SUPPOSED INVOLVED IN DETOXIFICATION REACTIONS.
	Rv1127c	ppdK	Probable pyruvate, phosphate dikinase PpdK	Intermediate metabolism and respiration	ppdK	MtH37Rv-1127c (7N3)	0.99841	2.01402	PROBABLE PYRUVATE, PHOSPHATE DIKINASE PPDK	CATALYZES THE REVERSIBLE PHOSPHORYLATION OF PYRUVATE AND PHOSPHATE [CATALYTIC ACTIVITY: ATP + pyruvate + phosphate = AMP + phosphoenolpyruvate + diphosphate]
	Rv1149	Rv1149	Possible transposase	Insertion sequences and phages	Rv1149	MtH37Rv-1149 (8G19)	0.973885	1.6772	POSSIBLE TRANSPOSASE [FIRST PART]	POSSIBLY REQUIRED FOR THE TRANSPOSITION OF AN INSERTION ELEMENT
	Rv1157c	Rv1157c	Conserved ala-, pro-rich protein	Conserved hypotheticals	Rv1157c	MtH37Rv-1157c (8D20)	0.996367	2.24004	CONSERVED HYPOTHETICAL ALA-, PRO-RICH PROTEIN	FUNCTION UNKNOWN
	Rv1158c	Rv1158c	Conserved hypothetical ala-, pro-rich protein	Conserved hypotheticals	Rv1158c	MtH37Rv-1158c (7P5)	0.997426	1.49703	CONSERVED HYPOTHETICAL ALA-, PRO-RICH PROTEIN	FUNCTION UNKNOWN
	Rv1164	narI	Probable respiratory nitrate reductase (gamma chain) NarI	Intermediate metabolism and respiration	narI	MtH37Rv-1164 (8G20)	0.980137	1.52174	PROBABLE RESPIRATORY NITRATE REDUCTASE (GAMMA CHAIN) NARI	NITRATE REDUCTION [CATALYTIC ACTIVITY: Nitrite + acceptor = nitrate + reduced acceptor].
	Rv1196	PPE18	PPE family protein PPE18	PE/PPE families	PPE18	MtH37Rv-1196 (8D22)	0.942462	2.12016	PPE FAMILY PROTEIN	FUNCTION UNKNOWN
	Rv1207	folP2	Dihydropteroate synthase 2 FolP2 (DHPS 2) (dihydropteroate pyrophosphorylase 2)	Intermediate metabolism and respiration	folP2	MtH37Rv-1207 (7D15)	0.997144	1.75234	PROBABLE DIHYDROPTEROATE SYNTHASE 2 FOLP2 (DHPS 2) (Dihydropteroate pyrophosphorylase 2)	INVOVLED IN DIHYDROFOLATE BIOSYNTHESIS [CATALYTIC ACTIVITY : 2-AMINO-4-HYDROXY-6-HYDROXYMETHYL-7,8-DIHYDROPTERIDINE DIPHOSPHATE + 4-AMINOBENZOATE = DIPHOSPHATE + DIHYDROPTEROATE]
	Rv1208	gpgS	Probable glucosyl-3-phosphoglycerate synthase GpgS	Intermediate metabolism and respiration	Rv1208	MtH37Rv-1208 (7E15)	0.98703	1.9349	CONSERVED HYPOTHETICAL PROTEIN	FUNCTION UNKNOWN
	Rv1220c	Rv1220c	Probable methyltransferase	Intermediate metabolism and respiration	Rv1220c	MtH37Rv-1220c (7F16)	0.994209	1.7695	PROBABLE METHYLTRANSFERASE	FUNCTION UNKNOWN; INVOLVED IN CELLULAR METABOLISM
	Rv1230c	Rv1230c	Possible membrane protein	Cell wall and cell processes	Rv1230c	MtH37Rv-1230c (7E17)	0.996799	2.44341	POSSIBLE MEMBRANE PROTEIN	UNKNOWN
	Rv1240	mdh	Probable malate dehydrogenase Mdh	Intermediate metabolism and respiration	mdh	MtH37Rv-1240 (7F18)	0.987476	1.64724	PROBABLE MALATE DEHYDROGENASE MDH	INVOLVED IN THE CONVERSION OF MALATE TO OXALOACETATE [CATALYTIC ACTIVITY: (S)-malate + NAD+ = oxaloacetate + NADH].
	Rv1254	Rv1254	Probable acyltransferase	Intermediate metabolism and respiration	Rv1254	MtH37Rv-1254 (7M7)	0.968119	1.87174	PROBABLE ACYLTRANSFERASE	CATALYZES THE ACYLATION OF THE MYCAMINOSE SUGAR DURING MIDECAMYCIN BIOSYNTHESIS
	Rv1275	lprC	Possible lipoprotein LprC	Cell wall and cell processes	lprC	MtH37Rv-1275 (9B7)	0.992198	1.76498	POSSIBLE LIPOPROTEIN LPRC	UNKNOWN
	Rv1289	Rv1289	Unknown protein	Conserved hypotheticals	Rv1289	MtH37Rv-1289 (7N10)	0.988753	1.497	HYPOTHETICAL PROTEIN	UNKNOWN
	Rv1326c	glgB	1,4-alpha-glucan branching enzyme GlgB (glycogen branching enzyme)	Intermediate metabolism and respiration	glgB	MtH37Rv-1326c (7B20)	0.980441	2.63388	PROBABLE 1,4-ALPHA-GLUCAN BRANCHING ENZYME GLGB (GLYCOGEN BRANCHING ENZYME)	INVOLVED IN GLYCOGEN BIOSYNTHESIS (THIRD STEP) [CATALYTIC ACTIVITY : FORMATION OF 1,6-GLUCOSIDIC LINKAGES OF GLYCOGEN].
	Rv1360	Rv1360	Probable oxidoreductase	Intermediate metabolism and respiration	Rv1360	MtH37Rv-1360 (7H23)	0.961366	2.97161	PROBABLE OXIDOREDUCTASE	FUNCTION UNKNOWN; PROBABLY INVOLVED IN CELLULAR METABOLISM.
	Rv1361c	PPE19	PPE family protein PPE19	PE/PPE families	PPE19	MtH37Rv-1361c (9B9)	0.993839	3.60607	PPE FAMILY PROTEIN	FUNCTION UNKNOWN
	Rv1368	lprF	Probable conserved lipoprotein LprF	Cell wall and cell processes	lprF	MtH37Rv-1368 (5I1)	0.977518	1.72454	PROBABLE CONSERVED LIPOPROTEIN LPRF	UNKNOWN
	Rv1387	PPE20	PPE family protein PPE20	PE/PPE families	PPE20	MtH37Rv-1387 (9B10)	0.983214	2.01071	PPE FAMILY PROTEIN	FUNCTION UNKNOWN
	Rv1422	Rv1422	Conserved hypothetical protein	Conserved hypotheticals	Rv1422	MtH37Rv-1422 (5O5)	0.994703	1.80428	CONSERVED HYPOTHETICAL PROTEIN	FUNCTION UNKNOWN
	Rv1426c	lipO	Probable esterase LipO	Intermediate metabolism and respiration	lipO	MtH37Rv-1426c (9E11)	0.99255	1.98343	PROBABLE ESTERASE LIPO	FUNCTION UNKNOWN, BUT SUPPOSED INVOLVED IN LIPID METABOLISM
	Rv1432	Rv1432	Probable dehydrogenase	Intermediate metabolism and respiration	Rv1432	MtH37Rv-1432 (5O6)	0.986572	1.70235	PROBABLE DEHYDROGENASE	FUNCTION UNKNOWN; PROBABLY INVOLVED IN CELLULAR METABOLISM
	Rv1436	gap	Probable glyceraldehyde 3-phosphate dehydrogenase Gap (GAPDH)	Intermediate metabolism and respiration	gap	MtH37Rv-1436 (5I7)	0.995698	1.64715	PROBABLE GLYCERALDEHYDE 3-PHOSPHATE DEHYDROGENASE GAP (GAPDH)	INVOLVED IN SECOND PHASE OF GLYCOLYSIS (FIRST STEP) [CATALYTIC ACTIVITY : D-GLYCERALDEHYDE 3-PHOSPHATE + PHOSPHATE + NAD(+) = 3-PHOSPHO-D-GLYCEROYL PHOSPHATE + NADH.]
	Rv1437	pgk	Probable phosphoglycerate kinase Pgk	Intermediate metabolism and respiration	pgk	MtH37Rv-1437 (5J7)	0.997805	1.85139	PROBABLE PHOSPHOGLYCERATE KINASE PGK	INVOLVED IN THE SECOND PHASE OF GLYCOLYSIS (SECOND STEP) [CATALYTIC ACTIVITY : ATP + 3-PHOSPHO-D-GLYCERATE = ADP + 3-PHOSPHO-D-GLYCEROYL PHOSPHATE]
	Rv1438	tpi	Probable triosephosphate isomerase Tpi (TIM)	Intermediate metabolism and respiration	tpi	MtH37Rv-1438 (5K7)	0.997501	1.75623	PROBABLE TRIOSEPHOSPHATE ISOMERASE TPI (TIM)	PLAYS AN IMPORTANT ROLE IN SEVERAL METABOLIC PATHWAYS [CATALYTIC ACTIVITY : D-GLYCERALDEHYDE 3-PHOSPHATE = GLYCERONE PHOSPHATE]
	Rv1444c	Rv1444c	Unknown protein	Conserved hypotheticals	Rv1444c	MtH37Rv-1444c (5O7)	0.992453	1.56513	HYPOTHETICAL PROTEIN	UNKNOWN
	Rv1446c	opcA	Putative OXPP cycle protein OpcA	Intermediate metabolism and respiration	opcA	MtH37Rv-1446c (5I8)	0.999876	1.53951	PUTATIVE OXPP CYCLE PROTEIN OPCA	MAY BE INVOLVED IN THE FUNCTIONAL ASSEMBLY OF GLUCOSE 6-PHOSPHATE DEHYDROGENASE
	Rv1469	ctpD	Probable cation transporter P-type ATPase D CtpD	Cell wall and cell processes	ctpD	MtH37Rv-1469 (10B19)	0.966261	2.34445	PROBABLE CATION TRANSPORTER P-TYPE ATPASE D CTPD	CATION-TRANSPORTING ATPASE; POSSIBLY CATALYZES THE TRANSPORT OF A CATION (POSSIBLY CADMIUM) WITH THE HYDROLYSE OF ATP [CATALYTIC ACTIVITY: ATP + H(2)O + CATION(IN) = ADP + PHOSPHATE + CATION(OUT)].
	Rv1477	ripA	Peptidoglycan hydrolase	Virulence, detox and adaptation	Rv1477	MtH37Rv-1477 (10F19)	0.991156	1.83403	HYPOTHETICAL INVASION PROTEIN	UNKNOWN, BUT SUPPOSED INVOLVED IN VIRULENCE
	Rv1484	inhA	NADH-dependent enoyl-[acyl-carrier-protein] reductase InhA (NADH-dependent enoyl-ACP reductase)	Lipid metabolism	inhA	MtH37Rv-1484 (5J11)	0.994247	1.58722	NADH-DEPENDENT ENOYL-[ACYL-CARRIER-PROTEIN] REDUCTASE INHA (NADH-DEPENDENT ENOYL-ACP REDUCTASE)	THIS ISOZYME IS INVOLVED IN MYCOLIC ACID BIOSYNTHESIS. SECOND REDUCTIVE STEP IN FATTY ACID BIOSYNTHESIS. INVOLVED IN THE RESISTANCE AGAINST THE ANTITUBERCULOSIS DRUGS ISONIAZID AND ETHIONAMIDE [CATALYTIC ACTIVITY: ACYL-[ACYL-CARRIER PROTEIN] + NAD(+) = TRANS-2,3-DEHYDROACYL-[ACYL-CARRIER PROTEIN] + NADH].
	Rv1490	Rv1490	Probable membrane protein	Cell wall and cell processes	Rv1490	MtH37Rv-1490 (5O11)	0.975935	1.84584	PROBABLE MEMBRANE PROTEIN	UNKNOWN
	Rv1497	lipL	Probable esterase LipL	Intermediate metabolism and respiration	lipL	MtH37Rv-1497 (5M12)	0.993443	1.99822	PROBABLE ESTERASE LIPL	FUNCTION UNKNOWN, BUT SUPPOSED INVOLVEMENT IN LIPID METABOLISM
	Rv1504c	Rv1504c	Conserved hypothetical protein	Conserved hypotheticals	Rv1504c	MtH37Rv-1504c (5C13)	0.988866	1.51747	CONSERVED HYPOTHETICAL PROTEIN	FUNCTION UNKNOWN
	Rv1508A	Rv1508A	Conserved hypothetical protein	Conserved hypotheticals	Rv1508A	MtH37Rv-1508A (11P1)	0.964847	2.17727	CONSERVED HYPOTHETICAL PROTEIN	FUNCTION UNKNOWN
	Rv1508c	Rv1508c	Probable membrane protein	Cell wall and cell processes	Rv1508c	MtH37Rv-1508c (5G13)	0.987218	2.02989	Probable membrane protein	unknown
	Rv1509	Rv1509	Hypothetical protein	Unknown	Rv1509	MtH37Rv-1509 (5H13)	0.992432	1.79894	HYPOTHETICAL PROTEIN	UNKNOWN
	Rv1511	gmdA	GDP-D-mannose dehydratase GmdA (GDP-mannose 4,6 dehydratase) (GMD)	Intermediate metabolism and respiration	gmdA	MtH37Rv-1511 (10D20)	0.995322	1.85367	GDP-D-mannose dehydratase gmdA (GDP-mannose 4,6 dehydratase) (GMD)	unknown, probably involved in nucleotide-sugar metabolism
	Rv1514c	Rv1514c	Conserved hypothetical protein	Conserved hypotheticals	Rv1514c	MtH37Rv-1514c (5B14)	0.978267	1.52098	conserved hypothetical protein	unknown
	Rv1515c	Rv1515c	Conserved hypothetical protein	Conserved hypotheticals	Rv1515c	MtH37Rv-1515c (5C14)	0.959208	1.83428	CONSERVED HYPOTHETICAL PROTEIN	FUNCTION UNKNOWN
	Rv1538c	ansA	Probable L-aparaginase AnsA	Intermediate metabolism and respiration	ansA	MtH37Rv-1538c (5F15)	0.986443	3.15637	Probable L-aparaginase ansA	conversion of asparagine to aspartate [CATALYTIC ACTIVITY : L-ASPARAGINE + H(2)O = L-ASPARTATE + NH(3).]
	Rv1539	lspA	Probable lipoprotein signal peptidase LspA	Cell wall and cell processes	lspA	MtH37Rv-1539 (5G15)	0.998664	1.80991	Probable lipoprotein signal peptidase lspA	THIS PROTEIN SPECIFICALLY CATALYZES THE REMOVAL OF SIGNAL PEPTIDES FROM PROLIPOPROTEINS [CATALYTIC ACTIVITY : CLEAVAGE OF N-TERMINAL LEADER SEQUENCES FROM MEMBRANE PROLIPOPROTEINS. HYDROLYSES XAA-XBB-XBB-|-CYS, IN WHICH XAA IS HYDROPHOBIC (PREFERABLY LEU), XBB IS OFTEN SER OR ALA, XCC IS OFTEN GLY OR ALA, AND THE CYS IS ALKYLATED ON SULFUR WITH A DIACYLGLYCERYL GROUP.]
	Rv1543	Rv1543	Possible fatty acyl-CoA reductase	Lipid metabolism	Rv1543	MtH37Rv-1543 (5C16)	0.961902	1.73299	POSSIBLE FATTY ACYL-COA REDUCTASE	Thought to reduce acyl-CoA esters of fatty acids to fatty aldehydes.
	Rv1544	Rv1544	Possible ketoacyl reductase	Lipid metabolism	Rv1544	MtH37Rv-1544 (5D16)	0.994007	1.56512	Possible ketoacyl reductase	FUNCTION UNKNOWN, BUT POSSIBLY INVOLVEMENT IN LIPID METABOLISM.
	Rv1547	dnaE1	Probable DNA polymerase III (alpha chain) DnaE1 (DNA nucleotidyltransferase)	Information pathways	dnaE1	MtH37Rv-1547 (5F16)	0.991724	2.46279	Probable DNA polymerase III (alpha chain) dnaE1	DNA POLYMERASE III IS A COMPLEX, MULTICHAIN ENZYME RESPONSIBLE FOR MOST OF THE REPLICATIVE SYNTHESIS IN BACTERIA. THIS DNA POLYMERASE ALSO EXHIBITS 3' TO 5' EXONUCLEASE ACTIVITY. THE ALPHA CHAIN IS THE DNA POLYMERASE [CATALYTIC ACTIVITY : N DEOXYNUCLEOSIDE TRIPHOSPHATE = N DIPHOSPHATE + {DNA}(N)]
	Rv1558	Rv1558	Conserved protein	Conserved hypotheticals	Rv1558	MtH37Rv-1558 (5D17)	0.971396	1.78662	CONSERVED HYPOTHETICAL PROTEIN	FUNCTION UNKNOWN
	Rv1566c	Rv1566c	Possible Inv protein	Virulence, detox and adaptation	Rv1566c	MtH37Rv-1566c (5C18)	0.994993	1.51039	Possible inv protein	unknown
	Rv1611	trpC	Probable indole-3-glycerol phosphate synthase TrpC	Intermediate metabolism and respiration	trpC	MtH37Rv-1611 (5B22)	0.997953	3.16669	Probable indole-3-glycerol phosphate synthase trpC	tryptophan biosynthesis pathway (fourth step) [CATALYTIC ACTIVITY : 1-(2-CARBOXYPHENYLAMINO)-1-DEOXY-D-RIBULOSE 5-PHOSPHATE = 1-(INDOL-3-YL)GLYCEROL 3-PHOSPHATE + CO(2) + H(2)O.]
	Rv1612	trpB	Tryptophan synthase, beta subunit TrpB	Intermediate metabolism and respiration	trpB	MtH37Rv-1612 (5C22)	0.982123	3.35084	Probable tryptophan synthase, beta subunit trpB	tryptophan biosynthesis pathway (fifth last step). THE BETA SUBUNIT IS RESPONSIBLE FOR THE SYNTHESIS OF L-TRYPTOPHAN FROM INDOLE AND L-SERINE. [CATALYTIC ACTIVITY : L-SERINE + 1-(INDOL-3-YL)GLYCEROL 3-PHOSPHATE = L-TRYPTOPHAN + GLYCERALDEHYDE 3-PHOSPHATE + H(2)O]
	Rv1613	trpA	Probable tryptophan synthase, alpha subunit TrpA	Intermediate metabolism and respiration	trpA	MtH37Rv-1613 (5D22)	0.973093	2.44748	Probable tryptophan synthase, alpha subunit trpA	tryptophan biosynthesis pathway (fifth - last step). THE ALPHA SUBUNIT IS RESPONSIBLE FOR THE ALDOL CLEAVAGE OF INDOLEGLYCEROL PHOSPHATE TO INDOLE AND GLYCERALDEHYDE 3- PHOSPHATE. [CATALYTIC ACTIVITY: L-SERINE + 1-(INDOL-3-YL)GLYCEROL 3-PHOSPHATE = L-TRYPTOPHAN + GLYCERALDEHYDE 3-PHOSPHATE + H(2)O.]
	Rv1614	lgt	Possible prolipoprotein diacylglyceryl transferases Lgt	Cell wall and cell processes	lgt	MtH37Rv-1614 (5E22)	0.983477	4.64853	Possible prolipoprotein diacylglyceryl transferases Lgt	prolipoprotein modification
	Rv1626	Rv1626	Probable two-component system transcriptional regulator	Regulatory proteins	Rv1626	MtH37Rv-1626 (5A24)	0.988383	1.76498	Probable two-component system transcriptional regulator	sensor part of a two component regulatory system
	Rv1632c	Rv1632c	Hypothetical protein	Conserved hypotheticals	Rv1632c	MtH37Rv-1632c (5G24)	0.959654	2.13897	HYPOTHETICAL PROTEIN	UNKNOWN
	Rv1639c	Rv1639c	Conserved hypothetical membrane protein	Cell wall and cell processes	Rv1639c	MtH37Rv-1639c (7D1)	0.971777	1.54461	CONSERVED HYPOTHETICAL MEMBRANE PROTEIN	FUNCTION UNKNOWN
	Rv1650	pheT	Probable phenylalanyl-tRNA synthetase, beta chain PheT	Information pathways	pheT	MtH37Rv-1650 (7C2)	0.989288	1.71035	Probable phenylalanyl-tRNA synthetase, beta chain PheT	charging phe-tRNA [CATALYTIC ACTIVITY : ATP + L-PHENYLALANINE + TRNA(PHE) = AMP + DIPHOSPHATE + L-PHENYLALANYL-TRNA(PHE)]
	Rv1651c	PE_PGRS30	PE-PGRS family protein PE_PGRS30	PE/PPE families	PE_PGRS30	MtH37Rv-1651c (7D2)	0.988342	1.51633	PE-PGRS FAMILY PROTEIN	FUNCTION UNKNOWN
	Rv1668c	Rv1668c	Probable first part of macrolide-transport ATP-binding protein ABC transporter	Cell wall and cell processes	Rv1668c	MtH37Rv-1668c (7G3)	0.991314	2.19607	PROBABLE FIRST PART OF MACROLIDE-TRANSPORT ATP-BINDING PROTEIN ABC TRANSPORTER	THOUGHT TO BE INVOLVED IN ACTIVE TRANSPORT OF MACROLIDE ACROSS THE MEMBRANE (EXPORT). MACROLIDE ANTIBIOTICS RESISTANCE BY AN EXPORT MECHANISM. RESPONSIBLE FOR ENERGY COUPLING TO THE TRANSPORT SYSTEM.
	Rv1689	tyrS	Probable tyrosyl-tRNA synthase TyrS (TYRRS)	Information pathways	tyrS	MtH37Rv-1689 (7A6)	0.98989	2.37835	Probable Tyrosyl-tRNA synthase tyrS (TYRRS)	INVOLVED IN TRANSLATION MECHANISM [CATALYTIC ACTIVITY: ATP + L-tyrosine + tRNA(Tyr) = AMP + diphosphate + L-tyrosyl-tRNA(Tyr)]
	Rv1690	lprJ	Probable lipoprotein LprJ	Cell wall and cell processes	lprJ	MtH37Rv-1690 (9N2)	0.975888	4.60159	PROBABLE LIPOPROTEIN LPRJ	UNKNOWN
	Rv1693	Rv1693	Conserved hypothetical protein	Conserved hypotheticals	Rv1693	MtH37Rv-1693 (9P2)	0.996479	1.73816	CONSERVED HYPOTHETICAL PROTEIN	UNKNOWN
	Rv1710	scpB	Possible segregation and condensation protein ScpB	Cell wall and cell processes	Rv1710	MtH37Rv-1710 (7O19)	0.982764	1.89856	CONSERVED HYPOTHETICAL PROTEIN	FUNCTION UNKNOWN
	Rv1744c	Rv1744c	Probable membrane protein	Cell wall and cell processes	Rv1744c	MtH37Rv-1744c (7N22)	0.996734	1.66691	PROBABLE MEMBRANE PROTEIN	UNKNOWN
	Rv1745c	idi	Probable isopentenyl-diphosphate delta-isomerase Idi (IPP isomerase) (isopentenyl pyrophosphate isomerase)	Intermediate metabolism and respiration	idi	MtH37Rv-1745c (7O22)	0.99418	1.76376	Probable isopentenyl-diphosphate delta-isomerase IDI (IPP isomerase) (Isopentenyl pyrophosphate isomerase)	CATALYZES THE 1,3-ALLYLIC REARRANGEMENT OF THE HOMOALLYLIC SUBSTRATE ISOPENTEN TO ITS ALLYLIC ISOMER, DIMETHYLALLYL DIPHOSPHATE (DMAPP) [CATALYTIC ACTIVITY :ISOPENTENYL DIPHOSPHATE = DIMETHYLALLYL DIPHOSPHATE]
	Rv1747	Rv1747	Probable conserved transmembrane ATP-binding protein ABC transporter	Cell wall and cell processes	Rv1747	MtH37Rv-1747 (7I23)	0.997483	1.90535	PROBABLE CONSERVED TRANSMEMBRANE ATP-BINDING PROTEIN ABC TRANSPORTER	THOUGHT TO BE INVOLVED IN ACTIVE TRANSPORT OF UNDETERMINATED SUBSTRATE (POSSIBLY LIPOOLIGOSACCHARIDE) ACROSS THE MEMBRANE. RESPONSIBLE FOR ENERGY COUPLING TO THE TRANSPORT SYSTEM AND FOR THE TRANSLOCATION OF THE SUBSTRATE ACROSS THE MEMBRANE.
	Rv1749c	Rv1749c	Possible integral membrane protein	Cell wall and cell processes	Rv1749c	MtH37Rv-1749c (7K23)	0.987552	1.63386	POSSIBLE INTEGRAL MEMBRANE PROTEIN	UNKNOWN
	Rv1751	Rv1751	Probable oxidoreductase	Intermediate metabolism and respiration	Rv1751	MtH37Rv-1751 (7M23)	0.978312	2.03244	PROBABLE OXIDOREDUCTASE	FUNCTION UNKNOWN; PROBABLY INVOLVED IN CELLULAR METABOLISM
	Rv1753c	PPE24	PPE family protein PPE24	PE/PPE families	PPE24	MtH37Rv-1753c (9P4)	0.984525	1.50156	PPE FAMILY PROTEIN	FUNCTION UNKNOWN
	Rv1754c	Rv1754c	Conserved protein	Conserved hypotheticals	Rv1754c	MtH37Rv-1754c (7O23)	0.981009	1.93597	CONSERVED HYPOTHETICAL PROTEIN	FUNCTION UNKNOWN
	Rv1762c	Rv1762c	Unknown protein	Conserved hypotheticals	Rv1762c	MtH37Rv-1762c (7J24)	0.993777	1.50745	HYPOTHETICAL PROTEIN	UNKNOWN
	Rv1769	Rv1769	Conserved protein	Conserved hypotheticals	Rv1769	MtH37Rv-1769 (7K24)	0.999493	1.51946	CONSERVED HYPOTHETICAL PROTEIN	FUNCTION UNKNOWN
	Rv1886c	fbpB	Secreted antigen 85-B FbpB (85B) (antigen 85 complex B) (mycolyl transferase 85B) (fibronectin-binding protein B) (extracellular alpha-antigen)	Lipid metabolism	fbpB	MtH37Rv-1886c (10I16)	0.978925	1.50906	secreted antigen 85-B fbpB (85B) (antigen 85 complex B) (Mycolyl transferase 85B) (Fibronectin-binding protein B) (Extracellular alpha-antigen)	INVOLVED IN CELL WALL MYCOLOYLATION. PROTEINS OF THE ANTIGEN 85 COMPLEX ARE RESPONSIBLE FOR THE HIGH AFFINITY OF MYCOBACTERIA TO FIBRONECTIN. POSSESSES A MYCOLYLTRANSFERASE ACTIVITY REQUIRED FOR THE BIOGENESIS OF TREHALOSE DIMYCOLATE (CORD FACTOR), A DOMINANT STRUCTURE NECESSARY FOR MAINTAINING CELL WALL INTEGRITY.
	Rv1891	Rv1891	Conserved protein	Conserved hypotheticals	Rv1891	MtH37Rv-1891 (7G11)	0.998538	1.82653	CONSERVED HYPOTHETICAL PROTEIN	FUNCTION UNKNOWN
	Rv1901	cinA	Probable CinA-like protein CinA	Virulence, detox and adaptation	cinA	MtH37Rv-1901 (7C12)	0.999224	1.51615	PROBABLE CINA-LIKE PROTEIN CINA	UNKNOWN
	Rv1906c	Rv1906c	Conserved protein	Conserved hypotheticals	Rv1906c	MtH37Rv-1906c (7H12)	0.964224	1.83293	CONSERVED HYPOTHETICAL PROTEIN	FUNCTION UNKNOWN
	Rv1919c	Rv1919c	Conserved protein	Conserved hypotheticals	Rv1919c	MtH37Rv-1919c (6P1)	0.991617	1.8545	CONSERVED HYPOTHETICAL PROTEIN	FUNCTION UNKNOWN
	Rv1932	tpx	Probable thiol peroxidase Tpx	Virulence, detox and adaptation	tpx	MtH37Rv-1932 (6L3)	0.954614	2.25465	PROBABLE THIOL PEROXIDASE TPX	HAS ANTIOXIDANT ACTIVITY. COULD REMOVE PEROXIDES OR H(2)O(2)
	Rv1941	Rv1941	Probable short-chain type dehydrogenase/reductase	Intermediate metabolism and respiration	Rv1941	MtH37Rv-1941 (6K4)	0.993149	1.59373	PROBABLE SHORT-CHAIN TYPE DEHYDROGENASE/REDUCTASE	FUNCTION UNKNOWN; PROBABLY INVOLVED IN CELLULAR METABOLISM
	Rv1987	Rv1987	Possible chitinase	Cell wall and cell processes	Rv1987	MtH37Rv-1987 (6L13)	0.986252	1.76877	POSSIBLE CHITINASE	HYDROLYSIS OF CHITIN
	Rv2000	Rv2000	Unknown protein	Conserved hypotheticals	Rv2000	MtH37Rv-2000 (6L14)	0.992112	1.9944	HYPOTHETICAL PROTEIN	UNKNOWN
	Rv2033c	Rv2033c	Conserved hypothetical protein	Conserved hypotheticals	Rv2033c	MtH37Rv-2033c (6I17)	0.966243	2.41863	conserved hypothetical protein	unknown
	Rv2046	lppI	Probable lipoprotein LppI	Cell wall and cell processes	lppI	MtH37Rv-2046 (6K18)	0.980086	1.81918	Probable lipoprotein lppI	unknown
	Rv2067c	Rv2067c	Conserved protein	Conserved hypotheticals	Rv2067c	MtH37Rv-2067c (6L7)	0.990958	1.74992	conserved hypothetical protein	unknown
	Rv2074	Rv2074	Possible pyridoxamine 5'-phosphate oxidase (PNP/PMP oxidase) (pyridoxinephosphate oxidase) (PNPOX) (pyridoxine 5'-phosphate oxidase)	Intermediate metabolism and respiration	Rv2074	MtH37Rv-2074 (6J8)	0.967769	3.06436	conserved hypothetical protein	unknown
	Rv2080	lppJ	Lipoprotein LppJ	Cell wall and cell processes	lppJ	MtH37Rv-2080 (6N8)	0.993984	1.50767	Possible lipoprotein lppJ	unknown
	Rv2081c	Rv2081c	Conserved transmembrane protein	Cell wall and cell processes	Rv2081c	MtH37Rv-2081c (6O8)	0.986815	1.66734	Possible transmembrane protein	unknown
	Rv2082	Rv2082	Conserved hypothetical protein	Conserved hypotheticals	Rv2082	MtH37Rv-2082 (9L12)	0.983589	1.57419	conserved hypothetical protein	unknown
	Rv2119	Rv2119	Conserved hypothetical protein	Conserved hypotheticals	Rv2119	MtH37Rv-2119 (6J11)	0.974442	2.67044	conserved hypothetical protein	unknown
	Rv2129c	Rv2129c	Probable oxidoreductase	Intermediate metabolism and respiration	Rv2129c	MtH37Rv-2129c (6O11)	0.97349	1.62142	Probable oxidoreductase	unknown
	Rv2147c	Rv2147c	Conserved hypothetical protein	Conserved hypotheticals	Rv2147c	MtH37Rv-2147c (6M19)	0.997409	1.93745	conserved hypothetical protein	unknown
	Rv2150c	ftsZ	Cell division protein FtsZ	Cell wall and cell processes	ftsZ	MtH37Rv-2150c (6P19)	0.979495	1.47367	cell division protein FtsZ	Essential for cell division. It is thought that the intracellular concentration of FtsZ protein is critical for productive septum formation in mycobacteria.
	Rv2152c	murC	Probable UDP-N-acetylmuramate-alanine ligase MurC	Cell wall and cell processes	murC	MtH37Rv-2152c (6J20)	0.959549	1.71641	UDP-N-acetylmuramate-alanine ligase MurC	peptidoglycan biosynthesis
	Rv2154c	ftsW	FtsW-like protein FtsW	Cell wall and cell processes	ftsW	MtH37Rv-2154c (6L20)	0.969429	2.13095	FtsW-like protein FtsW	unknown
	Rv2155c	murD	Probable UDP-N-acetylmuramoylalanine-D-glutamate ligase MurD	Cell wall and cell processes	murD	MtH37Rv-2155c (6M20)	0.988638	1.68634	UDP-N-acetylmuramoylalanine-D-glutamate ligase MurD	peptidoglycan biosynthesis
	Rv2163c	pbpB	Probable penicillin-binding membrane protein PbpB	Cell wall and cell processes	pbpB	MtH37Rv-2163c (6K21)	0.973095	1.95799	Probable penicillin-binding membrane protein pbpB	Involved in peptidoglycan biosynthesis.
	Rv2176	pknL	Probable transmembrane serine/threonine-protein kinase L PknL (protein kinase L) (STPK L)	Regulatory proteins	pknL	MtH37Rv-2176 (6N22)	0.993842	1.61097	PROBABLE TRANSMEMBRANE SERINE/THREONINE-PROTEIN KINASE L PKNL (PROTEIN KINASE L) (PSTK L)	INVOLVED IN SIGNAL TRANSDUCTION (VIA PHOSPHORYLATION). MAY BE INVOLVED IN TRANSCRIPTIONAL MECHANISM.
	Rv2190c	Rv2190c	Conserved hypothetical protein	Virulence, detox and adaptation	Rv2190c	MtH37Rv-2190c (6J24)	0.998398	2.47169	conserved hypothetical protein	unknown
	Rv2214c	ephD	Possible short-chain dehydrogenase EphD	Virulence, detox and adaptation	ephD	MtH37Rv-2214c (5L15)	0.99873	1.55085	Possible short-chain dehydrogenase EphD	THOUGHT TO BE INVOLVED IN DETOXIFICATION REACTIONS FOLLOWING OXIDATIVE DAMAGE TO LIPIDS.
	Rv2229c	Rv2229c	Conserved protein	Conserved hypotheticals	Rv2229c	MtH37Rv-2229c (5P16)	0.999276	1.72452	conserved hypothetical protein	unknown
	Rv2252	Rv2252	Diacylglycerol kinase	Lipid metabolism	Rv2252	MtH37Rv-2252 (5N18)	0.971282	1.71873	conserved hypothetical protein	unknown
	Rv2313c	Rv2313c	Hypothetical protein	Conserved hypotheticals	Rv2313c	MtH37Rv-2313c (5P23)	0.965031	1.73768	HYPOTHETICAL PROTEIN	UNKNOWN
	Rv2315c	Rv2315c	Conserved protein	Conserved hypotheticals	Rv2315c	MtH37Rv-2315c (5J24)	0.996596	2.12351	CONSERVED HYPOTHETICAL PROTEIN	FUNCTION UNKNOWN
	Rv2336	Rv2336	Hypothetical protein	Conserved hypotheticals	Rv2336	MtH37Rv-2336 (6E2)	0.989078	2.32569	HYPOTHETICAL PROTEIN	UNKNOWN. MAY BE INVOLVED IN VIRULENCE.
	Rv2337c	Rv2337c	Hypothetical protein	Conserved hypotheticals	Rv2337c	MtH37Rv-2337c (6F2)	0.999413	1.95847	HYPOTHETICAL PROTEIN	UNKNOWN
	Rv2338c	moeW	Possible molybdopterin biosynthesis protein MoeW	Intermediate metabolism and respiration	moeW	MtH37Rv-2338c (6G2)	0.993962	2.10103	POSSIBLE MOLYBDOPTERIN BIOSYNTHESIS PROTEIN MOEW	INVOLVED IN MOLYBDOPTENUM COFACTOR BIOSYNTHESIS; THOUGHT TO BE INVOLVED IN THE BIOSYNTHESIS OF A DEMOLYBDO-COFACTOR (MOLYBDOPTERIN), NECESSARY FOR MOLYBDO-ENZYMES (BY SIMILARITY).
	Rv2339	mmpL9	Probable conserved transmembrane transport protein MmpL9	Cell wall and cell processes	mmpL9	MtH37Rv-2339 (6H2)	0.994918	1.8789	PROBABLE CONSERVED TRANSMEMBRANE TRANSPORT PROTEIN MMPL9	UNKNOWN. THOUGHT TO BE INVOLVED IN FATTY ACID TRANSPORT.
	Rv2351c	plcA	Membrane-associated phospholipase C 1 PlcA (MTP40 antigen)	Intermediate metabolism and respiration	plcA	MtH37Rv-2351c (8P15)	0.995267	1.71771	PROBABLE MEMBRANE-ASSOCIATED PHOSPHOLIPASE C 1 PLCA (MTP40 ANTIGEN)	HYDROLYZES SPHINGOMYELIN IN ADDITION TO PHOSPHATIDYLCHOLINE. PROBABLE VIRULENCE FACTOR IMPLICATED IN THE PATHOGENESIS OF M. TUBERCULOSIS AT THE LEVEL OF INTRACELLULAR SURVIVAL, BY THE ALTERATION OF CELL SIGNALING EVENTS OR BY DIRECT CYTOTOXICITY [CATALYTIC ACTIVITY: A PHOSPHATIDYLCHOLINE + H(2)O = 1,2- DIACYLGLYCEROL + CHOLINE PHOSPHATE].
	Rv2352c	PPE38	PPE family protein PPE38	PE/PPE families	PPE38	MtH37Rv-2352c (8I16)	0.969723	2.26931	PPE FAMILY PROTEIN	FUNCTION UNKNOWN
	Rv2385	mbtJ	Putative acetyl hydrolase MbtJ	Lipid metabolism	mbtJ	MtH37Rv-2385 (6C6)	0.998848	1.77736	PUTATIVE ACETYL HYDROLASE MBTJ	INVOLVED IN THE BIOGENESIS OF THE HYDROXYPHENYLOXAZOLINE-CONTAINING SIDEROPHORE MYCOBACTINS. POSSIBLY REQUIRED FOR N-HYDROXYLATION OF THE TWO LYSINE RESIDUES AT SOME STAGE DURING MYCOBACTIN ASSEMBLY.
	Rv2406c	Rv2406c	Conserved protein	Conserved hypotheticals	Rv2406c	MtH37Rv-2406c (6C8)	0.988964	2.58977	CONSERVED HYPOTHETICAL PROTEIN	FUNCTION UNKNOWN
	Rv2409c	Rv2409c	Conserved protein	Conserved hypotheticals	Rv2409c	MtH37Rv-2409c (8K18)	0.983911	1.55884	CONSERVED HYPOTHETICAL PROTEIN	FUNCTION UNKNOWN
	Rv2410c	Rv2410c	Conserved protein	Conserved hypotheticals	Rv2410c	MtH37Rv-2410c (6E8)	0.997316	1.92114	CONSERVED HYPOTHETICAL PROTEIN	FUNCTION UNKNOWN
	Rv2420c	Rv2420c	Conserved hypothetical protein	Conserved hypotheticals	Rv2420c	MtH37Rv-2420c (8M18)	0.970862	1.6209	CONSERVED HYPOTHETICAL PROTEIN	FUNCTION UNKNOWN
	Rv2435c	Rv2435c	Probable cyclase (adenylyl- or guanylyl-)(adenylate- or guanylate-)	Intermediate metabolism and respiration	Rv2435c	MtH37Rv-2435c (6G10)	0.975901	1.73255	PROBABLE CYCLASE (ADENYLYL- OR GUANYLYL-)(ADENYLATE- OR GUANYLATE-)	GENERATES 3,'5'-CYCLIC (A/G)MP AND DIPHOSPHATE (OR PYROPHOSPHATE) FROM (A/G)TP.
	Rv2459	Rv2459	Probable conserved integral membrane transport protein	Cell wall and cell processes	Rv2459	MtH37Rv-2459 (6H12)	0.998777	1.66117	PROBABLE CONSERVED INTEGRAL MEMBRANE TRANSPORT PROTEIN	THOUGHT TO BE INVOLVED IN A TRANSPORT SYSTEM ACROSS THE MEMBRANE (PERHAPS DRUG TRANSPORT): RESPONSIBLE FOR THE TRANSLOCATION OF THE SUBSTRATE ACROSS THE MEMBRANE.
	Rv2468c	Rv2468c	Conserved protein	Conserved hypotheticals	Rv2468c	MtH37Rv-2468c (6A14)	0.962694	2.19584	CONSERVED HYPOTHETICAL PROTEIN	FUNCTION UNKNOWN
	Rv2474c	Rv2474c	Conserved hypothetical protein	Conserved hypotheticals	Rv2474c	MtH37Rv-2474c (6F14)	0.982425	1.59636	CONSERVED HYPOTHETICAL PROTEIN	FUNCTION UNKNOWN
	Rv2476c	gdh	Probable NAD-dependent glutamate dehydrogenase Gdh (NAD-Gdh) (NAD-dependent glutamic dehydrogenase)	Intermediate metabolism and respiration	gdh	MtH37Rv-2476c (6H14)	0.993697	2.21225	PROBABLE NAD-DEPENDENT GLUTAMATE DEHYDROGENASE GDH (NAD-GDH) (NAD-DEPENDENT GLUTAMIC DEHYDROGENASE)	CATABOLIC GLUTDH INVOLVED IN THE UTILIZATION OF GLUTAMATE AND OTHER AMINO ACIDS OF THE GLUTAMATE FAMILY. GENERATES 2-OXOGLUTARATE FROM L-GLUTAMATE [CATALYTIC ACTIVITY: L-GLUTAMATE + H(2)O + NAD(+) = 2-OXOGLUTARATE + NH(3) + NADH].
	Rv2477c	Rv2477c	Probable macrolide-transport ATP-binding protein ABC transporter	Cell wall and cell processes	Rv2477c	MtH37Rv-2477c (8K20)	0.977663	1.64819	PROBABLE MACROLIDE-TRANSPORT ATP-BINDING PROTEIN ABC TRANSPORTER	THOUGHT TO BE INVOLVED IN ACTIVE TRANSPORT OF MACROLIDE ACROSS THE MEMBRANE (EXPORT): MACROLIDE ANTIBIOTICS RESISTANCE BY AN EXPORT MECHANISM. RESPONSIBLE FOR ENERGY COUPLING TO THE TRANSPORT SYSTEM.
	Rv2482c	plsB2	Probable glycerol-3-phosphate acyltransferase PlsB2 (GPAT)	Lipid metabolism	plsB2	MtH37Rv-2482c (8O20)	0.993301	2.95141	PROBABLE GLYCEROL-3-PHOSPHATE ACYLTRANSFERASE PLSB2 (GPAT)	INVOLVED IN PHOSPHOLIPID BIOSYNTHESIS (AT THE FIRST STEP). MAY ALSO FUNCTION IN THE REGULATION OF MEMBRANE BIOGENESIS [CATALYTIC ACTIVITY: ACYL-COA + SN-GLYCEROL 3-PHOSPHATE = COA + 1-ACYL-SN-GLYCEROL 3-PHOSPHATE].
	Rv2483c	plsC	Possible transmembrane phospholipid biosynthesis bifunctional enzyme PlsC: putative L-3-phosphoserine phosphatase (O-phosphoserine phosphohydrolase) (PSP) (pspase) + 1-acyl-SN-glycerol-3-phosphate acyltransferase (1-AGP acyltransferase) (1-AGPAT) (lysophosphatidic acid acyltransferase) (LPAAT)	Lipid metabolism	plsC	MtH37Rv-2483c (6B15)	0.990696	2.49725	POSSIBLE PHOSPHOLIPID BIOSYNTHESIS BIFUNCTIONNAL ENZYME PLSC: PUTATIVE L-3-PHOSPHOSERINE PHOSPHATASE (O-PHOSPHOSERINE PHOSPHOHYDROLASE) (PSP) (PSPASE) + 1-ACYL-SN-GLYCEROL-3-PHOSPHATE ACYLTRANSFERASE (1-AGP ACYLTRANSFERASE) (1-AGPAT) (LYSOPHOSPHATIDIC ACID ACYLTRANSFERASE) (LPAAT)	C-TERMINUS: INVOLVED IN PHOSPHOLIPID BIOSYNTHESIS (AT THE SECOND STEP); CONVERTS LYSOPHOSPHATIDIC ACID (LPA) INTO PHOSPHATIDIC ACID BY INCORPORATING ACYL MOIETY AT THE 2 POSITION [CATALYTIC ACTIVITY 2: ACYL-COA + 1-ACYL-SN-GLYCEROL 3-PHOSPHATE = COA + 1,2-DIACYL-SN-GLYCEROL 3-PHOSPHATE]. N-TERMINUS: COULD BE GENERATE SERINE AND PHOSPHATE FROM PHOSPHOSERINE; MAY CATALYZE THE LAST STEP IN THE BIOSY…
	Rv2485c	lipQ	Probable carboxylesterase LipQ	Intermediate metabolism and respiration	lipQ	MtH37Rv-2485c (6D15)	0.946661	4.91715	PROBABLE CARBOXYLESTERASE LIPQ	FUNCTION UNKNOWN; LIPOLYTIC ENZYME INVOLVED IN CELLULAR METABOLISM.
	Rv2560	Rv2560	Probable proline and glycine rich transmembrane protein	Cell wall and cell processes	Rv2560	MtH37Rv-2560 (6C22)	0.994752	1.66032	PROBABLE PROLINE AND GLYCINE RICH TRANSMEMBRANE PROTEIN	UNKNOWN
	Rv2563	Rv2563	Probable glutamine-transport transmembrane protein ABC transporter	Cell wall and cell processes	Rv2563	MtH37Rv-2563 (8M23)	0.992605	1.53792	PROBABLE GLUTAMINE-TRANSPORT TRANSMEMBRANE PROTEIN ABC TRANSPORTER	THOUGHT TO BE INVOLVED IN ACTIVE TRANSPORT OF GLUTAMINE ACROSS THE MEMBRANE (IMPORT). RESPONSIBLE FOR THE TRANSLOCATION OF THE SUBSTRATE ACROSS THE MEMBRANE.
	Rv2567	Rv2567	Conserved hypothetical alanine and leucine rich protein	Conserved hypotheticals	Rv2567	MtH37Rv-2567 (6G22)	0.964977	1.94005	CONSERVED HYPOTHETICAL ALANINE AND LEUCINE RICH PROTEIN	FUNCTION UNKNOWN
	Rv2568c	Rv2568c	Conserved hypothetical protein	Conserved hypotheticals	Rv2568c	MtH37Rv-2568c (6H22)	0.989851	2.97098	CONSERVED HYPOTHETICAL PROTEIN	FUNCTION UNKNOWN
	Rv2569c	Rv2569c	Conserved hypothetical protein	Conserved hypotheticals	Rv2569c	MtH37Rv-2569c (6A23)	0.993255	1.53626	CONSERVED HYPOTHETICAL PROTEIN	FUNCTION UNKNOWN
	Rv2574	Rv2574	Conserved protein	Conserved hypotheticals	Rv2574	MtH37Rv-2574 (6E23)	0.998884	1.98137	CONSERVED HYPOTHETICAL PROTEIN	FUNCTION UNKNOWN
	Rv2579	dhaA	Possible haloalkane dehalogenase DhaA (1-chlorohexane halidohydrolase)	Intermediate metabolism and respiration	dhaA	MtH37Rv-2579 (6B24)	0.964222	2.55291	POSSIBLE HALOALKANE DEHALOGENASE DHAA (1-CHLOROHEXANE HALIDOHYDROLASE)	GENERATES A PRIMARY ALCOHOL AND HALIDE FROM 1-HALOALKANE AND H2O {CATALYTIC ACTIVITY: 1-HALOALKANE + H2O = A PRIMARY ALCOHOL + HALIDE]
	Rv2609c	Rv2609c	Probable conserved membrane protein	Cell wall and cell processes	Rv2609c	MtH37Rv-2609c (1O14)	0.991638	1.52455	PROBABLE CONSERVED MEMBRANE PROTEIN	UNKNOWN
	Rv2702	ppgK	Polyphosphate glucokinase PpgK (polyphosphate-glucose phosphotransferase)	Intermediate metabolism and respiration	ppgK	MtH37Rv-2702 (1N22)	0.983856	1.73326	POLYPHOSPHATE GLUCOKINASE PPGK (POLYPHOSPHATE-GLUCOSE PHOSPHOTRANSFERASE)	CATALYZES THE PHOSPHORYLATION OF GLUCOSE USING POLYPHOSPHATE OR ATP AS THE PHOSPHORYL DONOR. GTP, UTP AND CTP CAN REPLACE ATP AS PHOSPHORYL DONOR [CATALYTIC ACTIVITY: (PHOSPHATE)(N) + D-GLUCOSE = (PHOSPHATE)(N-1) + D-GLUCOSE 6-PHOSPHATE].
	Rv2731	Rv2731	Conserved alanine and arginine rich protein	Conserved hypotheticals	Rv2731	MtH37Rv-2731 (2D1)	0.998479	1.86155	CONSERVED HYPOTHETICAL ALANINE AND ARGININE RICH PROTEIN	FUNCTION UNKNOWN
	Rv2736c	recX	Regulatory protein RecX	Information pathways	recX	MtH37Rv-2736c (2A2)	0.998694	1.6766	REGULATORY PROTEIN RECX	MAY PLAY A REGULATORY ROLE POSSIBLY BY INTERACTING WITH RECA, THE PRODUCT OF THE UPSTREAM ORF.
	Rv2746c	pgsA3	Probable PGP synthase PgsA3 (CDP-diacylglycerol--glycerol-3-phosphate 3- phosphatidyltransferase) (phosphatidylglycerophosphate synthase)	Lipid metabolism	pgsA3	MtH37Rv-2746c (2H2)	0.999342	1.62801	PROBABLE PGP SYNTHASE PGSA3 (CDP-DIACYLGLYCEROL--GLYCEROL-3-PHOSPHATE 3- PHOSPHATIDYLTRANSFERASE) (PHOSPHATIDYLGLYCEROPHOSPHATE SYNTHASE)	INVOLVED IN ACIDIC PHOSPHOLIPID BIOSYNTHESIS. THIS PROTEIN PROBABLY CATALYZES THE COMMITTED STEP TO THE SYNTHESIS OF THE ACIDIC PHOSPHOLIPIDS (BY SIMILARITY) [CATALYTIC ACTIVITY: CDP-DIACYLGLYCEROL + GLYCEROL-3-PHOSPHATE = CMP + 3-(3-PHOSPHATIDYL)-GLYCEROL 1-PHOSPHATE].
	Rv2752c	Rv2752c	Conserved hypothetical protein	Conserved hypotheticals	Rv2752c	MtH37Rv-2752c (2D3)	0.981777	1.56089	CONSERVED HYPOTHETICAL PROTEIN	FUNCTION UNKNOWN
	Rv2766c	Rv2766c	Probable short-chain type dehydrogenase/reductase	Intermediate metabolism and respiration	Rv2766c	MtH37Rv-2766c (2G4)	0.969653	1.69829	PROBABLE SHORT-CHAIN TYPE DEHYDROGENASE/REDUCTASE	FUNCTION UNKNOWN, POSSIBLY INVOLVED IN CELLULAR METABOLISM.
	Rv2774c	Rv2774c	Hypothetical protein	Conserved hypotheticals	Rv2774c	MtH37Rv-2774c (10B7)	0.998189	1.73148	HYPOTHETICAL PROTEIN	UNKNOWN
	Rv2816c	Rv2816c	Conserved hypothetical protein	Conserved hypotheticals	Rv2816c	MtH37Rv-2816c (2C8)	0.958428	1.7384	CONSERVED HYPOTHETICAL PROTEIN	FUNCTION UNKNOWN
	Rv2854	Rv2854	Unknown protein	Conserved hypotheticals	Rv2854	MtH37Rv-2854 (2B12)	0.968067	1.47949	HYPOTHETICAL PROTEIN	UNKNOWN
	Rv2855	mtr	NADPH-dependent mycothiol reductase Mtr	Intermediate metabolism and respiration	mtr	MtH37Rv-2855 (2C12)	0.971273	2.22367	NADPH-DEPENDENT MYCOTHIOL REDUCTASE MTR	INVOLVED IN REDUCTION OF MYCOTHIOL.
	Rv2860c	glnA4	Probable glutamine synthetase GlnA4 (glutamine synthase) (GS-II)	Intermediate metabolism and respiration	glnA4	MtH37Rv-2860c (2H12)	0.985238	1.70092	PROBABLE GLUTAMINE SYNTHETASE GLNA4 (GLUTAMINE SYNTHASE) (GS-II)	INVOLVED IN GLUTAMINE BIOSYNTHESIS [CATALYTIC ACTIVITY: ATP + L-GLUTAMATE + NH(3) = ADP + GLUTAMINE + ORTHOPHOSPHATE.]
	Rv2861c	mapB	Methionine aminopeptidase MapB (map) (peptidase M)	Intermediate metabolism and respiration	mapB	MtH37Rv-2861c (2I1)	0.982028	1.84995	PROBABLE METHIONINE AMINOPEPTIDASE MAPB (MAP) (PEPTIDASE M)	REMOVES THE AMINO-TERMINAL METHIONINE FROM NASCENT PROTEINS [CATALYTIC ACTIVITY: L-METHIONYLPEPTIDE + H(2)O = L-METHIONINE + PEPTIDE].
	Rv2862c	Rv2862c	Conserved hypothetical protein	Conserved hypotheticals	Rv2862c	MtH37Rv-2862c (10C10)	0.997063	1.50152	CONSERVED HYPOTHETICAL PROTEIN	FUNCTION UNKNOWN
	Rv2864c	Rv2864c	Possible penicillin-binding lipoprotein	Cell wall and cell processes	Rv2864c	MtH37Rv-2864c (2J1)	0.997169	1.73797	POSSIBLE PENICILLIN-BINDING LIPOPROTEIN	FUNCTION UNKNOWN, POSSIBLY INVOLVED IN CELL WALL BIOSYNTHESIS.
	Rv2876	Rv2876	Possible conserved transmembrane protein	Cell wall and cell processes	Rv2876	MtH37Rv-2876 (10B11)	0.991178	1.99883	POSSIBLE CONSERVED TRANSMEMBRANE PROTEIN	UNKNOWN
	Rv2883c	pyrH	Probable uridylate kinase PyrH (UK) (uridine monophosphate kinase) (UMP kinase)	Intermediate metabolism and respiration	pyrH	MtH37Rv-2883c (2M2)	0.998167	1.63571	PROBABLE URIDYLATE KINASE PYRH (UK) (URIDINE MONOPHOSPHATE KINASE) (UMP KINASE)	URIDINE MONOPHOSPHATE KINASE [CATALYTIC ACTIVITY: ATP + UMP = ADP + UDP].
	Rv2936	drrA	Daunorubicin-dim-transport ATP-binding protein ABC transporter DrrA	Cell wall and cell processes	drrA	MtH37Rv-2936 (2N7)	0.991576	2.43749	PROBABLE DAUNORUBICIN-DIM-TRANSPORT ATP-BINDING PROTEIN ABC TRANSPORTER DRRA	PROBABLY INVOLVED IN ACTIVE TRANSPORT OF ANTIBIOTIC AND PHTHIOCEROL DIMYCOCEROSATE (DIM) ACROSS THE MEMBRANE (EXPORT). DRRA, DRRB|Rv2936|MTCY19H9.05 AND DRRC|Rv2938|MTCY19H9.06 MAY ACT JOINTLY TO CONFER DAUNORUBICIN AND DOXORUBICIN RESISTANCE BY AN EXPORT MECHANISM. RESPONSIBLE FOR ENERGY COUPLING TO THE TRANSPORT SYSTEM.
	Rv2938	drrC	Probable daunorubicin-dim-transport integral membrane protein ABC transporter DrrC	Cell wall and cell processes	drrC	MtH37Rv-2938 (2P7)	0.95662	2.41029	PROBABLE DAUNORUBICIN-DIM-TRANSPORT INTEGRAL MEMBRANE PROTEIN ABC TRANSPORTER DRRB	PROBABLY INVOLVED IN ACTIVE TRANSPORT OF ANTIBIOTIC AND PHTHIOCEROL DIMYCOCEROSATE (DIM) ACROSS THE MEMBRANE (EXPORT). DRRA|Rv2934|MTCY19H9.04, DRRB|Rv2937|MTCY19H9.05 AND DRRC MAY ACT JOINTLY TO CONFER DAUNORUBICIN AND DOXORUBICIN RESISTANCE BY AN EXPORT MECHANISM. PROBABLY RESPONSIBLE FOR THE TRANSLOCATION OF THE SUBSTRATE ACROSS THE MEMBRANE AND LOCALIZATION OF DIM INTO THE CELL WALL.
	Rv2954c	Rv2954c	Hypothetical protein	Conserved hypotheticals	Rv2954c	MtH37Rv-2954c (2I9)	0.997745	1.61594	HYPOTHETICAL PROTEIN	UNKNOWN
	Rv2956	Rv2956	Conserved protein	Conserved hypotheticals	Rv2956	MtH37Rv-2956 (10P1)	0.968911	1.91281	CONSERVED HYPOTHETICAL PROTEIN	FUNCTION UNKNOWN
	Rv2957	Rv2957	Possible glycosyl transferase	Intermediate metabolism and respiration	Rv2957	MtH37Rv-2957 (2K9)	0.977737	1.91327	POSSIBLE GLYCOSYL TRANSFERASE	FUNCTION UNKNOWN; PROBABLY INVOLVED IN CELLULAR METABOLISM.
	Rv2965c	kdtB	Probable phosphopantetheine adenylyltransferase KdtB (pantetheine- phosphate adenylyltransferase) (PPAT) (dephospho-CoA pyrophosphorylase)	Cell wall and cell processes	kdtB	MtH37Rv-2965c (2O9)	0.994362	1.5	PROBABLE PHOSPHOPANTETHEINE ADENYLYLTRANSFERASE KDTB (PANTETHEINE- PHOSPHATE ADENYLYLTRANSFERASE) (PPAT) (DEPHOSPHO-COA PYROPHOSPHORYLASE)	INVOLVED IN THE COENZYME A (CoA) BIOSYNTHESIS (AT THE FOURTH STEP)> REVERSIBLY TRANSFERS AN ADENYLYL GROUP FROM ATP TO 4'-PHOSPHOPANTETHEINE, YIELDING DEPHOSPHO-COA (DPCOA) AND PYROPHOSPHATE [CATALYTIC ACTIVITY: ATP + PANTETHEINE 4'-PHOSPHATE = DIPHOSPHATE + DEPHOSPHO-CoA].
	Rv2970A	Rv2970A	Conserved hypothetical protein	Conserved hypotheticals	Rv2970A	MtH37Rv-2970A (11O4)	0.931355	2.75036	CONSERVED HYPOTHETICAL PROTEIN	FUNCTION UNKNOWN
	Rv2981c	ddlA	Probable D-alanine--D-alanine ligase DdlA (D-alanylalanine synthetase) (D-ala-D-ala ligase)	Cell wall and cell processes	ddlA	MtH37Rv-2981c (2L11)	0.969046	1.52036	PROBABLE D-ALANINE--D-ALANINE LIGASE DDLA (D-ALANYLALANINE SYNTHETASE) (D-ALA-D-ALA LIGASE)	INVOLVED IN CELL WALL FORMATION. ALONG WITH ALANINE RACEMASE, IT MAKES UP THE D-ALANINE BRANCH OF THE PEPTIDOGLYCAN BIOSYNTHETIC ROUTE. [CATALYTIC ACTIVITY: ATP + D-ALANINE + D-ALANINE = ADP + PHOSPHATE + D-ALANYL-D-ALANINE].
	Rv3005c	Rv3005c	Conserved hypothetical protein	Conserved hypotheticals	Rv3005c	MtH37Rv-3005c (3G13)	0.974343	2.00618	CONSERVED HYPOTHETICAL PROTEIN	FUNCTION UNKNOWN
	Rv3008	Rv3008	Hypothetical protein	Conserved hypotheticals	Rv3008	MtH37Rv-3008 (3B14)	0.994564	1.58402	HYPOTHETICAL PROTEIN	UNKNOWN
	Rv3029c	fixA	Probable electron transfer flavoprotein (beta-subunit) FixA (beta-ETF) (electron transfer flavoprotein small subunit) (ETFSS)	Intermediate metabolism and respiration	fixA	MtH37Rv-3029c (3G15)	0.991261	2.12924	PROBABLE ELECTRON TRANSFER FLAVOPROTEIN (BETA-SUBUNIT) FIXA (BETA-ETF) (ELECTRON TRANSFER FLAVOPROTEIN SMALL SUBUNIT) (ETFSS)	THE ELECTRON TRANSFER FLAVOPROTEIN SERVES AS A SPECIFIC ELECTRON ACCEPTOR FOR OTHER DEHYDROGENASES. IT TRANSFERS THE ELECTRONS TO THE MAIN RESPIRATORY CHAIN VIA ETF-UBIQUINONE OXIDOREDUCTASE (ETF DEHYDROGENASE).
	Rv3030	Rv3030	Conserved protein	Conserved hypotheticals	Rv3030	MtH37Rv-3030 (3H15)	0.995012	1.62647	CONSERVED HYPOTHETICAL PROTEIN	FUNCTION UNKNOWN
	Rv3034c	Rv3034c	Possible transferase	Intermediate metabolism and respiration	Rv3034c	MtH37Rv-3034c (3D16)	0.984886	1.80513	POSSIBLE TRANSFERASE	FUNCTION UNKNOWN; POSSIBLY INVOLVED IN CELLULAR METABOLISM.
	Rv3041c	Rv3041c	Probable conserved ATP-binding protein ABC transporter	Cell wall and cell processes	Rv3041c	MtH37Rv-3041c (3C17)	0.968716	1.75562	PROBABLE CONSERVED ATP-BINDING PROTEIN ABC TRANSPORTER	THOUGHT TO BE INVOLVED IN ACTIVE TRANSPORT OF UNDETERMINATED SUBSTRATE (POSSIBLY IRON) ACROSS THE MEMBRANE. RESPONSIBLE FOR ENERGY COUPLING TO THE TRANSPORT SYSTEM.
	Rv3057c	Rv3057c	Probable short chain alcohol dehydrogenase/reductase	Intermediate metabolism and respiration	Rv3057c	MtH37Rv-3057c (3F18)	0.983936	1.71264	PROBABLE SHORT CHAIN ALCOHOL DEHYDROGENASE/REDUCTASE	UNKNOWN, BUT SIMILAR TO VARIOUS OXIDOREDUCTASES AND ENZYMES INVOLVED IN POLYKETIDES SYNTHESIS
	Rv3063	cstA	Probable carbon starvation protein A homolog CstA	Virulence, detox and adaptation	cstA	MtH37Rv-3063 (3B19)	0.939644	1.75393	PROBABLE CARBON STARVATION PROTEIN A HOMOLOG CSTA	PEPTIDE UTILIZATION DURING CARBON STARVATION.
	Rv3096	Rv3096	Conserved hypothetical protein	Conserved hypotheticals	Rv3096	MtH37Rv-3096 (3B22)	0.995933	1.56649	CONSERVED HYPOTHETICAL PROTEIN	FUNCTION UNKNOWN
	Rv3107c	agpS	Possible alkyldihydroxyacetonephosphate synthase AgpS (alkyl-DHAP synthase) (alkylglycerone-phosphate synthase)	Lipid metabolism	agpS	MtH37Rv-3107c (3A23)	0.957453	1.60764	POSSIBLE ALKYLDIHYDROXYACETONEPHOSPHATE SYNTHASE AGPS (ALKYL-DHAP SYNTHASE) (ALKYLGLYCERONE-PHOSPHATE SYNTHASE)	INVOLVED IN ETHER LIPID BIOSYNTHESIS [CATALYTIC ACTIVITY: 1-ACYL-GLYCERONE 3-PHOSPHATE + A LONG-CHAIN ALCOHOL = 1-ALKYL-GLYCERONE 3-PHOSPHATE + A LONG-CHAIN ACID ANION].
	Rv3110	moaB1	Probable pterin-4-alpha-carbinolamine dehydratase MoaB1 (PHS) (4-alpha- hydroxy-tetrahydropterin dehydratase) (pterin-4-a-carbinolamine dehydratase) (phenylalanine hydroxylase-stimulating protein) (PHS) (pterin carbinolamine dehydratase) (PCD)	Intermediate metabolism and respiration	moaB1	MtH37Rv-3110 (3C23)	0.986517	1.66959	PROBABLE PTERIN-4-ALPHA-CARBINOLAMINE DEHYDRATASE MOAB1 (PHS) (4-ALPHA- HYDROXY-TETRAHYDROPTERIN DEHYDRATASE) (PTERIN-4-A-CARBINOLAMINE DEHYDRATASE) (PHENYLALANINE HYDROXYLASE-STIMULATING PROTEIN) (PHS) (PTERIN CARBINOLAMINE DEHYDRATASE) (PCD)	THOUGHT TO BE INVOLVED IN MOLYBDOPTERIN BIOSYNTHESIS. CATALYZES THE DEHYDRATATION OF 4A-HYDROXYTETRAHYDROPTERINS [CATALYTIC ACTIVITY: (6R)-6-(L-ERYTHRO-1,2-DIHYDROXYPROPYL)-5,6,7,8-TETRAHYDRO-4A-HYDROXYPTERIN = (6R)-6-(L-ERYTHRO-1,2- DIHYDROXYPROPYL)-7,8-DIHYDRO-6H-PTERIN + H(2)O].
	Rv3143	Rv3143	Probable response regulator	Regulatory proteins	Rv3143	MtH37Rv-3143 (3M1)	0.996468	1.6645	PROBABLE RESPONSE REGULATOR	UNKNOWN, BUT COULD BE INVOLVED IN REGULATORY MECHANISM
	Rv3145	nuoA	Probable NADH dehydrogenase I (chain A) NuoA (NADH-ubiquinone oxidoreductase chain A)	Intermediate metabolism and respiration	nuoA	MtH37Rv-3145 (10J9)	0.986384	2.15304	PROBABLE NADH DEHYDROGENASE I (CHAIN A) NUOA (NADH-UBIQUINONE OXIDOREDUCTASE CHAIN A)	FUNCTION UNKNOWN; INVOLVED IN CELLULAR METABOLISM [CATALYTIC ACTIVITY: NADH + UBIQUINONE = NAD(+) + UBIQUINOL].
	Rv3146	nuoB	Probable NADH dehydrogenase I (chain B) NuoB (NADH-ubiquinone oxidoreductase chain B)	Intermediate metabolism and respiration	nuoB	MtH37Rv-3146 (3N1)	0.982374	2.2073	PROBABLE NADH DEHYDROGENASE I (CHAIN B) NUOB (NADH-UBIQUINONE OXIDOREDUCTASE CHAIN B)	FUNCTION UNKNOWN; INVOLVED IN CELLULAR METABOLISM [CATALYTIC ACTIVITY: NADH + UBIQUINONE = NAD(+) + UBIQUINOL].
	Rv3147	nuoC	Probable NADH dehydrogenase I (chain C) NuoC (NADH-ubiquinone oxidoreductase chain C)	Intermediate metabolism and respiration	nuoC	MtH37Rv-3147 (3O1)	0.997692	3.31229	PROBABLE NADH DEHYDROGENASE I (CHAIN C) NUOC (NADH-UBIQUINONE OXIDOREDUCTASE CHAIN C)	FUNCTION UNKNOWN; INVOLVED IN CELLULAR METABOLISM [CATALYTIC ACTIVITY: NADH + UBIQUINONE = NAD(+) + UBIQUINOL].
	Rv3148	nuoD	Probable NADH dehydrogenase I (chain D) NuoD (NADH-ubiquinone oxidoreductase chain D)	Intermediate metabolism and respiration	nuoD	MtH37Rv-3148 (3P1)	0.983597	4.40686	PROBABLE NADH DEHYDROGENASE I (CHAIN D) NUOD (NADH-UBIQUINONE OXIDOREDUCTASE CHAIN D)	FUNCTION UNKNOWN; INVOLVED IN CELLULAR METABOLISM [CATALYTIC ACTIVITY: NADH + UBIQUINONE = NAD(+) + UBIQUINOL].
	Rv3149	nuoE	Probable NADH dehydrogenase I (chain E) NuoE (NADH-ubiquinone oxidoreductase chain E)	Intermediate metabolism and respiration	nuoE	MtH37Rv-3149 (3I2)	0.996966	6.76174	PROBABLE NADH DEHYDROGENASE I (CHAIN E) NUOE (NADH-UBIQUINONE OXIDOREDUCTASE CHAIN E)	FUNCTION UNKNOWN; INVOLVED IN CELLULAR METABOLISM [CATALYTIC ACTIVITY: NADH + UBIQUINONE = NAD(+) + UBIQUINOL].
	Rv3150	nuoF	Probable NADH dehydrogenase I (chain F) NuoF (NADH-ubiquinone oxidoreductase chain F)	Intermediate metabolism and respiration	nuoF	MtH37Rv-3150 (3J2)	0.961982	3.42853	PROBABLE NADH DEHYDROGENASE I (CHAIN F) NUOF (NADH-UBIQUINONE OXIDOREDUCTASE CHAIN F)	FUNCTION UNKNOWN; INVOLVED IN CELLULAR METABOLISM [CATALYTIC ACTIVITY: NADH + UBIQUINONE = NAD(+) + UBIQUINOL].
	Rv3151	nuoG	Probable NADH dehydrogenase I (chain G) NuoG (NADH-ubiquinone oxidoreductase chain G)	Intermediate metabolism and respiration	nuoG	MtH37Rv-3151 (3K2)	0.977972	3.53138	PROBABLE NADH DEHYDROGENASE I (CHAIN G) NUOG (NADH-UBIQUINONE OXIDOREDUCTASE CHAIN G)	FUNCTION UNKNOWN; INVOLVED IN CELLULAR METABOLISM [CATALYTIC ACTIVITY: NADH + UBIQUINONE = NAD(+) + UBIQUINOL].
	Rv3152	nuoH	Probable NADH dehydrogenase I (chain H) NuoH (NADH-ubiquinone oxidoreductase chain H)	Intermediate metabolism and respiration	nuoH	MtH37Rv-3152 (3L2)	0.982239	3.5873	PROBABLE NADH DEHYDROGENASE I (CHAIN H) NUOH (NADH-UBIQUINONE OXIDOREDUCTASE CHAIN H)	FUNCTION UNKNOWN; INVOLVED IN CELLULAR METABOLISM [CATALYTIC ACTIVITY: NADH + UBIQUINONE = NAD(+) + UBIQUINOL].
	Rv3153	nuoI	Probable NADH dehydrogenase I (chain I) NuoI (NADH-ubiquinone oxidoreductase chain I)	Intermediate metabolism and respiration	nuoI	MtH37Rv-3153 (3M2)	0.997979	2.59317	PROBABLE NADH DEHYDROGENASE I (CHAIN I) NUOI (NADH-UBIQUINONE OXIDOREDUCTASE CHAIN I)	FUNCTION UNKNOWN; INVOLVED IN CELLULAR METABOLISM [CATALYTIC ACTIVITY: NADH + UBIQUINONE = NAD(+) + UBIQUINOL].
	Rv3154	nuoJ	Probable NADH dehydrogenase I (chain J) NuoJ (NADH-ubiquinone oxidoreductase chain J)	Intermediate metabolism and respiration	nuoJ	MtH37Rv-3154 (3N2)	0.986711	3.85959	PROBABLE NADH DEHYDROGENASE I (CHAIN J) NUOJ (NADH-UBIQUINONE OXIDOREDUCTASE CHAIN J)	FUNCTION UNKNOWN; INVOLVED IN CELLULAR METABOLISM [CATALYTIC ACTIVITY: NADH + UBIQUINONE = NAD(+) + UBIQUINOL].
	Rv3155	nuoK	Probable NADH dehydrogenase I (chain K) NuoK (NADH-ubiquinone oxidoreductase chain K)	Intermediate metabolism and respiration	nuoK	MtH37Rv-3155 (10K9)	0.980795	4.47945	PROBABLE NADH DEHYDROGENASE I (CHAIN K) NUOK (NADH-UBIQUINONE OXIDOREDUCTASE CHAIN K)	FUNCTION UNKNOWN; INVOLVED IN CELLULAR METABOLISM [CATALYTIC ACTIVITY: NADH + UBIQUINONE = NAD(+) + UBIQUINOL].
	Rv3156	nuoL	Probable NADH dehydrogenase I (chain L) NuoL (NADH-ubiquinone oxidoreductase chain L)	Intermediate metabolism and respiration	nuoL	MtH37Rv-3156 (3O2)	0.967163	5.10457	PROBABLE NADH DEHYDROGENASE I (CHAIN L) NUOL (NADH-UBIQUINONE OXIDOREDUCTASE CHAIN L)	FUNCTION UNKNOWN; INVOLVED IN CELLULAR METABOLISM [CATALYTIC ACTIVITY: NADH + UBIQUINONE = NAD(+) + UBIQUINOL].
	Rv3157	nuoM	Probable NADH dehydrogenase I (chain M) NUOK (NADH-ubiquinone oxidoreductase chain M)	Intermediate metabolism and respiration	nuoM	MtH37Rv-3157 (3P2)	0.989675	2.47089	PROBABLE NADH DEHYDROGENASE I (CHAIN M) NUOK (NADH-UBIQUINONE OXIDOREDUCTASE CHAIN M)	FUNCTION UNKNOWN; INVOLVED IN CELLULAR METABOLISM [CATALYTIC ACTIVITY: NADH + UBIQUINONE = NAD(+) + UBIQUINOL].
	Rv3158	nuoN	Probable NADH dehydrogenase I (chain N) NuoN (NADH-ubiquinone oxidoreductase chain N)	Intermediate metabolism and respiration	nuoN	MtH37Rv-3158 (3I3)	0.920416	2.47292	PROBABLE NADH DEHYDROGENASE I (CHAIN N) NUON (NADH-UBIQUINONE OXIDOREDUCTASE CHAIN N)	FUNCTION UNKNOWN; INVOLVED IN CELLULAR METABOLISM [CATALYTIC ACTIVITY: NADH + UBIQUINONE = NAD(+) + UBIQUINOL].
	Rv3168	Rv3168	Putative aminoglycoside phosphotransferase	Virulence, detox and adaptation	Rv3168	MtH37Rv-3168 (3I4)	0.980715	3.03987	CONSERVED HYPOTHETICAL PROTEIN	FUNCTION UNKNOWN
	Rv3169	Rv3169	Conserved protein	Conserved hypotheticals	Rv3169	MtH37Rv-3169 (3J4)	0.994793	2.96863	CONSERVED HYPOTHETICAL PROTEIN	FUNCTION UNKNOWN
	Rv3179	Rv3179	Conserved protein	Conserved hypotheticals	Rv3179	MtH37Rv-3179 (3K5)	0.979837	2.30373	CONSERVED HYPOTHETICAL PROTEIN	FUNCTION UNKNOWN
	Rv3196A	Rv3196A	Unknown protein	Conserved hypotheticals	Rv3196A	MtH37Rv-3196A (11K5)	0.9261	2.42417	HYPOTHETICAL PROTEIN	UNKNOWN
	Rv3213c	Rv3213c	Possible SOJ/para-related protein	Cell wall and cell processes	Rv3213c	MtH37Rv-3213c (10O10)	0.989519	1.89985	POSSIBLE SOJ/PARA-RELATED PROTEIN	FUNCTION UNKNOWN, BUT POSSIBLY INVOLVED IN REGULATION OF PARTITIONING.
	Rv3224	Rv3224	Possible iron-regulated short-chain dehydrogenase/reductase	Intermediate metabolism and respiration	Rv3224	MtH37Rv-3224 (3K9)	0.992558	2.18963	POSSIBLE SHORT-CHAIN DEHYDROGENASE/REDUCTASE	FUNCTION UNKNOWN; PROBABLY INVOLVED IN CELLULAR METABOLISM.
	Rv3234c	tgs3	Putative triacylglycerol synthase (diacylglycerol acyltransferase) Tgs3	Lipid metabolism	Rv3234c	MtH37Rv-3234c (3M10)	0.989959	1.95851	CONSERVED HYPOTHETICAL PROTEIN	FUNCTION UNKNOWN
	Rv3247c	tmk	Thymidylate kinase Tmk (dTMP kinase) (thymidylic acid kinase) (TMPK)	Intermediate metabolism and respiration	tmk	MtH37Rv-3247c (3I12)	0.999067	1.76313	PROBABLE THYMIDYLATE KINASE TMK (dTMP KINASE) (THYMIDYLIC ACID KINASE) (TMPK)	PHOSPHORYLATION OF DTMP TO FORM DTDP IN BOTH DE NOVO AND SALVAGE PATHWAYS OF DTTP SYNTHESIS [CATALYTIC ACTIVITY: ATP + THYMIDINE 5'-PHOSPHATE = ADP + THYMIDINE 5'-DIPHOSPHATE].
	Rv3257c	pmmA	Probable phosphomannomutase PmmA (PMM) (phosphomannose mutase)	Intermediate metabolism and respiration	pmmA	MtH37Rv-3257c (4A1)	0.997295	1.80703	PROBABLE PHOSPHOMANNOMUTASE PMMA (PMM) (PHOSPHOMANNOSE MUTASE)	THIS ENZYME CONVERSES D-MANNOSE 1-PHOSPHATE IN D-MANNOSE 6-PHOSPHATE [CATALYTIC ACTIVITY: D-MANNOSE 1-PHOSPHATE = D-MANNOSE 6-PHOSPHATE].
	Rv3258c	Rv3258c	Conserved hypothetical protein	Conserved hypotheticals	Rv3258c	MtH37Rv-3258c (4B1)	0.96514	3.95387	CONSERVED HYPOTHETICAL PROTEIN	FUNCTION UNKNOWN
	Rv3261	fbiA	Probable F420 biosynthesis protein FbiA	Intermediate metabolism and respiration	fbiA	MtH37Rv-3261 (4D1)	0.982666	1.88118	PROBABLE F420 BIOSYNTHESIS PROTEIN FBIA	REQUIRED FOR F420 PRODUCTION: INVOLVED IN THE CONVERSION OF FO INTO F420.
	Rv3262	fbiB	Probable F420 biosynthesis protein FbiB	Intermediate metabolism and respiration	fbiB	MtH37Rv-3262 (4E1)	0.989852	2.0891	PROBABLE F420 BIOSYNTHESIS PROTEIN FBIB	REQUIRED FOR F420 PRODUCTION: INVOLVED IN THE CONVERSION OF FO INTO F420.
	Rv3264c	manB	D-alpha-D-mannose-1-phosphate guanylyltransferase ManB (D-alpha-D-heptose-1-phosphate guanylyltransferase)	Cell wall and cell processes	manB	MtH37Rv-3264c (4G1)	0.984448	2.00771	ALPHA-D-MANNOSE-1-PHOSPHATE GUANYLYLTRANSFERASE MANB	INVOLVED IN GDP-MANNOSE BIOSYNTHESIS: GENERATES GDP-MANNOSE AND PHOSPHATE FROM GTP AND ALPHA-D-MANNOSE 1-PHOSPHATE. MANB PRODUCT IS NEEDED FOR ALL MANNOSYL GLYCOLIPIDS AND POLYSACCHARIDES WHICH, LIKE RHAMNOSYL RESIDUES, ARE AN IMPORTANT PART OF THE MYCOBACTERIUM ENVELOPE [CATALYTIC ACTIVITY: ALPHA-D-MANNOSE 1-PHOSPHATE + GTP = GDP-MANNOSE + PHOSPHATE].
	Rv3265c	wbbL1	dTDP-RHA:a-D-GlcNAc-diphosphoryl polyprenol, a-3-L-rhamnosyl transferase WbbL1 (alpha-L-rhamnose-(1->3)-alpha-D-GlcNAc(1->P)-P-decaprenyl)	Cell wall and cell processes	wbbL1	MtH37Rv-3265c (4H1)	0.993288	1.9956	PROBABLE dTDP-RHA:A-D-GlcNAc-DIPHOSPHORYL POLYPRENOL, A-3-L-RHAMNOSYL TRANSFERASE WBBL1 (ALPHA-L-RHAMNOSE-(1->3)-ALPHA-D-GlcNAc(1->P)-P-DECAPRENYL)	PROBABLY INVOLVED IN CELL WALL ARABINOGALACTAN LINKER FORMATION: USES DTDP-L-RHAMNOSE AS SUBSTRATE TO INSERT THE RHAMNOSYL RESIDUE INTO THE CELL WALL. SEEMS TO BE ESSENTIAL FOR MYCOBACTERIAL VIABILITY.
	Rv3268	Rv3268	Conserved hypothetical protein	Conserved hypotheticals	Rv3268	MtH37Rv-3268 (4C2)	0.980164	1.85975	CONSERVED HYPOTHETICAL PROTEIN	FUNCTION UNKNOWN
	Rv3272	Rv3272	Conserved hypothetical protein	Conserved hypotheticals	Rv3272	MtH37Rv-3272 (4F2)	0.965814	1.88283	CONSERVED HYPOTHETICAL PROTEIN	FUNCTION UNKNOWN
	Rv3275c	purE	Probable phosphoribosylaminoimidazole carboxylase catalytic subunit PurE (air carboxylase) (AIRC)	Intermediate metabolism and respiration	purE	MtH37Rv-3275c (4A3)	0.981666	1.51721	PROBABLE PHOSPHORIBOSYLAMINOIMIDAZOLE CARBOXYLASE CATALYTIC SUBUNIT PURE (AIR CARBOXYLASE) (AIRC)	INVOLVED IN PURINE BIOSYNTHESIS (SIXTH STEP). THIS SUBUNIT CAN ALONE TRANSFORM AIR TO CAIR, BUT IN ASSOCIATION WITH PURK, WHICH POSSESSES AN ATPASE ACTIVITY, AN ENZYME COMPLEX IS PRODUCED WHICH IS CAPABLE OF CONVERTING AIR TO CAIR EFFICIENTLY UNDER PHYSIOLOGICAL CONDITION [CATALYTIC ACTIVITY: 1-(5-PHOSPHORIBOSYL)-5-AMINO-4-IMIDAZOLE-CARBOXYLATE = 1-(5-PHOSPHORIBOSYL)-5-AMINOIMIDAZOLE + CO(2)].
	Rv3285	accA3	Probable bifunctional protein acetyl-/propionyl-coenzyme A carboxylase (alpha chain) AccA3: biotin carboxylase + biotin carboxyl carrier protein (BCCP)	Lipid metabolism	accA3	MtH37Rv-3285 (4H3)	0.969748	1.63892	PROBABLE BIFUNCTIONAL PROTEIN ACETYL-/PROPIONYL-COENZYME A CARBOXYLASE (ALPHA CHAIN) ACCA3: BIOTIN CARBOXYLASE + BIOTIN CARBOXYL CARRIER PROTEIN (BCCP)	INVOLVED IN LONG-CHAIN FATTY ACID SYNTHESIS (AT THE FIRST STEP). CARRIES TWO FUNCTIONS: BIOTIN CARBOXYL CARRIER PROTEIN AND BIOTIN CARBOXYLTRANSFERASE [CATALYTIC ACTIVITY: ATP + BIOTIN-CARBOXYL-CARRIER PROTEIN + CO(2) = ADP + ORTHOPHOSPHATE + CARBOXYBIOTIN-CARBOXYL-CARRIER PROTEIN].
	Rv3295	Rv3295	Probable transcriptional regulatory protein (probably TetR-family)	Regulatory proteins	Rv3295	MtH37Rv-3295 (4H4)	0.995689	3.06167	PROBABLE TRANSCRIPTIONAL REGULATORY PROTEIN (PROBABLY TETR-FAMILY)	INVOLVED IN TRANSCRIPTIONAL MECHANISM.
	Rv3303c	lpdA	NAD(P)H quinone reductase LpdA	Intermediate metabolism and respiration	lpdA	MtH37Rv-3303c (4E5)	0.994614	2.3883	PROBABLE DIHYDROLIPOAMIDE DEHYDROGENASE LPDA (LIPOAMIDE REDUCTASE (NADH)) (LIPOYL DEHYDROGENASE) (DIHYDROLIPOYL DEHYDROGENASE) (DIAPHORASE)	INVOLVED IN ENERGY METABOLISM. LIPOAMIDE DEHYDROGENASE IS GENERALLY A COMPONENT OF THE MULTIENZYME PYRUVATE DEHYDROGENASE AND/OR ALPHA-KETOACID DEHYDROGENASE AND/OR 2-OXOGLUTARATE DEHYDROGENASE COMPLEXES [CATALYTIC ACTIVITY: DIHYDROLIPOAMIDE + NAD(+) = LIPOAMIDE + NADH].
	Rv3305c	amiA1	Possible N-acyl-L-amino acid amidohydrolase AmiA1 (N-acyl-L-amino acid aminohydrolase)	Intermediate metabolism and respiration	amiA1	MtH37Rv-3305c (4G5)	0.982314	1.83137	POSSIBLE N-ACYL-L-AMINO ACID AMIDOHYDROLASE AMIA1	FUNCTION UNKNOWN; CERTAINLY HYDROLYSES L-AMINO ACID.
	Rv3306c	amiB1	Probable amidohydrolase AmiB1 (aminohydrolase)	Intermediate metabolism and respiration	amiB1	MtH37Rv-3306c (4H5)	0.989884	1.60783	PROBABLE AMIDOHYDROLASE AMIB1	UNKNOWN, INVOLVED IN CELLULAR METABOLISM
	Rv3307	deoD	Probable purine nucleoside phosphorylase DeoD (inosine phosphorylase) (PNP)	Intermediate metabolism and respiration	deoD	MtH37Rv-3307 (4A6)	0.998886	1.64892	PROBABLE PURINE NUCLEOSIDE PHOSPHORYLASE DEOD (INOSINE PHOSPHORYLASE) (PNP)	INVOLVED IN PURINE NUCLEOSIDE SALVAGE. CLEAVAGE OF GUANOSINE OR INOSINE TO RESPECTIVE BASES AND SUGAR-1-PHOSPHATE MOLECULES [CATALYTIC ACTIVITY: PURINE NUCLEOSIDE + ORTHOPHOSPHATE = PURINE + ALPHA-D-RIBOSE 1-PHOSPHATE].
	Rv3311	Rv3311	Conserved protein	Conserved hypotheticals	Rv3311	MtH37Rv-3311 (4E6)	0.997618	1.77043	CONSERVED HYPOTHETICAL PROTEIN	FUNCTION UNKNOWN
	Rv3313c	add	Probable adenosine deaminase Add (adenosine aminohydrolase)	Intermediate metabolism and respiration	add	MtH37Rv-3313c (4G6)	0.96472	2.84351	PROBABLE ADENOSINE DEAMINASE ADD (ADENOSINE AMINOHYDROLASE)	CATALYZES HYDROLYTIC DEAMINATION OF ADENOSINE AND GENERATES INOSINE [CATALYTIC ACTIVITY: ADENOSINE + H(2)O = INOSINE + NH(3) (ALSO MAY ACT ON DEOXYADENOSINE)].
	Rv3314c	deoA	Probable thymidine phosphorylase DeoA (tdrpase) (pyrimidine phosphorylase)	Intermediate metabolism and respiration	deoA	MtH37Rv-3314c (4H6)	0.988384	1.63329	PROBABLE THYMIDINE PHOSPHORYLASE DEOA (TDRPASE) (PYRIMIDINE PHOSPHORYLASE)	THE ENZYMES WHICH CATALYZE THE REVERSIBLE PHOSPHORYLOSIS OF PYRIMIDINE NUCLEOSIDES ARE INVOLVED IN THE DEGRADATION OF THESE COMPOUNDS AND IN THEIR UTILIZATION AS CARBON AND ENERGY SOURCES, OR IN THE RESCUE OF PYRIMIDINE BASES FOR NUCLEOTIDE SYNTHESIS [CATALYTIC ACTIVITY: THYMIDINE + PHOSPHATE = THYMINE + 2-DEOXY-D-RIBOSE 1-PHOSPHATE].
	Rv3318	sdhA	Probable succinate dehydrogenase (flavoprotein subunit) SdhA (succinic dehydrogenase) (fumarate reductase) (fumarate dehydrogenase) (fumaric hydrogenase)	Intermediate metabolism and respiration	sdhA	MtH37Rv-3318 (4C7)	0.997829	2.35111	PROBABLE SUCCINATE DEHYDROGENASE (FLAVOPROTEIN SUBUNIT) SDHA (SUCCINIC DEHYDROGENASE) (FUMARATE REDUCTASE) (FUMARATE DEHYDROGENASE) (FUMARIC HYDROGENASE)	INVOLVED IN TRICARBOXYLIC ACID CYCLE. MEMBRANE-BOUND FAD-CONTAINING ENZYME WHICH IS RESPONSIBLE FOR SUCCINATE INTERCONVERSION [CATALYTIC ACTIVITY: SUCCINATE + ACCEPTOR = FUMARATE + REDUCED ACCEPTOR].
	Rv3319	sdhB	Probable succinate dehydrogenase (iron-sulphur protein subunit) SdhB (succinic dehydrogenase) (fumarate reductase) (fumarate dehydrogenase) (fumaric hydrogenase)	Intermediate metabolism and respiration	sdhB	MtH37Rv-3319 (4D7)	0.980963	1.96329	PROBABLE SUCCINATE DEHYDROGENASE (IRON-SULPHUR PROTEIN SUBUNIT) SDHB (SUCCINIC DEHYDROGENASE) (FUMARATE REDUCTASE) (FUMARATE DEHYDROGENASE) (FUMARIC HYDROGENASE)	INVOLVED IN TRICARBOXYLIC ACID CYCLE. MEMBRANE-BOUND FAD-CONTAINING ENZYME WHICH IS RESPONSIBLE FOR SUCCINATE INTERCONVERSION [CATALYTIC ACTIVITY: SUCCINATE + ACCEPTOR = FUMARATE + REDUCED ACCEPTOR].
	Rv3329	Rv3329	Probable aminotransferase	Intermediate metabolism and respiration	Rv3329	MtH37Rv-3329 (4H7)	0.967098	2.0538	PROBABLE AMINOTRANSFERASE	FUNCTION UNKNOWN; PROBABLY INVOLVED IN CELLULAR METABOLISM.
	Rv3330	dacB1	Probable penicillin-binding protein DacB1 (D-alanyl-D-alanine carboxypeptidase) (DD-peptidase) (DD-carboxypeptidase) (PBP) (DD-transpeptidase) (serine-type D-ala-D-ala carboxypeptidase) (D-amino acid hydrolase)	Cell wall and cell processes	dacB1	MtH37Rv-3330 (4A8)	0.997187	3.37658	PROBABLE PENICILLIN-BINDING PROTEIN DACB1 (D-ALANYL-D-ALANINE CARBOXYPEPTIDASE) (DD-PEPTIDASE) (DD-CARBOXYPEPTIDASE) (PBP) (DD-TRANSPEPTIDASE) (SERINE-TYPE D-ALA-D-ALA CARBOXYPEPTIDASE) (D-AMINO ACID HYDROLASE)	INVOLVED IN PEPTIDOGLYCAN SYNTHESIS (AT FINAL STAGES). HYDROLYZES THE BOUND D-ALANYL-D-ALANINE [CATALYTIC ACTIVITY: D-ALANYL-D-ALANINE + H(2)O = 2 D-ALANINE].
	Rv3332	nagA	Probable N-acetylglucosamine-6-phosphate deacetylase NagA (GlcNAc 6-P deacetylase)	Cell wall and cell processes	nagA	MtH37Rv-3332 (4C8)	0.975482	1.49414	PROBABLE N-ACETYLGLUCOSAMINE-6-PHOSPHATE DEACETYLASE NAGA (GLCNAC 6-P DEACETYLASE)	INVOLVED IN N-ACETYL GLUCOSAMINE UTILIZATION PATHWAY [CATALYTIC ACTIVITY: N-ACETYL-D-GLUCOSAMINE 6-PHOSPHATE + H(2)O = D-GLUCOSAMINE 6-PHOSPHATE + ACETATE].
	Rv3339c	icd1	Probable isocitrate dehydrogenase [NADP] Icd1 (oxalosuccinate decarboxylase) (IDH) (NADP+-specific ICDH) (IDP)	Intermediate metabolism and respiration	icd1	MtH37Rv-3339c (4G8)	0.981963	1.67913	PROBABLE ISOCITRATE DEHYDROGENASE [NADP] ICD1 (OXALOSUCCINATE DECARBOXYLASE) (IDH) (NADP+-SPECIFIC ICDH) (IDP)	INVOLVED IN THE KREBS CYCLE [CATALYTIC ACTIVITY: ISOCITRATE + NADP(+) = 2-OXOGLUTARATE + CO(2) + NADPH].
	Rv3342	Rv3342	Possible methyltransferase (methylase)	Intermediate metabolism and respiration	Rv3342	MtH37Rv-3342 (4B9)	0.936433	1.7495	POSSIBLE METHYLTRANSFERASE (METHYLASE)	CAUSES METHYLATION
	Rv3351c	Rv3351c	Conserved hypothetical protein	Conserved hypotheticals	Rv3351c	MtH37Rv-3351c (4C9)	0.992104	1.80377	CONSERVED HYPOTHETICAL PROTEIN	FUNCTION UNKNOWN
	Rv3368c	Rv3368c	Possible oxidoreductase	Intermediate metabolism and respiration	Rv3368c	MtH37Rv-3368c (4D10)	0.992708	1.50118	POSSIBLE OXIDOREDUCTASE	FUNCTION UNKNOWN; PROBABLY INVOLVED IN CELLULAR METABOLISM
	Rv3370c	dnaE2	Probable DNA polymerase III (alpha chain) DnaE2 (DNA nucleotidyltransferase)	Information pathways	dnaE2	MtH37Rv-3370c (4F10)	0.989648	1.58486	PROBABLE DNA POLYMERASE III (ALPHA CHAIN) DNAE2 (DNA NUCLEOTIDYLTRANSFERASE)	DNA POLYMERASE III IS A COMPLEX, MULTICHAIN ENZYME RESPONSIBLE FOR MOST OF THE REPLICATIVE SYNTHESIS IN BACTERIA. THE ALPHA CHAIN IS THE DNA POLYMERASE [CATALYTIC ACTIVITY: N DEOXYNUCLEOSIDE TRIPHOSPHATE = N PYROPHOSPHATE + DNA(N)].
	Rv3377c	Rv3377c	Halimadienyl diphosphate synthase	Intermediate metabolism and respiration	Rv3377c	MtH37Rv-3377c (4D11)	0.961091	2.62109	POSSIBLE CYCLASE	FUNCTION UNKNOWN
	Rv3378c	Rv3378c	Diterpene synthase	Intermediate metabolism and respiration	Rv3378c	MtH37Rv-3378c (4E11)	0.978263	1.86447	HYPOTHETICAL PROTEIN	UNKNOWN
	Rv3407	vapB47	Possible antitoxin VapB47	Virulence, detox and adaptation	Rv3407	MtH37Rv-3407 (9G23)	0.872004	2.68435	CONSERVED HYPOTHETICAL PROTEIN	FUNCTION UNKNOWN
	Rv3420c	rimI	Ribosomal-protein-alanine acetyltransferase RimI (acetylating enzyme for N-terminal of ribosomal protein S18)	Information pathways	rimI	MtH37Rv-3420c (4G14)	0.989833	1.69696	PROBABLE RIBOSOMAL-PROTEIN-ALANINE ACETYLTRANSFERASE RIMI (ACETYLATING ENZYME FOR N-TERMINAL OF RIBOSOMAL PROTEIN S18)	THIS ENZYME ACETYLATES THE N-TERMINAL ALANINE OF RIBOSOMAL PROTEIN S18 [CATALYTIC ACTIVITY: ACETYL-COA + RIBOSOMAL-PROTEIN L-ALANINE = COA + RIBOSOMAL-PROTEIN N-ACETYL-L-ALANINE].
	Rv3431c	Rv3431c	Possible transposase (fragment)	Insertion sequences and phages	Rv3431c	MtH37Rv-3431c (10O24)	0.968082	1.59056	POSSIBLE TRANSPOSASE	INVOLVED IN THE TRANSPOSITION OF THE INSERTION SEQUENCE IS1552
	Rv3433c	Rv3433c	Conserved protein	Conserved hypotheticals	Rv3433c	MtH37Rv-3433c (4G15)	0.998435	1.72533	CONSERVED HYPOTHETICAL PROTEIN	FUNCTION UNKNOWN
	Rv3434c	Rv3434c	Possible conserved transmembrane protein	Cell wall and cell processes	Rv3434c	MtH37Rv-3434c (4H15)	0.987687	1.69178	POSSIBLE CONSERVED TRANSMEMBRANE PROTEIN	UNKNOWN
	Rv3436c	glmS	Probable glucosamine--fructose-6-phosphate aminotransferase [isomerizing] GlmS (hexosephosphate aminotransferase) (D-fructose-6-phosphate amidotransferase) (GFAT) (L-glutamine-D-fructose-6-phosphate amidotransferase) (glucosamine-6-phosphate synthase)	Intermediate metabolism and respiration	glmS	MtH37Rv-3436c (4B16)	0.994514	1.51477	PROBABLE GLUCOSAMINE--FRUCTOSE-6-PHOSPHATE AMINOTRANSFERASE [ISOMERIZING] GLMS (HEXOSEPHOSPHATE AMINOTRANSFERASE) (D-FRUCTOSE-6-PHOSPHATE AMIDOTRANSFERASE) (GFAT) (L-GLUTAMINE-D-FRUCTOSE-6-PHOSPHATE AMIDOTRANSFERASE) (GLUCOSAMINE-6-PHOSPHATE SYNTHASE)	CATALYZES THE FIRST STEP IN HEXOSAMINE METABOLISM, CONVERTING FRUCTOSE-6P INTO GLUCOSAMINE-6P USING GLUTAMINE AS A NITROGEN SOURCE [CATALYTIC ACTIVITY: L-GLUTAMINE + D-FRUCTOSE 6-PHOSPHATE = L-GLUTAMATE + D-GLUCOSAMINE 6-PHOSPHATE].
	Rv3472	Rv3472	Conserved protein	Conserved hypotheticals	Rv3472	MtH37Rv-3472 (4E19)	0.995709	2.77996	CONSERVED HYPOTHETICAL PROTEIN	FUNCTION UNKNOWN
	Rv3476c	kgtP	Probable dicarboxylic acid transport integral membrane protein KgtP (dicarboxylate transporter)	Cell wall and cell processes	kgtP	MtH37Rv-3476c (4G19)	0.985945	3.20844	PROBABLE DICARBOXYLIC ACID TRANSPORT INTEGRAL MEMBRANE PROTEIN KGTP (DICARBOXYLATE TRANSPORTER)	INVOLVED IN ACTIVE TRANSPORT OF DICARBOXYLIC ACID ACROSS THE MEMBRANE. RESPONSIBLE FOR THE TRANSLOCATION OF THE SUBSTRATE ACROSS THE MEMBRANE.
	Rv3477	PE31	PE family protein PE31	PE/PPE families	PE31	MtH37Rv-3477 (10K20)	0.927056	2.55802	PE FAMILY PROTEIN	FUNCTION UNKNOWN
	Rv3478	PPE60	PE family protein PPE60	PE/PPE families	PPE60	MtH37Rv-3478 (4H19)	0.997946	3.00558	PE FAMILY PROTEIN	FUNCTION UNKNOWN
	Rv3480c	Rv3480c	Possible triacylglycerol synthase (diacylglycerol acyltransferase)	Lipid metabolism	Rv3480c	MtH37Rv-3480c (4B20)	0.993781	1.8516	CONSERVED HYPOTHETICAL PROTEIN	FUNCTION UNKNOWN
	Rv3486	Rv3486	Conserved protein	Conserved hypotheticals	Rv3486	MtH37Rv-3486 (4G20)	0.961358	2.20061	CONSERVED HYPOTHETICAL PROTEIN	FUNCTION UNKNOWN
	Rv3498c	mce4B	Mce-family protein Mce4B	Virulence, detox and adaptation	mce4B	MtH37Rv-3498c (10I21)	0.985246	1.83424	MCE-FAMILY PROTEIN MCE4B	UNKNOWN, BUT THOUGHT TO BE INVOLVED IN HOST CELL INVASION.
	Rv3499c	mce4A	Mce-family protein Mce4A	Virulence, detox and adaptation	mce4A	MtH37Rv-3499c (4G21)	0.992321	1.6988	MCE-FAMILY PROTEIN MCE4A	UNKNOWN, BUT THOUGHT TO BE INVOLVED IN HOST CELL INVASION.
	Rv3528c	Rv3528c	Unknown protein	Conserved hypotheticals	Rv3528c	MtH37Rv-3528c (4A24)	0.968662	1.59887	HYPOTHETICAL PROTEIN	UNKNOWN
	Rv3554	fdxB	Possible electron transfer protein FdxB	Intermediate metabolism and respiration	fdxB	MtH37Rv-3554 (2D14)	0.979046	2.03468	POSSIBLE ELECTRON TRANSFER PROTEIN FDXB	FUNCTION UNKNOWN; C-TERMINUS PROBABLY INVOLVED IN ELECTRON TRANSFER IN ONE OR SEVERAL METABOLIC REACTIONS.
	Rv3576	lppH	Possible conserved lipoprotein LppH	Cell wall and cell processes	lppH	MtH37Rv-3576 (2C16)	0.987384	2.1823	POSSIBLE CONSERVED LIPOPROTEIN LPPH	UNKNOWN
	Rv3586	Rv3586	Conserved hypothetical protein	Conserved hypotheticals	Rv3586	MtH37Rv-3586 (2C17)	0.976741	1.53502	CONSERVED HYPOTHETICAL PROTEIN	FUNCTION UNKNOWN
	Rv3587c	Rv3587c	Probable conserved membrane protein	Cell wall and cell processes	Rv3587c	MtH37Rv-3587c (2D17)	0.987551	2.24599	PROBABLE CONSERVED MEMBRANE PROTEIN	FUNCTION UNKNOWN
	Rv3588c	canB	Beta-carbonic anhydrase CanB	Intermediate metabolism and respiration	Rv3588c	MtH37Rv-3588c (2E17)	0.967836	2.68155	CARBONIC ANHYDRASE (CARBONATE DEHYDRATASE) (CARBONIC DEHYDRATASE)	CATALYZES THE REVERSIBLE HYDRATATION OF CARBON DIOXIDE [CATALYTIC ACTIVITY: H(2)CO(3) = CO(2) + H(2)O].
	Rv3604c	Rv3604c	Probable conserved transmembrane protein rich in alanine and arginine and proline	Cell wall and cell processes	Rv3604c	MtH37Rv-3604c (2G18)	0.998049	1.7577	PROBABLE CONSERVED TRANSMEMBRANE PROTEIN RICH IN ALANINE AND ARGININE AND PROLINE	UNKNOWN
	Rv3617	ephA	Probable epoxide hydrolase EphA (epoxide hydratase) (arene-oxide hydratase)	Virulence, detox and adaptation	ephA	MtH37Rv-3617 (2H19)	0.991741	1.96765	PROBABLE EPOXIDE HYDROLASE EPHA (EPOXIDE HYDRATASE) (ARENE-OXIDE HYDRATASE)	BIOTRANSFORMATION ENZYME THAT CATALYZES THE HYDROLYSIS OF EPOXIDES (ALKENE OXIDES, OXIRANES) AND ARENE OXIDES TO LESS REACTIVE AND MORE WATER SOLUBLE DIHYDRODIOLS BY THE TRANS ADDITION OF WATER. THOUGHT TO BE INVOLVED IN DETOXIFICATION REACTIONS FOLLOWING OXIDATIVE DAMAGE TO LIPIDS [CATALYTIC ACTIVITY: AN EPOXIDE + H(2)O = A GLYCOL].
	Rv3623	lpqG	Probable conserved lipoprotein LpqG	Cell wall and cell processes	lpqG	MtH37Rv-3623 (2C20)	0.962956	2.15374	PROBABLE CONSERVED LIPOPROTEIN LPQG	UNKNOWN
	Rv3624c	hpt	Hypoxanthine-guanine phosphoribosyltransferase Hpt (HGPRT) (HGPRTase) (hypoxanthine phosphoribosyltransferase) (imp pyrophosphorylase) (imp diphosphorylase) (transphosphoribosyltransferase) (guanine phosphoribosyltransferase)	Intermediate metabolism and respiration	hpt	MtH37Rv-3624c (2D20)	0.997344	2.04747	HYPOXANTHINE-GUANINE PHOSPHORIBOSYLTRANSFERASE HPT (HGPRT) (HGPRTase) (HYPOXANTHINE PHOSPHORIBOSYLTRANSFERASE) (IMP PYROPHOSPHORYLASE) (IMP DIPHOSPHORYLASE) (TRANSPHOSPHORIBOSYLTRANSFERASE) (GUANINE PHOSPHORIBOSYLTRANSFERASE)	INVOLVED IN PURINE SALVAGE [CATALYTIC ACTIVITY: IMP + PYROPHOSPHATE = HYPOXANTHINE + 5-PHOSPHO-ALPHA-D-RIBOSE 1-DIPHOSPHATE (GUANINE CAN REPLACE HYPOXANTHINE TO PRODUCE GMP)].
	Rv3628	ppa	Inorganic pyrophosphatase Ppa (pyrophosphate phospho-hydrolase) (PPASE) (inorganic diphosphatase) (diphosphate phospho-hydrolase)	Intermediate metabolism and respiration	ppa	MtH37Rv-3628 (2H20)	0.976847	1.9634	INORGANIC PYROPHOSPHATASE PPA (PYROPHOSPHATE PHOSPHO-HYDROLASE) (PPASE) (INORGANIC DIPHOSPHATASE) (DIPHOSPHATE PHOSPHO-HYDROLASE)	INVOLVED IN THE FUNCTION OF CELLULAR BIOENERGETICS [CATALYTIC ACTIVITY: PYROPHOSPHATE + H(2)O = 2 ORTHOPHOSPHATE].
	Rv3633	Rv3633	Conserved protein	Conserved hypotheticals	Rv3633	MtH37Rv-3633 (2C21)	0.991465	1.77926	CONSERVED HYPOTHETICAL PROTEIN	FUNCTION UNKNOWN
	Rv3652	PE_PGRS60	PE-PGRS family-related protein PE_PGRS60	PE/PPE families	PE_PGRS60	MtH37Rv-3652 (11D3)	0.990876	1.72833	PE-PGRS FAMILY PROTEIN	FUNCTION UNKNOWN
	Rv3658c	Rv3658c	Probable conserved transmembrane protein	Cell wall and cell processes	Rv3658c	MtH37Rv-3658c (2H22)	0.986714	1.89169	PROBABLE CONSERVED TRANSMEMBRANE PROTEIN	UNKNOWN
	Rv3667	acs	Acetyl-coenzyme A synthetase Acs (acetate--CoA ligase) (acetyl-CoA synthetase) (acetyl-CoA synthase) (acyl-activating enzyme) (acetate thiokinase) (acetyl-activating enzyme) (acetate--coenzyme A ligase) (acetyl-coenzyme A synthase)	Lipid metabolism	acs	MtH37Rv-3667 (2A24)	0.998794	1.51773	ACETYL-COENZYME A SYNTHETASE ACS (ACETATE--CoA LIGASE) (ACETYL-CoA SYNTHETASE) (ACETYL-CoA SYNTHASE) (ACYL-ACTIVATING ENZYME) (ACETATE THIOKINASE) (ACETYL-ACTIVATING ENZYME) (ACETATE--COENZYME A LIGASE) (ACETYL-COENZYME A SYNTHASE)	ACTIVATES ACETATE TO ACETYL-COENZYME A [CATALYTIC ACTIVITY: ATP + ACETATE + COA = AMP + PYROPHOSPHATE + ACETYL-COA].
	Rv3675	Rv3675	Possible membrane protein	Cell wall and cell processes	Rv3675	MtH37Rv-3675 (2H24)	0.981475	3.67813	POSSIBLE MEMBRANE PROTEIN	UNKNOWN
	Rv3685c	cyp137	Probable cytochrome P450 137 Cyp137	Intermediate metabolism and respiration	cyp137	MtH37Rv-3685c (3H1)	0.998199	1.5443	PROBABLE CYTOCHROME P450 137 CYP137	CYTOCHROMES P450 ARE A GROUP OF HEME-THIOLATE MONOOXYGENASES. THEY OXIDIZE A VARIETY OF STRUCTURALLY UNRELATED COMPOUNDS, INCLUDING STEROIDS, FATTY ACIDS, AND XENOBIOTICS.
	Rv3688c	Rv3688c	Conserved protein	Conserved hypotheticals	Rv3688c	MtH37Rv-3688c (3B2)	0.989716	1.61221	CONSERVED HYPOTHETICAL PROTEIN	FUNCTION UNKNOWN
	Rv3691	Rv3691	Conserved protein	Conserved hypotheticals	Rv3691	MtH37Rv-3691 (3E2)	0.976323	2.66157	CONSERVED HYPOTHETICAL PROTEIN	FUNCTION UNKNOWN
	Rv3692	moxR2	Probable methanol dehydrogenase transcriptional regulatory protein MoxR2	Regulatory proteins	moxR2	MtH37Rv-3692 (3F2)	0.97658	2.42848	PROBABLE METHANOL DEHYDROGENASE TRANSCRIPTIONAL REGULATORY PROTEIN MOXR2	INVOLVED IN TRANSCRIPTIONAL MECHANISM; REGULATES METHANOL DEHYDROGENASE.
	Rv3693	Rv3693	Possible conserved membrane protein	Cell wall and cell processes	Rv3693	MtH37Rv-3693 (3G2)	0.993022	1.96433	POSSIBLE CONSERVED MEMBRANE PROTEIN	UNKNOWN
	Rv3694c	Rv3694c	Possible conserved transmembrane protein	Cell wall and cell processes	Rv3694c	MtH37Rv-3694c (3H2)	0.999198	2.09788	POSSIBLE CONSERVED TRANSMEMBRANE PROTEIN	UNKNOWN
	Rv3695	Rv3695	Possible conserved membrane protein	Cell wall and cell processes	Rv3695	MtH37Rv-3695 (3A3)	0.987495	1.62022	POSSIBLE CONSERVED MEMBRANE PROTEIN	UNKNOWN
	Rv3696c	glpK	Probable glycerol kinase GlpK (ATP:glycerol 3-phosphotransferase) (glycerokinase) (GK)	Intermediate metabolism and respiration	glpK	MtH37Rv-3696c (3B3)	0.987355	1.52477	GLYCEROL KINASE GLPK (ATP:GLYCEROL 3-PHOSPHOTRANSFERASE)(GLYCEROKINASE) (GK)	ACTS IN RATE-LIMITING STEP IN GLYCEROL UTILIZATION. KEY ENZYME IN THE REGULATION OF GLYCEROL UPTAKE AND METABOLISM [CATALYTIC ACTIVITY: ATP + GLYCEROL = ADP + GLYCEROL 3-PHOSPHATE].
	Rv3700c	Rv3700c	Conserved hypothetical protein	Intermediate metabolism and respiration	Rv3700c	MtH37Rv-3700c (3F3)	0.998189	1.55963	CONSERVED HYPOTHETICAL PROTEIN	FUNCTION UNKNOWN; PROBABLY INVOLVED IN CELLULAR METABOLISM.
	Rv3725	Rv3725	Possible oxidoreductase	Intermediate metabolism and respiration	Rv3725	MtH37Rv-3725 (3F6)	0.996952	1.59334	POSSIBLE OXIDOREDUCTASE	FUNCTION UNKNOWN; PROBABLY INVOLVED IN CELLULAR METABOLISM.
	Rv3738c	PPE66	PPE family protein PPE66	PE/PPE families	PPE66	MtH37Rv-3738c (11A5)	0.992134	1.90765	PPE FAMILY PROTEIN	FUNCTION UNKNOWN
	Rv3752c	Rv3752c	Possible cytidine/deoxycytidylate deaminase	Intermediate metabolism and respiration	Rv3752c	MtH37Rv-3752c (3C8)	0.997044	1.97051	POSSIBLE CYTIDINE/DEOXYCYTIDYLATE DEAMINASE	FUNCTION UNKNOWN; PROBABLY INVOLVED IN DEAMINATION OF SPECIFIC SUBSTRATE.
	Rv3755c	Rv3755c	Conserved protein	Conserved hypotheticals	Rv3755c	MtH37Rv-3755c (3F8)	0.991071	1.70887	CONSERVED HYPOTHETICAL PROTEIN	FUNCTION UNKNOWN
	Rv3759c	proX	Possible osmoprotectant (glycine betaine/carnitine/choline/L-proline) binding lipoprotein ProX	Virulence, detox and adaptation	proX	MtH37Rv-3759c (3A9)	0.968565	1.82518	POSSIBLE OSMOPROTECTANT (GLYCINE BETAINE/CARNITINE/CHOLINE/L-PROLINE) BINDING LIPOPROTEIN PROX	THOUGHT TO BE INVOLVED IN ACTIVE TRANSPORT OF OSMOPROTECTANT (GLYCINE BETAINE/CARNITINE/CHOLINE/L-PROLINE) ACROSS THE MEMBRANE (IMPORT).
	Rv3763	lpqH	19 kDa lipoprotein antigen precursor LpqH	Cell wall and cell processes	lpqH	MtH37Rv-3763 (3D9)	0.987195	5.27016	19 KDA LIPOPROTEIN ANTIGEN PRECURSOR LPQH	UNKNOWN.
	Rv3764c	tcrY	Possible two component sensor kinase TcrY	Regulatory proteins	Rv3764c	MtH37Rv-3764c (3E9)	0.953383	2.19888	POSSIBLE TWO COMPONENT SENSOR KINASE	SENSOR PART OF A TWO COMPONENT REGULATORY SYSTEM.
	Rv3768	Rv3768	Unknown protein	Conserved hypotheticals	Rv3768	MtH37Rv-3768 (11F6)	0.980172	1.66053	HYPOTHETICAL PROTEIN	UNKNOWN
	Rv3772	hisC2	Probable histidinol-phosphate aminotransferase HisC2 (imidazole acetol-phosphate transaminase) (imidazolylacetolphosphate aminotransferase)	Intermediate metabolism and respiration	hisC2	MtH37Rv-3772 (3B10)	0.971323	2.1106	PROBABLE HISTIDINOL-PHOSPHATE AMINOTRANSFERASE HISC2 (IMIDAZOLE ACETOL-PHOSPHATE TRANSAMINASE) (IMIDAZOLYLACETOLPHOSPHATE AMINOTRANSFERASE)	INVOLVED IN HISTIDINE BIOSYNTHETIC PATHWAY (AT THE EIGHTH STEP) [CATALYTIC ACTIVITY: L-HISTIDINOL-PHOSPHATE + 2-OXOGLUTARATE = 3-(IMIDAZOL-4-YL)-2-OXOPROPYL PHOSPHATE + GLUTAMATE].
	Rv3773c	Rv3773c	Conserved protein	Conserved hypotheticals	Rv3773c	MtH37Rv-3773c (3C10)	0.974476	1.49969	CONSERVED HYPOTHETICAL PROTEIN	FUNCTION UNKNOWN
	Rv3775	lipE	Probable lipase LipE	Intermediate metabolism and respiration	lipE	MtH37Rv-3775 (3E10)	0.991438	1.6539	PROBABLE LIPASE LIPE	FUNCTION UNKNOWN; LIPOLYTIC ENZYME PROBABLY INVOLVED IN CELLULAR METABOLISM.
	Rv3777	Rv3777	Probable oxidoreductase	Intermediate metabolism and respiration	Rv3777	MtH37Rv-3777 (3F10)	0.98345	1.67842	PROBABLE OXIDOREDUCTASE	FUNCTION UNKNOWN; PROBABLY INVOLVED IN CELLULAR METABOLISM.
	Rv3778c	Rv3778c	Possible aminotransferase	Intermediate metabolism and respiration	Rv3778c	MtH37Rv-3778c (3G10)	0.998061	1.57671	POSSIBLE AMINOTRANSFERASE	FUNCTION UNKNOWN; PROBABLY INVOLVED IN CELLULAR METABOLISM.
	Rv3783	rfbD	Probable O-antigen/lipopolysaccharide transport integral membrane protein ABC transporter RfbD	Cell wall and cell processes	rfbD	MtH37Rv-3783 (3D11)	0.989221	1.53193	PROBABLE O-ANTIGEN/LIPOPOLYSACCHARIDE TRANSPORT INTEGRAL MEMBRANE PROTEIN ABC TRANSPORTER RFBD	MAY FORM AN ATP-DRIVEN O-ANTIGEN/LIPOPOLYSACCHARIDE EXPORT APPARATUS, IN ASSOCIATION WITH RFBE. RESPONSIBLE FOR THE TRANSLOCATION OF THE SUBSTRATE ACROSS THE MEMBRANE.
	Rv3791	dprE2	Decaprenylphosphoryl-D-2-keto erythro pentose reductase	Lipid metabolism	Rv3791	MtH37Rv-3791 (3C12)	0.995568	1.80852	PROBABLE SHORT-CHAIN TYPE DEHYDROGENASE/REDUCTASE	FUNCTION UNKNOWN; SUPPOSED INVOLVED IN CELLULAR METABOLISM.
	Rv3792	aftA	Arabinofuranosyltransferase AftA	Cell wall and cell processes	Rv3792	MtH37Rv-3792 (3D12)	0.988491	1.79291	PROBABLE CONSERVED TRANSMEMBRANE PROTEIN	UNKNOWN
	Rv3795	embB	Integral membrane indolylacetylinositol arabinosyltransferase EmbB (arabinosylindolylacetylinositol synthase)	Cell wall and cell processes	embB	MtH37Rv-3795 (3G12)	0.998286	1.74488	INTEGRAL MEMBRANE INDOLYLACETYLINOSITOL ARABINOSYLTRANSFERASE EMBB (ARABINOSYLINDOLYLACETYLINOSITOL SYNTHASE)	INVOLVED IN THE BIOSYNTHESIS OF THE MYCOBACTERIAL CELL WALL ARABINAN AND RESISTANCE TO ETHAMBUTOL (Emb; dextro-2,2'-(ethylenediimino)-di-1-butanol). POLYMERIZES ARABINOSE INTO THE ARABINAN OF ARABIOGALACTAN [CATALYTIC ACTIVITY: UDP-L-ARABINOSE + INDOL-3-YLACETYL-MYO-INOSITOL = UDP + INDOL-3-YLACETYL-MYO-INOSITOL L-ARABINOSIDE].
	Rv3796	Rv3796	Conserved protein	Conserved hypotheticals	Rv3796	MtH37Rv-3796 (11B7)	0.995632	2.27061	CONSERVED HYPOTHETICAL PROTEIN	FUNCTION UNKNOWN
	Rv3799c	accD4	Probable propionyl-CoA carboxylase beta chain 4 AccD4 (pccase) (propanoyl-CoA:carbon dioxide ligase)	Lipid metabolism	accD4	MtH37Rv-3799c (11D7)	0.996408	1.92879	PROBABLE PROPIONYL-COA CARBOXYLASE BETA CHAIN 4 ACCD4 (PCCASE) (PROPANOYL-COA:CARBON DIOXIDE LIGASE)	KEY ENZYME IN THE CATABOLIC PATHWAY OF ODD-CHAIN FATTY ACIDS, ISOLEUCINE, THREONINE, METHIONINE, AND VALINE [CATALYTIC ACTIVITY: ATP + PROPIONYL-COA + CO(2) + H(2)O = ADP + ORTHOPHOSPHATE + METHYLMALONYL-COA.]
	Rv3803c	fbpD	Secreted MPT51/MPB51 antigen protein FbpD (MPT51/MPB51 antigen 85 complex C) (AG58C) (mycolyl transferase 85C) (fibronectin-binding protein C) (85C)	Lipid metabolism	fbpD	MtH37Rv-3803c (8D1)	0.987917	1.7692	SECRETED MPT51/MPB51 ANTIGEN PROTEIN FBPD (MPT51/MPB51 ANTIGEN 85 COMPLEX C) (AG58C) (MYCOLYL TRANSFERASE 85C) (FIBRONECTIN-BINDING PROTEIN C) (85C)	INVOLVED IN CELL WALL MYCOLOYLATION. PROTEINS OF THE ANTIGEN 85 COMPLEX ARE RESPONSIBLE FOR THE HIGH AFFINITY OF MYCOBACTERIA TO FIBRONECTIN. POSSESSES A MYCOLYLTRANSFERASE ACTIVITY REQUIRED FOR THE BIOGENESIS OF TREHALOSE DIMYCOLATE (CORD FACTOR), A DOMINANT STRUCTURE NECESSARY FOR MAINTAINING CELL WALL INTEGRITY.
	Rv3808c	glfT2	Bifunctional UDP-galactofuranosyl transferase GlfT2	Cell wall and cell processes	Rv3808c	MtH37Rv-3808c (8H1)	0.996346	1.71408	GALACTOFURANOSYL TRANSFERASE	THOUGHT TO CONVERT UDP-GALACTOFURANOSE IN CELL WALL GALACTAN.
	Rv3831	Rv3831	Hypothetical protein	Conserved hypotheticals	Rv3831	MtH37Rv-3831 (8E3)	0.997183	1.70793	HYPOTHETICAL PROTEIN	UNKNOWN
	Rv3859c	gltB	Probable ferredoxin-dependent glutamate synthase [NADPH] (large subunit) GltB (L-glutamate synthase) (L-glutamate synthetase) (NADH-glutamate synthase) (glutamate synthase (NADH))(NADPH-GOGAT)	Intermediate metabolism and respiration	gltB	MtH37Rv-3859c (8C6)	0.928564	2.00444	PROBABLE FERREDOXIN-DEPENDENT GLUTAMATE SYNTHASE [NADPH] (LARGE SUBUNIT) GLTB (L-GLUTAMATE SYNTHASE) (L-GLUTAMATE SYNTHETASE) (NADH-GLUTAMATE SYNTHASE) (GLUTAMATE SYNTHASE (NADH))(NADPH-GOGAT)	PROBABLY INVOLVED IN GLUTAMATE BIOSYNTHESIS [CATALYTIC ACTIVITY: 2 L-GLUTAMATE + NADP(+) = L-GLUTAMINE + 2-OXOGLUTARATE + NADPH].
	Rv3876	espI	ESX-1 secretion-associated protein EspI. Conserved proline and alanine rich protein.	Cell wall and cell processes	Rv3876	MtH37Rv-3876 (8B7)	0.987008	1.76823	CONSERVED HYPOTHETICAL PROLINE AND ALANINE RICH PROTEIN	FUNCTION UNKNOWN
	Rv3884c	eccA2	ESX conserved component EccA2. ESX-2 type VII secretion system protein. Probable CbxX/CfqX family protein.	Cell wall and cell processes	Rv3884c	MtH37Rv-3884c (8G7)	0.98123	1.75034	PROBABLE CBXX/CFQX FAMILY PROTEIN	FUNCTION UNKNOWN
	Rv3889c	espG2	ESX-2 secretion-associated protein EspG2	Cell wall and cell processes	Rv3889c	MtH37Rv-3889c (8C8)	0.995792	1.96186	HYPOTHETICAL PROTEIN	UNKNOWN
	Rv3895c	eccB2	ESX conserved component EccB2. ESX-2 type VII secretion system protein. Probable membrane protein.	Cell wall and cell processes	Rv3895c	MtH37Rv-3895c (8F8)	0.958468	1.60219	POSSIBLE CONSERVED MEMBRANE PROTEIN	UNKNOWN
	Rv3909	Rv3909	Conserved protein	Conserved hypotheticals	Rv3909	MtH37Rv-3909 (8H9)	0.993099	1.83979	CONSERVED HYPOTHETICAL PROTEIN	FUNCTION UNKNOWN

## Sheet: Repressed Res 2d vs NC_2
	Supplementary Table 5
	474 genes significantly repressed (ANOVA B+H p<0.05, >1.5 fold) in Res 2d compared to NC state (high MPN/high CFU model variant)
	Table ordered by Rv number, expression ratios relative to NC_2
	Rv Number	Gene Tuberculist R27	Protein Function Tuberculist R27	Functional Cat Tuberculist R27	Common	Systematic	NC_2	Res 48h	Product	Function
	Rv0029	Rv0029	Conserved hypothetical protein	Conserved hypotheticals	Rv0029	MtH37Rv-0029 (1E4)	0.996583	0.541069	CONSERVED HYPOTHETICAL PROTEIN	FUNCTION UNKNOWN
	Rv0034	Rv0034	Conserved hypothetical protein	Conserved hypotheticals	Rv0034	MtH37Rv-0034 (1B5)	0.962119	0.341015	CONSERVED HYPOTHETICAL PROTEIN	FUNCTION UNKNOWN
	Rv0041	leuS	Probable leucyl-tRNA synthetase LeuS (leucine--tRNA ligase) (LEURS)	Information pathways	leuS	MtH37Rv-0041 (1A6)	0.918969	0.44911	PROBABLE LEUCYL-tRNA SYNTHETASE LEUS (LEUCINE--tRNA LIGASE) (LEURS)	INVOLVED IN TRANSLATION MECHANISM [CATALYTIC ACTIVITY: ATP + L-leucine + tRNA(Leu) = AMP + diphosphate + L-leucyl-tRNA(Leu)].
	Rv0046c	ino1	myo-inositol-1-phosphate synthase Ino1 (inositol 1-phosphate synthetase) (D-glucose 6-phosphate cycloaldolase) (glucose 6-phosphate cyclase) (glucocycloaldolase)	Intermediate metabolism and respiration	ino1	MtH37Rv-0046c (1F6)	0.997485	0.626278	MYO-INOSITOL-1-PHOSPHATE SYNTHASE INO1 (Inositol 1-phosphate synthetase) (D-glucose 6-phosphate cycloaldolase) (Glucose 6-phosphate cyclase) (Glucocycloaldolase)	INVOLVED IN PHOSPHATIDYLINOSITOL (PI) BIOSYNTHETIC PATHWAY [CATALYTIC ACTIVITY: D-GLUCOSE 6-PHOSPHATE = 1L-MYO-INOSITOL 1-PHOSPHATE].
	Rv0061c	Rv0061c	Hypothetical protein	Conserved hypotheticals	Rv0061	MtH37Rv-0061 (1E8)	0.991194	0.330689	HYPOTHETICAL PROTEIN	UNKNOWN
	Rv0065	vapC1	Possible toxin VapC1	Virulence, detox and adaptation	Rv0065	MtH37Rv-0065 (1A9)	0.980391	0.645546	CONSERVED HYPOTHETICAL PROTEIN	FUNCTION UNKNOWN
	Rv0079	Rv0079	Unknown protein	Conserved hypotheticals	Rv0079	MtH37Rv-0079 (1G10)	0.972831	0.32118	HYPOTHETICAL PROTEIN	UNKNOWN
	Rv0081	Rv0081	Probable transcriptional regulatory protein	Regulatory proteins	Rv0081	MtH37Rv-0081 (1A11)	0.973217	0.533036	PROBABLE TRANSCRIPTIONAL REGULATORY PROTEIN	INVOLVED IN TRANSCRIPTIONAL MECHANISM.
	Rv0115	hddA	Possible D-alpha-D-heptose-7-phosphate kinase HddA	Cell wall and cell processes	Rv0115	MtH37Rv-0115 (1M2)	0.979862	0.590148	POSSIBLE SUGAR KINASE	FUNCTION UNKNOWN; PROBABLY INVOLVED IN CELLULAR METABOLISM.
	Rv0116c	ldtA	Probable L,D-transpeptidase LdtA	Cell wall and cell processes	Rv0116c	MtH37Rv-0116c (8N1)	0.988767	0.471333	POSSIBLE CONSERVED MEMBRANE PROTEIN	UNKNOWN
	Rv0122	Rv0122	Hypothetical protein	Conserved hypotheticals	Rv0122	MtH37Rv-0122 (8O1)	0.982996	0.492707	HYPOTHETICAL PROTEIN	UNKNOWN
	Rv0123	Rv0123	Unknown protein	Conserved hypotheticals	Rv0123	MtH37Rv-0123 (8P1)	0.986295	0.464237	HYPOTHETICAL PROTEIN	UNKNOWN
	Rv0140	Rv0140	Conserved protein	Conserved hypotheticals	Rv0140	MtH37Rv-0140 (8L3)	0.984036	0.442361	CONSERVED HYPOTHETICAL PROTEIN	FUNCTION UNKNOWN
	Rv0185	Rv0185	Conserved hypothetical protein	Conserved hypotheticals	Rv0185	MtH37Rv-0185 (1O5)	0.998235	0.375378	CONSERVED HYPOTHETICAL PROTEIN	FUNCTION UNKNOWN; PROBABLY INVOLVED IN A CELLULAR METABOLISM.
	Rv0190	Rv0190	Conserved protein	Conserved hypotheticals	Rv0190	MtH37Rv-0190 (8J7)	0.996796	0.467656	CONSERVED HYPOTHETICAL PROTEIN	FUNCTION UNKNOWN
	Rv0211	pckA	Probable iron-regulated phosphoenolpyruvate carboxykinase [GTP] PckA (phosphoenolpyruvate carboxylase) (PEPCK)(pep carboxykinase)	Intermediate metabolism and respiration	pckA	MtH37Rv-0211 (1P8)	0.994216	0.374598	PROBABLE PHOSPHOENOLPYRUVATE CARBOXYKINASE [GTP] PCKA (PHOSPHOENOLPYRUVATE CARBOXYLASE) (PEPCK)(PEP CARBOXYKINASE)	RATE-LIMITING GLUCONEOGENIC ENZYME [CATALYTIC ACTIVITY: GTP + oxaloacetate = GDP + phosphoenolpyruvate + CO2].
	Rv0212c	nadR	Possible transcriptional regulatory protein NadR (probably AsnC-family)	Regulatory proteins	nadR	MtH37Rv-0212c (1I9)	0.990557	0.638345	POSSIBLE TRANSCRIPTIONAL REGULATORY PROTEIN NADR (PROBABLY ASNC-FAMILY)	INVOLVED IN TRANSCRIPTIONAL MECHANISM.
	Rv0244c	fadE5	Probable acyl-CoA dehydrogenase FadE5	Lipid metabolism	fadE5	MtH37Rv-0244c (8L7)	0.991524	0.376852	PROBABLE ACYL-COA DEHYDROGENASE FADE5	FUNCTION UNKNOWN, BUT INVOLVED IN LIPID METABOLISM.
	Rv0251c	hsp	Heat shock protein Hsp (heat-stress-induced ribosome-binding protein A)	Virulence, detox and adaptation	hsp	MtH37Rv-0251c (2L13)	0.998046	0.585608	PROBABLE HEAT SHOCK PROTEIN HSP	UNKNOWN.
	Rv0258c	Rv0258c	Conserved hypothetical protein	Conserved hypotheticals	Rv0258c	MtH37Rv-0258c (2P13)	0.994781	0.483113	CONSERVED HYPOTHETICAL PROTEIN	FUNCTION UNKNOWN
	Rv0267	narU	Probable integral membrane nitrite extrusion protein NarU (nitrite facilitator)	Cell wall and cell processes	narU	MtH37Rv-0267 (8K8)	0.987336	0.608171	PROBABLE INTEGRAL MEMBRANE NITRITE EXTRUSION PROTEIN NARU (NITRITE FACILITATOR)	INVOLVED IN EXCRETION OF NITRITE PRODUCED BY THE DISSIMILATORY REDUCTION OF NITRATE. RESPONSIBLE FOR THE TRANSLOCATION OF THE SUBSTRATE ACROSS THE MEMBRANE.
	Rv0275c	Rv0275c	Possible transcriptional regulatory protein (possibly TetR-family)	Regulatory proteins	Rv0275c	MtH37Rv-0275c (2M15)	0.993514	0.361042	POSSIBLE TRANSCRIPTIONAL REGULATORY PROTEIN (POSSIBLY TETR-FAMILY)	COULD BE INVOLVED IN TRANSCRIPTIONAL MECHANISM.
	Rv0277c	vapC25	Possible toxin VapC25. Contains PIN domain.	Virulence, detox and adaptation	Rv0277c	MtH37Rv-0277c (8N8)	0.997026	0.445211	CONSERVED HYPOTHETICAL PROTEIN	FUNCTION UNKNOWN
	Rv0314c	Rv0314c	Possible conserved membrane protein	Cell wall and cell processes	Rv0314c	MtH37Rv-0314c (2M18)	0.990172	0.392202	POSSIBLE CONSERVED MEMBRANE PROTEIN	UNKNOWN
	Rv0375c	Rv0375c	Probable carbon monoxyde dehydrogenase (medium chain)	Intermediate metabolism and respiration	Rv0375c	MtH37Rv-0375c (2P24)	0.988353	0.652182	PROBABLE CARBON MONOXYDE DEHYDROGENASE (MEDIUM CHAIN)	FUNCTION UNKNOWN; PROBABLY INVOLVED IN CELLULAR METABOLISM [CATALYTIC ACTIVITY: CO + H(2)O + acceptor = CO(2) + reduced acceptor].
	Rv0385	Rv0385	Probable monooxygenase	Intermediate metabolism and respiration	Rv0385	MtH37Rv-0385 (1G13)	0.976432	0.599632	PROBABLE MONOOXYGENASE	FUNCTION UNKNOWN; PROBABLY INVOLVED IN CELLULAR METABOLISM.
	Rv0395	Rv0395	Hypothetical protein	Conserved hypotheticals	Rv0395	MtH37Rv-0395 (1E14)	0.988684	0.546513	HYPOTHETICAL PROTEIN	UNKNOWN
	Rv0416	thiS	Possible protein ThiS	Intermediate metabolism and respiration	thiS	MtH37Rv-0416 (9J13)	0.96887	0.480619	POSSIBLE PROTEIN THIS	POSSIBLY INVOLVED IN THIAMINE BIOSYNTHESIS.
	Rv0441c	Rv0441c	Hypothetical protein	Conserved hypotheticals	Rv0441c	MtH37Rv-0441c (1B19)	0.999095	0.569312	HYPOTHETICAL PROTEIN	UNKNOWN
	Rv0467	icl1	Isocitrate lyase Icl (isocitrase) (isocitratase)	Intermediate metabolism and respiration	icl	MtH37Rv-0467 (9O14)	0.965795	0.531542	ISOCITRATE LYASE ICL (ISOCITRASE) (ISOCITRATASE)	INVOLVED IN GLYOXYLATE BYPASS (AT THE FIRST STEP), AN ALTERNATIVE TO THE TRICARBOXYLIC ACID CYCLE (IN BACTERIA, PLANTS, AND FUNGI) [CATALYTIC ACTIVITY: Isocitrate = succinate + glyoxylate].
	Rv0474	Rv0474	Probable transcriptional regulatory protein	Regulatory proteins	Rv0474	MtH37Rv-0474 (1G21)	0.993891	0.640318	PROBABLE TRANSCRIPTIONAL REGULATORY PROTEIN	POSSIBLY INVOLVED IN TRANSCRIPTIONAL MECHANISM.
	Rv0484c	Rv0484c	Probable short-chain type oxidoreductase	Intermediate metabolism and respiration	Rv0484c	MtH37Rv-0484c (1H22)	0.985169	0.444667	PROBABLE SHORT-CHAIN TYPE OXIDOREDUCTASE	FUNCTION UNKNOWN; POSSIBLY INVOLVED IN CELLULAR METABOLISM.
	Rv0485	Rv0485	Possible transcriptional regulatory protein	Regulatory proteins	Rv0485	MtH37Rv-0485 (1A23)	0.958197	0.336956	POSSIBLE TRANSCRIPTIONAL REGULATORY PROTEIN	POSSIBLY INVOLVED IN TRANSCRIPTIONAL MECHANISM.
	Rv0521	Rv0521	Possible methyltransferase/methylase (fragment)	Intermediate metabolism and respiration	Rv0521	MtH37Rv-0521 (9K16)	0.962999	0.521898	POSSIBLE METHYLTRANSFERASE/METHYLASE (FRAGMENT)	COULD CAUSE METHYLATION
	Rv0564c	gpdA1	Probable glycerol-3-phosphate dehydrogenase [NAD(P)+] GpdA1 (NAD(P)H-dependent glycerol-3-phosphate dehydrogenase) (NAD(P)H-dependent dihydroxyacetone-phosphate reductase)	Lipid metabolism	gpdA1	MtH37Rv-0564c (4O18)	0.991002	0.504425	PROBABLE GLYCEROL-3-PHOSPHATE DEHYDROGENASE [NAD(P)+] GPDA1 (NAD(P)H-DEPENDENT GLYCEROL-3-PHOSPHATE DEHYDROGENASE) (NAD(P)H-DEPENDENT DIHYDROXYACETONE-PHOSPHATE REDUCTASE)	Involved in de novo phospholipid biosynthesis; glycerol-3 phosphate formation [CATALYTIC ACTIVITY: Sn-glycerol 3-phosphate + NAD(P)+ = glycerone phosphate + NAD(P)H].
	Rv0575c	Rv0575c	Possible oxidoreductase	Intermediate metabolism and respiration	Rv0575c	MtH37Rv-0575c (9P17)	0.985293	0.56693	POSSIBLE OXIDOREDUCTASE	FUNCTION UNKNOWN; PROBABLY INVOLVED IN CELLULAR METABOLISM.
	Rv0582	vapC26	Possible toxin VapC26. Contains PIN domain.	Virulence, detox and adaptation	Rv0582	MtH37Rv-0582 (9K18)	0.998974	0.592286	HYPOTHETICAL PROTEIN	UNKNOWN
	Rv0586	mce2R	Probable transcriptional regulatory protein Mce2R (GntR-family)	Regulatory proteins	Rv0586	MtH37Rv-0586 (4N20)	0.9625	0.515807	PROBABLE TRANSCRIPTIONAL REGULATORY PROTEIN (GNTR-FAMILY)	INVOLVED IN TRANSCRIPTIONAL MECHANISM.
	Rv0609	vapC28	Possible toxin VapC28. Contains PIN domain.	Virulence, detox and adaptation	Rv0609	MtH37Rv-0609 (4M21)	0.993103	0.622278	CONSERVED HYPOTHETICAL PROTEIN	FUNCTION UNKNOWN
	Rv0609A	Rv0609A	Conserved hypothetical protein	Conserved hypotheticals	Rv0609A	MtH37Rv-0609A (11D14)	0.994391	0.542825	CONSERVED HYPOTHETICAL PROTEIN	FUNCTION UNKNOWN
	Rv0611c	Rv0611c	Hypothetical protein	Conserved hypotheticals	Rv0611c	MtH37Rv-0611c (4O21)	0.971378	0.434166	HYPOTHETICAL PROTEIN	UNKNOWN
	Rv0615	Rv0615	Probable integral membrane protein	Cell wall and cell processes	Rv0615	MtH37Rv-0615 (9M20)	0.945634	0.505511	PROBABLE INTEGRAL MEMBRANE PROTEIN	UNKNOWN
	Rv0617	vapC29	Possible toxin VapC29. Contains PIN domain.	Virulence, detox and adaptation	Rv0617	MtH37Rv-0617 (4J22)	0.989209	0.627769	CONSERVED HYPOTHETICAL PROTEIN	FUNCTION UNKNOWN
	Rv0620	galK	Probable galactokinase GalK (galactose kinase)	Intermediate metabolism and respiration	galK	MtH37Rv-0620 (4L22)	0.993901	0.560225	PROBABLE GALACTOKINASE GALK (GALACTOSE KINASE)	INVOLVED IN GALACTOSE METABOLISM (LELOIR PATHWAY) (AT THE FIRST REACTION) [CATALYTIC ACTIVITY: ATP + D-galactose = ADP + D-galactose 1-phosphate].
	Rv0627	vapC5	Possible toxin VapC5	Virulence, detox and adaptation	Rv0627	MtH37Rv-0627 (9L21)	0.915922	0.442104	CONSERVED HYPOTHETICAL PROTEIN	FUNCTION UNKNOWN
	Rv0640	rplK	50S ribosomal protein L11 RplK	Information pathways	rplK	MtH37Rv-0640 (9K22)	0.991813	0.644526	PROBABLE 50S RIBOSOMAL PROTEIN L11 RPLK	THIS PROTEIN BINDS DIRECTLY TO 23S RIBOSOMAL RNA.
	Rv0641	rplA	50S ribosomal protein L1 RplA	Information pathways	rplA	MtH37Rv-0641 (9L22)	0.98764	0.61357	PROBABLE 50S RIBOSOMAL PROTEIN L1 RPLA	THIS PROTEIN BINDS DIRECTLY TO 23S RIBOSOMAL RNA AND IS LOCATED IN THE NEIGHBORHOOD OF THE SITE WHERE ELONGATION FACTOR TU IS BOUND TO THE RIBOSOME.
	Rv0654	Rv0654	Probable dioxygenase	Intermediate metabolism and respiration	Rv0654	MtH37Rv-0654 (4I24)	0.995137	0.367625	PROBABLE DIOXYGENASE	FUNCTION UNKNOWN; PROBABLY INVOLVED IN CELLULAR METABOLISM.
	Rv0656c	vapC6	Possible toxin VapC6	Virulence, detox and adaptation	Rv0656c	MtH37Rv-0656c (9M23)	0.994997	0.575899	CONSERVED HYPOTHETICAL PROTEIN	FUNCTION UNKNOWN
	Rv0658c	Rv0658c	Probable conserved integral membrane protein	Cell wall and cell processes	Rv0658c	MtH37Rv-0658c (4K24)	0.9947	0.649833	PROBABLE CONSERVED INTEGRAL MEMBRANE PROTEIN	UNKNOWN
	Rv0666	Rv0666	Possible membrane protein	Cell wall and cell processes	Rv0666	MtH37Rv-0666 (9K24)	0.99406	0.564164	POSSIBLE MEMBRANE PROTEIN	UNKNOWN
	Rv0672	fadE8	Probable acyl-CoA dehydrogenase FadE8	Lipid metabolism	fadE8	MtH37Rv-0672 (9L24)	0.993205	0.647146	ACYL-COA DEHYDROGENASE FADE8	FUNCTION UNKNOWN, BUT INVOLVED IN LIPID METABOLISM.
	Rv0678	Rv0678	Conserved protein	Conserved hypotheticals	Rv0678	MtH37Rv-0678 (3O13)	0.980173	0.598915	CONSERVED HYPOTHETICAL PROTEIN	FUNCTION UNKNOWN
	Rv0679c	Rv0679c	Conserved threonine rich protein	Conserved hypotheticals	Rv0679c	MtH37Rv-0679c (3P13)	0.997204	0.61957	CONSERVED HYPOTHETICAL THREONINE RICH PROTEIN	FUNCTION UNKNOWN
	Rv0711	atsA	Possible arylsulfatase AtsA (aryl-sulfate sulphohydrolase) (arylsulphatase)	Intermediate metabolism and respiration	atsA	MtH37Rv-0711 (3M16)	0.997916	0.605246	POSSIBLE ARYLSULFATASE ATSA (ARYL-SULFATE SULPHOHYDROLASE) (ARYLSULPHATASE)	THOUGHT TO PLAY AN IMPORTANT ROLE IN THE MINERALIZATION OF SULFATES [CATALYTIC ACTIVITY: A phenol sulfate + H2O = a phenol + sulfate].
	Rv0724	sppA	Possible protease IV SppA (endopeptidase IV) (signal peptide peptidase)	Cell wall and cell processes	sppA	MtH37Rv-0724 (3L17)	0.96403	0.502092	POSSIBLE PROTEASE IV SPPA (ENDOPEPTIDASE IV) (SIGNAL PEPTIDE PEPTIDASE)	INVOLVED IN DIGESTION OF THE CLEAVED SIGNAL PEPTIDES. THIS ACTIVITY IS NECESSARY TO MAINTAIN PROPER SECRETION OF MATURE PROTEINS ACROSS THE MEMBRANE.
	Rv0726c	Rv0726c	Possible S-adenosylmethionine-dependent methyltransferase	Lipid metabolism	Rv0726c	MtH37Rv-0726c (9A3)	0.99807	0.610217	CONSERVED HYPOTHETICAL PROTEIN	FUNCTION UNKNOWN
	Rv0735	sigL	Probable alternative RNA polymerase sigma factor SigL	Information pathways	sigL	MtH37Rv-0735 (3L18)	0.977604	0.59699	PROBABLE ALTERNATIVE RNA POLYMERASE SIGMA FACTOR SIGL	THE SIGMA FACTOR IS AN INITIATION FACTOR THAT PROMOTES ATTACHMENT OF THE RNA POLYMERASE TO SPECIFIC INITIATION SITES AND THEN IS RELEASED.
	Rv0736	rslA	Anti-sigma factor RslA	Information pathways	Rv0736	MtH37Rv-0736 (3M18)	0.984272	0.488182	PROBABLE CONSERVED MEMBRANE PROTEIN	UNKNOWN
	Rv0749	vapC31	Possible toxin VapC31. Contains PIN domain.	Virulence, detox and adaptation	Rv0749	MtH37Rv-0749 (9D4)	0.98848	0.337519	CONSERVED HYPOTHETICAL PROTEIN	FUNCTION UNKNOWN
	Rv0767c	Rv0767c	Conserved hypothetical protein	Conserved hypotheticals	Rv0767c	MtH37Rv-0767c (9C5)	0.958136	0.429677	CONSERVED HYPOTHETICAL PROTEIN	FUNCTION UNKNOWN
	Rv0768	aldA	Probable aldehyde dehydrogenase NAD dependent AldA (aldehyde dehydrogenase [NAD+])	Intermediate metabolism and respiration	aldA	MtH37Rv-0768 (3L20)	0.977949	0.644923	PROBABLE ALDEHYDE DEHYDROGENASE NAD DEPENDANT ALDA (ALDEHYDE DEHYDROGENASE [NAD+])	OXIDIZES A VARIETY OF ALDEHYDES [CATALYTIC ACTIVITY: An aldehyde + NAD+ + H2O = an acid + NADH].
	Rv0776c	Rv0776c	Conserved hypothetical protein	Conserved hypotheticals	Rv0776c	MtH37Rv-0776c (3J21)	0.988623	0.622176	CONSERVED HYPOTHETICAL PROTEIN	FUNCTION UNKNOWN
	Rv0781	ptrBa	Probable protease II PtrBa [first part] (oligopeptidase B)	Intermediate metabolism and respiration	ptrBa	MtH37Rv-0781 (9F5)	0.993458	0.626023	PROBABLE PROTEASE II PTRBA [FIRST PART] (OLIGOPEPTIDASE B)	CLEAVES PEPTIDE BONDS ON THE C-TERMINAL SIDE OF LYSYL AND ARGININYL RESIDUES [CATALYTIC ACTIVITY: HYDROLYSIS OF ARG-|-XAA AND LYS-|-XAA BONDS IN OLIGOPEPTIDES, EVEN WHEN P1' RESIDUE IS PROLINE].
	Rv0786c	Rv0786c	Conserved protein	Conserved hypotheticals	Rv0786c	MtH37Rv-0786c (9G5)	0.945052	0.443615	CONSERVED HYPOTHETICAL PROTEIN	FUNCTION UNKNOWN
	Rv0788	purQ	Probable phosphoribosylformylglycinamidine synthase I PURG (FGAM synthase I)	Intermediate metabolism and respiration	purQ	MtH37Rv-0788 (3L22)	0.982053	0.36992	PROBABLE PHOSPHORIBOSYLFORMYLGLYCINAMIDINE SYNTHASE I PURG (FGAM SYNTHASE I)	INVOLVED IN DE NOVO PURINE BIOSYNTHESIS (AT THE FOURTH STEP) [CATALYTIC ACTIVITY: ATP + 5'-phosphoribosylformylglycinamide + L-glutamine + H2O = ADP + phosphate + 5'-phosphoribosylformylglycinamidine + L-glutamate].
	Rv0789c	Rv0789c	Hypothetical protein	Conserved hypotheticals	Rv0789c	MtH37Rv-0789c (3M22)	0.953396	0.165588	HYPOTHETICAL PROTEIN	UNKNOWN
	Rv0809	purM	Probable phosphoribosylformylglycinamidine CYCLO-ligase PurM (AIRS) (phosphoribosyl-aminoimidazole synthetase) (air synthase)	Intermediate metabolism and respiration	purM	MtH37Rv-0809 (3J24)	0.998169	0.428232	PROBABLE PHOSPHORIBOSYLFORMYLGLYCINAMIDINE CYCLO-LIGASE PURM (AIRS) (PHOSPHORIBOSYL-AMINOIMIDAZOLE SYNTHETASE) (AIR SYNTHASE)	INVOLVED IN DE NOVO PURINE BIOSYNTHESIS (AT THE FIFTH STEP) [CATALYTIC ACTIVITY: ATP + 5'-PHOSPHORIBOSYLFORMYLGLYCINAMIDINE = ADP + PHOSPHATE + 5'-PHOSPHORIBOSYL-5-AMINOIMIDAZOLE].
	Rv0812	Rv0812	Probable amino acid aminotransferase	Intermediate metabolism and respiration	Rv0812	MtH37Rv-0812 (3L24)	0.996381	0.613332	PROBABLE AMINO ACID AMINOTRANSFERASE	ACTS ON AMINO ACIDS.
	Rv0814c	sseC2	Conserved protein SseC2	Intermediate metabolism and respiration	sseC2	MtH37Rv-0814c (3N24)	0.990317	0.456726	CONSERVED HYPOTHETICAL PROTEIN SSEC2	FUNCTION UNKNOWN
	Rv0815c	cysA2	Probable thiosulfate sulfurtransferase CysA2 (rhodanese-like protein) (thiosulfate cyanide transsulfurase) (thiosulfate thiotransferase)	Intermediate metabolism and respiration	cysA2	MtH37Rv-0815c (10H24)	0.958515	0.322083	PROBABLE THIOSULFATE SULFURTRANSFERASE CYSA2 (RHODANESE-LIKE PROTEIN) (THIOSULFATE CYANIDE TRANSSULFURASE) (THIOSULFATE THIOTRANSFERASE)	MAY BE A SULFOTRANSFERASE INVOLVED IN THE FORMATION OF THIOSULFATE [CATALYTIC ACTIVITY: THIOSULFATE + CYANIDE = SULFITE + THIOCYANATE].
	Rv0817c	Rv0817c	Probable conserved exported protein	Cell wall and cell processes	Rv0817c	MtH37Rv-0817c (3P24)	0.973535	0.603275	PROBABLE CONSERVED EXPORTED PROTEIN	UNKNOWN
	Rv0820	phoT	Probable phosphate-transport ATP-binding protein ABC transporter PhoT	Cell wall and cell processes	phoT	MtH37Rv-0820 (10A13)	0.99158	0.628271	PROBABLE PHOSPHATE-TRANSPORT ATP-BINDING PROTEIN ABC TRANSPORTER PHOT	INVOLVED IN ACTIVE TRANSPORT OF INORGANIC PHOSPHATE ACROSS THE MEMBRANE (IMPORT); RESPONSIBLE FOR ENERGY COUPLING TO THE TRANSPORT SYSTEM. THIS IS ONE OF THE PROTEINS REQUIRED FOR BINDING-PROTEIN-MEDIATED PHOSPHATE TRANSPORT.
	Rv0830	Rv0830	Possible S-adenosylmethionine-dependent methyltransferase	Lipid metabolism	Rv0830	MtH37Rv-0830 (10G13)	0.927049	0.390152	CONSERVED HYPOTHETICAL PROTEIN	FUNCTION UNKNOWN
	Rv0836c	Rv0836c	Hypothetical protein	Conserved hypotheticals	Rv0836c	MtH37Rv-0836c (4I2)	0.996099	0.632172	HYPOTHETICAL PROTEIN	UNKNOWN
	Rv0838	lpqR	Probable conserved lipoprotein LpqR	Cell wall and cell processes	lpqR	MtH37Rv-0838 (4K2)	0.99072	0.608268	PROBABLE CONSERVED LIPOPROTEIN LPQR	UNKNOWN
	Rv0839	Rv0839	Conserved hypothetical protein	Conserved hypotheticals	Rv0839	MtH37Rv-0839 (4L2)	0.945237	0.44103	CONSERVED HYPOTHETICAL PROTEIN	FUNCTION UNKNOWN
	Rv0840c	pip	Probable proline iminopeptidase Pip (prolyl aminopeptidase) (pap)	Intermediate metabolism and respiration	pip	MtH37Rv-0840c (4M2)	0.975347	0.321051	PROBABLE PROLINE IMINOPEPTIDASE PIP (PROLYL AMINOPEPTIDASE) (PAP)	SPECIFICALLY CATALYZES THE REMOVAL OF N-TERMINAL PROLINE RESIDUES FROM PEPTIDES. THOUGHT TO RELEASE THE N-TERMINAL PROLINE FROM THE DIPEPTIDES, PRO-PRO, PRO-GLN, PRO-TRP AND PRO-TYR; ALSO FROM AMIDES (PRO-BETA NA) AND OLIGOPEPTIDES, PRO-LEU-GLYNH2, PRO-LEU-GLY AND PRO-PHE-GLY-LYS. HIGHER ACTIVITY TOWARD SMALL PEPTIDES (UP TO THREE RESIDUES), BUT VERY LOW ACTIVITY FOR LONGER PEPTIDES [CATALYTIC AC…
	Rv0841	Rv0841	Probable conserved transmembrane protein	Cell wall and cell processes	Rv0841	MtH37Rv-0841 (4N2)	0.994704	0.288206	PROBABLE CONSERVED TRANSMEMBRANE PROTEIN	UNKNOWN
	Rv0842	Rv0842	Probable conserved integral membrane protein	Cell wall and cell processes	Rv0842	MtH37Rv-0842 (4O2)	0.978801	0.628743	PROBABLE CONSERVED INTEGRAL MEMBRANE PROTEIN	UNKNOWN
	Rv0847	lpqS	Probable lipoprotein LpqS	Cell wall and cell processes	lpqS	MtH37Rv-0847 (10C14)	0.9815	0.441114	PROBABLE LIPOPROTEIN LPQS	UNKNOWN
	Rv0903c	prrA	Two component response transcriptional regulatory protein PrrA	Regulatory proteins	prrA	MtH37Rv-0903c (4I8)	0.99744	0.572941	TWO COMPONENT RESPONSE TRANSCRIPTIONAL REGULATORY PROTEIN PRRA	TRANSCRIPTIONAL REGULATOR PART OF THE TWO COMPONENT REGULATORY SYSTEM PRRA/PRRB. THOUGHT TO BE INVOLVED IN THE ENVIRONMENTAL ADAPTATION , SPECIFICALLY IN AN EARLY PHASE OF THE INTRACELLULAR GROWTH.
	Rv0905	echA6	Possible enoyl-CoA hydratase EchA6 (enoyl hydrase) (unsaturated acyl-CoA hydratase) (crotonase)	Lipid metabolism	echA6	MtH37Rv-0905 (4K8)	0.99556	0.490687	POSSIBLE ENOYL-COA HYDRATASE ECHA6 (ENOYL HYDRASE) (UNSATURATED ACYL-COA HYDRATASE) (CROTONASE)	COULD POSSIBLY OXIDIZES FATTY ACIDS USING SPECIFIC COMPONENTS [CATALYTIC ACTIVITY: (3S)-3-HYDROXYACYL-COA = TRANS-2(OR 3)-ENOYL-COA + H(2)O].
	Rv0967	csoR	Copper-sensitive operon repressor CsoR	Regulatory proteins	Rv0967	MtH37Rv-0967 (10F18)	0.987285	0.533362	CONSERVED HYPOTHETICAL PROTEIN	FUNCTION UNKNOWN
	Rv0969	ctpV	Probable metal cation transporter P-type ATPase CtpV	Cell wall and cell processes	ctpV	MtH37Rv-0969 (9G12)	0.997436	0.616508	PROBABLE METAL CATION TRANSPORTER P-TYPE ATPASE CTPV	METAL CATION-TRANSPORTING ATPASE; POSSIBLY CATALYZES THE TRANSPORT OF UNDETERMINATED METAL CATION WITH HYDROLYSE OF ATP [CATALYTIC ACTIVITY: ATP + H(2)O + UNDETERMINATED METAL CATION(IN) = ADP + PHOSPHATE + UNDETERMINATED METAL CATION(OUT)].
	Rv0981	mprA	Mycobacterial persistence regulator MRPA (two component response transcriptional regulatory protein)	Regulatory proteins	mprA	MtH37Rv-0981 (8G13)	0.984468	0.446347	MYCOBACTERIAL PERSISTENCE REGULATOR MRPA (TWO COMPONENT RESPONSE TRANSCRIPTIONAL REGULATORY PROTEIN)	REGULATOR PART OF A TWO COMPONENT REGULATORY SYSTEM (SUPPOSED MPRAB SYSTEM).
	Rv0982	mprB	Two component sensor kinase MprB	Regulatory proteins	mprB	MtH37Rv-0982 (5F2)	0.994285	0.344002	PROBABLE TWO COMPONENT SENSOR KINASE MPRB	SENSOR PART OF A TWO COMPONENT REGULATORY SYSTEM (SUPPOSED MPRAB SYSTEM)
	Rv0989c	grcC2	Probable polyprenyl-diphosphate synthase GrcC2 (polyprenyl pyrophosphate synthetase)	Intermediate metabolism and respiration	grcC2	MtH37Rv-0989c (5D3)	0.970582	0.593681	PROBABLE POLYPRENYL-DIPHOSPHATE SYNTHASE GRCC2 (POLYPRENYL PYROPHOSPHATE SYNTHETASE)	POSSIBLE SUPPLIER OF POLYPRENYL DIPHOSPHATE.
	Rv0990c	Rv0990c	Hypothetical protein	Conserved hypotheticals	Rv0990c	MtH37Rv-0990c (5E3)	0.985831	0.412741	HYPOTHETICAL PROTEIN	UNKNOWN
	Rv1026	Rv1026	Conserved protein	Virulence, detox and adaptation	Rv1026	MtH37Rv-1026 (5E7)	0.995646	0.5614	CONSERVED HYPOTHETICAL PROTEIN	UNKNOWN. COULD BE INVOLVED IN AN ADAPTIVE PROCESS THAT ALLOWS BACTERIA TO RESPOND TO AMINO ACID STARVATION.
	Rv1027c	kdpE	Probable transcriptional regulatory protein KdpE	Regulatory proteins	kdpE	MtH37Rv-1027c (5F7)	0.997019	0.513962	PROBABLE TRANSCRIPTIONAL REGULATORY PROTEIN KDPE	MEMBER OF THE TWO-COMPONENT REGULATORY SYSTEM KDPD/KDPE INVOLVED IN THE REGULATION OF THE KDP OPERON.
	Rv1028A	kdpF	Probable membrane protein KdpF	Cell wall and cell processes	kdpF	MtH37Rv-1028A (11D15)	0.959437	0.178049	Probable membrane protein kdpF	THOUGHT TO BE INVOLVED IN STABILIZATION OF THE KDP COMPLEX.
	Rv1028c	kdpD	Probable sensor protein KdpD	Regulatory proteins	kdpD	MtH37Rv-1028c (5G7)	0.999151	0.368453	PROBABLE SENSOR PROTEIN KDPD	MEMBER OF THE TWO-COMPONENT REGULATORY SYSTEM KDPD/KDPE INVOLVED IN THE REGULATION OF THE KDP OPERON. KDPD MAY FUNCTION AS A MEMBRANE-ASSOCIATED PROTEIN KINASE THAT PHOSPHORYLATES KDPE|Rv1027c IN RESPONSE TO ENVIRONMENTAL SIGNALS.
	Rv1029	kdpA	Probable potassium-transporting ATPase a chain KdpA (potassium-translocating ATPase a chain) (ATP phosphohydrolase [potassium-transporting] a chain) (potassium binding and translocating subunit A)	Cell wall and cell processes	kdpA	MtH37Rv-1029 (5H7)	0.9813	0.110548	Probable Potassium-transporting ATPase A chain KDPA (Potassium-translocating ATPase A chain) (ATP phosphohydrolase [potassium-transporting] A chain) (Potassium binding and translocating subunit A)	ONE OF THE COMPONENTS OF THE HIGH-AFFINITY ATP-DRIVEN POTASSIUM TRANSPORT (OR KDP) SYSTEM, WHICH CATALYZES THE HYDROLYSIS OF ATP COUPLED WITH THE EXCHANGE OF HYDROGEN AND POTASSIUM IONS [CATALYTIC ACTIVITY: ATP + H(2)O + K(+)(OUT) = ADP + PHOSPHATE + K(+)(IN)].
	Rv1030	kdpB	Probable potassium-transporting P-type ATPase B chain KdpB (potassium-translocating ATPase B chain) (ATP phosphohydrolase [potassium-transporting] B chain) (potassium binding and translocating subunit B)	Cell wall and cell processes	kdpB	MtH37Rv-1030 (5A8)	0.986557	0.155906	Probable Potassium-transporting P-type ATPase B chain KDPB (Potassium-translocating ATPase B chain) (ATP phosphohydrolase [potassium-transporting] B chain) (Potassium binding and translocating subunit B)	ONE OF THE COMPONENTS OF THE HIGH-AFFINITY ATP-DRIVEN POTASSIUM TRANSPORT (OR KDP) SYSTEM, WHICH CATALYZES THE HYDROLYSIS OF ATP COUPLED WITH THE EXCHANGE OF HYDROGEN AND POTASSIUM IONS [CATALYTIC ACTIVITY:ATP + H(2)O + K(+)(OUT) = ADP + PHOSPHATE + K(+)(IN)].
	Rv1031	kdpC	Probable potassium-transporting ATPase C chain KdpC (potassium-translocating ATPase C chain) (ATP phosphohydrolase [potassium-transporting] C chain) (potassium binding and translocating subunit C)	Cell wall and cell processes	kdpC	MtH37Rv-1031 (5B8)	0.984555	0.159541	Probable Potassium-transporting ATPase C chain KDPC (Potassium-translocating ATPase C chain) (ATP phosphohydrolase [potassium-transporting] C chain) (Potassium binding and translocating subunit C)	ONE OF THE COMPONENTS OF THE HIGH-AFFINITY ATP-DRIVEN POTASSIUM TRANSPORT (OR KDP) SYSTEM, WHICH CATALYZES THE HYDROLYSIS OF ATP COUPLED WITH THE EXCHANGE OF HYDROGEN AND POTASSIUM IONS. THE C SUBUNIT MAY BE INVOLVED IN ASSEMBLY OF THE KDP COMPLEX. [CATALYTIC ACTIVITY: ATP + H(2)O + K(+)(OUT) = ADP + PHOSPHATE + K(+)(IN)].
	Rv1037c	esxI	Putative ESAT-6 like protein EsxI (ESAT-6 like protein 1)	Cell wall and cell processes	Rv1037c	MtH37Rv-1037c (8B15)	0.940128	0.411375	PUTATIVE ESAT-6 LIKE PROTEIN 1	UNKNOW
	Rv1039c	PPE15	PPE family protein PPE15	PE/PPE families	PPE15	MtH37Rv-1039c (8D15)	0.989436	0.114447	PPE FAMILY PROTEIN	FUNCTION UNKNOWN
	Rv1040c	PE8	PE family protein PE8	PE/PPE families	PE8	MtH37Rv-1040c (8E15)	0.995912	0.0732812	PE FAMILY PROTEIN	FUNCTION UNKNOWN
	Rv1047	Rv1047	Probable transposase	Insertion sequences and phages	Rv1047	MtH37Rv-1047 (5H8)	0.939674	0.427408	PROBABLE TRANSPOSASE	POSSIBLY REQUIRED FOR THE TRANSPOSITION OF THE INSERTION ELEMENT IS1081.
	Rv1052	Rv1052	Hypothetical protein	Conserved hypotheticals	Rv1052	MtH37Rv-1052 (8G15)	0.994489	0.543887	HYPOTHETICAL PROTEIN	UNKNOWN
	Rv1056	Rv1056	Conserved protein	Conserved hypotheticals	Rv1056	MtH37Rv-1056 (5E9)	0.991742	0.618286	CONSERVED HYPOTHETICAL PROTEIN	FUNCTION UNKNOWN
	Rv1057	Rv1057	Conserved hypothetical protein	Conserved hypotheticals	Rv1057	MtH37Rv-1057 (5F9)	0.968089	0.231281	CONSERVED HYPOTHETICAL PROTEIN	FUNCTION UNKNOWN
	Rv1065	Rv1065	Conserved hypothetical protein	Conserved hypotheticals	Rv1065	MtH37Rv-1065 (5F10)	0.988775	0.333187	CONSERVED HYPOTHETICAL PROTEIN	FUNCTION UNKNOWN
	Rv1079	metB	Cystathionine gamma-synthase MetB (CGS) (O-succinylhomoserine [thiol]-lyase)	Intermediate metabolism and respiration	metB	MtH37Rv-1079 (5G11)	0.992003	0.243039	PROBABLE CYSTATHIONINE GAMMA-SYNTHASE METB (CGS) (O-SUCCINYLHOMOSERINE [THIOL]-LYASE)	INVOLVED IN METHIONINE BIOSYNTHESIS: CONVERTS O-SUCCINYL-L-HOMOSERINE TO CYSTATHIONINE [CATALYTIC ACTIVITY : O-SUCCINYL-L-HOMOSERINE + L-CYSTEINE = CYSTATHIONINE + SUCCINATE (CAN ALSO USE HYDROGEN SULFIDE AND METHANETHIOL AS SUBSTRATES)].
	Rv1080c	greA	Probable transcription elongation factor GreA (transcript cleavage factor GreA)	Information pathways	greA	MtH37Rv-1080c (5H11)	0.903151	0.262328	PROBABLE TRANSCRIPTION ELONGATION FACTOR GREA (Transcript cleavage factor greA)	NECESSARY FOR EFFICIENT RNA POLYMERASE TRANSCRIPTION ELONGATION PAST TEMPLATE-ENCODED ARRESTING SITES. THE ARRESTING SITES IN DNA HAVE THE PROPERTY OF TRAPPING A CERTAIN FRACTION OF ELONGATING RNA POLYMERASES THAT PASS THROUGH, RESULTING IN LOCKED TERNARY COMPLEXES. CLEAVAGE OF THE NASCENT TRANCRIPT BY CLEAVAGE FACTORS SUCH AS GREA OR GREB ALLOWS THE RESUMPTION OF ELONGATION FROM THE NEW 3'TERMIN…
	Rv1082	mca	Mycothiol conjugate amidase Mca (mycothiol S-conjugate amidase)	Virulence, detox and adaptation	mca	MtH37Rv-1082 (5B12)	0.97814	0.584719	Mycothiol conjugate amidase Mca (Mycothiol S-conjugate amidase)	Mycothiol-dependent detoxification enzyme, involved in mycothiol biosynthesis.
	Rv1087A	Rv1087A	Conserved hypothetical protein	Cell wall and cell processes	Rv1087A	MtH37Rv-1087A (11E15)	0.997832	0.589212	CONSERVED HYPOTHETICAL PROTEIN	FUNCTION UNKNOWN
	Rv1103c	mazE3	Possible antitoxin MazE3	Virulence, detox and adaptation	Rv1103c	MtH37Rv-1103c (8A18)	0.996193	0.628962	CONSERVED HYPOTHETICAL PROTEIN	FUNCTION UNKNOWN
	Rv1134	Rv1134	Hypothetical protein	Conserved hypotheticals	Rv1134	MtH37Rv-1134 (8A19)	0.996708	0.499283	HYPOTHETICAL PROTEIN	UNKNOWN
	Rv1147	Rv1147	Conserved protein	Conserved hypotheticals	Rv1147	MtH37Rv-1147 (7K5)	0.999578	0.43891	CONSERVED HYPOTHETICAL PROTEIN	FUNCTION UNKNOWN
	Rv1150	Rv1150	Possible transposase (fragment)	Insertion sequences and phages	Rv1150	MtH37Rv-1150 (8H19)	0.961035	0.554036	POSSIBLE TRANSPOSASE [SECOND PART]	POSSIBLY REQUIRED FOR THE TRANSPOSITION OF AN INSERTION ELEMENT
	Rv1153c	omt	Probable O-methyltransferase Omt	Lipid metabolism	omt	MtH37Rv-1153c (7N5)	0.975333	0.578698	PROBABLE O-METHYLTRANSFERASE OMT	FUNCTION UNKNOWN, BUT SUPPOSED INVOLVED IN LIPID METABOLISM
	Rv1159	pimE	Mannosyltransferase PimE	Cell wall and cell processes	Rv1159	MtH37Rv-1159 (7I6)	0.972803	0.437433	CONSERVED TRANSMEMBRANE PROTEIN	UNKNOWN
	Rv1162	narH	Probable respiratory nitrate reductase (beta chain) NarH	Intermediate metabolism and respiration	narH	MtH37Rv-1162 (7K6)	0.969688	0.440937	PROBABLE RESPIRATORY NITRATE REDUCTASE (BETA CHAIN) NARH	NITRATE REDUCTION [CATALYTIC ACTIVITY: Nitrite + acceptor = nitrate + reduced acceptor].
	Rv1168c	PPE17	PPE family protein PPE17	PE/PPE families	PPE17	MtH37Rv-1168c (7O6)	0.99592	0.430837	PPE FAMILY PROTEIN	FUNCTION UNKNOWN
	Rv1169c	lipX	PE family protein. Possible lipase LipX.	PE/PPE families	PE11	MtH37Rv-1169c (8H20)	0.990264	0.169219	PE FAMILY PROTEIN	FUNCTION UNKNOWN
	Rv1174c	TB8.4	Low molecular weight T-cell antigen TB8.4	Cell wall and cell processes	Rv1174c	MtH37Rv-1174c (8C21)	0.966668	0.421617	HYPOTHETICAL PROTEIN	UNKNOWN
	Rv1183	mmpL10	Probable conserved transmembrane transport protein MmpL10	Cell wall and cell processes	mmpL10	MtH37Rv-1183 (8H21)	0.984921	0.611523	PROBABLE CONSERVED TRANSMEMBRANE TRANSPORT PROTEIN MMPL10	UNKNOWN. THOUGHT TO BE INVOLVED IN FATTY ACID TRANSPORT.
	Rv1189	sigI	Possible alternative RNA polymerase sigma factor SigI	Information pathways	sigI	MtH37Rv-1189 (7H13)	0.97567	0.588425	POSSIBLE ALTERNATIVE RNA POLYMERASE SIGMA FACTOR SIGI	THE SIGMA FACTOR IS AN INITIATION FACTOR THAT PROMOTES ATTACHMENT OF THE RNA POLYMERASE TO SPECIFIC INITIATION SITES AND THEN IS RELEASED
	Rv1190	Rv1190	Conserved hypothetical protein	Conserved hypotheticals	Rv1190	MtH37Rv-1190 (7A14)	0.98603	0.533818	CONSERVED HYPOTHETICAL PROTEIN	FUNCTION UNKNOWN
	Rv1194c	Rv1194c	Conserved protein	Conserved hypotheticals	Rv1194c	MtH37Rv-1194c (8B22)	0.992029	0.511783	CONSERVED HYPOTHETICAL PROTEIN	FUNCTION UNKNOWN
	Rv1197	esxK	ESAT-6 like protein EsxK (ESAT-6 like protein 3)	Cell wall and cell processes	Rv1197	MtH37Rv-1197 (8E22)	0.964939	0.591281	PUTATIVE ESAT-6 LIKE PROTEIN 3	FUNCTION UNKNOWN
	Rv1198	esxL	Putative ESAT-6 like protein EsxL (ESAT-6 like protein 4)	Cell wall and cell processes	Rv1198	MtH37Rv-1198 (8F22)	0.956428	0.413226	PUTATIVE ESAT-6 LIKE PROTEIN 4	UNKNOWN
	Rv1199c	Rv1199c	Possible transposase	Insertion sequences and phages	Rv1199c	MtH37Rv-1199c (8G22)	0.898697	0.347255	POSSIBLE TRANSPOSASE	POSSIBLY REQUIRED FOR THE TRANSPOSITION OF AN INSERTION ELEMENT.
	Rv1212c	glgA	Putative glycosyl transferase GlgA	Intermediate metabolism and respiration	Rv1212c	MtH37Rv-1212c (7G15)	0.995865	0.511548	PUTATIVE GLYCOSYL TRANSFERASE	FUNCTION UNKNOWN; PROBABLY INVOLVED IN CELLULAR METABOLISM
	Rv1217c	Rv1217c	Probable tetronasin-transport integral membrane protein ABC transporter	Cell wall and cell processes	Rv1217c	MtH37Rv-1217c (7C16)	0.991279	0.527892	PROBABLE TETRONASIN-TRANSPORT INTEGRAL MEMBRANE PROTEIN ABC TRANSPORTER	THOUGHT TO BE INVOLVED IN ACTIVE TRANSPORT OF TETRONASIN ACROSS THE MEMBRANE (EXPORT): TETRONASIN RESISTANCE BY AN EXPORT MECHANISM. RESPONSIBLE FOR THE TRANSLOCATION OF THE SUBSTRATE ACROSS THE MEMBRANE.
	Rv1218c	Rv1218c	Probable tetronasin-transport ATP-binding protein ABC transporter	Cell wall and cell processes	Rv1218c	MtH37Rv-1218c (7D16)	0.994619	0.529943	PROBABLE TETRONASIN-TRANSPORT ATP-BINDING PROTEIN ABC TRANSPORTER	THOUGHT TO BE INVOLVED IN ACTIVE TRANSPORT OF TETRONASIN ACROSS THE MEMBRANE (EXPORT): TETRONASIN RESISTANCE BY AN EXPORT MECHANISM. RESPONSIBLE FOR ENERGY COUPLING TO THE TRANSPORT SYSTEM.
	Rv1219c	Rv1219c	Probable transcriptional regulatory protein	Regulatory proteins	Rv1219c	MtH37Rv-1219c (7E16)	0.996383	0.49408	PROBABLE TRANSCRIPTIONAL REGULATORY PROTEIN	INVOLVED IN TRANSCRIPTIONAL MECHANISM.
	Rv1221	sigE	Alternative RNA polymerase sigma factor SigE	Information pathways	sigE	MtH37Rv-1221 (7G16)	0.989302	0.289433	ALTERNATIVE RNA POLYMERASE SIGMA FACTOR SIGE	THE SIGMA FACTOR IS AN INITIATION FACTOR THAT PROMOTES ATTACHMENT OF THE RNA POLYMERASE TO SPECIFIC INITIATION SITES AND THEN IS RELEASED. SEEMS REGULATED BY SIGH (Rv3223c PRODUCT).
	Rv1222	rseA	Anti-sigma factor RseA	Information pathways	Rv1222	MtH37Rv-1222 (7H16)	0.986052	0.375816	CONSERVED HYPOTHETICAL PROTEIN	FUNCTION UNKNOWN
	Rv1224	tatB	Probable protein TatB	Cell wall and cell processes	tatB	MtH37Rv-1224 (8D23)	0.980493	0.539656	Probable protein TatB	INVOLVED IN PROTEINS EXPORT. THIS SEC-INDEPENDENT PATHWAY IS TERMED TAT FOR TWIN-ARGININE TRANSLOCATION SYSTEM. THIS SYSTEM MAINLY TRANSPORTS PROTEINS WITH BOUND COFACTORS THAT REQUIRE FOLDING PRIOR TO EXPORT (BY SIMILARITY).
	Rv1225c	Rv1225c	Conserved hypothetical protein	Conserved hypotheticals	Rv1225c	MtH37Rv-1225c (7A17)	0.973459	0.321942	CONSERVED HYPOTHETICAL PROTEIN	FUNCTION UNKNOWN
	Rv1226c	Rv1226c	Probable transmembrane protein	Cell wall and cell processes	Rv1226c	MtH37Rv-1226c (7B17)	0.991587	0.409768	PROBABLE TRANSMEMBRANE PROTEIN	UNKNOWN
	Rv1227c	Rv1227c	Probable transmembrane protein	Cell wall and cell processes	Rv1227c	MtH37Rv-1227c (7C17)	0.976894	0.327801	PROBABLE TRANSMEMBRANE PROTEIN	UNKNOWN
	Rv1234	Rv1234	Probable transmembrane protein	Cell wall and cell processes	Rv1234	MtH37Rv-1234 (7A18)	0.978376	0.590609	PROBABLE TRANSMEMBRANE PROTEIN	UNKNOWN
	Rv1246c	relE	Toxin RelE	Virulence, detox and adaptation	Rv1246c	MtH37Rv-1246c (8B24)	0.954757	0.514134	CONSERVED HYPOTHETICAL PROTEIN	FUNCTION UNKNOWN
	Rv1247c	relB	Antitoxin RelB	Virulence, detox and adaptation	Rv1247c	MtH37Rv-1247c (8C24)	0.99811	0.620069	CONSERVED HYPOTHETICAL PROTEIN	FUNCTION UNKNOWN
	Rv1250	Rv1250	Probable drug-transport integral membrane protein	Cell wall and cell processes	Rv1250	MtH37Rv-1250 (7I7)	0.968241	0.623245	PROBABLE DRUG-TRANSPORT INTEGRAL MEMBRANE PROTEIN	THOUGHT TO BE INVOLVED IN TRANSPORT OF DRUG ACROSS THE MEMBRANE (EXPORT): DRUG RESISTANCE BY AN EXPORT MECHANISM (CONFERES RESISTANCE TO TOXIC COMPOUNDS BY REMOVING THEM FOR THE CELLS). RESPONSIBLE FOR THE TRANSLOCATION OF THE SUBSTRATE ACROSS THE MEMBRANE.
	Rv1257c	Rv1257c	Probable oxidoreductase	Intermediate metabolism and respiration	Rv1257c	MtH37Rv-1257c (7P7)	0.994155	0.497713	PROBABLE OXIDOREDUCTASE	FUNCTION UNKNOWN; PROBABLY INVOLVED IN CELLULAR METABOLISM
	Rv1258c	Rv1258c	Probable conserved integral membrane transport protein	Cell wall and cell processes	Rv1258c	MtH37Rv-1258c (7I8)	0.99656	0.415839	PROBABLE CONSERVED INTEGRAL MEMBRANE TRANSPORT PROTEIN	THOUGHT TO BE INVOLVED IN TRANSPORT OF UNDETERMINATED SUBSTRATE (POSSIBLY MACROLIDE) ACROSS THE MEMBRANE (EXPORT). RESPONSIBLE FOR THE TRANSLOCATION OF THE UNDETERMINATED SUBSTRATE ACROSS THE MEMBRANE.
	Rv1259	udgB	Probable uracil DNA glycosylase, UdgB	Information pathways	Rv1259	MtH37Rv-1259 (7J8)	0.966813	0.479059	CONSERVED HYPOTHETICAL PROTEIN	FUNCTION UNKNOWN
	Rv1265	Rv1265	Unknown protein	Conserved hypotheticals	Rv1265	MtH37Rv-1265 (7N8)	0.981111	0.545423	HYPOTHETICAL PROTEIN	UNKNOWN. SEEMS TO BE EXPRESSED DURING MACROPHAGE INFECTION.
	Rv1266c	pknH	Probable transmembrane serine/threonine-protein kinase H PknH (protein kinase H) (STPK H)	Regulatory proteins	pknH	MtH37Rv-1266c (8F24)	0.959524	0.542543	PROBABLE TRANSMEMBRANE SERINE/THREONINE-PROTEIN KINASE H PKNH (PROTEIN KINASE H) (PSTK H)	INVOLVED IN SIGNAL TRANSDUCTION (VIA PHOSPHORYLATION). THOUGHT TO BE INVOLVED IN ARABINAN METABOLISM, PHOSPHORYLATING PERHAPS EMBR|Rv1267c [CATALYTIC ACTIVITY: ATP + A PROTEIN = ADP + A PHOSPHOPROTEIN].
	Rv1268c	Rv1268c	Hypothetical protein	Conserved hypotheticals	Rv1268c	MtH37Rv-1268c (7P8)	0.97136	0.624617	HYPOTHETICAL PROTEIN	UNKNOWN
	Rv1284	canA	Beta-carbonic anhydrase	Intermediate metabolism and respiration	Rv1284	MtH37Rv-1284 (7J10)	0.994929	0.554077	CONSERVED HYPOTHETICAL PROTEIN	FUNCTION UNKNOWN
	Rv1285	cysD	Probable sulfate adenylyltransferase subunit 2 CysD	Intermediate metabolism and respiration	cysD	MtH37Rv-1285 (7K10)	0.995166	0.46487	PROBABLE SULFATE ADENYLYLTRANSFERASE SUBUNIT 2 CYSD	INVOLVED IN SULFATE ACTIVATION PATHWAY. FIRST STEP IN THE SULFATE ACTIVATION PATHWAY. THIS REACTION OCCURS EARLY IN THE REDUCTIVE BRANCH OF THE CYSTEINE BIOSYNTHETIC PATHWAY [CATALYTIC ACTIVITY :ATP + SULFATE = DIPHOSPHATE + ADENYLYLSULFATE]
	Rv1291c	Rv1291c	Conserved hypothetical secreted protein	Cell wall and cell processes	Rv1291c	MtH37Rv-1291c (9E7)	0.993713	0.592185	CONSERVED HYPOTHETICAL SECRETED PROTEIN	UNKNOWN
	Rv1297	rho	Probable transcription termination factor Rho homolog	Information pathways	rho	MtH37Rv-1297 (7M11)	0.995315	0.570016	PROBABLE TRANSCRIPTION TERMINATION FACTOR RHO HOMOLOG	FACILITATES TRANSCRIPTION TERMINATION BY A MECHANISM THAT INVOLVES RHO BINDING TO THE NASCENT RNA, ACTIVATION OF RHO'S RNA-DEPENDENT ATPASE ACTIVITY, AND RELEASE OF THE MRNA FROM THE DNA TEMPLATE
	Rv1298	rpmE	50S ribosomal protein L31 RpmE	Information pathways	rpmE	MtH37Rv-1298 (9F7)	0.991091	0.566644	PROBABLE 50S RIBOSOMAL PROTEIN L31 RPME	INVOLVED IN TRANSLATION
	Rv1317c	alkA	Probable bifunctional regulatory protein and DNA repair enzyme AlkA (regulatory protein of adaptative response) (methylphosphotriester-DNA--protein-cysteine S-methyltransferase)	Information pathways	alkA	MtH37Rv-1317c (7F19)	0.980788	0.522837	PUTATIVE ADA REGULATORY PROTEIN ALKA (Regulatory protein of adaptative response) : Methylated-DNA--protein-cysteine methyltransferase (O-6-methylguanine-DNA alkyltransferase)	THE METHYLATED ADA PROTEIN ACTS AS A POSITIVE REGULATOR OF ITS OWN SYNTHESIS, AS WELL AS THAT OF OTHER PROTEINS. THE TRANSCRIPTION-ACTIVATING FUNCTION OF THE ADA PROTEIN RESIDES IN ITS N-TERMINUS. REPAIR OF ALKYLATED GUANINE IN DNA BY STOICHIOMETRICALLY TRANSFERRING THE ALKYL GROUP AT THE O-6 POSITION TO A CYSTEINE RESIDUE IN THE ENZYME. THIS IS A SUICIDE REACTION: THE ENZYME IS IRREVERSIBLY INAC…
	Rv1318c	Rv1318c	Possible adenylate cyclase (ATP pyrophosphate-lyase) (adenylyl cyclase)	Intermediate metabolism and respiration	Rv1318c	MtH37Rv-1318c (9A8)	0.992441	0.428427	POSSIBLE ADENYLATE CYCLASE (ATP PYROPHOSPHATE-LYASE) (ADENYLYL CYCLASE)	THOUGHT TO PLAY AN ESSENTIAL ROLES IN REGULATION OF CELLULAR METABOLISM BY CATALYSING THE SYNTHESIS OF A SECOND MESSENGER, CAMP [CATALYTIC ACTIVITY: ATP = 3',5'-CYCLIC AMP + PYROPHOSPHATE].
	Rv1322	Rv1322	Conserved hypothetical protein	Conserved hypotheticals	Rv1322	MtH37Rv-1322 (9D8)	0.997057	0.478118	CONSERVED HYPOTHETICAL PROTEIN	FUNCTION UNKNOWN
	Rv1343c	lprD	Probable conserved lipoprotein LprD	Cell wall and cell processes	lprD	MtH37Rv-1343c (7A22)	0.981947	0.390364	PROBABLE CONSERVED LIPOPROTEIN LPRD	UNKNOWN
	Rv1347c	mbtK	Lysine N-acetyltransferase MbtK	Lipid metabolism	Rv1347c	MtH37Rv-1347c (7D22)	0.995062	0.611065	CONSERVED HYPOTHETICAL PROTEIN	FUNCTION UNKNOWN
	Rv1359	Rv1359	Probable transcriptional regulatory protein	Regulatory proteins	Rv1359	MtH37Rv-1359 (7G23)	0.994579	0.480627	PROBABLE TRANSCRIPTIONAL REGULATORY PROTEIN	INVOLVED IN TRANSCRIPTIONAL MECHANISM
	Rv1370c	Rv1370c	Putative transposase for insertion sequence element IS6110 (fragment)	Insertion sequences and phages	Rv1370c	MtH37Rv-1370c (9E9)	0.882637	0.30338	PROBABLE TRANSPOSASE	POSSIBLY REQUIRED FOR THE TRANSPOSITION OF THE INSERTION ELEMENT IS6110.
	Rv1373	Rv1373	Glycolipid sulfotransferase	Intermediate metabolism and respiration	Rv1373	MtH37Rv-1373 (5M1)	0.973484	0.398951	GLYCOLIPID SULFOTRANSFERASE	INVOLVED IN SULFATION: ACTIVITY TOWARDS TYPICAL CERAMIDE GLYCOLIPIDS AND TREHALOSE GLYCOLIPIDS.
	Rv1393c	Rv1393c	Probable monoxygenase	Intermediate metabolism and respiration	Rv1393c	MtH37Rv-1393c (5K3)	0.976483	0.457236	PROBABLE MONOXYGENASE	FUNCTION UNKNOWN; PROBABLY INVOLVED IN CELLULAR METABOLISM
	Rv1394c	cyp132	Probable cytochrome P450 132 Cyp132	Intermediate metabolism and respiration	cyp132	MtH37Rv-1394c (5L3)	0.992284	0.590332	PROBABLE CYTOCHROME P450 132 CYP132	CYTOCHROMES P450 ARE A GROUP OF HEME-THIOLATE MONOOXYGENASES. IT OXIDIZES A VARIETY OF STRUCTURALLY UNRELATED COMPOUNDS, INCLUDING STEROIDS, FATTY ACIDS, AND XENOBIOTICS.
	Rv1395	Rv1395	Transcriptional regulatory protein	Regulatory proteins	Rv1395	MtH37Rv-1395 (5M3)	0.984538	0.39191	PROBABLE TRANSCRIPTIONAL REGULATORY PROTEIN	INVOLVED IN TRANSCRIPTIONAL MECHANISM
	Rv1397c	vapC10	Possible toxin VapC10	Virulence, detox and adaptation	Rv1397c	MtH37Rv-1397c (5N3)	0.987908	0.425879	CONSERVED HYPOTHETICAL PROTEIN	FUNCTION UNKNOWN
	Rv1398c	vapB10	Possible antitoxin VapB10	Virulence, detox and adaptation	Rv1398c	MtH37Rv-1398c (9E10)	0.981152	0.417669	CONSERVED HYPOTHETICAL PROTEIN	FUNCTION UNKNOWN
	Rv1402	priA	Putative primosomal protein N' PriA (replication factor Y)	Information pathways	priA	MtH37Rv-1402 (5O3)	0.996894	0.53868	PUTATIVE PRIMOSOMAL PROTEIN N' PRIA (Replication factor Y)	RECOGNIZES A SPECIFIC HAIRPIN SEQUENCE ON PHIX SSDNA; THIS STRUCTURE IS THEN RECOGNIZED AND BOUND BY PROTEINS PRIB AND PRIC. FORMATION OF THE PRIMOSOME PROCEEDS WITH THE SUBSEQUENT ACTIONS OF DNAB, DNAC, DNAT AND PRIMASE. PRIA THEN FUNCTIONS AS A HELICASE WITHIN THE PRIMOSOME
	Rv1403c	Rv1403c	Putative methyltransferase	Intermediate metabolism and respiration	Rv1403c	MtH37Rv-1403c (9A11)	0.984666	0.373283	PUTATIVE METHYLTRANSFERASE	CAUSES METHYLATION
	Rv1405c	Rv1405c	Putative methyltransferase	Intermediate metabolism and respiration	Rv1405c	MtH37Rv-1405c (9B11)	0.973183	0.287234	PUTATIVE METHYLTRANSFERASE	CAUSES METHYLATION
	Rv1406	fmt	Probable methionyl-tRNA formyltransferase Fmt	Information pathways	fmt	MtH37Rv-1406 (5I4)	0.995648	0.641994	PROBABLE METHIONYL-TRNA FORMYLTRANSFERASE FMT	MODIFY THE FREE AMINO GROUP OF THE AMINOACYL MOIETY OF METHIONYL-TRNA(FMET). THE FORMYL GROUP APPEARS TO PLAY A DUAL ROLE IN THE INITIATOR IDENTITY OF N-FORMYLMETHIONYL-TRNA BY:(I) PROMOTING ITS RECOGNITION BY IF2 AND (II) IMPAIRING ITS BINDING TO EFTU-GTP. [CATALYTIC ACTIVITY : 10-FORMYLTETRAHYDROFOLATE + L-METHIONYL-TRNA + H(2)O = TETRAHYDROFOLATE + N-FORMYLMETHIONYL-TRNA]
	Rv1419	Rv1419	Unknown protein	Conserved hypotheticals	Rv1419	MtH37Rv-1419 (5L5)	0.92587	0.410793	HYPOTHETICAL PROTEIN	UNKNOWN
	Rv1460	Rv1460	Probable transcriptional regulatory protein	Regulatory proteins	Rv1460	MtH37Rv-1460 (5K9)	0.969991	0.383957	PROBABLE TRANSCRIPTIONAL REGULATORY PROTEIN	INVOLVED IN TRANSCRIPTIONAL MECHANISM
	Rv1462	Rv1462	Conserved hypothetical protein	Conserved hypotheticals	Rv1462	MtH37Rv-1462 (5M9)	0.988756	0.528247	CONSERVED HYPOTHETICAL PROTEIN	FUNCTION UNKNOWN
	Rv1463	Rv1463	Probable conserved ATP-binding protein ABC transporter	Cell wall and cell processes	Rv1463	MtH37Rv-1463 (5N9)	0.995209	0.609641	PROBABLE CONSERVED ATP-BINDING PROTEIN ABC TRANSPORTER	THOUGHT TO BE INVOLVED IN ACTIVE TRANSPORT ACROSS THE MEMBRANE. RESPONSIBLE FOR ENERGY COUPLING TO THE TRANSPORT SYSTEM.
	Rv1471	trxB1	Probable thioredoxin TrxB1	Intermediate metabolism and respiration	trxB1	MtH37Rv-1471 (10D19)	0.975469	0.480799	PROBABLE THIOREDOXIN TRXB1	THIOREDOXIN PARTICIPATES IN VARIOUS REDOX REACTIONS THROUGH THE REVERSIBLE OXIDATION OF ITS ACTIVE CENTER DITHIOL, TO A DISULFIDE, & CATALYZES DITHIOL-DISULFIDE EXCHANGE REACTIONS.
	Rv1473	Rv1473	Probable macrolide-transport ATP-binding protein ABC transporter	Cell wall and cell processes	Rv1473	MtH37Rv-1473 (10E19)	0.989331	0.476917	PROBABLE MACROLIDE-TRANSPORT ATP-BINDING PROTEIN ABC TRANSPORTER	THOUGHT TO BE INVOLVED IN ACTIVE TRANSPORT OF MACROLIDE ACROSS THE MEMBRANE (EXPORT). MACROLIDE ANTIBIOTICS RESISTANCE BY AN EXPORT MECHANISM. RESPONSIBLE FOR ENERGY COUPLING TO THE TRANSPORT SYSTEM.
	Rv1485	hemZ	Ferrochelatase HemZ (protoheme ferro-lyase) (heme synthetase)	Intermediate metabolism and respiration	hemZ	MtH37Rv-1485 (5K11)	0.99863	0.527002	FERROCHELATASE HEMZ (PROTOHEME FERRO-LYASE) (HEME SYNTHETASE)	INVOLVED IN PROTOHEME BIOSYNTHESIS (LAST STEP). CATALYZES THE INSERTION OF FERROUS IRON INTO PROTOPORPHYRIN IX TO FORM PROTOHEME [CATALYTIC ACTIVITY : PROTOPORPHYRIN + FE(2+) = PROTOHEME + 2 H(+)].
	Rv1518	Rv1518	Conserved hypothetical protein	Conserved hypotheticals	Rv1518	MtH37Rv-1518 (10G20)	0.973801	0.4755	conserved hypothetical protein	unknown, possibly glycosyl transferase
	Rv1526c	Rv1526c	Probable glycosyltransferase	Intermediate metabolism and respiration	Rv1526c	MtH37Rv-1526c (10F21)	0.985839	0.481073	Probable glycosyltransferase	unknown; thought to be involved in cellular metabolism.
	Rv1535	Rv1535	Unknown protein	Conserved hypotheticals	Rv1535	MtH37Rv-1535 (10A22)	0.932675	0.24789	HYPOTHETICAL PROTEIN	UNKNOWN
	Rv1536	ileS	Isoleucyl-tRNA synthetase IleS	Information pathways	ileS	MtH37Rv-1536 (5D15)	0.96645	0.246479	isoleucyl-tRNA synthetase ileS	charging ile tRNA [CATALYTIC ACTIVITY : ATP + L-ISOLEUCINE + TRNA(ILE) = AMP + DIPHOSPHATE + L-ISOLEUCYL-TRNA(ILE)].
	Rv1572c	Rv1572c	Conserved hypothetical protein	Insertion sequences and phages	Rv1572c	MtH37Rv-1572c (10A23)	0.978767	0.415902	conserved hypothetical protein	unknown
	Rv1573	Rv1573	Probable PhiRv1 phage protein	Insertion sequences and phages	Rv1573	MtH37Rv-1573 (5A19)	0.982616	0.491404	Probable phiRV1 phage protein	unknown
	Rv1574	Rv1574	Probable PhiRv1 phage related protein	Insertion sequences and phages	Rv1574	MtH37Rv-1574 (10B23)	0.996735	0.417511	Probable phiRV1 phage related protein	unknown
	Rv1575	Rv1575	Probable PhiRv1 phage protein	Insertion sequences and phages	Rv1575	MtH37Rv-1575 (10C23)	0.98134	0.456859	Probable phiRV1 phage protein	unknown
	Rv1576c	Rv1576c	Probable PhiRv1 phage protein	Insertion sequences and phages	Rv1576c	MtH37Rv-1576c (10D23)	0.992985	0.394059	Probable phiRV1 phage protein	unknown
	Rv1584c	Rv1584c	Possible PhiRv1 phage protein	Insertion sequences and phages	Rv1584c	MtH37Rv-1584c (10A24)	0.990078	0.598641	Possible phiRv1 phage protein	unknown
	Rv1592c	Rv1592c	Conserved hypothetical protein	Conserved hypotheticals	Rv1592c	MtH37Rv-1592c (5B20)	0.995081	0.506934	CONSERVED HYPOTHETICAL PROTEIN	FUNCTION UNKNOWN
	Rv1600	hisC1	Probable histidinol-phosphate aminotransferase HisC1	Intermediate metabolism and respiration	hisC1	MtH37Rv-1600 (5A21)	0.954179	0.550765	Probable histidinol-phosphate aminotransferase hisC1	histidine biosynthesis (eighth step) [CATALYTIC ACTIVITY : L-HISTIDINOL-PHOSPHATE + 2-OXOGLUTARATE = 3-(IMIDAZOL-4-YL)-2-OXOPROPYL PHOSPHATE + L-GLUTAMATE]
	Rv1601	hisB	Probable imidazole glycerol-phosphate dehydratase HisB	Intermediate metabolism and respiration	hisB	MtH37Rv-1601 (5B21)	0.997461	0.590988	Probable imidazole glycerol-phosphate dehydratase hisB	histidine biosynthesis (seventh step) [CATALYTIC ACTIVITY : D-ERYTHRO-1-(IMIDAZOL-4-YL)GLYCEROL 3- PHOSPHATE = 3-(IMIDAZOL-4-YL)-2-OXOPROPYL PHOSPHATE + H(2)O]
	Rv1623c	cydA	Probable integral membrane cytochrome D ubiquinol oxidase (subunit I) CydA (cytochrome BD-I oxidase subunit I)	Intermediate metabolism and respiration	cydA	MtH37Rv-1623c (5F23)	0.997978	0.617862	Probable integral membrane cytochrome D ubiquinol oxidase (subunit I) cydA (Cytochrome BD-I oxidase subunit I)	INVOLVED IN THE RESPIRATORY CHAIN (AT THE TERMINAL STEP): AEROBIC RESPIRATION. CYTOCHROME D TERMINAL OXIDASE COMPLEX IS THE COMPONENT OF THE AEROBIC RESPIRATORY CHAIN THAT IS SUPPOSED PREDOMINATED WHEN CELLS ARE GROWN AT LOW AERATION [CATALYTIC ACTIVITY: UBIQUINOL-8 + O(2) = UBIQUINONE-8 + H(2)O].
	Rv1628c	Rv1628c	Conserved protein	Conserved hypotheticals	Rv1628c	MtH37Rv-1628c (5C24)	0.992032	0.607025	CONSERVED HYPOTHETICAL PROTEIN	FUNCTION UNKNOWN
	Rv1652	argC	Probable N-acetyl-gamma-glutamyl-phoshate reductase ArgC	Intermediate metabolism and respiration	argC	MtH37Rv-1652 (7E2)	0.990544	0.564269	PROBABLE N-ACETL-GAMMA-GLUTAMYL-PHOSHATE REDUCTASE ARGC	INVOLVED IN ARGININE BIOSYNTHESIS (AT THE THIRD STEP) [CATALYTIC ACTIVITY : N-ACETYL-L-GLUTAMATE 5-SEMIALDEHYDE + NADP(+) + PHOSPHATE = N-ACETYL-5-GLUTAMYL PHOSPHATE + NADPH].
	Rv1673c	Rv1673c	Conserved hypothetical protein	Conserved hypotheticals	Rv1673c	MtH37Rv-1673c (7B4)	0.992199	0.596419	CONSERVED HYPOTHETICAL PROTEIN	FUNCTION UNKNOWN
	Rv1706A	Rv1706A	Conserved hypothetical protein	Conserved hypotheticals	Rv1706A	MtH37Rv-1706A (11J2)	0.950923	0.542116	CONSERVED HYPOTHETICAL PROTEIN	FUNCTION UNKNOWN
	Rv1707	Rv1707	Probable conserved transmembrane protein	Cell wall and cell processes	Rv1707	MtH37Rv-1707 (7M19)	0.995525	0.367719	PROBABLE CONSERVED TRANSMEMBRANE PROTEIN	UNKNOWN; POSSIBLY INVOLVED IN TRANSPORT OF SULFATE ACROSS THE MEMBRANE.
	Rv1727	Rv1727	Conserved hypothetical protein	Conserved hypotheticals	Rv1727	MtH37Rv-1727 (7L21)	0.938092	0.334972	CONSERVED HYPOTHETICAL PROTEIN	FUNCTION UNKNOWN
	Rv1735c	Rv1735c	Hypothetical membrane protein	Cell wall and cell processes	Rv1735c	MtH37Rv-1735c (7J22)	0.99606	0.475622	HYPOTHETICAL MEMBRANE PROTEIN	FUNCTION UNKNOWN
	Rv1736c	narX	Probable nitrate reductase NarX	Intermediate metabolism and respiration	narX	MtH37Rv-1736c (9K4)	0.956928	0.571177	Probable nitrate reductase NarX	NITRATE REDUCTION [CATALYTIC ACTIVITY: Nitrite + acceptor = nitrate + reduced acceptor]
	Rv1738	Rv1738	Conserved protein	Conserved hypotheticals	Rv1738	MtH37Rv-1738 (9L4)	0.966017	0.486572	CONSERVED HYPOTHETICAL PROTEIN	FUNCTION UNKNOWN
	Rv1757c	Rv1757c	Putative transposase for insertion sequence element IS6110 (fragment)	Insertion sequences and phages	Rv1757c	MtH37Rv-1757c (9K5)	0.937908	0.301849	PUTATIVE TRANSPOSASE	REQUIRED FOR THE TRANSPOSITION OF AN INSERTION ELEMENT
	Rv1761c	Rv1761c	Possible exported protein	Cell wall and cell processes	Rv1761c	MtH37Rv-1761c (9M5)	0.988685	0.545702	HYPOTHETICAL EXPORTED PROTEIN	UNKNOWN
	Rv1763	Rv1763	Putative transposase for insertion sequence element IS6110 (fragment)	Insertion sequences and phages	Rv1763	MtH37Rv-1763 (9N5)	0.928268	0.353493	PUTATIVE TRANSPOSASE	REQUIRED FOR THE TRANSPOSITION OF AN INSERTION ELEMENT
	Rv1778c	Rv1778c	Unknown protein	Conserved hypotheticals	Rv1778c	MtH37Rv-1778c (7K13)	0.991515	0.575595	HYPOTHETICAL PROTEIN	UNKNOWN
	Rv1790	PPE27	PPE family protein PPE27	PE/PPE families	PPE27	MtH37Rv-1790 (10I13)	0.990801	0.567716	PPE FAMILY PROTEIN	FUNCTION UNKNOWN
	Rv1792	esxM	ESAT-6 like protein EsxM	Cell wall and cell processes	Rv1792	MtH37Rv-1792 (10K13)	0.98777	0.53108	CONSERVED HYPOTHETICAL PROTEIN	FUNCTION UNKNOWN
	Rv1801	PPE29	PPE family protein PPE29	PE/PPE families	PPE29	MtH37Rv-1801 (10N13)	0.975823	0.362403	PPE FAMILY PROTEIN	FUNCTION UNKNOWN
	Rv1804c	Rv1804c	Conserved protein	Conserved hypotheticals	Rv1804c	MtH37Rv-1804c (7J15)	0.999593	0.354068	CONSERVED HYPOTHETICAL PROTEIN	FUNCTION UNKNOWN
	Rv1805c	Rv1805c	Hypothetical protein	Conserved hypotheticals	Rv1805c	MtH37Rv-1805c (10P13)	0.957433	0.282316	HYPOTHETICAL PROTEIN	UNKNOWN
	Rv1806	PE20	PE family protein PE20	PE/PPE families	PE20	MtH37Rv-1806 (10I14)	0.904495	0.326876	PE FAMILY PROTEIN	FUNCTION UNKNOWN
	Rv1807	PPE31	PPE family protein PPE31	PE/PPE families	PPE31	MtH37Rv-1807 (10J14)	0.988941	0.348316	PPE FAMILY PROTEIN	FUNCTION UNKNOWN
	Rv1808	PPE32	PPE family protein PPE32	PE/PPE families	PPE32	MtH37Rv-1808 (10K14)	0.995821	0.360626	PPE FAMILY PROTEIN	FUNCTION UNKNOWN
	Rv1809	PPE33	PPE family protein PPE33	PE/PPE families	PPE33	MtH37Rv-1809 (7K15)	0.962331	0.435545	PPE FAMILY PROTEIN	FUNCTION UNKNOWN
	Rv1810	Rv1810	Conserved protein	Conserved hypotheticals	Rv1810	MtH37Rv-1810 (7L15)	0.9889	0.529882	CONSERVED HYPOTHETICAL PROTEIN	FUNCTION UNKNOWN
	Rv1811	mgtC	Possible Mg2+ transport P-type ATPase C MgtC	Cell wall and cell processes	mgtC	MtH37Rv-1811 (7M15)	0.996093	0.420585	POSSIBLE Mg2+ TRANSPORT P-TYPE ATPASE C MGTC	THOUGHT TO BE INVOLVED IN Mg2+ TRANSPORT (IMPORT). MAY ACT AS AN ACCESSORY PROTEIN FOR MGTB SO MEDIATING MAGNESIUM INFLUX INTO THE CYTOSOL [CATALYTIC ACTIVITY: ATP + H(2)O + Mg(2+)(OUT) = ADP + PHOSPHATE + Mg(2+)(IN)].
	Rv1813c	Rv1813c	Conserved hypothetical protein	Conserved hypotheticals	Rv1813c	MtH37Rv-1813c (7O15)	0.995144	0.636946	CONSERVED HYPOTHETICAL PROTEIN	FUNCTION UNKNOWN
	Rv1814	erg3	Membrane-bound C-5 sterol desaturase Erg3 (sterol-C5-desaturase)	Lipid metabolism	erg3	MtH37Rv-1814 (7P15)	0.9665	0.466769	C-5 STEROL DESATURASE ERG3 (STEROL-C5-DESATURASE)	FUNCTION UNKNOWN, BUT POSSIBLY INVOLVEMENT IN LIPID METABOLISM
	Rv1816	Rv1816	Possible transcriptional regulatory protein	Regulatory proteins	Rv1816	MtH37Rv-1816 (7J16)	0.998449	0.535749	POSSIBLE TRANSCRIPTIONAL REGULATORY PROTEIN	INVOLVED IN TRANSCRIPTIONAL MECHANISM.
	Rv1817	Rv1817	Possible flavoprotein	Intermediate metabolism and respiration	Rv1817	MtH37Rv-1817 (7K16)	0.978445	0.402217	POSSIBLE FLAVOPROTEIN	FUNCTION UNKNOWN; PROBABLY INVOLVED IN CELLULAR METABOLISM
	Rv1832	gcvB	Probable glycine dehydrogenase GcvB (glycine decarboxylase) (glycine cleavage system P-protein)	Intermediate metabolism and respiration	gcvB	MtH37Rv-1832 (7N17)	0.995614	0.605454	Probable glycine dehydrogenase gcvB (Glycine decarboxylase) (Glycine cleavage system P-protein)	THE GLYCINE CLEAVAGE SYSTEM CATALYSES THE DEGRADATION OF GLYCINE. THE P PROTEIN BINDS THE ALPHA-AMINO GROUP OF GLYCINE THROUGH ITS PYRIDOXAL PHOSPHATE COFACTOR; CO(2) IS RELEASED AND THE REMAINING METHYLAMINE MOIETY IS THEN TRANSFERRED TO THE LIPOAMIDE COFACTOR OF THE H PROTEIN [CATALYTIC ACTIVITY : GLYCINE + LIPOYLPROTEIN = S- AMINOMETHYLDIHYDROLIPOYLPROTEIN + CO(2)]
	Rv1833c	Rv1833c	Possible haloalkane dehalogenase	Intermediate metabolism and respiration	Rv1833c	MtH37Rv-1833c (7O17)	0.999644	0.604208	Possible haloalkane dehalogenase	May act on a wide range of 1-haloalkanes, haloalcohols, haloalkenes and some haloaromatic compounds [Catalytic activity: 1-haloalkane + H(2)O <=> a primary alcohol + halide]
	Rv1851	ureF	Urease accessory protein UreF	Intermediate metabolism and respiration	ureF	MtH37Rv-1851 (7F7)	0.989116	0.530092	Urease accessory protein uref	PROBABLY FACILITATES NICKEL INCORPORATION
	Rv1854c	ndh	Probable NADH dehydrogenase Ndh	Intermediate metabolism and respiration	ndh	MtH37Rv-1854c (10L15)	0.985763	0.613228	PROBABLE NADH DEHYDROGENASE NDH	TRANSFER OF ELECTRONS FROM NADH TO THE RESPIRATORY CHAIN. THE IMMEDIATE ELECTRON ACCEPTOR FOR THE ENZYME IS BELIEVED TO BE UBIQUINONE. DOES NOT COUPLE THE REDOX REACTION TO PROTON TRANSLOCATION.
	Rv1874	Rv1874	Unknown protein	Conserved hypotheticals	Rv1874	MtH37Rv-1874 (7A10)	0.953509	0.492353	HYPOTHETICAL PROTEIN	UNKNOWN
	Rv1888A	Rv1888A	Conserved hypothetical protein	Conserved hypotheticals	Rv1888A	MtH37Rv-1888A (11L2)	0.994994	0.625075	CONSERVED HYPOTHETICAL PROTEIN	FUNCTION UNKNOWN
	Rv1894c	Rv1894c	Conserved hypothetical protein	Conserved hypotheticals	Rv1894c	MtH37Rv-1894c (7H11)	0.998595	0.522004	CONSERVED HYPOTHETICAL PROTEIN	FUNCTION UNKNOWN
	Rv1897c	Rv1897c	Conserved hypothetical protein	Conserved hypotheticals	Rv1897c	MtH37Rv-1897c (7A12)	0.983856	0.57865	CONSERVED HYPOTHETICAL PROTEIN	FUNCTION UNKNOWN
	Rv1908c	katG	Catalase-peroxidase-peroxynitritase T KatG	Virulence, detox and adaptation	katG	MtH37Rv-1908c (6J1)	0.987991	0.502216	CATALASE-PEROXIDASE-PEROXYNITRITASE T KATG	MULTIFUNCTIONAL ENZYME, EXHIBITING BOTH A CATALASE, A BROAD-SPECTRUM PEROXIDASE, AND A PEROXYNITRITASE ACTIVITIES. MAY PLAY A ROLE IN THE INTRACELLULAR SURVIVAL OF MYCOBACTERIA WITHIN MACROPHAGES; PROTECTION AGAINST REACTIVE OXYGEN AND NITROGEN INTERMEDIATES PRODUCED BY PHAGOCYTIC CELLS. SEEMS REGULATED BY SIGB|Rv2710 [CATALYTIC ACTIVITY: 2 H(2)O(2) = O(2) + 2 H(2)O].
	Rv1910c	Rv1910c	Probable exported protein	Cell wall and cell processes	Rv1910c	MtH37Rv-1910c (10I17)	0.999363	0.586213	PROBABLE EXPORTED PROTEIN	UNKNOWN
	Rv1949c	Rv1949c	Conserved hypothetical protein	Conserved hypotheticals	Rv1949c	MtH37Rv-1949c (6N4)	0.97956	0.511636	CONSERVED HYPOTHETICAL PROTEIN	FUNCTION UNKNOWN
	Rv1956	higA	Possible antitoxin HigA	Virulence, detox and adaptation	Rv1956	MtH37Rv-1956 (6O4)	0.996722	0.448602	POSSIBLE TRANSCRIPTIONAL REGULATORY PROTEIN	INVOLVED IN TRANSCRIPTIONAL MECHANISM.
	Rv1959c	parE1	Possible toxin ParE1	Virulence, detox and adaptation	Rv1959c	MtH37Rv-1959c (9L7)	0.992949	0.634284	CONSERVED HYPOTHETICAL PROTEIN	FUNCTION UNKNOWN
	Rv1979c	Rv1979c	Possible conserved permease	Cell wall and cell processes	Rv1979c	MtH37Rv-1979c (9J8)	0.998228	0.65159	POSSIBLE CONSERVED PERMEASE	UNKNOWN; POSSIBLY INVOLVED IN TRANSPORT OF AMINO ACID ACROSS THE MEMBRANE.
	Rv1980c	mpt64	Immunogenic protein Mpt64 (antigen Mpt64/MPB64)	Cell wall and cell processes	mpt64	MtH37Rv-1980c (6O6)	0.961167	0.393128	IMMUNOGENIC PROTEIN MPT64 (ANTIGEN MPT64/MPB64)	UNKNOWN
	Rv1989c	Rv1989c	Hypothetical protein	Conserved hypotheticals	Rv1989c	MtH37Rv-1989c (6N13)	0.962835	0.570894	HYPOTHETICAL PROTEIN	UNKNOWN
	Rv1990A	Rv1990A	Possible dehydrogenase (fragment)	Intermediate metabolism and respiration	Rv1990A	MtH37Rv-1990A (11M2)	0.994431	0.523362	POSSIBLE DEHYDROGENASE (FRAGMENT)	FUNCTION UNKNOWN; PROBABLY INVOLVED IN CELLULAR METABOLISM.
	Rv1990c	Rv1990c	Probable transcriptional regulatory protein	Regulatory proteins	Rv1990c	MtH37Rv-1990c (9M8)	0.984831	0.577319	PROBABLE TRANSCRIPTIONAL REGULATORY PROTEIN	INVOLVED IN TRANSCRIPTIONAL MECHANISM.
	Rv1991c	mazF6	Toxin MazF6	Virulence, detox and adaptation	Rv1991c	MtH37Rv-1991c (9N8)	0.987842	0.50407	CONSERVED HYPOTHETICAL PROTEIN	FUNCTION UNKNOWN
	Rv1992c	ctpG	Probable metal cation transporter P-type ATPase G CtpG	Cell wall and cell processes	ctpG	MtH37Rv-1992c (6O13)	0.995894	0.284266	PROBABLE METAL CATION TRANSPORTER P-TYPE ATPASE G CTPG	METAL CATION-TRANSPORTING ATPASE; POSSIBLY CATALYZES THE TRANSPORT OF A UNDETERMINATED METAL CATION WITH THE HYDROLYSE OF ATP [CATALYTIC ACTIVITY: ATP + H(2)O + UNDETERMINATED METAL CATION(IN) = ADP + PHOSPHATE + UNDETERMINATED METAL CATION(OUT)].
	Rv1993c	Rv1993c	Conserved protein	Conserved hypotheticals	Rv1993c	MtH37Rv-1993c (9O8)	0.976048	0.568541	CONSERVED HYPOTHETICAL PROTEIN	FUNCTION UNKNOWN
	Rv1997	ctpF	Probable metal cation transporter P-type ATPase A CtpF	Cell wall and cell processes	ctpF	MtH37Rv-1997 (6I14)	0.976154	0.44994	PROBABLE METAL CATION TRANSPORTER P-TYPE ATPASE A CTPF	METAL CATION-TRANSPORTING ATPASE; POSSIBLY CATALYZES THE TRANSPORT OF A UNDETERMINATED METAL CATION WITH THE HYDROLYSE OF ATP [CATALYTIC ACTIVITY: ATP + H(2)O + UNDETERMINATED METAL CATION(IN) = ADP + PHOSPHATE + UNDETERMINATED METAL CATION(OUT)].
	Rv2004c	Rv2004c	Conserved protein	Conserved hypotheticals	Rv2004c	MtH37Rv-2004c (6O14)	0.995921	0.652797	conserved hypothetical protein	unknown
	Rv2007c	fdxA	Ferredoxin FdxA	Intermediate metabolism and respiration	fdxA	MtH37Rv-2007c (9K9)	0.971757	0.538865	Probable ferredoxin FdxA	electron transfer.
	Rv2022c	Rv2022c	Conserved protein	Conserved hypotheticals	Rv2022c	MtH37Rv-2022c (6I16)	0.973661	0.426972	conserved hypothetical protein	unknown
	Rv2031c	hspX	Heat shock protein HspX (alpha-crystallin homolog) (14 kDa antigen) (HSP16.3)	Virulence, detox and adaptation	hspX	MtH37Rv-2031c (6O16)	0.984653	0.573379	heat shock protein HspX (alpha-crystaline homolog) (14 kDa antigen)	stress protein induced by anoxia. Have a proposed role in maintenance of long-term viability during latent, asymptomatic infections, and a proposed role in replication during initial infection.
	Rv2050	Rv2050	Conserved protein	Conserved hypotheticals	Rv2050	MtH37Rv-2050 (6M18)	0.987323	0.409345	conserved hypothetical protein	unknown
	Rv2059	Rv2059	Conserved hypothetical protein	Conserved hypotheticals	Rv2059	MtH37Rv-2059 (6N24)	0.997173	0.654739	conserved hypothetical protein	unknown
	Rv2086	Rv2086	Conserved hypothetical protein	Insertion sequences and phages	Rv2086	MtH37Rv-2086 (9A13)	0.996676	0.468392	conserved hypothetical protein	unknown
	Rv2087	Rv2087	Conserved hypothetical protein	Insertion sequences and phages	Rv2087	MtH37Rv-2087 (6P8)	0.969058	0.369551	conserved hypothetical protein	unknown
	Rv2113	Rv2113	Probable integral membrane protein	Cell wall and cell processes	Rv2113	MtH37Rv-2113 (6M10)	0.984773	0.605901	Probable integral membrane protein	unknown
	Rv2159c	Rv2159c	Conserved protein	Conserved hypotheticals	Rv2159c	MtH37Rv-2159c (6I21)	0.99673	0.57618	conserved hypothetical protein	unknown
	Rv2168c	Rv2168c	Putative transposase for insertion sequence element IS6110 (fragment)	Insertion sequences and phages	Rv2168c	MtH37Rv-2168c (9D16)	0.96003	0.34405	Probable transposase	REQUIRED FOR THE TRANSPOSITION OF THE INSERTION ELEMENT IS6110.
	Rv2171	lppM	Probable conserved lipoprotein LppM	Cell wall and cell processes	lppM	MtH37Rv-2171 (6I22)	0.997381	0.613351	Probable conserved lipoprotein lppM	unknown
	Rv2181	Rv2181	Alpha(1->2)mannosyltransferase	Cell wall and cell processes	Rv2181	MtH37Rv-2181 (6J23)	0.999129	0.549491	Probable conserved integral membrane protein	unknown
	Rv2201	asnB	Probable asparagine synthetase AsnB	Intermediate metabolism and respiration	asnB	MtH37Rv-2201 (5P13)	0.998224	0.528214	Probable asparagine synthetase AsnB	asparagine biosynthesis
	Rv2202c	adoK	Adenosine kinase	Intermediate metabolism and respiration	cbhK	MtH37Rv-2202c (5I14)	0.995502	0.445638	Probable carbohydrate kinase CbhK	phosphorylation of carbohydrates
	Rv2217	lipB	Probable lipoate biosynthesis protein B LipB	Intermediate metabolism and respiration	lipB	MtH37Rv-2217 (9B17)	0.998788	0.645189	Probable lipoate biosynthesis protein B LipB	lipoate biosynthesis
	Rv2255c	Rv2255c	Hypothetical protein	Conserved hypotheticals	Rv2255c	MtH37Rv-2255c (9E18)	0.920634	0.402936	hypothetical protein	unknown
	Rv2272	Rv2272	Probable conserved transmembrane protein	Cell wall and cell processes	Rv2272	MtH37Rv-2272 (8I13)	0.966838	0.533448	Probable conserved transmembrane	unknown
	Rv2274c	mazF8	Possible toxin MazF8	Virulence, detox and adaptation	Rv2274c	MtH37Rv-2274c (5N20)	0.981462	0.634416	hypothetical protein	unknown
	Rv2278	Rv2278	Putative transposase for insertion sequence element IS6110 (fragment)	Insertion sequences and phages	Rv2278	MtH37Rv-2278 (8K13)	0.965335	0.361534	Probable transposase	REQUIRED FOR THE TRANSPOSITION OF THE INSERTION ELEMENT IS6110.
	Rv2284	lipM	Probable esterase LipM	Intermediate metabolism and respiration	lipM	MtH37Rv-2284 (8N13)	0.982473	0.654028	Probable esterase LipM	Hydrolysis of lipids (bound ester)
	Rv2304c	Rv2304c	Hypothetical protein	Conserved hypotheticals	Rv2304c	MtH37Rv-2304c (8K14)	0.974921	0.635725	HYPOTHETICAL PROTEIN	UNKNOWN
	Rv2307D	Rv2307D	Hypothetical protein	Conserved hypotheticals	Rv2307D	MtH37Rv-2307D (11M3)	0.985292	0.643275	HYPOTHETICAL PROTEIN	UNKNOWN
	Rv2318	uspC	Probable periplasmic sugar-binding lipoprotein UspC	Cell wall and cell processes	uspC	MtH37Rv-2318 (5M24)	0.971584	0.415939	PROBABLE PERIPLASMIC SUGAR-BINDING LIPOPROTEIN USPC	THOUGHT TO BE INVOLVED IN ACTIVE TRANSPORT OF SUGAR ACROSS THE MEMBRANE (IMPORT).
	Rv2323c	Rv2323c	Conserved protein	Conserved hypotheticals	Rv2323c	MtH37Rv-2323c (6B1)	0.987926	0.647508	CONSERVED HYPOTHETICAL PROTEIN	FUNCTION UNKNOWN
	Rv2329c	narK1	Probable nitrite extrusion protein 1 NarK1 (nitrite facilitator 1)	Cell wall and cell processes	narK1	MtH37Rv-2329c (8P14)	0.998079	0.57946	PROBABLE NITRITE EXTRUSION PROTEIN 1 NARK1 (NITRITE FACILITATOR 1)	INVOLVED IN EXCRETION OF NITRITE PRODUCED BY THE DISSIMILATORY REDUCTION OF NITRATE.
	Rv2330c	lppP	Probable lipoprotein LppP	Cell wall and cell processes	lppP	MtH37Rv-2330c (6H1)	0.992806	0.630533	PROBABLE LIPOPROTEIN LPPP	UNKNOWN
	Rv2332	mez	Probable [NAD] dependent malate oxidoreductase Mez (malic enzyme) (NAD-malic enzyme) (malate dehydrogenase (oxaloacetate decarboxylating)) (pyruvic-malic carboxylase) (NAD-me)	Intermediate metabolism and respiration	mez	MtH37Rv-2332 (6A2)	0.99038	0.338051	PROBABLE [NAD] DEPENDENT MALATE OXIDOREDUCTASE MEZ (MALIC ENZYME) (NAD-MALIC ENZYME) (MALATE DEHYDROGENASE (OXALOACETATE DECARBOXYLATING)) (PYRUVIC-MALIC CARBOXYLASE) (NAD-ME)	CATALIZES THE OXIDATIVE DECARBOXYLATION OF MALATE INTO PYRUVATE, IMPORTANT FOR A WIDE RANGE OF METABOLIC PATHWAYS [CATALYTIC ACTIVITY: (S)-MALATE + NAD(+) = PYRUVATE + CO(2) + NADH].
	Rv2333c	stp	Integral membrane drug efflux protein Stp	Cell wall and cell processes	Rv2333c	MtH37Rv-2333c (6B2)	0.986779	0.501882	PROBABLE CONSERVED INTEGRAL MEMBRANE TRANSPORT PROTEIN	THOUGHT TO BE INVOLVED IN A TRANSPORT SYSTEM ACROSS THE MEMBRANE (PERHAPS DRUG TRANSPORT): RESPONSIBLE FOR THE TRANSLOCATION OF THE SUBSTRATE ACROSS THE MEMBRANE.
	Rv2334	cysK1	Cysteine synthase a CysK1 (O-acetylserine sulfhydrylase A) (O-acetylserine (thiol)-lyase A) (CSASE A)	Intermediate metabolism and respiration	cysK1	MtH37Rv-2334 (6C2)	0.99353	0.657578	PROBABLE CYSTEINE SYNTHASE A CYSK1 (O-ACETYLSERINE SULFHYDRYLASE A) (O-ACETYLSERINE (THIOL)-LYASE A) (CSASE A)	INVOLVED IN CYSTEINE BIOSYNTHESIS [CATALYTIC ACTIVITY: O3-ACETYL-L-SERINE + H(2)S = L-CYSTEINE + ACETATE].
	Rv2347c	esxP	Putative ESAT-6 like protein EsxP (ESAT-6 like protein 7)	Cell wall and cell processes	Rv2347c	MtH37Rv-2347c (8L15)	0.983483	0.489914	PUTATIVE ESAT-6 LIKE PROTEIN 7	FUNCTION UNKNOWN
	Rv2353c	PPE39	PPE family protein PPE39	PE/PPE families	PPE39	MtH37Rv-2353c (8J16)	0.99517	0.594078	PPE FAMILY PROTEIN	FUNCTION UNKNOWN
	Rv2354	Rv2354	Probable transposase for insertion sequence element IS6110 (fragment)	Insertion sequences and phages	Rv2354	MtH37Rv-2354 (8K16)	0.944446	0.331948	PROBABLE TRANSPOSASE	REQUIRED FOR THE TRANSPOSITION OF THE INSERTION SEQUENCE IS6110.
	Rv2373c	dnaJ2	Probable chaperone protein DnaJ2	Virulence, detox and adaptation	dnaJ2	MtH37Rv-2373c (6B5)	0.968439	0.569977	PROBABLE CHAPERONE PROTEIN DNAJ2	ACTS AS A CO-CHAPERONE. STIMULATES, JOINTLY WITH GRPE, THE ATPASE ACTIVITY OF DNAK.
	Rv2374c	hrcA	Probable heat shock protein transcriptional repressor HrcA	Virulence, detox and adaptation	hrcA	MtH37Rv-2374c (6C5)	0.997017	0.469752	PROBABLE HEAT-INDUCIBLE TRANSCRIPTIONAL REPRESSOR HRCA	NEGATIVE REGULATOR OF CLASS I HEAT SHOCK GENES (GRPE-DNAK-DNAJ AND GROELS OPERONS). PREVENTS HEAT-SHOCK INDUCTION OF THESE OPERONS.
	Rv2396	PE_PGRS41	PE-PGRS family protein PE_PGRS41	PE/PPE families	PE_PGRS41	MtH37Rv-2396 (8N17)	0.994046	0.612546	PE-PGRS FAMILY PROTEIN	FUNCTION UNKNOWN
	Rv2397c	cysA1	Sulfate-transport ATP-binding protein ABC transporter CysA1	Cell wall and cell processes	cysA1	MtH37Rv-2397c (8O17)	0.996062	0.615528	PROBABLE SULFATE-TRANSPORT ATP-BINDING PROTEIN ABC TRANSPORTER CYSA1	INVOLVED IN THE ACTIVE TRANSPORT ACROSS THE MEMBRANE OF MULTIPLE SULFUR-CONTAINING COMPOUNDS, INCLUDING SULFATE AND THIOSULFATE (IMPORT). RESPONSIBLE FOR ENERGY COUPLING TO THE TRANSPORT SYSTEM.
	Rv2398c	cysW	Probable sulfate-transport integral membrane protein ABC transporter CysW	Cell wall and cell processes	cysW	MtH37Rv-2398c (6E7)	0.983318	0.525117	PROBABLE SULFATE-TRANSPORT INTEGRAL MEMBRANE PROTEIN ABC TRANSPORTER CYSW	INVOLVED IN THE ACTIVE TRANSPORT ACROSS THE MEMBRANE OF MULTIPLE SULFUR-CONTAINING COMPOUNDS, INCLUDING SULFATE AND THIOSULFATE (IMPORT). RESPONSIBLE FOR THE TRANSLOCATION OF THE SUBSTRATE ACROSS THE MEMBRANE.
	Rv2399c	cysT	Probable sulfate-transport integral membrane protein ABC transporter CysT	Cell wall and cell processes	cysT	MtH37Rv-2399c (6F7)	0.965659	0.598732	PROBABLE SULFATE-TRANSPORT INTEGRAL MEMBRANE PROTEIN ABC TRANSPORTER CYST	INVOLVED IN THE ACTIVE TRANSPORT ACROSS THE MEMBRANE OF MULTIPLE SULFUR-CONTAINING COMPOUNDS, INCLUDING SULFATE AND THIOSULFATE (IMPORT). RESPONSIBLE FOR THE TRANSLOCATION OF THE SUBSTRATE ACROSS THE MEMBRANE.
	Rv2415c	Rv2415c	Conserved hypothetical protein	Conserved hypotheticals	Rv2415c	MtH37Rv-2415c (6A9)	0.998942	0.625238	CONSERVED HYPOTHETICAL PROTEIN	FUNCTION UNKNOWN
	Rv2416c	eis	Enhanced intracellular survival protein Eis, GCN5-related N-acetyltransferase	Virulence, detox and adaptation	Rv2416c	MtH37Rv-2416c (6B9)	0.996022	0.135874	CONSERVED HYPOTHETICAL PROTEIN	FUNCTION UNKNOWN
	Rv2428	ahpC	Alkyl hydroperoxide reductase C protein AhpC (alkyl hydroperoxidase C)	Virulence, detox and adaptation	ahpC	MtH37Rv-2428 (6C10)	0.966899	0.123298	ALKYL HYDROPEROXIDE REDUCTASE C PROTEIN AHPC (ALKYL HYDROPEROXIDASE C)	INVOLVED IN OXIDATIVE STRESS RESPONSE.
	Rv2429	ahpD	Alkyl hydroperoxide reductase D protein AhpD (alkyl hydroperoxidase D)	Virulence, detox and adaptation	ahpD	MtH37Rv-2429 (6D10)	0.994756	0.221639	ALKYL HYDROPEROXIDE REDUCTASE D PROTEIN AHPD (ALKYL HYDROPEROXIDASE D)	INVOLVED IN OXIDATIVE STRESS RESPONSE.
	Rv2430c	PPE41	PPE family protein PPE41	PE/PPE families	PPE41	MtH37Rv-2430c (6E10)	0.987985	0.504098	PPE FAMILY PROTEIN	FUNCTION UNKNOWN
	Rv2431c	PE25	PE family protein PE25	PE/PPE families	PE25	MtH37Rv-2431c (8P18)	0.999714	0.550798	PE FAMILY PROTEIN	FUNCTION UNKNOWN
	Rv2443	dctA	Probable C4-dicarboxylate-transport transmembrane protein DctA	Cell wall and cell processes	dctA	MtH37Rv-2443 (6E11)	0.974624	0.578537	PROBABLE C4-DICARBOXYLATE-TRANSPORT TRANSMEMBRANE PROTEIN DCTA	INVOLVED IN THE TRANSPORT OF DICARBOXYLATES SUCH AS SUCCINATE, FUMARATE, AND MALATE FROM THE PERIPLASM ACROSS THE INNER MEMBRANE. RESPONSIBLE FOR THE TRANSLOCATION OF THE SUBSTRATE ACROSS THE MEMBRANE.
	Rv2450c	rpfE	Probable resuscitation-promoting factor RpfE	Cell wall and cell processes	rpfE	MtH37Rv-2450c (8O19)	0.997577	0.0751654	PROBABLE RESUSCITATION-PROMOTING FACTOR RPFE	THOUGHT TO PROMOTE THE RESUSCITATION AND GROWTH OF DORMANT, NONGROWING CELLS. COULD ALSO STIMULATE THE GROWTH OF SEVERAL OTHER HIGH G+C GRAM+ ORGANISMS, e.g. Mycobacterium avium, Mycobacterium bovis (BCG), Mycobacterium kansasii, Mycobacterium smegmatis.
	Rv2451	Rv2451	Hypothetical proline and serine rich protein	Conserved hypotheticals	Rv2451	MtH37Rv-2451 (8P19)	0.996622	0.434981	HYPOTHETICAL PROLINE AND SERINE RICH PROTEIN	UNKNOWN
	Rv2452c	Rv2452c	Hypothetical protein	Conserved hypotheticals	Rv2452c	MtH37Rv-2452c (8I20)	0.965132	0.587894	HYPOTHETICAL PROTEIN	UNKNOWN
	Rv2465c	rpiB	Ribose-5-phosphate isomerase	Intermediate metabolism and respiration	Rv2465c	MtH37Rv-2465c (6F13)	0.994376	0.541632	PROBABLE ISOMERASE	FUNCTION UNKNOWN; PROBABLY INVOLVED IN CELLULAR METABOLISM.
	Rv2466c	Rv2466c	Conserved protein	Conserved hypotheticals	Rv2466c	MtH37Rv-2466c (6G13)	0.988998	0.22465	CONSERVED HYPOTHETICAL PROTEIN	FUNCTION UNKNOWN. SEEMS REGULATED BY SIGH (Rv3223c PRODUCT).
	Rv2473	Rv2473	Possible alanine and proline rich membrane protein	Cell wall and cell processes	Rv2473	MtH37Rv-2473 (6E14)	0.991378	0.605282	POSSIBLE ALANINE AND PROLINE RICH MEMBRANE PROTEIN	UNKNOWN
	Rv2478c	Rv2478c	Conserved hypothetical protein	Conserved hypotheticals	Rv2478c	MtH37Rv-2478c (6A15)	0.992765	0.583068	CONSERVED HYPOTHETICAL PROTEIN	FUNCTION UNKNOWN
	Rv2480c	Rv2480c	Possible transposase for insertion sequence element IS6110 (fragment)	Insertion sequences and phages	Rv2480c	MtH37Rv-2480c (8M20)	0.923656	0.279331	POSSIBLE TRANSPOSASE	THOUGHT TO BE REQUIRED FOR THE TRANSPOSITION OF THE INSERTION ELEMENT IS6110.
	Rv2491	Rv2491	Conserved hypothetical protein	Conserved hypotheticals	Rv2491	MtH37Rv-2491 (6G15)	0.9783	0.419393	CONSERVED HYPOTHETICAL PROTEIN	FUNCTION UNKNOWN
	Rv2494	vapC38	Possible toxin VapC38. Contains PIN domain.	Virulence, detox and adaptation	Rv2494	MtH37Rv-2494 (6A16)	0.985309	0.619352	CONSERVED HYPOTHETICAL PROTEIN	FUNCTION UNKNOWN
	Rv2495c	bkdC	Probable branched-chain keto acid dehydrogenase E2 component BkdC	Intermediate metabolism and respiration	pdhC	MtH37Rv-2495c (6B16)	0.989787	0.586015	PROBABLE DIHYDROLIPOAMIDE S-ACETYLTRANSFERASE E2 COMPONENT PDHC (LIPOATE ACETYLTRANSFERASE) (THIOLTRANSACETYLASE A)	INVOLVED IN ENERGY METABOLISM. THE PYRUVATE DEHYDROGENASE COMPLEX CATALYZES THE OVERALL CONVERSION OF PYRUVATE TO ACETYL-COA & CO(2). IT CONTAINS MULTIPLE COPIES OF THREE ENZYMATIC COMPONENTS: PYRUVATE DEHYDROGENASE (E1), DIHYDROLIPOAMIDE ACETYLTRANSFERASE (E2) & LIPOAMIDE DEHYDROGENASE (E3) [CATALYTIC ACTIVITY: ACETYL-COA + DIHYDROLIPOAMIDE = COA + S-ACETYLDIHYDROLIPOAMIDE].
	Rv2496c	bkdB	Probable branched-chain keto acid dehydrogenase E1 component, beta subunit BkdB	Intermediate metabolism and respiration	pdhB	MtH37Rv-2496c (6C16)	0.992363	0.586893	PROBABLE PYRUVATE DEHYDROGENASE E1 COMPONENT (BETA SUBUNIT) PDHB (PYRUVATE DECARBOXYLASE) (PYRUVATE DEHYDROGENASE) (PYRUVIC DEHYDROGENASE)	INVOLVED IN ENERGY METABOLISM. THE PYRUVATE DEHYDROGENASE COMPLEX CATALYZES THE OVERALL CONVERSION OF PYRUVATE TO ACETYL-COA & CO(2). IT CONTAINS MULTIPLE COPIES OF THREE ENZYMATIC COMPONENTS: PYRUVATE DEHYDROGENASE (E1), DIHYDROLIPOAMIDE ACETYLTRANSFERASE (E2) & LIPOAMIDE DEHYDROGENASE (E3). [CATALYTIC ACTIVITY: PYRUVATE + LIPOAMIDE = S-ACETYL-DIHYDRO-LIPOAMIDE + CO(2)].
	Rv2497c	bkdA	Probable branched-chain keto acid dehydrogenase E1 component, alpha subunit BkdA	Intermediate metabolism and respiration	pdhA	MtH37Rv-2497c (6D16)	0.999708	0.390032	PROBABLE PYRUVATE DEHYDROGENASE E1 COMPONENT (ALPHA SUBUNIT) PDHA (PYRUVATE DECARBOXYLASE) (PYRUVATE DEHYDROGENASE) (PYRUVIC DEHYDROGENASE)	INVOLVED IN ENERGY METABOLISM. THE PYRUVATE DEHYDROGENASE COMPLEX CATALYZES THE OVERALL CONVERSION OF PYRUVATE TO ACETYL-COA & CO(2). IT CONTAINS MULTIPLE COPIES OF THREE ENZYMATIC COMPONENTS: PYRUVATE DEHYDROGENASE (E1), DIHYDROLIPOAMIDE ACETYLTRANSFERASE (E2) & LIPOAMIDE DEHYDROGENASE (E3) [CATALYTIC ACTIVITY: PYRUVATE + LIPOAMIDE = S-ACETYL-DIHYDRO-LIPOAMIDE + CO(2)].
	Rv2498c	citE	Probable citrate (pro-3S)-lyase (beta subunit) CitE (citrase) (citratase) (citritase) (citridesmolase) (citrase aldolase)	Intermediate metabolism and respiration	citE	MtH37Rv-2498c (6E16)	0.997927	0.557535	PROBABLE CITRATE (PRO-3S)-LYASE (BETA SUBUNIT) CITE (CITRASE) (CITRATASE) (CITRITASE) (CITRIDESMOLASE) (CITRASE ALDOLASE)	INTERCONVERSION OF ACETATE AND OXALOACETATE FROM CITRATE [CATALYTIC ACTIVITY: CITRATE = ACETATE + OXALOACETATE].
	Rv2500c	fadE19	Possible acyl-CoA dehydrogenase FadE19 (MMGC)	Lipid metabolism	fadE19	MtH37Rv-2500c (6G16)	0.956341	0.518739	POSSIBLE ACYL-COA DEHYDROGENASE FADE19 (MMGC)	FUNCTION UNKNOWN, BUT SEEMS INVOLVED IN METABOLISM OF SMALL BRANCHED-CHAIN FATTY ACIDS AND MACROLIDE ANTIBIOTIC PRODUCTION. CATALYSES THE ALPHA, BETA-DEHYDROGENETION OF ACYL-COA ESTERS AND TRANSFER ELECTRONS TO ETF, THE ELECTRON TRANSFER PROTEIN.
	Rv2501c	accA1	Probable acetyl-/propionyl-coenzyme A carboxylase alpha chain (alpha subunit) AccA1: biotin carboxylase + biotin carboxyl carrier protein (BCCP)	Lipid metabolism	accA1	MtH37Rv-2501c (6H16)	0.974497	0.576769	PROBABLE ACETYL-/PROPIONYL-COENZYME A CARBOXYLASE ALPHA CHAIN (ALPHA SUBUNIT) ACCA1: BIOTIN CARBOXYLASE + BIOTIN CARBOXYL CARRIER PROTEIN (BCCP)	THIS PROTEIN CARRIES TWO FUNCTIONS: BIOTIN CARBOXYL CARRIER PROTEIN AND BIOTIN CARBOXYLTRANSFERASE. INVOLVED IN THE FIRST STEP OF LONG-CHAIN FATTY ACID SYNTHESIS [CATALYTIC ACTIVITY: ATP + BIOTIN-CARBOXYL-CARRIER PROTEIN + CO(2) = ADP + PHOSPHATE + CARBOXYBIOTIN-CARBOXYL-CARRIER PROTEIN].
	Rv2503c	scoB	Probable succinyl-CoA:3-ketoacid-coenzyme A transferase (beta subunit) ScoB (3-oxo-acid:CoA transferase) (OXCT B) (succinyl CoA:3-oxoacid CoA-transferase)	Lipid metabolism	scoB	MtH37Rv-2503c (6B17)	0.981291	0.503517	PROBABLE SUCCINYL-COA:3-KETOACID-COENZYME A TRANSFERASE (BETA SUBUNIT) SCOB (3-OXO-ACID:COA TRANSFERASE)	INVOLVED IN FATTY ACID SYNTHESIS [CATALYTIC ACTIVITY: SUCCINYL-COA + A 3-OXO ACID = SUCCINATE + A 3-OXO-ACYL-COA].
	Rv2504c	scoA	Probable succinyl-CoA:3-ketoacid-coenzyme A transferase (alpha subunit) ScoA (3-oxo acid:CoA transferase) (OXCT A) (succinyl-CoA:3-oxoacid-coenzyme A transferase)	Lipid metabolism	scoA	MtH37Rv-2504c (6C17)	0.978913	0.503641	PROBABLE SUCCINYL-COA:3-KETOACID-COENZYME A TRANSFERASE (ALPHA SUBUNIT) SCOA (3-OXO ACID:CoA TRANSFERASE)	INVOLVED IN FATTY ACID SYNTHESIS [CATALYTIC ACTIVITY: SUCCINYL-COA + A 3-OXO ACID = SUCCINATE + A 3-OXO-ACYL-COA].
	Rv2512c	Rv2512c	Transposase for insertion sequence element IS1081	Insertion sequences and phages	Rv2512c	MtH37Rv-2512c (8N21)	0.870043	0.165533	TRANSPOSASE FOR INSERTION SEQUENCE ELEMENT IS1081	REQUIRED FOR THE TRANSPOSITION OF THE INSERTION ELEMENT IS1081.
	Rv2513	Rv2513	Hypothetical protein	Conserved hypotheticals	Rv2513	MtH37Rv-2513 (6A18)	0.969313	0.610175	HYPOTHETICAL PROTEIN	UNKNOWN
	Rv2514c	Rv2514c	Conserved hypothetical protein	Conserved hypotheticals	Rv2514c	MtH37Rv-2514c (6B18)	0.954207	0.501331	CONSERVED HYPOTHETICAL PROTEIN	FUNCTION UNKNOWN
	Rv2516c	Rv2516c	Hypothetical protein	Conserved hypotheticals	Rv2516c	MtH37Rv-2516c (6D18)	0.97477	0.484506	HYPOTHETICAL PROTEIN	UNKNOWN
	Rv2517c	Rv2517c	Unknown protein	Conserved hypotheticals	Rv2517c	MtH37Rv-2517c (8O21)	0.974376	0.588212	HYPOTHETICAL PROTEIN	UNKNOWN
	Rv2518c	ldtB	Probable L,D-transpeptidase LdtB	Cell wall and cell processes	lppS	MtH37Rv-2518c (6E18)	0.989094	0.61257	PROBABLE CONSERVED LIPOPROTEIN LPPS	UNKNOWN
	Rv2519	PE26	PE family protein PE26	PE/PPE families	PE26	MtH37Rv-2519 (6F18)	0.987605	0.656844	PE FAMILY PROTEIN	FUNCTION UNKNOWN
	Rv2546	vapC18	Possible toxin VapC18	Virulence, detox and adaptation	Rv2546	MtH37Rv-2546 (6D21)	0.956067	0.491654	CONSERVED HYPOTHETICAL PROTEIN	FUNCTION UNKNOWN
	Rv2547	vapB19	Possible antitoxin VapB19	Virulence, detox and adaptation	Rv2547	MtH37Rv-2547 (8M22)	0.978632	0.553212	CONSERVED HYPOTHETICAL PROTEIN	FUNCTION UNKNOWN
	Rv2551c	Rv2551c	Conserved hypothetical protein	Conserved hypotheticals	Rv2551c	MtH37Rv-2551c (6E21)	0.978909	0.553816	CONSERVED HYPOTHETICAL PROTEIN	FUNCTION UNKNOWN
	Rv2553c	Rv2553c	Probable conserved membrane protein	Cell wall and cell processes	Rv2553c	MtH37Rv-2553c (6G21)	0.993981	0.611114	PROBABLE CONSERVED MEMBRANE PROTEIN	UNKNOWN
	Rv2554c	Rv2554c	Conserved protein	Conserved hypotheticals	Rv2554c	MtH37Rv-2554c (6H21)	0.990006	0.53243	CONSERVED HYPOTHETICAL PROTEIN	FUNCTION UNKNOWN
	Rv2558	Rv2558	Conserved protein	Conserved hypotheticals	Rv2558	MtH37Rv-2558 (8K23)	0.996767	0.654291	CONSERVED HYPOTHETICAL PROTEIN	FUNCTION UNKNOWN
	Rv2581c	Rv2581c	Possible glyoxalase II (hydroxyacylglutathione hydrolase) (GLX II)	Virulence, detox and adaptation	Rv2581c	MtH37Rv-2581c (6D24)	0.991619	0.631168	POSIBLE GLYOXALASE II (HYDROXYACYLGLUTATHIONE HYDROLASE) (GLX II)	INVOLVED IN GLYOXAL PATHWAY. THIOLESTERASE THAT CATALYZES THE HYDROLYSIS OF S-D-LACTOYL-GLUTATHIONE TO FORM GLUTATHIONE AND D-LACTIC ACID [CATALYTIC ACTIVITY: (S)-(2-HYDROXYACYL)GLUTATHIONE + H(2)O = GLUTATHIONE + A 2-HYDROXY ACID ANION].
	Rv2583c	relA	Probable GTP pyrophosphokinase RelA (ATP:GTP 3'- pyrophosphotransferase) (PPGPP synthetase I) ((P)PPGPP synthetase) (GTP diphosphokinase)	Intermediate metabolism and respiration	relA	MtH37Rv-2583c (6F24)	0.994246	0.559326	PROBABLE GTP PYROPHOSPHOKINASE RELA (ATP:GTP 3'- PYROPHOSPHOTRANSFERASE) (PPGPP SYNTHETASE I) ((P)PPGPP SYNTHETASE) (GTP DIPHOSPHOKINASE)	INVOLVED IN THE METABOLISM OF PPGPP (AT THE FIRST STEP). IN EUBACTERIA PPGPP (GUANOSINE 3'-DIPHOSPHATE 5-'DIPHOSPHATE) IS A MEDIATOR OF THE STRINGENT RESPONSE THAT COORDINATES A VARIETY OF CELLULAR ACTIVITIES IN RESPONSE TO CHANGES IN NUTRITIONAL ABUNDANCE. THIS ENZYME CATALYZES THE FORMATION OF PPPGPP WHICH IS THEN HYDROLYSED TO FORM PPGPP [CATALYTIC ACTIVITY: ATP + GTP = AMP + GUANOSINE 3'-DIPH…
	Rv2590	fadD9	Probable fatty-acid-CoA ligase FadD9 (fatty-acid-CoA synthetase) (fatty-acid-CoA synthase)	Lipid metabolism	fadD9	MtH37Rv-2590 (8P23)	0.999041	0.368505	PROBABLE FATTY-ACID-COA LIGASE FADD9 (FATTY-ACID-COA SYNTHETASE) (FATTY-ACID-COA SYNTHASE)	FUNCTION UNKNOWN, BUT INVOLVED IN LIPID METABOLISM.
	Rv2601A	vapB41	Possible antitoxin VapB41	Virulence, detox and adaptation	Rv2601A	MtH37Rv-2601A (11K4)	0.99246	0.556747	CONSERVED HYPOTHETICAL PROTEIN	FUNCTION UNKNOWN
	Rv2621c	Rv2621c	Possible transcriptional regulatory protein	Regulatory proteins	Rv2621c	MtH37Rv-2621c (1I16)	0.909762	0.355603	POSSIBLE TRANSCRIPTIONAL REGULATORY PROTEIN	COULD BE INVOLVED IN TRANSCRIPTIONAL MECHANISM.
	Rv2623	TB31.7	Universal stress protein family protein TB31.7	Virulence, detox and adaptation	TB31.7	MtH37Rv-2623 (10C1)	0.989216	0.555099	CONSERVED HYPOTHETICAL PROTEIN TB31.7	FUNCTION UNKNOWN
	Rv2629	Rv2629	Conserved protein	Conserved hypotheticals	Rv2629	MtH37Rv-2629 (1P16)	0.986122	0.400042	CONSERVED HYPOTHETICAL PROTEIN	FUNCTION UNKNOWN
	Rv2630	Rv2630	Hypothetical protein	Conserved hypotheticals	Rv2630	MtH37Rv-2630 (1I17)	0.991995	0.38825	HYPOTHETICAL PROTEIN	UNKNOWN
	Rv2631	Rv2631	Conserved hypothetical protein	Conserved hypotheticals	Rv2631	MtH37Rv-2631 (10D1)	0.999732	0.521929	CONSERVED HYPOTHETICAL PROTEIN	FUNCTION UNKNOWN
	Rv2635	Rv2635	Hypothetical protein	Conserved hypotheticals	Rv2635	MtH37Rv-2635 (10G1)	0.996483	0.494546	HYPOTHETICAL PROTEIN	UNKNOWN
	Rv2636	Rv2636	Conserved hypothetical protein	Conserved hypotheticals	Rv2636	MtH37Rv-2636 (1K17)	0.985375	0.484722	CONSERVED HYPOTHETICAL PROTEIN	FUNCTION UNKNOWN
	Rv2641	cadI	Cadmium inducible protein CadI	Conserved hypotheticals	cadI	MtH37Rv-2641 (1P17)	0.98625	0.475663	CADMIUM INDUCIBLE PROTEIN CADI	FUNCTION UNKNOWN
	Rv2642	Rv2642	Possible transcriptional regulatory protein (probably ArsR-family)	Regulatory proteins	Rv2642	MtH37Rv-2642 (1I18)	0.999332	0.646698	POSSIBLE TRANSCRIPTIONAL REGULATORY PROTEIN (PROBABLY ARSR-FAMILY)	INVOLVED IN TRANSCRIPTIONAL MECHANISM.
	Rv2643	arsC	Probable arsenic-transport integral membrane protein ArsC	Cell wall and cell processes	arsC	MtH37Rv-2643 (1J18)	0.952902	0.485181	PROBABLE ARSENIC-TRANSPORT INTEGRAL MEMBRANE PROTEIN ARSC	INVOLVED IN TRANSPORT OF ARSENIC COMPOUNDS ACROSS THE MEMBRANE (EXPORT): ARSENIC RESISTANCE BY AN EXPORT MECHANISM. RESPONSIBLE FOR THE TRANSLOCATION OF THE SUBSTRATE ACROSS THE MEMBRANE.
	Rv2644c	Rv2644c	Hypothetical protein	Conserved hypotheticals	Rv2644c	MtH37Rv-2644c (9P13)	0.983924	0.459791	HYPOTHETICAL PROTEIN	UNKNOWN
	Rv2646	Rv2646	Probable integrase	Insertion sequences and phages	Rv2646	MtH37Rv-2646 (1L18)	0.955431	0.454862	PROBABLE INTEGRASE	SEQUENCE INTEGRATION. INTEGRASE IS NECESSARY FOR INTEGRATION OF A PHAGE INTO THE HOST GENOME BY SITE-SPECIFIC RECOMBINATION. IN CONJUNCTION WITH EXCISIONASE, INTEGRASE IS ALSO NECESSARY FOR EXCISION OF THE PROPHAGE FROM THE HOST GENOME.
	Rv2647	Rv2647	Hypothetical protein	Insertion sequences and phages	Rv2647	MtH37Rv-2647 (9I14)	0.995361	0.443642	HYPOTHETICAL PROTEIN	UNKNOWN
	Rv2651c	Rv2651c	Possible PhiRv2 prophage protease	Insertion sequences and phages	Rv2651c	MtH37Rv-2651c (10E2)	0.979167	0.35747	POSSIBLE phiRv2 PROPHAGE PROTEASE	FUNCTION UNKNOWN; POSSIBLY HYDROLYZES PEPTIDES AND/OR PROTEINS.
	Rv2652c	Rv2652c	Probable PhiRv2 prophage protein	Insertion sequences and phages	Rv2652c	MtH37Rv-2652c (1M18)	0.989757	0.343188	PROBABLE phiRv2 PROPHAGE PROTEIN	UNKNOWN
	Rv2655c	Rv2655c	Possible PhiRv2 prophage protein	Insertion sequences and phages	Rv2655c	MtH37Rv-2655c (1N18)	0.983683	0.615176	POSSIBLE phiRv2 PROPHAGE PROTEIN	UNKNOWN
	Rv2659c	Rv2659c	Probable PhiRv2 prophage integrase	Insertion sequences and phages	Rv2659c	MtH37Rv-2659c (1P18)	0.998729	0.532075	PROBABLE phiRv2 PROPHAGE INTEGRASE	SEQUENCE INTEGRATION. INTEGRASE IS NECESSARY FOR INTEGRATION OF A PHAGE INTO THE HOST GENOME BY SITE-SPECIFIC RECOMBINATION. IN CONJUNCTION WITH EXCISIONASE, INTEGRASE IS ALSO NECESSARY FOR EXCISION OF THE PROPHAGE FROM THE HOST GENOME.
	Rv2660c	Rv2660c	Hypothetical protein	Conserved hypotheticals	Rv2660c	MtH37Rv-2660c (10B3)	0.8516	0.151623	HYPOTHETICAL PROTEIN	UNKNOWN
	Rv2661c	Rv2661c	Hypothetical protein	Conserved hypotheticals	Rv2661c	MtH37Rv-2661c (10C3)	0.996382	0.200445	HYPOTHETICAL PROTEIN	UNKNOWN
	Rv2662	Rv2662	Hypothetical protein	Conserved hypotheticals	Rv2662	MtH37Rv-2662 (10D3)	0.989516	0.163914	HYPOTHETICAL PROTEIN	UNKNOWN
	Rv2663	Rv2663	Hypothetical protein	Conserved hypotheticals	Rv2663	MtH37Rv-2663 (10E3)	0.995743	0.173449	HYPOTHETICAL PROTEIN	UNKNOWN
	Rv2664	Rv2664	Hypothetical protein	Conserved hypotheticals	Rv2664	MtH37Rv-2664 (10F3)	0.974118	0.242457	HYPOTHETICAL PROTEIN	UNKNOWN
	Rv2665	Rv2665	Hypothetical arginine rich protein	Conserved hypotheticals	Rv2665	MtH37Rv-2665 (10G3)	0.995597	0.590358	HYPOTHETICAL ARGININE RICH PROTEIN	FUNCTION UNKNOWN
	Rv2666	Rv2666	Probable transposase for insertion sequence element IS1081 (fragment)	Insertion sequences and phages	Rv2666	MtH37Rv-2666 (10H3)	0.92476	0.316035	PROBABLE TRANSPOSASE FOR INSERTION SEQUENCE ELEMENT IS1081 (FRAGMENT)	REQUIRED FOR THE TRANSPOSITION OF THE INSERTION ELEMENT IS1081.
	Rv2667	clpC2	Possible ATP-dependent protease ATP-binding subunit ClpC2	Intermediate metabolism and respiration	clpX'	MtH37Rv-2667 (10A4)	0.932906	0.344067	POSSIBLE ATP-DEPENDENT PROTEASE ATP-BINDING SUBUNIT CLPX'	FUNCTION UNKNOWN; POSSIBLY HYDROLYZES PEPTIDES AND/OR PROTEINS IN PRESENCE OF ATP.
	Rv2669	Rv2669	GCN5-related N-acetyltransferase	Intermediate metabolism and respiration	Rv2669	MtH37Rv-2669 (1J19)	0.937367	0.404831	CONSERVED HYPOTHETICAL PROTEIN	FUNCTION UNKNOWN
	Rv2670c	Rv2670c	Conserved hypothetical protein	Conserved hypotheticals	Rv2670c	MtH37Rv-2670c (1K19)	0.983068	0.552598	CONSERVED HYPOTHETICAL PROTEIN	FUNCTION UNKNOWN
	Rv2675c	Rv2675c	Conserved hypothetical protein	Conserved hypotheticals	Rv2675c	MtH37Rv-2675c (1P19)	0.992555	0.591077	CONSERVED HYPOTHETICAL PROTEIN	FUNCTION UNKNOWN
	Rv2676c	Rv2676c	Conserved protein	Conserved hypotheticals	Rv2676c	MtH37Rv-2676c (1I20)	0.974286	0.569507	CONSERVED HYPOTHETICAL PROTEIN	FUNCTION UNKNOWN
	Rv2684	arsA	Probable arsenic-transport integral membrane protein ArsA	Cell wall and cell processes	arsA	MtH37Rv-2684 (10B4)	0.960679	0.568895	PROBABLE ARSENIC-TRANSPORT INTEGRAL MEMBRANE PROTEIN ARSA	THOUGHT TO BE INVOLVED IN ACTIVE TRANSPORT OF ARSENICAL COMPOUNDS ACROSS THE MEMBRANE (EXPORT): ARSENIC RESISTANCE BY AN EXPORT MECHANISM. RESPONSIBLE FOR THE TRANSLOCATION OF THE SUBSTRATE ACROSS THE MEMBRANE.
	Rv2686c	Rv2686c	Antibiotic-transport integral membrane leucine and alanine and valine rich protein ABC transporter	Cell wall and cell processes	Rv2686c	MtH37Rv-2686c (1I21)	0.994409	0.452815	PROBABLE ANTIBIOTIC-TRANSPORT INTEGRAL MEMBRANE LEUCINE AND ALANINE AND VALINE RICH PROTEIN ABC TRANSPORTER	THOUGHT TO BE INVOLVED IN ACTIVE TRANSPORT OF UNIDENTIFIED ANTIBIOTIC ACROSS THE MEMBRANE (EXPORT): ANTIBIOTIC RESISTANCE BY AN EXPORT MECHANISM. RESPONSIBLE FOR THE TRANSLOCATION OF THE SUBSTRATE ACROSS THE MEMBRANE.
	Rv2687c	Rv2687c	Antibiotic-transport integral membrane leucine and valine rich protein ABC transporter	Cell wall and cell processes	Rv2687c	MtH37Rv-2687c (1J21)	0.977498	0.497359	PROBABLE ANTIBIOTIC-TRANSPORT INTEGRAL MEMBRANE LEUCINE AND VALINE RICH PROTEIN ABC TRANSPORTER	THOUGHT TO BE INVOLVED IN ACTIVE TRANSPORT OF UNIDENTIFIED ANTIBIOTIC ACROSS THE MEMBRANE (EXPORT): ANTIBIOTIC RESISTANCE BY AN EXPORT MECHANISM. RESPONSIBLE FOR THE TRANSLOCATION OF THE SUBSTRATE ACROSS THE MEMBRANE.
	Rv2688c	Rv2688c	Antibiotic-transport ATP-binding protein ABC transporter	Cell wall and cell processes	Rv2688c	MtH37Rv-2688c (10D4)	0.979228	0.297506	PROBABLE ANTIBIOTIC-TRANSPORT ATP-BINDING PROTEIN ABC TRANSPORTER	THOUGHT TO BE INVOLVED IN ACTIVE TRANSPORT OF UNIDENTIFIED ANTIBIOTIC ACROSS THE MEMBRANE (EXPORT): ANTIBIOTIC RESISTANCE BY AN EXPORT MECHANISM. RESPONSIBLE FOR ENERGY COUPLING TO THE TRANSPORT SYSTEM.
	Rv2693c	Rv2693c	Probable conserved integral membrane alanine and leucine rich protein	Cell wall and cell processes	Rv2693c	MtH37Rv-2693c (1O21)	0.974875	0.443704	PROBABLE CONSERVED INTEGRAL MEMBRANE ALANINE AND LEUCINE RICH PROTEIN	UNKNOWN
	Rv2703	sigA	RNA polymerase sigma factor SigA (sigma-A)	Information pathways	sigA	MtH37Rv-2703 (10G4)	0.969831	0.343119	RNA POLYMERASE SIGMA FACTOR SIGA (SIGMA-A)	THE SIGMA FACTOR IS AN INITIATION FACTOR THAT PROMOTES ATTACHMENT OF THE RNA POLYMERASE TO SPECIFIC INITIATION SITES AND THEN IS RELEASED. THIS IS THE PRIMARY SIGMA-FACTOR OF THIS BACTERIA. SUPPOSED INVOLVED IN THE HOUSEKEEPING REGULONS.
	Rv2704	Rv2704	Conserved protein	Conserved hypotheticals	Rv2704	MtH37Rv-2704 (10H4)	0.95436	0.412759	CONSERVED HYPOTHETICAL PROTEIN	FUNCTION UNKNOWN
	Rv2705c	Rv2705c	Conserved hypothetical protein	Conserved hypotheticals	Rv2705c	MtH37Rv-2705c (10A5)	0.910472	0.408547	CONSERVED HYPOTHETICAL PROTEIN	FUNCTION UNKNOWN
	Rv2706c	Rv2706c	Hypothetical protein	Conserved hypotheticals	Rv2706c	MtH37Rv-2706c (10B5)	0.912828	0.239042	HYPOTHETICAL PROTEIN	UNKNOWN
	Rv2707	Rv2707	Probable conserved transmembrane alanine and leucine rich protein	Conserved hypotheticals	Rv2707	MtH37Rv-2707 (1O22)	0.970395	0.254675	PROBABLE CONSERVED TRANSMEMBRANE ALANINE AND LEUCINE RICH PROTEIN	UNKNOWN
	Rv2709	Rv2709	Probable conserved transmembrane protein	Cell wall and cell processes	Rv2709	MtH37Rv-2709 (1P22)	0.997402	0.577019	PROBABLE CONSERVED TRANSMEMBRANE PROTEIN	UNKNOWN
	Rv2710	sigB	RNA polymerase sigma factor SigB	Information pathways	sigB	MtH37Rv-2710 (10D5)	0.9573	0.202189	RNA POLYMERASE SIGMA FACTOR SIGB	THE SIGMA FACTOR IS AN INITIATION FACTOR THAT PROMOTES ATTACHMENT OF THE RNA POLYMERASE TO SPECIFIC INITIATION SITES AND THEN IS RELEASED. MAY CONTROL THE REGULONS OF STATIONARY PHASE AND GENERAL STRESS RESISTANCE. SEEMS REGULATED BY SIGH (Rv3223c PRODUCT) AND SIGE (Rv1221 PRODUCT). SEEMS REGULATED KATG|Rv1908c.
	Rv2711	ideR	Iron-dependent repressor and activator IdeR	Regulatory proteins	ideR	MtH37Rv-2711 (1I23)	0.940235	0.341252	IRON-DEPENDENT REPRESSOR AND ACTIVATOR IDER	TRANSCRIPTIONAL REGULATORY PROTEIN (REPRESSOR AND ACTIVATOR), IRON-BINDING REPRESSOR OF SIDEROPHORE BIOSYNTHESIS AND IRON UPTAKE. SEEMS TO REGULATE A VARIETY OF GENES ENCODING A VARIETY OF PROTEINS e.g. TRANSPORTERS, PROTEINS INVOLVED IN SIDEROPHORE SYNTHESIS AND IRON STORAGE, MEMBERS OF THE PE/PPE FAMILY, ENZYMES INVOLVED IN LIPID METABOLISM, TRANSCRIPTIONAL REGULATORY PROTEINS, ETC. ALSO ACTIVA…
	Rv2712c	Rv2712c	Hypothetical protein	Conserved hypotheticals	Rv2712c	MtH37Rv-2712c (1J23)	0.958659	0.496327	HYPOTHETICAL PROTEIN	UNKNOWN
	Rv2713	sthA	Probable soluble pyridine nucleotide transhydrogenase SthA (STH) (NAD(P)(+) transhydrogenase [B-specific]) (nicotinamide nucleotide transhydrogenase)	Intermediate metabolism and respiration	sthA	MtH37Rv-2713 (1K23)	0.994758	0.592761	PROBABLE SOLUBLE PYRIDINE NUCLEOTIDE TRANSHYDROGENASE STHA (STH) (NAD(P)(+) TRANSHYDROGENASE [B-SPECIFIC]) (NICOTINAMIDE NUCLEOTIDE TRANSHYDROGENASE)	CONVERSION OF NADPH, GENERATED BY PERIPHERAL CATABOLIC PATHWAYS, TO NADH, WHICH CAN ENTER THE RESPIRATORY CHAIN FOR ENERGY GENERATION [CATALYTIC ACTIVITY: NADPH + NAD(+) = NADP(+) + NADH].
	Rv2714	Rv2714	Conserved alanine and leucine rich protein	Conserved hypotheticals	Rv2714	MtH37Rv-2714 (1L23)	0.996743	0.41794	CONSERVED HYPOTHETICAL ALANINE AND LEUCINE RICH PROTEIN	FUNCTION UNKNOWN
	Rv2716	Rv2716	Conserved protein	Conserved hypotheticals	Rv2716	MtH37Rv-2716 (1N23)	0.987147	0.589342	CONSERVED HYPOTHETICAL PROTEIN	FUNCTION UNKNOWN
	Rv2717c	Rv2717c	Conserved protein	Conserved hypotheticals	Rv2717c	MtH37Rv-2717c (1O23)	0.996665	0.557659	CONSERVED HYPOTHETICAL PROTEIN	FUNCTION UNKNOWN
	Rv2719c	Rv2719c	Possible conserved membrane protein	Cell wall and cell processes	Rv2719c	MtH37Rv-2719c (1I24)	0.988099	0.627733	POSSIBLE CONSERVED MEMBRANE PROTEIN	UNKNOWN
	Rv2761c	hsdS	Possible type I restriction/modification system specificity determinant HsdS (S protein)	Information pathways	hsdS	MtH37Rv-2761c (2B4)	0.99921	0.602601	POSSIBLE TYPE I RESTRICTION/MODIFICATION SYSTEM SPECIFICITY DETERMINANT HSDS (S PROTEIN)	IMPLICATED IN RESTRICTION/MODIFICATION OF DNA. COMPONENT OF TYPE I RESTRICTION/MODIFICATION SYSTEM. IT IS THOUGHT THAT THE M AND S SUBUNITS TOGETHER FORM A METHYLTRANSFERASE (MTASE) THAT METHYLATES TWO ADENINE RESIDUES IN COMPLEMENTARY STRANDS OF BIPARTITE DNA RECOGNITION SEQUENCE.
	Rv2768c	PPE43	PPE family protein PPE43	PE/PPE families	PPE43	MtH37Rv-2768c (10G6)	0.980891	0.585059	PPE FAMILY PROTEIN	FUNCTION UNKNOWN
	Rv2777c	Rv2777c	Conserved hypothetical protein	Conserved hypotheticals	Rv2777c	MtH37Rv-2777c (2D5)	0.968931	0.390973	CONSERVED HYPOTHETICAL PROTEIN	FUNCTION UNKNOWN
	Rv2780	ald	Secreted L-alanine dehydrogenase Ald (40 kDa antigen) (TB43)	Intermediate metabolism and respiration	ald	MtH37Rv-2780 (2G5)	0.986809	0.433758	SECRETED L-ALANINE DEHYDROGENASE ALD (40 KDA ANTIGEN) (TB43)	MAY PLAY A ROLE IN CELL WALL SYNTHESIS AS L-ALANINE IS AN IMPORTANT CONSTITUENT OF THE PEPTIDOGLYCAN LAYER [CATALYTIC ACTIVITY: L-ALANINE + H(2)O + NAD(+) = PYRUVATE + NH(3) + NADH].
	Rv2781c	Rv2781c	Possible alanine rich oxidoreductase	Intermediate metabolism and respiration	Rv2781c	MtH37Rv-2781c (2H5)	0.990402	0.350307	POSSIBLE ALANINE RICH OXIDOREDUCTASE	FUNCTION UNKNOWN; PROBABLY INVOLVED IN CELLULAR METABOLISM.
	Rv2782c	pepR	Probable zinc protease PepR	Intermediate metabolism and respiration	pepR	MtH37Rv-2782c (2A6)	0.988129	0.608844	PROBABLE ZINC PROTEASE PEPR	FUNCTION UNKNOWN; POSSIBLY HYDROLYZES PEPTIDES AND/OR PROTEINS
	Rv2807	Rv2807	Conserved hypothetical protein	Conserved hypotheticals	Rv2807	MtH37Rv-2807 (10E8)	0.98984	0.616456	CONSERVED HYPOTHETICAL PROTEIN	FUNCTION UNKNOWN
	Rv2815c	Rv2815c	Probable transposase	Insertion sequences and phages	Rv2815c	MtH37Rv-2815c (10C9)	0.950867	0.32403	PROBABLE TRANSPOSASE	REQUIRED FOR THE TRANSPOSITION OF THE INSERTION ELEMENT IS6110.
	Rv2837c	Rv2837c	Conserved protein	Conserved hypotheticals	Rv2837c	MtH37Rv-2837c (2D10)	0.983922	0.495144	CONSERVED HYPOTHETICAL PROTEIN	FUNCTION UNKNOWN
	Rv2839c	infB	Probable translation initiation factor if-2 InfB	Information pathways	infB	MtH37Rv-2839c (2F10)	0.992568	0.628138	PROBABLE TRANSLATION INITIATION FACTOR IF-2 INFB	IF-2, ONE OF THE ESSENTIAL COMPONENTS FOR THE INITIATION OF PROTEIN SYNTHESIS IN VITRO, PROTECTS FORMYLMETHIONYL-TRNA FROM SPONTANEOUS HYDROLYSIS AND PROMOTES ITS BINDING TO THE 30S RIBOSOMAL SUBUNITS. IT IS ALSO INVOLVED IN THE HYDROLYSIS OF GTP DURING THE FORMATION OF THE 70S RIBOSOMAL COMPLEX.
	Rv2865	relF	Antitoxin RelF	Virulence, detox and adaptation	Rv2865	MtH37Rv-2865 (10E10)	0.977557	0.480421	CONSERVED HYPOTHETICAL PROTEIN	FUNCTION UNKNOWN
	Rv2866	relG	Toxin RelG	Virulence, detox and adaptation	Rv2866	MtH37Rv-2866 (10F10)	0.920571	0.4767	CONSERVED HYPOTHETICAL PROTEIN	FUNCTION UNKNOWN
	Rv2867c	Rv2867c	GCN5-related N-acetyltransferase	Intermediate metabolism and respiration	Rv2867c	MtH37Rv-2867c (2K1)	0.992929	0.478254	CONSERVED HYPOTHETICAL PROTEIN	FUNCTION UNKNOWN
	Rv2873	mpt83	Cell surface lipoprotein Mpt83 (lipoprotein P23)	Cell wall and cell processes	mpt83	MtH37Rv-2873 (10H10)	0.995634	0.352207	CELL SURFACE LIPOPROTEIN MPT83 PRECURSOR (LIPOPROTEIN P23)	NOT REALLY KNOWN.
	Rv2874	dipZ	Possible integral membrane C-type cytochrome biogenesis protein DipZ	Intermediate metabolism and respiration	dipZ	MtH37Rv-2874 (2P1)	0.962623	0.45082	POSSIBLE INTEGRAL MEMBRANE C-TYPE CYTOCHROME BIOGENESIS PROTEIN DIPZ	COULD BE INVOLVED IN CYTOCHROME-C BIOGENESIS.
	Rv2875	mpt70	Major secreted immunogenic protein Mpt70	Cell wall and cell processes	mpt70	MtH37Rv-2875 (10A11)	0.893087	0.37589	MAJOR SECRETED IMMUNOGENIC PROTEIN MPT70 PRECURSOR	NOT REALLY KNOWN.
	Rv2877c	Rv2877c	Probable conserved integral membrane protein	Cell wall and cell processes	Rv2877c	MtH37Rv-2877c (2I2)	0.975958	0.477464	PROBABLE CONSERVED INTEGRAL MEMBRANE PROTEIN	UNKNOWN; POSSIBLY INVOLVED IN TRANSPORT OF MERCURY ACROSS THE MEMBRANE.
	Rv2878c	mpt53	Soluble secreted antigen Mpt53 precursor	Cell wall and cell processes	mpt53	MtH37Rv-2878c (2J2)	0.99971	0.337753	SOLUBLE SECRETED ANTIGEN MPT53 PRECURSOR	NOT REALLY KNOWN. DESPITE A WEAK HOMOLOGY TO THIOREDOXIN THIS CANNOT SERVE AS A SUBSTRATE FOR THIOREDOXIN REDUCTASE. FURTHERMORE IT HAS NO DISULFIDE REDUCING ACTIVITY.
	Rv2884	Rv2884	Probable transcriptional regulatory protein	Regulatory proteins	Rv2884	MtH37Rv-2884 (2N2)	0.973436	0.518706	PROBABLE TRANSCRIPTIONAL REGULATORY PROTEIN	INVOLVED IN TRANSCRIPTIONAL MECHANISM
	Rv2918c	glnD	Probable [protein-PII] uridylyltransferase GlnD (PII uridylyl- transferase) (uridylyl removing enzyme) (UTASE)	Intermediate metabolism and respiration	glnD	MtH37Rv-2918c (2P5)	0.988768	0.645718	PROBABLE [PROTEIN-PII] URIDYLYLTRANSFERASE GLND (PII URIDYLYL- TRANSFERASE) (URIDYLYL REMOVING ENZYME) (UTASE)	MODIFIES, BY URIDYLYLATION OR DEURIDYLYLATION THE PII (GLNB|Rv2919c) REGULATORY PROTEIN [CATALYTIC ACTIVITY: UTP + [PROTEIN-PII] = DIPHOSPHATE + URIDYLYL-[PROTEIN-PII]].
	Rv2919c	glnB	Probable nitrogen regulatory protein P-II GlnB	Regulatory proteins	glnB	MtH37Rv-2919c (10E12)	0.940195	0.516546	PROBABLE NITROGEN REGULATORY PROTEIN P-II GLNB	IN NITROGEN-LIMITING CONDITIONS, WHEN THE RATIO OF GLN TO 2-KETOGLUTARATE DECREASES, P-II IS URIDYLYLATED TO P-II-UMP BY GLND|Rv2918c. P-II-UMP ALLOWS THE DEADENYLYLATION OF GLUTAMINE SYNTHETASE (GS), THUS ACTIVATING THE ENZYME. CONVERSERLY, IN NITROGEN EXCESS P-II IS DEURIDYLATED AND PROMOTES THE ADENYLATION OF GS. P-II INDIRECTLY CONTROLS THE TRANSCRIPTION OF THE GS GENE (GLNA: FOUR COPIES IN T…
	Rv2920c	amt	Probable ammonium-transport integral membrane protein Amt	Cell wall and cell processes	amt	MtH37Rv-2920c (2I6)	0.996536	0.602304	PROBABLE AMMONIUM-TRANSPORT INTEGRAL MEMBRANE PROTEIN AMT	THOUGHT TO BE INVOLVED IN TRANSPORT OF AMMONIUM ACROSS THE MEMBRANE (EXPORT). RESPONSIBLE FOR THE TRANSLOCATION OF THE SUBSTRATE ACROSS THE MEMBRANE.
	Rv2930	fadD26	Fatty-acid-AMP ligase FadD26 (fatty-acid-AMP synthetase) (fatty-acid-AMP synthase)	Lipid metabolism	fadD26	MtH37Rv-2930 (10F12)	0.993977	0.364382	FATTY-ACID-COA LIGASE FADD26 (FATTY-ACID-COA SYNTHETASE) (FATTY-ACID-COA SYNTHASE)	INVOLVED IN PHTHIOCEROL DIMYCOCEROSATE (DIM) BIOSYNTHESIS, POSSIBLY BY ACTIVATING SUBSTRATES FOR THE PPS POLYKETIDES SYNTHASE.
	Rv2931	ppsA	Phenolpthiocerol synthesis type-I polyketide synthase PpsA	Lipid metabolism	ppsA	MtH37Rv-2931 (10G12)	0.974899	0.168382	PHENOLPTHIOCEROL SYNTHESIS TYPE-I POLYKETIDE SYNTHASE PPSA	INVOLVED IN PHENOLPTHIOCEROL AND PHTHIOCEROL DIMYCOCEROSATE (DIM) BIOSYNTHESIS: EXTENSION OF C18 WITH MALONY CoA (PARTIAL REDUCTION).
	Rv2941	fadD28	Fatty-acid-AMP ligase FadD28 (fatty-acid-AMP synthetase) (fatty-acid-AMP synthase)	Lipid metabolism	fadD28	MtH37Rv-2941 (10I1)	0.982703	0.411962	FATTY-ACID-CoA LIGASE FADD28 (FATTY-ACID-CoA SYNTHETASE) (FATTY-ACID-CoA SYNTHASE)	INVOLVED IN PHTHIOCEROL DIMYCOCEROSATE (DIM) BIOSYNTHESIS. THOUGHT TO BE INVOLVED IN THE RELEASE AND TRANSFER OF MYCOSEROSIC ACID FROM MAS ONTO THE DIOLS.
	Rv2948c	fadD22	P-hydroxybenzoyl-AMP ligase FadD22	Lipid metabolism	fadD22	MtH37Rv-2948c (2N8)	0.992373	0.626757	PROBABLE FATTY-ACID-COA LIGASE FADD22 (FATTY-ACID-COA SYNTHETASE) (FATTY-ACID-COA SYNTHASE)	FUNCTION UNKNOWN, BUT INVOLVED IN LIPID METABOLISM.
	Rv2949c	Rv2949c	Chorismate pyruvate lyase	Intermediate metabolism and respiration	Rv2949c	MtH37Rv-2949c (10M1)	0.992808	0.358188	CONSERVED HYPOTHETICAL PROTEIN	FUNCTION UNKNOWN
	Rv2950c	fadD29	Fatty-acid-AMP ligase FadD29 (fatty-acid-AMP synthetase) (fatty-acid-AMP synthase)	Lipid metabolism	fadD29	MtH37Rv-2950c (10N1)	0.999172	0.484298	PROBABLE FATTY-ACID-COA LIGASE FADD29 (FATTY-ACID-COA SYNTHETASE) (FATTY-ACID-COA SYNTHASE)	FUNCTION UNKNOWN, BUT INVOLVED IN LIPID METABOLISM.
	Rv2952	Rv2952	Possible methyltransferase (methylase)	Intermediate metabolism and respiration	Rv2952	MtH37Rv-2952 (10O1)	0.996331	0.648298	POSSIBLE METHYLTRANSFERASE (METHYLASE)	THOUGHT TO CAUSE METHYLATION.
	Rv2987c	leuD	Probable 3-isopropylmalate dehydratase (small subunit) LeuD (isopropylmalate isomerase) (alpha-IPM isomerase) (IPMI)	Intermediate metabolism and respiration	leuD	MtH37Rv-2987c (2I12)	0.957425	0.589644	PROBABLE 3-ISOPROPYLMALATE DEHYDRATASE (SMALL SUBUNIT) LEUD (ISOPROPYLMALATE ISOMERASE) (ALPHA-IPM ISOMERASE) (IPMI)	INVOLVED IN LEUCINE BIOSYNTHESIS (AT THE SECOND STEP) [CATALYTIC ACTIVITY: 3-ISOPROPYLMALATE = 2-ISOPROPYLMALEATE + H(2)O (ALSO CATALYSES 2-ISOPROPYLMALEATE + H(2)O = 3-HYDROXY-4-METHYL-3-CARBOXYPENTANONE)].
	Rv2989	Rv2989	Probable transcriptional regulatory protein	Regulatory proteins	Rv2989	MtH37Rv-2989 (2K12)	0.98471	0.578725	PROBABLE TRANSCRIPTIONAL REGULATORY PROTEIN	INVOLVED IN TRANSCRIPTIONAL MECHANISM.
	Rv2990c	Rv2990c	Hypothetical protein	Conserved hypotheticals	Rv2990c	MtH37Rv-2990c (2L12)	0.973862	0.408525	HYPOTHETICAL PROTEIN	UNKNOWN
	Rv3016	lpqA	Probable lipoprotein LpqA	Cell wall and cell processes	lpqA	MtH37Rv-3016 (3A15)	0.970965	0.266786	PROBABLE LIPOPROTEIN LPQA	UNKNOWN
	Rv3022A	PE29	PE family protein PE29	PE/PPE families	PE29	MtH37Rv-3022A (11J5)	0.989226	0.606743	PE FAMILY PROTEIN	FUNCTION UNKNOWN
	Rv3023c	Rv3023c	Probable transposase	Insertion sequences and phages	Rv3023c	MtH37Rv-3023c (10L4)	0.940518	0.366253	PROBABLE TRANSPOSASE	REQUIRED FOR THE TRANSPOSITION OF THE INSERTION SEQUENCE IS1081.
	Rv3036c	TB22.2	Probable conserved secreted protein TB22.2	Cell wall and cell processes	TB22.2	MtH37Rv-3036c (3F16)	0.990078	0.541531	PROBABLE CONSERVED SECRETED PROTEIN TB22.2	UNKNOWN
	Rv3051c	nrdE	Ribonucleoside-diphosphate reductase (alpha chain) NrdE (ribonucleotide reductase small subunit) (R1F protein)	Information pathways	nrdE	MtH37Rv-3051c (3B18)	0.940654	0.519758	RIBONUCLEOSIDE-DIPHOSPHATE REDUCTASE (ALPHA CHAIN) NRDE (RIBONUCLEOTIDE REDUCTASE SMALL SUBUNIT) (R1F PROTEIN)	INVOLVED IN THE DNA REPLICATION PATHWAY. CATALYZES THE BIOSYNTHESIS OF DEOXYRIBONUCLEOTIDES FROM THE CORRESPONDING RIBONUCLEOTIDES, PRECURSORS THAT ARE NECESSARY FOR DNA SYNTHESIS. [CATALYTIC ACTIVITY: 2'-DEOXYRIBONUCLEOSIDE DIPHOSPHATE + OXIDIZED THIOREDOXIN + H(2)O = RIBONUCLEOSIDE DIPHOSPHATE + REDUCED THIOREDOXIN].
	Rv3052c	nrdI	Probable NrdI protein	Information pathways	nrdI	MtH37Rv-3052c (3C18)	0.99056	0.445444	PROBABLE NRDI PROTEIN	NOT KNOWN; PROBABLY INVOLVED IN RIBONUCLEOTIDE REDUCTASE FUNCTION.
	Rv3053c	nrdH	Probable glutaredoxin electron transport component of NRDEF (glutaredoxin-like protein) NrdH	Information pathways	nrdH	MtH37Rv-3053c (10P4)	0.956368	0.507149	PROBABLE GLUTAREDOXIN ELECTRON TRANSPORT COMPONENT OF NRDEF (GLUTAREDOXIN-LIKE PROTEIN) NRDH	INVOLVED IN ELECTRON TRANSFER SYSTEM FOR RIBONUCLEOTIDE REDUCTASE SYSTEM NRDEF.
	Rv3066	Rv3066	Probable transcriptional regulatory protein (probably DeoR-family)	Regulatory proteins	Rv3066	MtH37Rv-3066 (3D19)	0.998465	0.606258	PROBABLE TRANSCRIPTIONAL REGULATORY PROTEIN (PROBABLY DEOR-FAMILY)	INVOLVED IN TRANSCRIPTIONAL MECHANISM.
	Rv3115	Rv3115	Probable transposase	Insertion sequences and phages	Rv3115	MtH37Rv-3115 (10K7)	0.987146	0.341472	PROBABLE TRANSPOSASE	INVOLVED IN THE TRANSPOSITION IN THE INSERTION SEQUENCE IS1081.
	Rv3117	cysA3	Probable thiosulfate sulfurtransferase CysA3 (rhodanese-like protein) (thiosulfate cyanide transsulfurase) (thiosulfate thiotransferase)	Intermediate metabolism and respiration	cysA3	MtH37Rv-3117 (10L7)	0.997925	0.366519	PROBABLE THIOSULFATE SULFURTRANSFERASE CYSA3 (RHODANESE-LIKE PROTEIN) (THIOSULFATE CYANIDE TRANSSULFURASE) (THIOSULFATE THIOTRANSFERASE)	MAY BE A SULFOTRANSFERASE INVOLVED IN THE FORMATION OF THIOSULFATE [CATALYTIC ACTIVITY: THIOSULFATE + CYANIDE = SULFITE + THIOCYANATE].
	Rv3118	sseC1	Conserved hypothetical protein SseC1	Intermediate metabolism and respiration	sseC1	MtH37Rv-3118 (10M7)	0.982887	0.473602	CONSERVED HYPOTHETICAL PROTEIN SSEC1	FUNCTION UNKNOWN
	Rv3122	Rv3122	Hypothetical protein	Conserved hypotheticals	Rv3122	MtH37Rv-3122 (3B24)	0.976319	0.552611	HYPOTHETICAL PROTEIN	UNKNOWN
	Rv3131	Rv3131	Conserved protein	Conserved hypotheticals	Rv3131	MtH37Rv-3131 (3F24)	0.975104	0.494055	CONSERVED HYPOTHETICAL PROTEIN	FUNCTION UNKNOWN
	Rv3139	fadE24	Probable acyl-CoA dehydrogenase FadE24	Lipid metabolism	fadE24	MtH37Rv-3139 (3K1)	0.953618	0.461086	PROBABLE ACYL-COA DEHYDROGENASE FADE24	FUNCTION UNKNOWN, BUT INVOLVED IN LIPID METABOLISM.
	Rv3174	Rv3174	Probable short-chain dehydrogenase/reductase	Intermediate metabolism and respiration	Rv3174	MtH37Rv-3174 (3N4)	0.976911	0.595263	PROBABLE SHORT-CHAIN DEHYDROGENASE/REDUCTASE	FUNCTION UNKNOWN; INVOLVED IN CELLULAR METABOLISM.
	Rv3189	Rv3189	Conserved hypothetical protein	Conserved hypotheticals	Rv3189	MtH37Rv-3189 (3N5)	0.990754	0.522589	CONSERVED HYPOTHETICAL PROTEIN	FUNCTION UNKNOWN
	Rv3197	Rv3197	Probable conserved ATP-binding protein ABC transporter	Cell wall and cell processes	Rv3197	MtH37Rv-3197 (3N6)	0.991759	0.547863	PROBABLE CONSERVED ATP-BINDING PROTEIN ABC TRANSPORTER	THOUGHT TO BE INVOLVED IN ACTIVE TRANSPORT ACROSS THE MEMBRANE. RESPONSIBLE FOR ENERGY COUPLING TO THE TRANSPORT SYSTEM.
	Rv3197A	whiB7	Probable transcriptional regulatory protein WhiB-like WhiB7	Regulatory proteins	whiB7	MtH37Rv-3197A (11L5)	0.985258	0.132862	PROBABLE TRANSCRIPTIONAL REGULATORY PROTEIN WHIB-LIKE WHIB7	INVOLVED IN TRANSCRIPTIONAL MECHANISM.
	Rv3201c	Rv3201c	Probable ATP-dependent DNA helicase	Information pathways	Rv3201c	MtH37Rv-3201c (3J7)	0.99475	0.4921	PROBABLE ATP-DEPENDENT DNA HELICASE	HAS BOTH ATPASE AND HELICASE ACTIVITIES
	Rv3202c	Rv3202c	Possible ATP-dependent DNA helicase	Information pathways	Rv3202c	MtH37Rv-3202c (3K7)	0.996807	0.37528	POSSIBLE ATP-DEPENDENT DNA HELICASE	HAS BOTH ATPASE AND HELICASE ACTIVITIES
	Rv3203	lipV	Possible lipase LipV	Intermediate metabolism and respiration	lipV	MtH37Rv-3203 (10N10)	0.995815	0.50194	POSSIBLE LIPASE LIPV	FUNCTION UNKNOWN; PRESUMED LIPOLYTIC ENZYME INVOLVED IN CELLULAR METABOLISM.
	Rv3204	Rv3204	Possible DNA-methyltransferase (modification methylase)	Information pathways	Rv3204	MtH37Rv-3204 (3L7)	0.990897	0.39892	POSSIBLE DNA-METHYLTRANSFERASE (MODIFICATION METHYLASE)	CAUSES METHYLATION.
	Rv3205c	Rv3205c	Conserved protein	Conserved hypotheticals	Rv3205c	MtH37Rv-3205c (3M7)	0.973628	0.569018	CONSERVED HYPOTHETICAL PROTEIN	FUNCTION UNKNOWN
	Rv3206c	moeB1	Probable molybdenum cofactor biosynthesis protein MoeB1 (MPT-synthase sulfurylase) (molybdopterin synthase sulphurylase)	Intermediate metabolism and respiration	moeB1	MtH37Rv-3206c (3N7)	0.848693	0.262694	PROBABLE MOLYBDENUM COFACTOR BIOSYNTHESIS PROTEIN MOEB1 (MPT-SYNTHASE SULFURYLASE) (MOLYBDOPTERIN SYNTHASE SULPHURYLASE)	POSSIBLY INVOLVED IN MOLYBDOPTERIN METABOLISM (SYNTHESIS)
	Rv3209	Rv3209	Conserved hypothetical threonine and proline rich protein	Conserved hypotheticals	Rv3209	MtH37Rv-3209 (3I8)	0.999263	0.532539	CONSERVED HYPOTHETICAL THREONIN AND PROLINE RICH PROTEIN	FUNCTION UNKNOWN
	Rv3220c	Rv3220c	Probable two component sensor kinase	Regulatory proteins	Rv3220c	MtH37Rv-3220c (3I9)	0.985545	0.588132	PROBABLE TWO COMPONENT SENSOR KINASE	SENSOR PART OF A TWO COMPONENT REGULATORY SYSTEM.
	Rv3223c	sigH	Alternative RNA polymerase sigma-E factor (sigma-24) SigH (RPOE)	Information pathways	sigH	MtH37Rv-3223c (3J9)	0.88845	0.359448	ALTERNATIVE RNA POLYMERASE SIGMA-E FACTOR (SIGMA-24) SIGH (RPOE)	ALTERNATIVE SIGMA FACTOR THAT PLAYS A ROLE IN THE OXIDATIVE-STRESS RESPONSE (REGULATION OF THIOREDOXIN RECYCLING). THE SIGMA FACTOR IS AN INITIATION FACTOR THAT PROMOTES ATTACHMENT OF THE RNA POLYMERASE TO SPECIFIC INITIATION SITES AND THEN IS RELEASED. THIS SIGMA FACTOR IS INVOLVED IN HEAT SHOCK AND OXIDATIVE STRESS RESPONSE; IT IS BELIEVED TO CONTROL PROTEIN PROCESSING IN THE EXTRACYTOPLASMIC C…
	Rv3228	Rv3228	Conserved hypothetical protein	Conserved hypotheticals	Rv3228	MtH37Rv-3228 (3O9)	0.997622	0.441757	CONSERVED HYPOTHETICAL PROTEIN	FUNCTION UNKNOWN
	Rv3229c	desA3	Possible linoleoyl-CoA desaturase (delta(6)-desaturase)	Lipid metabolism	Rv3229c	MtH37Rv-3229c (3P9)	0.986675	0.246359	POSSIBLE LINOLEOYL-COA DESATURASE (DELTA(6)-DESATURASE)	THOUGHT TO BE INVOLVED IN LIPID METABOLISM [CATALYTIC ACTIVITY: LINOLEOYL-COA + AH(2) + O(2) = GAMMA-LINOLENOYL-COA + A + 2 H(2)O]
	Rv3230c	Rv3230c	Hypothetical oxidoreductase	Intermediate metabolism and respiration	Rv3230c	MtH37Rv-3230c (3I10)	0.982439	0.204578	HYPOTHETICAL OXIDOREDUCTASE	FUNCTION UNKNOWN; PROBABLY INVOLVED IN CELLULAR METABOLISM.
	Rv3243c	Rv3243c	Unknown protein	Conserved hypotheticals	Rv3243c	MtH37Rv-3243c (3M11)	0.999457	0.617047	HYPOTHETICAL PROTEIN	UNKNOWN
	Rv3286c	sigF	Alternative RNA polymerase sigma factor SigF	Information pathways	sigF	MtH37Rv-3286c (4A4)	0.98459	0.65305	PROBABLE RNA POLYMERASE SIGMA FACTOR SIGF	THE SIGMA FACTOR IS AN INITIATION FACTOR THAT PROMOTES ATTACHMENT OF THE RNA POLYMERASE TO SPECIFIC INITIATION SITES AND THEN IS RELEASED. MODULATES EXPRESSION OF THE 16 KDa ALPHA-CRYSTALLIN HOMOLOGUE/Rv2031c.
	Rv3290c	lat	Probable L-lysine-epsilon aminotransferase Lat (L-lysine aminotransferase) (lysine 6-aminotransferase)	Intermediate metabolism and respiration	lat	MtH37Rv-3290c (4D4)	0.830089	0.280832	PROBABLE L-LYSINE-EPSILON AMINOTRANSFERASE LAT (L-LYSINE AMINOTRANSFERASE) (LYSINE 6-AMINOTRANSFERASE)	POSSIBLY INVOLVED IN L-ALPHA-AMINOADIPIC ACID (L-AAA) BIOSYNTHESIS. CATALYZES THE TRANSFER OF THE TERMINAL AMINO GROUP OF L-LYSINE OR L-ORNITHINE TO ALPHA-KETOGLUTARATE [CATALYTIC ACTIVITY: L-LYSINE + 2-OXOGLUTARATE = 2-AMINOADIPATE 6-SEMIALDEHYDE + L-GLUTAMATE].
	Rv3325	Rv3325	Probable transposase for insertion sequence element IS6110 (fragment)	Insertion sequences and phages	Rv3325	MtH37Rv-3325 (9D19)	0.908777	0.306557	PROBABLE TRANSPOSASE	INVOLVED IN THE TRANSPOSITION OF THE INSERTION SEQUENCE ELEMENT IS6110.
	Rv3334	Rv3334	Probable transcriptional regulatory protein (probably MerR-family)	Regulatory proteins	Rv3334	MtH37Rv-3334 (4D8)	0.968166	0.394763	PROBABLE TRANSCRIPTIONAL REGULATORY PROTEIN (PROBABLY MERR-FAMILY)	INVOLVED IN A TRANSCRIPTIONAL MECHANISM.
	Rv3335c	Rv3335c	Probable conserved integral membrane protein	Cell wall and cell processes	Rv3335c	MtH37Rv-3335c (4E8)	0.996276	0.574548	PROBABLE CONSERVED INTEGRAL MEMBRANE PROTEIN	UNKNOWN.
	Rv3350c	PPE56	PPE family protein PPE56	PE/PPE families	PPE56	MtH37Rv-3350c (9A21)	0.976622	0.50936	PPE FAMILY PROTEIN	FUNCTION UNKNOWN
	Rv3371	Rv3371	Possible triacylglycerol synthase (diacylglycerol acyltransferase)	Lipid metabolism	Rv3371	MtH37Rv-3371 (4G10)	0.985277	0.266163	CONSERVED HYPOTHETICAL PROTEIN	FUNCTION UNKNOWN
	Rv3381c	Rv3381c	Probable transposase for insertion sequence element IS6110 (fragment)	Insertion sequences and phages	Rv3381c	MtH37Rv-3381c (9D22)	0.978913	0.308956	PROBABLE TRANSPOSASE	INVOLVED IN THE TRANSPOSITION OF THE INSERTION SEQUENCE IS6110.
	Rv3397c	phyA	Probable phytoene synthase PhyA	Intermediate metabolism and respiration	phyA	MtH37Rv-3397c (4E12)	0.976234	0.530911	PROBABLE PHYTOENE SYNTHASE PHYA	INVOLVED IN CAROTENOID BIOSYNTHESIS AND IN ASTAXANTHIN BIOSYNTHETIC PATHWAY. CATALYSES THE REACTION FROM PREPHYTOENE DIPHOSPHATE TO PHYTOENE [CATALYTIC ACTIVITY 1: 2 GERANYLGERANYL DIPHOSPHATE = PYROPHOSPHATE + PREPHYTOENE DIPHOSPHATE] [CATALYTIC ACTIVITY 2: PREPHYTOENE DIPHOSPHATE = PYROPHOSPHATE + PHYTOENE].
	Rv3412	Rv3412	Conserved hypothetical protein	Conserved hypotheticals	Rv3412	MtH37Rv-3412 (4B14)	0.992098	0.452609	CONSERVED HYPOTHETICAL PROTEIN	FUNCTION UNKNOWN
	Rv3437	Rv3437	Possible conserved transmembrane protein	Cell wall and cell processes	Rv3437	MtH37Rv-3437 (4C16)	0.991121	0.578449	POSSIBLE CONSERVED TRANSMEMBRANE PROTEIN	UNKNOWN
	Rv3454	Rv3454	Probable conserved integral membrane protein	Cell wall and cell processes	Rv3454	MtH37Rv-3454 (4H17)	0.985036	0.356897	PROBABLE CONSERVED INTEGRAL MEMBRANE PROTEIN	UNKNOWN
	Rv3455c	truA	Probable tRNA pseudouridine synthase a TruA (pseudouridylate synthase I) (pseudouridine synthase I) (uracil hydrolyase)	Information pathways	truA	MtH37Rv-3455c (4A18)	0.990831	0.406882	PROBABLE TRNA PSEUDOURIDINE SYNTHASE A TRUA (PSEUDOURIDYLATE SYNTHASE I) (PSEUDOURIDINE SYNTHASE I) (URACIL HYDROLYASE)	FORMATION OF PSEUDOURIDINE AT POSITIONS 38, 39 AND 40 IN THE ANTICODON STEM AND LOOP OF TRANSFER RNAS [CATALYTIC ACTIVITY: URACIL + D-RIBOSE 5-PHOSPHATE = PSEUDOURIDINE 5'-PHOSPHATE + H(2)O].
	Rv3457c	rpoA	Probable DNA-directed RNA polymerase (alpha chain) RpoA (transcriptase alpha chain) (RNA polymerase alpha subunit) (DNA-directed RNA nucleotidyltransferase)	Information pathways	rpoA	MtH37Rv-3457c (4C18)	0.995307	0.510643	PROBABLE DNA-DIRECTED RNA POLYMERASE (ALPHA CHAIN) RPOA (TRANSCRIPTASE ALPHA CHAIN) (RNA POLYMERASE ALPHA SUBUNIT) (DNA-DIRECTED RNA NUCLEOTIDYLTRANSFERASE)	DNA-DEPENDENT RNA POLYMERASE CATALYZES THE TRANSCRIPTION OF DNA INTO RNA USING THE FOUR RIBONUCLEOSIDE TRIPHOSPHATES AS SUBSTRATES. THE AMINO-TERMINAL PORTION IS INVOLVED IN THE ASSEMBLY OF CORE RNAP, WHEREAS THE C-TERMINAL IS INVOLVED IN INTERACTION WITH TRANSCRIPTIONAL REGULATORS [CATALYTIC ACTIVITY: N NUCLEOSIDE TRIPHOSPHATE = N PYROPHOSPHATE + RNA(N)].
	Rv3459c	rpsK	30S ribosomal protein S11 RpsK	Information pathways	rpsK	MtH37Rv-3459c (4E18)	0.987929	0.598945	PROBABLE 30S RIBOSOMAL PROTEIN S11 RPSK	S11 PLAYS AN ESSENTIAL ROLE FOR THE SELECTION OF THE CORRECT TRNA IN PROTEIN BIOSYNTHESIS. IT IS LOCATED ON THE LARGE LOBE OF THE SMALL SUBUNIT.
	Rv3462c	infA	Probable translation initiation factor if-1 InfA	Information pathways	infA	MtH37Rv-3462c (10N19)	0.981527	0.542843	PROBABLE TRANSLATION INITIATION FACTOR IF-1 INFA	NO SPECIFIC FUNCTION HAS SO FAR BEEN ATTRIBUTED TO THIS INITIATION FACTOR; HOWEVER, IT SEEMS TO STIMULATE MORE OR LESS ALL THE ACTIVITIES OF THE OTHER TWO INITIATION FACTORS, IF-2 AND IF-3.
	Rv3466	Rv3466	Conserved hypothetical protein	Insertion sequences and phages	Rv3466	MtH37Rv-3466 (10O19)	0.986744	0.590823	CONSERVED HYPOTHETICAL PROTEIN	UNKNOWN
	Rv3474	Rv3474	Possible transposase for insertion element IS6110 (fragment)	Insertion sequences and phages	Rv3474	MtH37Rv-3474 (10I20)	0.946987	0.362656	POSSIBLE TRANSPOSASE FOR INSERTION ELEMENT IS6110 [FIRST PART]	INVOLVED IN THE TRANSPOSITION OF THE INSERTION SEQUENCE IS6110.
	Rv3484	cpsA	Possible conserved protein CpsA	Conserved hypotheticals	cpsA	MtH37Rv-3484 (4E20)	0.999449	0.422694	POSSIBLE CONSERVED PROTEIN CPSA	NOT KNOW.
	Rv3503c	fdxD	Probable ferredoxin FdxD	Intermediate metabolism and respiration	fdxD	MtH37Rv-3503c (10L21)	0.945411	0.474996	PROBABLE FERREDOXIN FDXD	FERREDOXINS ARE IRON-SULFUR PROTEINS THAT TRANSFER ELECTRONS IN A WIDE VARIETY OF METABOLIC REACTIONS.
	Rv3524	Rv3524	Probable conserved membrane protein	Cell wall and cell processes	Rv3524	MtH37Rv-3524 (10L22)	0.998232	0.541982	PROBABLE CONSERVED MEMBRANE PROTEIN	UNKNOWN
	Rv3525c	Rv3525c	Possible siderophore-binding protein	Intermediate metabolism and respiration	Rv3525c	MtH37Rv-3525c (4F23)	0.980359	0.605025	POSSIBLE SIDEROPHORE-BINDING PROTEIN	FUNCTION UNKNOWN
	Rv3543c	fadE29	Probable acyl-CoA dehydrogenase FadE29	Lipid metabolism	fadE29	MtH37Rv-3543c (10I23)	0.994235	0.636539	PROBABLE ACYL-COA DEHYDROGENASE FADE29	FUNCTION UNKNOWN, BUT INVOLVED IN LIPID METABOLISM.
	Rv3556c	fadA6	Probable acetyl-CoA acetyltransferase FadA6 (acetoacetyl-CoA thiolase)	Lipid metabolism	fadA6	MtH37Rv-3556c (10M23)	0.991663	0.542503	PROBABLE ACETYL-COA ACETYLTRANSFERASE FADA6 (ACETOACETYL-COA THIOLASE)	FUNCTION UNKNOWN, BUT INVOLVED IN LIPID METABOLISM [CATALYTIC ACTIVITY: 2 ACETYL-COA = COA + ACETOACETYL-COA].
	Rv3578	arsB2	Possible arsenical pump integral membrane protein ArsB2	Cell wall and cell processes	arsB2	MtH37Rv-3578 (2E16)	0.98673	0.495642	POSSIBLE ARSENICAL PUMP INTEGRAL MEMBRANE PROTEIN ARSB2	THOUGHT TO BE INVOLVED IN TRANSPORT OF ARSENIC ACROSS THE MEMBRANE (EXPORT): ARSENIC RESISTANCE BY AN EXPORT MECHANISM. FORM THE CHANNEL OF AN ARSENITE PUMP RESPONSIBLE FOR THE TRANSLOCATION OF THE SUBSTRATE ACROSS THE MEMBRANE.
	Rv3580c	cysS1	Cysteinyl-tRNA synthetase 1 CysS1 (cysteine--tRNA ligase 1) (CYSRS 1) (cysteine translase)	Information pathways	cysS1	MtH37Rv-3580c (2F16)	0.995388	0.625497	CYSTEINYL-TRNA SYNTHETASE 1 CYSS1 (CYSTEINE--TRNA LIGASE 1) (CYSRS 1) (CYSTEINE TRANSLASE)	INVOLVED IN TRANSLATION [CATALYTIC ACTIVITY: ATP + L-CYSTEINE + TRNA(CYS) = AMP + PYROPHOSPHATE + L-CYSTEINYL-TRNA(CYS)].
	Rv3601c	panD	Probable aspartate 1-decarboxylase precursor PanD (aspartate alpha-decarboxylase)	Intermediate metabolism and respiration	panD	MtH37Rv-3601c (2D18)	0.989235	0.620012	ASPARTATE 1-DECARBOXYLASE PRECURSOR PAND (ASPARTATE ALPHA-DECARBOXYLASE)	INVOLVED IN PANTOTHENATE BIOSYNTHESIS [CATALYTIC ACTIVITY: L-ASPARTATE = BETA-ALANINE + CO(2)].
	Rv3614c	espD	ESX-1 secretion-associated protein EspD	Cell wall and cell processes	Rv3614c	MtH37Rv-3614c (2F19)	0.998194	0.464858	CONSERVED HYPOTHETICAL PROTEIN	FUNCTION UNKNOWN
	Rv3615c	espC	ESX-1 secretion-associated protein EspC	Cell wall and cell processes	Rv3615c	MtH37Rv-3615c (11G1)	0.973235	0.490017	CONSERVED HYPOTHETICAL PROTEIN	FUNCTION UNKNOWN
	Rv3619c	esxV	Putative ESAT-6 like protein EsxV (ESAT-6 like protein 1)	Cell wall and cell processes	Rv3619c	MtH37Rv-3619c (11H1)	0.953443	0.524051	PUTATIVE ESAT-6 LIKE PROTEIN 1	UNKNOW
	Rv3620c	esxW	Putative ESAT-6 like protein EsxW (ESAT-6 like protein 10)	Cell wall and cell processes	Rv3620c	MtH37Rv-3620c (11A2)	0.983214	0.520602	PUTATIVE ESAT-6 LIKE PROTEIN 10	UNKNOW
	Rv3659c	Rv3659c	Conserved hypothetical protein	Conserved hypotheticals	Rv3659c	MtH37Rv-3659c (2A23)	0.990313	0.653573	CONSERVED HYPOTHETICAL PROTEIN	FUNCTION UNKNOWN
	Rv3683	Rv3683	Conserved protein	Conserved hypotheticals	Rv3683	MtH37Rv-3683 (3G1)	0.998649	0.588902	CONSERVED HYPOTHETICAL PROTEIN	FUNCTION UNKNOWN
	Rv3684	Rv3684	Probable lyase	Intermediate metabolism and respiration	Rv3684	MtH37Rv-3684 (11C4)	0.941817	0.480065	PROBABLE LYASE	FUNCTION UNKNOWN; PROBABLY INVOLVED IN CELLULAR METABOLISM.
	Rv3710	leuA	2-isopropylmalate synthase LeuA (alpha-isopropylmalate synthase) (alpha-IPM synthetase) (IPMS)	Intermediate metabolism and respiration	leuA	MtH37Rv-3710 (3G4)	0.976463	0.615098	2-ISOPROPYLMALATE SYNTHASE LEUA (ALPHA-ISOPROPYLMALATE SYNTHASE) (ALPHA-IPM SYNTHETASE)	INVOLVED IN LEUCINE BIOSYNTHESIS (AT THE FIRST STEP). CATALYZES CONDENSATION OF ACETYL-COA AND 2-OXOISOVALERATE TO FORM 2-ISOPROPYLMALATE SYNTHASE [CATALYTIC ACTIVITY: 3-CARBOXY-3-HYDROXY-4-METHYLPENTANOATE + COA = ACETYL-COA + 3-METHYL-2-OXOBUTANOATE + H(2)O].
	Rv3723	Rv3723	Probable conserved transmembrane protein	Cell wall and cell processes	Rv3723	MtH37Rv-3723 (3D6)	0.995628	0.649689	PROBABLE CONSERVED TRANSMEMBRANE PROTEIN	UNKNOWN
	Rv3724A	cut5a	Probable cutinase precursor [first part] Cut5a	Cell wall and cell processes	cut5a	MtH37Rv-3724A (11O6)	0.992635	0.362479	PROBABLE CUTINASE PRECURSOR [FIRST PART] CUT5A	HYDROLYSIS OF CUTIN (A POLYESTER THAT FORMS THE STRUCTURE OF PLANT CUTICLE).
	Rv3724B	cut5b	Probable cutinase [second part] Cut5b	Cell wall and cell processes	cut5b	MtH37Rv-3724B (3E6)	0.998463	0.240661	PROBABLE CUTINASE [SECOND PART] CUT5B	HYDROLYSIS OF CUTIN (A POLYESTER THAT FORMS THE STRUCTURE OF PLANT CUTICLE).
	Rv3748	Rv3748	Conserved hypothetical protein	Conserved hypotheticals	Rv3748	MtH37Rv-3748 (11A6)	0.989204	0.585519	CONSERVED HYPOTHETICAL PROTEIN	FUNCTION UNKNOWN
	Rv3776	Rv3776	Conserved hypothetical protein	Conserved hypotheticals	Rv3776	MtH37Rv-3776 (11H6)	0.982279	0.580213	CONSERVED HYPOTHETICAL PROTEIN	FUNCTION UNKNOWN
	Rv3836	Rv3836	Conserved hypothetical protein	Conserved hypotheticals	Rv3836	MtH37Rv-3836 (8B4)	0.993398	0.546889	CONSERVED HYPOTHETICAL PROTEIN	FUNCTION UNKNOWN
	Rv3841	bfrB	Bacterioferritin BfrB	Intermediate metabolism and respiration	bfrB	MtH37Rv-3841 (8G4)	0.981916	0.390748	POSSIBLE BACTERIOFERRITIN BFRB	INVOLVED IN IRON STORAGE; FERRITIN IS AN INTRACELLULAR MOLECULE THAT STORES IRON IN A SOLUBLE, NONTOXIC, READILY AVAILABLE FORM. THE FUNCTIONAL MOLECULE, WHICH IS COMPOSED OF 24 CHAINS, IS ROUGHLY SPHERICAL AND CONTAINS A CENTRAL CAVITY IN WHICH THE POLYMERIC FERRIC IRON CORE IS DEPOSITED.
	Rv3867	espH	ESX-1 secretion-associated protein EspH	Cell wall and cell processes	Rv3867	MtH37Rv-3867 (8D11)	0.997187	0.631902	CONSERVED HYPOTHETICAL PROTEIN	FUNCTION UNKNOWN
	Rv3916c	Rv3916c	Conserved hypothetical protein	Conserved hypotheticals	Rv3916c	MtH37Rv-3916c (8F10)	0.973642	0.484283	CONSERVED HYPOTHETICAL PROTEIN	FUNCTION UNKNOWN
